# Supplementary material for: Human Gait Activity Recognition Machine Learning Methods
Source: Sensors (Basel). 2023 Jan 9;23(2):745. doi: 10.3390/s23020745 (PMC9865094; doi:10.3390/s23020745)
Supplement: Supplementary file 1 [file sensors-23-00745-s001.zip]

Archive with 20 entries (20 files):
- CNNA+RNN_activations.png
- Healthy_gait.mat
- J1.xlsx
- J10.xlsx
- J2.xlsx
- J3.xlsx
- J4.xlsx
- J5.xlsx
- J6.xlsx
- J7.xlsx
- J8.xlsx
- J9.xlsx
- ML_full_parameters.pdf
- PB1.xlsx
- PB2.xlsx
- PB3.xlsx
- PB4.xlsx
- PB5.xlsx
- PD_Patient_gait.mat
- Read me.pdf
