# Supplementary material for: Human Gait Activity Recognition Machine Learning Methods
Source: Sensors (Basel). 2023 Jan 9;23(2):745. doi: 10.3390/s23020745 (PMC9865094; doi:10.3390/s23020745)
Supplement: Supplementary file 1 [file sensors-23-00745-s001.zip › J1.xlsx]

## Sheet: Sheet1
	0.53	0.49	0.42	0.37	0.34	0.31	0.3	0.28	0.27	0.25	0.24	0.21	0.2	0.18	0.19	0.18	0.17	0.15	0.13	0.11	0.1	0.09	0.07	0.06	0.02	-0.06	-0.14	-0.2	-0.23	-0.22	-0.16	-0.1	-0.04	-0.01	0.01	0.03	0.06	0.12	0.17	0.21	0.28	0.38	0.45	0.54	0.61	0.66	0.68	0.71	0.75
	-9.76	-9.76	-9.82	-9.84	-9.84	-9.79	-9.83	-9.79	-9.74	-9.62	-9.66	-9.53	-9.43	-9.44	-9.28	-9.09	-9.03	-9.02	-8.93	-8.94	-8.83	-8.83	-8.74	-8.69	-8.34	-8.15	-7.97	-8.02	-7.96	-8.09	-8.26	-8.26	-8.29	-8.25	-8.13	-8.23	-8.25	-8.33	-8.26	-8.34	-8.64	-9.02	-9.21	-9.45	-9.76	-9.72	-9.73	-9.75	-9.85
	78.78	78.74	78.59	78.51	78.45	78.42	78.35	78.34	78.33	78.36	78.31	78.31	78.3	78.23	78.22	78.27	78.32	78.32	78.35	78.31	78.3	78.24	78.25	78.2	78.29	78.3	78.35	78.26	78.17	78.06	78.01	78.13	78.31	78.42	78.56	78.59	78.64	78.71	78.85	78.93	78.95	78.9	78.96	79.15	79.26	79.36	79.38	79.38	79.34
	0.92	0.9	0.86	0.84	0.83	0.84	0.86	0.87	0.88	0.88	0.87	0.87	0.87	0.88	0.89	0.9	0.88	0.86	0.83	0.81	0.78	0.76	0.73	0.7	0.7	0.72	0.76	0.77	0.76	0.72	0.66	0.58	0.49	0.42	0.39	0.4	0.44	0.5	0.55	0.59	0.65	0.69	0.73	0.76	0.78	0.78	0.79	0.81	0.86
	3.34	3.34	3.32	3.36	3.24	3.15	3.07	2.88	2.87	2.8	2.79	2.75	2.7	2.66	2.58	2.57	2.6	2.63	2.55	2.52	2.42	2.34	2.25	2.35	2.47	2.55	2.44	2.34	2.29	2.19	2.32	2.29	2.24	2.23	2.28	2.37	2.54	2.57	2.68	2.75	2.63	2.39	2.14	1.73	1.56	1.46	1.44	1.39	1.28
	84.93	85	85.15	85.21	85.25	85.3	85.22	85.24	85.22	85.17	85.1	85.07	85.07	85.03	85.03	84.94	84.82	84.7	84.65	84.63	84.6	84.61	84.64	84.7	84.73	84.66	84.55	84.37	84.15	84.06	83.91	83.88	84.01	84.22	84.34	84.5	84.5	84.53	84.45	84.3	84.17	84.21	84.3	84.52	84.57	84.59	84.62	84.68	84.81
	2712	2804	2864	2780	2672	2708	2816	2640	2648	2532	2856	2676	2712	2836	2484	2480	2596	2528	2504	2536	2480	2720	2552	2752	2508	2500	2248	2516	2424	2388	2348	2152	2352	2184	2260	2348	2264	2080	1840	1988	2396	2420	2412	2328	2568	2248	2396	2260	2376
	16128	16116	16212	16172	16128	16140	16072	16060	16164	16148	16056	16192	16100	16056	16132	16176	16148	16132	16160	16096	16208	16276	16164	16108	16132	16200	16096	16192	16300	16240	16120	16188	16232	16308	16168	16216	16248	16176	16164	16296	16308	16172	16088	16096	16120	16220	16232	16032	16088
	1776	2076	1924	2004	1760	1932	1756	1704	1820	1772	1616	1780	1944	1916	1684	1692	1704	1660	1776	1764	1892	1988	1380	1368	1420	1636	1956	2432	2624	2496	2272	1704	1580	1656	1992	1936	2080	2128	2132	2328	2204	1908	1648	1396	1340	1292	1524	1772	1924
	-300	-592	-632	-716	-448	-612	-652	-512	-640	-396	-708	-524	-656	-500	-720	-684	-832	-724	-676	-728	-748	-600	-344	-636	-676	-940	-668	-1020	-1068	-1064	-1100	-704	-588	-732	-788	-800	-916	-892	-1224	-1444	-1200	-980	-796	-600	-932	-764	-1024	-764	-840
	15372	15616	15360	15336	15404	15400	15352	15488	15264	15500	15244	15320	15344	15468	15336	15288	15324	15348	15292	15376	15432	15280	15348	15448	15452	15264	15360	15344	15312	15488	15316	15340	15372	15484	15468	15468	15324	15400	15384	15432	15324	15296	15216	15388	15348	15404	15348	15396	15464
	-712	-744	-500	-760	-696	-812	-1000	-716	-812	-1124	-860	-876	-796	-1012	-884	-992	-1164	-1044	-924	-980	-892	-860	-796	-820	-652	-836	-1016	-1220	-1272	-1144	-1228	-1004	-664	-264	-308	-284	-780	-696	-888	-1032	-908	-768	-692	-708	-900	-776	-612	-516	-220
	-340	-335	-315	-289	-225	-227	-211	-233	-232	-241	-267	-271	-276	-226	-217	-238	-279	-272	-299	-286	-303	-288	-300	-322	-435	-544	-575	-502	-401	-279	-169	-144	-190	-201	-270	-224	-138	-84	-99	-59	32	126	150	138	89	38	47	40	145
	67	81	20	21	77	63	181	194	246	159	265	409	207	325	651	415	247	485	281	371	391	348	445	1014	954	930	371	314	43	-225	-85	32	-105	423	-37	-75	-239	-141	-362	-781	-1009	-685	-776	-1058	-601	-214	-423	-617	-658
	-149	-162	-180	-214	-206	-246	-273	-267	-312	-308	-335	-354	-320	-381	-422	-359	-361	-385	-371	-424	-415	-432	-408	-561	-533	-534	-475	-471	-440	-436	-409	-400	-389	-400	-301	-293	-254	-240	-147	-85	-86	-132	-122	-106	-225	-253	-241	-268	-307
	-1185	-1195	-1143	-1093	-1032	-1044	-1013	-1049	-1019	-1056	-1087	-1048	-1034	-1015	-1014	-1032	-1122	-1143	-1154	-1167	-1181	-1183	-1212	-1179	-1114	-1046	-1025	-1075	-1153	-1279	-1315	-1402	-1435	-1376	-1287	-1175	-1057	-1032	-1017	-1028	-991	-1021	-1008	-1051	-1043	-1079	-1038	-997	-913
	656	783	696	630	404	452	84	281	311	386	413	229	257	171	158	106	307	23	5	23	-110	79	283	643	355	82	-376	-409	-651	-209	-162	-65	-56	79	172	353	37	63	-90	-502	-1003	-853	-1014	-751	-648	-685	-540	-681	-643
	114	87	81	51	55	65	85	36	51	-12	-22	-4	-11	-16	1	40	-25	62	63	38	30	-33	-89	-129	-104	-103	-40	-7	51	32	24	32	0	17	-41	-52	21	33	119	234	262	280	305	253	251	203	167	153	124
	0	0	0	0	0	0	0	0	0	0	0	0	0	0	0	0	0	0	0	0	0	0	0	0	0	0	0	0	0	0	0	0	0	0	0	0	0	0	0	0	0	0	0	0	0	0	0	0	0
[truncated: 5,000 more columns]
