# Supplementary material for: Human Gait Activity Recognition Machine Learning Methods
Source: Sensors (Basel). 2023 Jan 9;23(2):745. doi: 10.3390/s23020745 (PMC9865094; doi:10.3390/s23020745)
Supplement: Supplementary file 1 [file sensors-23-00745-s001.zip › J10.xlsx]

## Sheet: Sheet1
	0.04	0.06	0.07	0.1	0.12	0.12	0.12	0.11	0.11	0.11	0.14	0.16	0.19	0.21	0.21	0.17	0.14	0.08	0.04	0.01	-0.01	-0.02	-0.02	-0.03	-0.03	-0.04	-0.05	-0.08	-0.14	-0.19	-0.26	-0.34	-0.43	-0.54	-0.61	-0.66	-0.71	-0.75	-0.77	-0.82	-0.88	-0.9	-0.9	-0.87	-0.82	-0.74	-0.62	-0.49	-0.38
	-1.63	-1.73	-1.91	-1.97	-1.94	-1.9	-1.87	-1.86	-1.9	-1.88	-1.79	-1.67	-1.51	-1.39	-1.25	-1.28	-1.3	-1.42	-1.59	-1.69	-1.79	-1.86	-1.9	-1.93	-1.98	-2.06	-2.2	-2.36	-2.52	-2.67	-2.5	-2.17	-1.78	-1.3	-0.92	-0.57	-0.22	-0.14	-0.18	-0.37	-0.68	-0.88	-0.99	-1.12	-1.2	-1.35	-1.51	-1.63	-1.67
	86.55	86.56	86.54	86.47	86.35	86.27	86.2	86.23	86.22	86.25	86.29	86.26	86.24	86.18	86.1	86.01	85.98	86	86	86.02	86.07	86.09	86.09	86.1	86.06	86.02	86	86	86.08	86.08	85.9	85.66	85.56	85.62	85.64	85.62	85.68	85.8	85.82	85.93	86.04	86.02	86.01	86.01	86.04	86.16	86.22	86.26	86.25
	0.79	0.78	0.76	0.75	0.76	0.78	0.8	0.82	0.82	0.82	0.8	0.78	0.78	0.79	0.82	0.85	0.88	0.88	0.88	0.86	0.84	0.82	0.78	0.76	0.71	0.66	0.69	0.72	0.72	0.72	0.73	0.72	0.68	0.61	0.51	0.39	0.31	0.23	0.22	0.21	0.22	0.24	0.29	0.34	0.41	0.49	0.57	0.68	0.83
	12.44	12.43	12.45	12.47	12.53	12.55	12.55	12.53	12.48	12.48	12.55	12.67	12.75	12.89	13.01	13.02	12.98	12.9	12.8	12.67	12.55	12.42	12.38	12.33	12.32	12.49	12	11.34	10.95	10.87	10.87	11	11.34	11.69	12.12	12.62	13.05	13.51	13.63	13.51	13.3	13	12.72	12.4	12.02	11.78	11.69	11.65	11.73
	76.8	76.83	76.85	76.84	76.81	76.8	76.79	76.77	76.79	76.8	76.79	76.78	76.78	76.77	76.74	76.74	76.76	76.81	76.87	76.96	77.02	77.11	77.18	77.22	77.21	77	76.93	77.19	77.44	77.57	77.64	77.68	77.64	77.65	77.64	77.63	77.56	77.44	77.41	77.5	77.6	77.67	77.73	77.81	77.95	78.01	77.99	77.94	77.76
	496	400	452	420	456	500	492	228	500	448	380	444	412	500	368	484	412	532	612	640	552	532	572	488	616	512	844	412	188	288	528	792	488	576	764	692	716	680	772	596	772	1008	948	1040	916	748	764	908	608
	16080	16036	16052	15952	16032	15980	16036	16004	16080	16004	15904	15952	16096	16024	16152	16016	16040	16108	16040	16156	15972	16100	15976	16072	16096	16108	15968	16088	16104	15856	16016	16044	16248	15944	15976	16180	16076	15972	16056	16240	15984	16056	16000	16136	16212	16028	16148	16040	16056
	-880	-984	-1112	-1092	-1332	-1068	-1172	-976	-1092	-972	-1044	-960	-1076	-1176	-1232	-1284	-1176	-896	-888	-992	-844	-1140	-1072	-1036	-1268	-1120	-988	-1244	-1232	-1488	-1600	-1532	-1220	-752	-808	-968	-764	-636	-832	-788	-772	-616	-524	-296	-108	-192	-360	-448	-736
	-3212	-3120	-3112	-3216	-3260	-3376	-3276	-3256	-3212	-3192	-3252	-3228	-3280	-3232	-3476	-3380	-3328	-3260	-3236	-3080	-3156	-3056	-3052	-2960	-3452	-4032	-3168	-2812	-2664	-3064	-3108	-3060	-3136	-3020	-3024	-2944	-3216	-3232	-3276	-2928	-2968	-3056	-2956	-2828	-2508	-2740	-2724	-2896	-3112
	15380	15308	15304	15348	15272	15384	15312	15320	15240	15172	15320	15420	15356	15400	15284	15252	15204	15264	15240	15200	15332	15460	15412	15284	15236	15204	15212	15344	15272	15664	15412	15264	15104	15152	15184	15256	15340	15480	15488	15384	15340	15404	15260	15248	15404	15392	15496	15580	15556
	540	704	732	940	712	700	640	508	552	596	572	712	920	676	768	628	452	328	228	408	604	640	392	12	364	804	724	888	840	736	672	520	348	320	448	716	732	940	616	640	820	976	844	928	1048	944	988	1080	868
	-249	-230	-220	-186	-192	-246	-267	-255	-256	-228	-176	-134	-151	-158	-261	-325	-393	-413	-367	-362	-333	-332	-327	-322	-332	-337	-345	-429	-519	-519	-575	-663	-769	-768	-714	-672	-706	-696	-703	-747	-730	-675	-610	-503	-415	-292	-168	-123	-103
	-161	-481	-360	69	141	105	76	-112	-31	92	395	570	548	612	401	87	72	51	-64	-37	24	-66	-13	-33	-38	-2	-141	-460	-1103	-498	642	1314	1296	1500	1878	1959	1472	838	650	114	100	717	608	759	622	97	245	255	387
	-15	21	-20	-67	-98	-110	-95	-78	-86	-96	-124	-130	-142	-110	-70	-43	-18	-44	-18	-41	-77	-74	-69	-69	-71	-37	8	129	193	43	-79	-94	-146	-252	-326	-300	-226	-138	-109	-32	-75	-157	-180	-249	-279	-281	-297	-309	-335
	-1155	-1133	-1136	-1100	-1075	-1042	-1009	-1054	-1074	-1121	-1126	-1112	-1102	-1043	-982	-966	-982	-1054	-1086	-1113	-1118	-1153	-1201	-1224	-1328	-1192	-1008	-1052	-1095	-1093	-1117	-1170	-1251	-1396	-1487	-1538	-1507	-1466	-1355	-1310	-1249	-1185	-1128	-1076	-1045	-959	-889	-799	-673
	418	494	523	472	528	363	262	223	251	431	619	775	830	839	574	415	310	238	163	167	172	281	472	243	308	-603	-1931	-1059	-252	134	217	687	1013	1553	1817	2092	2024	1914	1277	662	416	96	30	-24	282	453	574	654	597
	170	153	129	105	109	147	161	130	137	104	121	106	97	137	213	241	235	259	274	265	250	231	196	213	360	494	684	442	318	267	306	229	160	74	30	5	26	76	177	265	287	285	278	209	80	-29	-81	-122	-173
	0	0	0	0	0	0	0	0	0	0	0	0	0	0	0	0	0	0	0	0	0	0	0	0	0	0	0	0	0	0	0	0	0	0	0	0	0	0	0	0	0	0	0	0	0	0	0	0	0
[truncated: 5,000 more columns]
