# Supplementary material for: Human Gait Activity Recognition Machine Learning Methods
Source: Sensors (Basel). 2023 Jan 9;23(2):745. doi: 10.3390/s23020745 (PMC9865094; doi:10.3390/s23020745)
Supplement: Supplementary file 1 [file sensors-23-00745-s001.zip › J2.xlsx]

## Sheet: Sheet1
	0.11	0.1	0.1	0.09	0.09	0.08	0.08	0.07	0.06	0.05	0.06	0.06	0.07	0.07	0.07	0.07	0.07	0.08	0.1	0.12	0.14	0.17	0.19	0.21	0.23	0.25	0.26	0.28	0.29	0.28	0.27	0.27	0.26	0.26	0.25	0.25	0.25	0.25	0.26	0.28	0.3	0.31	0.32	0.32	0.31	0.29	0.28	0.26	0.26
	-2.29	-2.28	-2.27	-2.29	-2.28	-2.29	-2.31	-2.34	-2.38	-2.41	-2.39	-2.36	-2.31	-2.25	-2.21	-2.21	-2.24	-2.26	-2.24	-2.25	-2.2	-2.19	-2.17	-2.13	-2.09	-2.03	-1.98	-1.93	-1.9	-1.84	-1.84	-1.85	-1.87	-1.89	-1.88	-1.9	-1.88	-1.9	-1.84	-1.81	-1.75	-1.74	-1.74	-1.76	-1.76	-1.74	-1.72	-1.73	-1.7
	87.51	87.51	87.51	87.49	87.49	87.47	87.46	87.46	87.48	87.49	87.5	87.51	87.51	87.52	87.51	87.52	87.51	87.51	87.52	87.51	87.54	87.55	87.54	87.53	87.49	87.47	87.44	87.44	87.42	87.42	87.42	87.43	87.47	87.48	87.52	87.53	87.58	87.6	87.66	87.68	87.73	87.71	87.67	87.64	87.59	87.54	87.55	87.57	87.61
	0.75	0.74	0.73	0.72	0.73	0.76	0.78	0.8	0.79	0.78	0.77	0.74	0.72	0.71	0.7	0.7	0.71	0.72	0.72	0.72	0.72	0.73	0.73	0.76	0.8	0.84	0.88	0.91	0.94	0.97	0.99	1.01	1.03	1.06	1.09	1.11	1.11	1.09	1.05	1.02	0.97	0.94	0.91	0.9	0.9	0.88	0.88	0.87	0.86
	10.96	11	11.11	11.12	11.1	11.1	11.08	11.03	11	10.97	10.99	11.04	11.09	11.13	11.15	11.15	11.17	11.16	11.14	11.13	11.14	11.18	11.21	11.25	11.29	11.31	11.34	11.42	11.48	11.54	11.59	11.63	11.68	11.72	11.72	11.71	11.7	11.73	11.8	11.86	11.97	12	12.04	12.04	12.05	12.04	12.04	12.06	12.12
	78.09	78.07	78.01	78.01	78	77.98	77.96	77.95	77.96	77.97	77.94	77.92	77.89	77.89	77.88	77.88	77.85	77.84	77.84	77.83	77.81	77.79	77.76	77.72	77.7	77.68	77.66	77.61	77.57	77.54	77.49	77.47	77.41	77.33	77.31	77.3	77.31	77.29	77.26	77.24	77.19	77.2	77.18	77.17	77.17	77.21	77.24	77.25	77.26
	604	640	692	696	624	708	720	600	644	676	616	608	632	620	576	668	672	744	572	636	560	612	656	508	544	656	596	612	480	528	560	504	480	604	476	496	456	448	432	540	516	576	408	572	508	540	520	692	516
	16140	16144	16096	16088	16188	16116	16212	16232	16164	16124	16136	16124	16040	16104	16056	16184	16116	16236	16092	16164	16040	16116	16108	16120	16164	16172	16092	16152	16112	16144	16216	16208	16200	16144	16132	16176	16068	16120	16128	16144	16152	16072	16120	16088	16076	16116	16144	16088	16176
	-308	-280	-216	-264	-160	-324	-376	-336	-212	-340	-208	-124	-352	-472	-288	-196	-212	-256	-260	-44	-244	-272	-376	-192	-380	-272	-312	-360	-492	-512	-264	-344	-340	-260	-328	-208	-284	-348	-268	-336	-408	-576	-496	-520	-564	-520	-400	-140	-264
	-2848	-2848	-2960	-2840	-2888	-2960	-2984	-2900	-2984	-2856	-2980	-2872	-3116	-2896	-2972	-2992	-3024	-2992	-3048	-2864	-2840	-3032	-2936	-3012	-3104	-2992	-3004	-3128	-2976	-3024	-3064	-3032	-3104	-3268	-3080	-3144	-3044	-3164	-3080	-3196	-3140	-2984	-3252	-3188	-3236	-3176	-3100	-2960	-3092
	15368	15372	15420	15456	15468	15296	15400	15388	15312	15276	15368	15408	15320	15376	15304	15192	15388	15380	15420	15384	15312	15388	15372	15400	15392	15352	15308	15356	15300	15368	15372	15440	15240	15300	15368	15280	15412	15332	15304	15200	15316	15240	15308	15344	15360	15304	15292	15224	15264
	576	676	788	912	840	652	668	648	448	628	684	816	688	684	620	732	732	604	636	752	788	832	868	976	840	636	680	508	720	608	564	668	656	500	640	432	312	464	380	276	496	632	476	652	580	496	524	480	468
	-300	-267	-280	-281	-274	-272	-283	-318	-319	-250	-267	-249	-252	-255	-265	-290	-233	-211	-210	-170	-174	-147	-161	-147	-154	-138	-142	-162	-162	-211	-233	-213	-189	-205	-213	-201	-206	-162	-159	-122	-126	-134	-176	-186	-231	-222	-251	-232	-205
	162	207	148	139	116	124	73	11	-92	37	176	196	272	184	226	74	181	154	115	214	158	89	201	296	306	324	355	218	276	271	190	127	93	112	13	75	57	156	296	291	174	184	127	127	219	256	218	287	281
	-156	-166	-169	-185	-185	-202	-190	-179	-173	-172	-208	-187	-176	-191	-173	-170	-186	-185	-195	-220	-209	-219	-236	-230	-242	-262	-261	-252	-254	-249	-226	-215	-211	-224	-199	-212	-214	-199	-173	-174	-178	-161	-129	-152	-178	-172	-156	-151	-177
	-1163	-1180	-1140	-1091	-1049	-1034	-1006	-1062	-1101	-1127	-1153	-1164	-1156	-1152	-1128	-1127	-1086	-1105	-1112	-1087	-1096	-1084	-1057	-1008	-968	-958	-964	-964	-948	-953	-953	-962	-903	-893	-905	-923	-974	-1056	-1089	-1116	-1134	-1122	-1095	-1057	-1053	-1047	-1087	-1085	-1072
	425	589	509	410	315	264	176	130	181	212	353	414	419	432	381	360	285	243	317	326	394	466	470	463	417	441	486	518	495	506	517	528	376	276	282	294	292	451	465	522	528	473	398	380	390	412	519	591	694
	75	69	61	82	91	102	107	96	90	86	71	69	80	52	79	69	70	58	58	29	21	18	-1	18	10	13	-9	-15	-24	-34	-44	-25	22	4	23	47	28	40	6	17	3	55	73	70	96	102	67	60	12
	0	0	0	0	0	0	0	0	0	0	0	0	0	0	0	0	0	0	0	0	0	0	0	0	0	0	0	0	0	0	0	0	0	0	0	0	0	0	0	0	0	0	0	0	0	0	0	0	0
[truncated: 5,000 more columns]
