# Supplementary material for: Human Gait Activity Recognition Machine Learning Methods
Source: Sensors (Basel). 2023 Jan 9;23(2):745. doi: 10.3390/s23020745 (PMC9865094; doi:10.3390/s23020745)
Supplement: Supplementary file 1 [file sensors-23-00745-s001.zip › J3.xlsx]

## Sheet: Sheet1
	-0.15	-0.14	-0.12	-0.11	-0.1	-0.1	-0.11	-0.12	-0.13	-0.13	-0.12	-0.1	-0.1	-0.1	-0.12	-0.13	-0.14	-0.14	-0.13	-0.11	-0.1	-0.08	-0.07	-0.08	-0.09	-0.1	-0.12	-0.13	-0.15	-0.16	-0.17	-0.18	-0.19	-0.19	-0.18	-0.16	-0.14	-0.13	-0.12	-0.1	-0.1	-0.09	-0.09	-0.09	-0.1	-0.1	-0.11	-0.11	-0.11
	-4.58	-4.61	-4.64	-4.7	-4.74	-4.88	-4.92	-5.04	-5.07	-5.05	-5.07	-5	-4.93	-4.84	-4.78	-4.77	-4.79	-4.8	-4.77	-4.75	-4.71	-4.7	-4.7	-4.71	-4.76	-4.73	-4.72	-4.73	-4.75	-4.74	-4.71	-4.69	-4.73	-4.74	-4.76	-4.76	-4.8	-4.82	-4.85	-4.81	-4.76	-4.75	-4.72	-4.71	-4.71	-4.7	-4.75	-4.77	-4.79
	84.26	84.26	84.27	84.25	84.24	84.17	84.15	84.13	84.15	84.19	84.19	84.17	84.15	84.09	84.09	84.11	84.16	84.17	84.22	84.25	84.3	84.31	84.3	84.28	84.27	84.28	84.28	84.3	84.31	84.33	84.35	84.38	84.45	84.54	84.59	84.66	84.66	84.67	84.65	84.64	84.65	84.63	84.65	84.66	84.67	84.69	84.7	84.72	84.75
	0.61	0.61	0.58	0.58	0.61	0.64	0.65	0.63	0.6	0.55	0.53	0.53	0.54	0.56	0.57	0.58	0.57	0.57	0.56	0.55	0.55	0.55	0.57	0.58	0.6	0.6	0.59	0.58	0.56	0.55	0.55	0.55	0.54	0.53	0.52	0.53	0.54	0.55	0.56	0.58	0.59	0.59	0.6	0.6	0.6	0.6	0.62	0.63	0.65
	7.11	7.04	7.09	7.32	7.31	7.15	7	6.88	6.76	6.7	6.65	6.64	6.65	6.61	6.6	6.6	6.58	6.6	6.62	6.62	6.62	6.6	6.56	6.52	6.52	6.52	6.5	6.53	6.58	6.6	6.62	6.6	6.61	6.58	6.56	6.55	6.51	6.45	6.47	6.52	6.54	6.59	6.59	6.63	6.62	6.65	6.64	6.6	6.59
	82.35	82.41	82.46	82.33	82.28	82.3	82.34	82.37	82.41	82.41	82.39	82.34	82.29	82.3	82.3	82.3	82.31	82.3	82.29	82.29	82.29	82.28	82.29	82.3	82.29	82.29	82.31	82.3	82.3	82.29	82.26	82.26	82.26	82.28	82.28	82.26	82.28	82.33	82.35	82.36	82.4	82.4	82.42	82.42	82.42	82.42	82.42	82.46	82.46
	1356	1396	1304	1420	1300	1412	1280	1524	1368	1308	1380	1316	1324	1292	1296	1256	1376	1344	1244	1264	1188	1272	1224	1256	1436	1252	1268	1300	1364	1284	1340	1192	1340	1204	1264	1316	1268	1352	1408	1440	1224	1292	1228	1204	1364	1364	1340	1400	1192
	16068	15976	16072	16040	16008	16020	15992	16064	16012	16024	16008	16072	16040	16064	16088	16012	15976	16040	16036	16096	16064	15968	16060	16040	16184	16160	16160	16204	16048	16080	16132	16028	16100	16020	16000	16080	16056	16048	16104	16104	16068	16160	16112	16100	16112	16044	16052	16088	16124
	-892	-1000	-876	-984	-908	-1060	-1040	-856	-596	-732	-936	-972	-1048	-1124	-796	-852	-752	-812	-664	-1004	-844	-956	-1188	-936	-860	-944	-912	-868	-836	-624	-864	-760	-732	-784	-764	-740	-800	-888	-908	-700	-776	-712	-832	-868	-700	-704	-680	-636	-648
	-1652	-1428	-1512	-1948	-1752	-1664	-1804	-1808	-1740	-1696	-1712	-1688	-1824	-1664	-1756	-1656	-1748	-1776	-1784	-1692	-1784	-1620	-1700	-1664	-1780	-1652	-1764	-1800	-1664	-1760	-1860	-1808	-1716	-1712	-1700	-1848	-1684	-1688	-1688	-1820	-1540	-1836	-1600	-1792	-1756	-1732	-1608	-1552	-1700
	15488	15776	15672	15476	15500	15440	15556	15524	15624	15484	15640	15724	15596	15488	15500	15580	15596	15548	15564	15680	15528	15596	15592	15520	15600	15612	15560	15564	15600	15640	15580	15584	15532	15524	15596	15560	15644	15620	15676	15544	15572	15536	15548	15532	15660	15516	15584	15536	15468
	512	608	888	504	240	280	200	184	452	692	876	680	624	628	556	688	540	640	588	552	688	708	756	688	548	484	536	676	548	768	528	600	652	660	708	740	744	608	708	592	580	500	656	744	776	600	676	652	752
	-317	-310	-295	-311	-323	-351	-351	-380	-348	-311	-298	-317	-325	-366	-394	-394	-367	-332	-301	-305	-293	-265	-341	-329	-373	-362	-382	-399	-397	-374	-400	-394	-372	-334	-328	-298	-306	-278	-290	-314	-313	-307	-305	-329	-367	-340	-347	-318	-345
	115	113	45	71	-70	-71	-120	-145	48	54	196	220	280	358	173	35	52	226	112	125	158	127	116	11	70	94	135	27	80	169	146	122	-82	-53	-100	-38	74	-2	129	205	184	203	102	54	114	93	42	80	21
	-163	-162	-165	-174	-160	-189	-186	-189	-214	-204	-229	-210	-251	-266	-222	-188	-186	-196	-216	-192	-207	-176	-206	-186	-201	-196	-190	-179	-180	-165	-178	-156	-112	-114	-117	-116	-101	-87	-140	-137	-112	-119	-103	-94	-93	-67	-91	-85	-53
	-1123	-1173	-1186	-1126	-1038	-1070	-1152	-1232	-1259	-1275	-1237	-1183	-1106	-1133	-1142	-1165	-1193	-1175	-1207	-1213	-1170	-1165	-1101	-1129	-1110	-1141	-1196	-1228	-1213	-1214	-1173	-1178	-1206	-1186	-1205	-1157	-1136	-1151	-1124	-1127	-1147	-1134	-1136	-1155	-1145	-1135	-1101	-1101	-1103
	302	637	1013	667	180	5	95	10	198	269	248	353	172	204	242	234	268	290	270	295	235	239	193	162	190	189	233	357	370	318	229	192	252	117	140	195	136	241	373	359	470	283	319	300	303	351	255	239	363
	139	34	-14	58	97	143	132	129	107	104	110	98	105	126	127	119	139	90	129	116	100	137	141	145	138	128	129	122	120	155	166	181	167	187	188	195	208	182	173	184	160	159	185	196	197	199	190	205	259
	0	0	0	0	0	0	0	0	0	0	0	0	0	0	0	0	0	0	0	0	0	0	0	0	0	0	0	0	0	0	0	0	0	0	0	0	0	0	0	0	0	0	0	0	0	0	0	0	0
[truncated: 5,000 more columns]
