# Supplementary material for: Human Gait Activity Recognition Machine Learning Methods
Source: Sensors (Basel). 2023 Jan 9;23(2):745. doi: 10.3390/s23020745 (PMC9865094; doi:10.3390/s23020745)
Supplement: Supplementary file 1 [file sensors-23-00745-s001.zip › J4.xlsx]

## Sheet: Sheet1
	29.4	31.24	32.91	31.48	27.1	20.89	12.12	2.86	-5.41	-14.54	-24.07	-29.25	-34.43	-32.75	-25.25	-22.2	-14.4	-4.61	-0.86	2.85	6.15	7.92	8.43	8.74	8.78	9.15	10.59	11.36	15.67	15.67	22.64	28.22	29.18	27.11	22.1	14.82	8.41	-1.2	-11.16	-18.92	-27.87	-35.61	-41.04	-47.07	-52.28	-56.83	-59.18	-56.91	-49.89
	-15.82	-14.96	-8.34	-9.39	-17.92	-27.29	-28.79	-23.04	-17.25	-12.12	-9.47	-11.92	-18.01	-18.06	-19.37	-22.28	-35.07	-31.88	-30.34	-26.04	-16.01	-15.1	-14.84	-12.36	-14.05	-14.15	-13.53	-13.14	-14.09	-14.09	-14.75	-13.92	-13.67	-14.93	-14.79	-14.07	-13.78	-13.76	-13.22	-12.83	-12.59	-13.02	-14.87	-18.91	-23.03	-25.36	-23.61	-21.14	-23.6
	93.82	91.24	87.09	83.33	79.54	74.48	67.45	61.26	55.45	49.88	44.37	48.84	49.74	46.32	45.54	46.3	44.55	43.67	44.12	43.87	44.83	45.71	47.82	52.18	55.28	56.85	58.46	59.08	60.5	60.5	60.97	61.96	62.1	62.27	62.45	61.37	60.35	58.24	55.55	53.93	51.56	49.7	48.34	48.08	52.02	56.82	58.82	53.51	51.44
	16.84	17.74	18.04	17.74	17.02	15.81	14.43	13.14	11.91	11.01	10.98	11.98	14.68	16.74	20.04	22.32	27.89	34.12	35.47	35.63	34.33	30.08	24	12.33	0.42	-4.67	-15.53	-19.1	-14.69	-14.69	-4.95	-2.16	-2.16	2.23	4.37	5.64	5.97	6.36	6.43	6.42	7.02	8.26	9.96	11.82	13.39	15.47	17.56	19.65	22.03
	0.08	-2.38	-2.82	-0.74	-0.09	-0.47	-3.13	-5.95	-7.87	-9.38	-12.11	-11.54	-9.91	-9.69	-10.88	-12.35	-14.41	-18.44	-17.18	-11.27	-6.03	-3.44	1.26	7.97	9.7	8.75	4.89	3.02	1.54	1.54	-3.02	-3.27	-3.27	-13.93	-18.8	-15.23	-9.52	-11.16	-16.73	-18.08	-18.57	-21.27	-23.48	-22.9	-21.58	-21.2	-21.65	-22.25	-22.83
	65.15	64.7	64.33	63.35	63.34	65.18	68.51	70.56	72.53	74.93	75.26	75.71	76.15	75.83	74.47	73.62	71.21	69.98	67.33	61.75	58.09	56.86	56.44	56.85	57.14	57.87	63.49	65.79	62.87	62.87	62.17	60.82	60.82	60.75	60.61	59.91	61.36	64.67	65.74	66.63	68.24	68.22	68.21	69.96	72.08	73.68	74.95	76.41	77.7
	-484	-6100	-12956	-7772	540	6800	2860	-328	-884	-1924	-1060	3812	11056	-1892	1900	17216	19724	-12296	-940	5692	-2532	-1032	712	120	2956	3908	3312	2868	4164	4164	4716	8664	7536	-5692	-5920	-5732	-6072	-5656	-5716	-4968	-3728	-984	2004	4608	1728	6924	1316	-5248	1468
	23012	24596	22032	15256	11400	6532	-492	3584	2020	1924	2948	19120	11844	11036	8624	30320	20796	14772	14716	14096	15976	15648	14712	16472	15272	15532	15820	16284	18320	18320	29852	32300	31668	11424	9232	5480	3608	560	-900	-1356	-520	936	3280	9084	14700	21220	13268	7336	12112
	-9732	-13464	-20220	-17208	-17244	-16404	-14472	-13544	-13244	-13368	-13200	-888	14540	18500	3100	10856	-6228	-12864	-8844	-6844	-11520	-12808	-4168	-3720	-2968	3284	4220	3632	8976	8976	12044	14172	14984	-20824	-18612	-16996	-16944	-16200	-14796	-14084	-14508	-16480	-16804	-12268	-1292	672	7936	21136	4372
	-2628	640	-828	-3656	-3104	-1792	2688	3268	2336	1304	3796	-276	-1340	-916	-108	264	392	3476	-6864	-12492	-15384	-12604	-13412	-14016	-7136	-6632	-1768	1508	672	672	-176	13232	13232	2280	7448	1476	-3424	2116	7032	2964	1868	4376	4160	664	776	2172	1084	-1544	-512
	13756	14724	15080	14292	14736	15344	16172	15936	14928	14900	15088	17692	18472	18676	18528	22816	26024	24268	20084	7532	6756	5696	-668	-1228	-312	6752	14680	13792	9280	9280	32767	32767	32767	14984	17380	13612	16340	14924	15976	15628	14340	13724	15464	15596	14464	15228	16768	17732	17304
	-10872	-10352	-11096	-11372	-8652	-4156	-664	-84	-676	2212	4872	1292	2176	4648	6388	9392	14416	-468	-19756	-20780	-17572	-11892	-9084	-11356	-12916	-8932	-4060	-3716	4620	4620	-5212	10208	10208	-9480	-8756	-6752	-2988	-704	1320	3232	4640	5192	2560	220	664	904	-1044	8	1616
	17750	16452	12664	2863	-5995	-12581	-18892	-23562	-28764	-32768	-32768	-32768	-19407	-2043	15265	8615	20445	21098	12072	10722	9114	5891	4196	3318	3047	5976	8276	8946	17448	17448	24960	24898	25176	798	-7715	-15639	-21360	-26348	-30964	-32768	-32768	-32768	-32768	-32768	-32768	-32768	-26974	-7361	6938
	-7015	-3319	4878	-27044	-32768	-22989	1385	8890	9464	5712	-3231	-9976	-9431	-5542	-7549	-23257	-29365	21085	-2643	16635	12015	-16872	4532	-3178	-7219	1199	2159	1850	-3806	-3806	469	3095	3843	-12944	-8460	-10288	-11941	-11580	-10538	-10250	-10173	-8683	-10892	-11696	-16364	-5708	-1064	-7439	-23344
	6977	1794	5424	4227	3460	2945	1996	285	-153	-795	-250	7762	1377	-3411	-5607	-1184	-5610	-2501	-4911	-4867	-394	602	328	1103	869	428	-2	145	3104	3104	437	2063	2228	13322	13176	13365	14192	14551	14696	15095	14479	11219	9085	7143	5312	2963	-23	-3342	-5523
	8838	6860	5049	3438	1982	978	224	-652	-214	1118	3779	9007	10696	12356	14752	20435	23657	25500	16241	9789	5533	-5623	-19912	-26936	-32768	-32768	-32768	-32768	12172	12172	8584	10161	10161	8716	5399	2857	1602	1983	941	1253	3862	6272	7393	7911	8727	10116	11321	12016	13349
	-8697	-6187	840	985	-2434	-5544	-5737	-5138	-4300	-5708	-7299	-179	-2719	-4995	-7244	-12544	-9707	-12819	-2809	3839	-5032	-11356	2220	-4112	-5626	-13987	-12933	-11112	-5159	-5159	-15584	24641	24641	-27841	-5261	14252	5638	-16961	-10859	-2701	-9060	-10927	-6575	-3318	-4065	-5048	-7596	-10966	-10381
	3640	2823	2474	2849	3844	4076	3699	3457	3332	3197	2254	-864	-1250	-1691	-2325	-2575	-1798	-3761	-4229	1191	7553	12956	19989	23600	23195	15640	15879	13956	-3	-3	1278	-6001	-6001	3152	77	-1222	1757	3083	1719	1703	1977	1032	184	293	678	1136	1291	1022	392
	1	1	1	1	1	1	1	1	1	1	1	1	1	1	1	1	1	1	1	1	1	1	1	1	1	1	1	1	1	1	1	1	1	1	1	1	1	1	1	1	1	1	1	1	1	1	1	1	1
[truncated: 5,000 more columns]
