# Supplementary material for: Human Gait Activity Recognition Machine Learning Methods
Source: Sensors (Basel). 2023 Jan 9;23(2):745. doi: 10.3390/s23020745 (PMC9865094; doi:10.3390/s23020745)
Supplement: Supplementary file 1 [file sensors-23-00745-s001.zip › J5.xlsx]

## Sheet: Sheet1
	36.22	39.28	44.07	47.28	47	43.5	37.01	29.07	19.28	6.44	-3.99	-13.67	-23.31	-30.34	-37.75	-43.58	-48.73	-52.7	-48.69	-41.04	-31.69	-21.17	-13.77	-6.59	0.04	3.2	6.66	9.57	11.14	11.84	12.14	12.62	13.17	13.73	14.32	14.84	16	18.05	20.03	22.19	25.32	28.56	32.56	37.16	42.63	48.94	52.77	55.65	54.16
	-2.91	-2.28	0.95	4.63	6.48	3.89	3.52	4.31	4.51	2.79	1.91	1.91	2.03	0.94	-3.93	-7.42	-5.45	-7.1	-6.26	-8.82	-11.64	-8.9	-12.1	-20.33	-17.38	-22.39	-21.18	-11.33	-6.42	-7	-7.94	-6.21	-2.93	-0.33	-0.51	-1.26	0.73	0.99	0.18	0.08	0.41	1.02	0.1	-2.73	-7.55	-6.46	1.05	7.86	3.02
	63.91	63.54	64.52	63.03	61.5	57.5	53.7	49.78	44.74	38.04	32.63	27.81	24.15	22.1	21.16	27.18	35.36	38.58	35.43	35.47	34.47	34.73	37.79	38.03	37.05	36.97	36.56	37.3	38.93	41.9	46.15	50.2	53.2	56.03	59.65	61.3	62.17	64.54	66.06	67.63	68.11	67.7	66.59	64.74	60.86	58.57	57.8	57.52	56.52
	-17.81	-12.89	-2.79	3.14	7.61	11.26	13.38	14.63	15.22	15.55	15.55	15.4	15.36	15.6	15.91	16.31	16.92	18.08	19.58	21.61	23.78	28.11	32.24	36.88	40.6	42.55	40.75	37.47	31.88	23.01	12.58	2.91	-6.58	-16.74	-24.63	-31.61	-38.92	-43.95	-46.23	-44.41	-39.07	-29.08	-19.45	-8.25	3.75	11.24	16.94	21.16	23.44
	19.59	26.24	25.22	21.4	17.18	10.3	3.02	4.77	7.75	5.05	0.63	-0.2	-0.54	-1.84	-2.96	-1.84	-1.47	-2.93	-3.28	-4.64	-5.44	-8.06	-10.53	-15.08	-20.58	-22.84	-19.42	-12.13	-6.77	-3.23	-0.84	0.61	1.75	5.64	12.5	19.44	23.2	23.29	21.61	22.15	23.7	25.93	25.46	22.84	27.93	30.26	27.98	24.96	19.41
	52.84	52.63	50.36	44.35	42.86	45.42	46.51	47.19	49.01	52.16	55.71	58.79	61.36	63.87	65.83	66.69	68.45	68.16	67.21	66.09	65.32	63.68	61.58	60.34	58.92	55.92	51.59	48.71	47.4	46.03	45.03	44.3	44.81	45.43	47.38	50.48	55.69	60.4	63.36	64.58	65.7	63.14	59.21	58.31	52.54	42.03	40.97	38.51	34.45
	6980	3740	-10068	-2232	-4496	-488	464	-644	-1816	-276	-1052	-1464	-696	748	3072	1500	1124	7676	-3516	2724	4692	11300	-1252	3184	-13372	6604	6724	-3000	-3292	-704	244	620	1504	1400	1344	652	-1884	688	708	1348	5792	5380	7244	9324	15052	-5320	-10196	-6592	-24
	32767	32767	30308	22440	16516	15016	8364	4736	56	-2080	-3064	-3908	248	84	3372	14028	20312	10096	6968	11092	8352	32767	14940	12184	11492	19264	13576	14264	15680	15468	15740	15688	14936	15240	15884	15612	14080	15908	17916	19096	22164	24056	24324	27788	32767	28552	25516	21404	29296
	20416	13544	-14248	-23224	-25772	-26600	-19772	-16644	-15532	-14780	-14464	-14304	-15932	-17188	-12664	224	3844	18028	20584	5484	-10704	8156	-15744	-17000	-24192	-14456	-9364	-8700	-6840	-4584	-2748	-1176	-568	-384	1372	4508	3820	-920	-1988	1756	4680	9652	13912	19232	27820	3024	-18360	-24660	-28232
	-11472	-14104	-920	3992	-2672	-2032	7304	-2832	-4464	740	2068	-704	-1540	-828	1340	-420	1800	3124	-188	132	-3388	-1396	-3440	4516	2604	-2892	-6008	-11356	-8716	-4684	-1952	-900	-232	-1904	-4752	-5104	-3376	2276	3672	760	-736	-1380	-1440	-4364	-5736	-6764	-5076	-6232	5456
	32767	14148	5812	3696	15976	16152	15076	14516	15172	15036	16092	15708	14860	15144	14408	15112	17036	18968	19700	19612	22052	26188	32388	22980	25776	23628	13048	11920	7088	1340	-8	696	2376	3196	5360	10568	15128	17128	13364	11340	11400	7564	5912	32767	-2992	1528	7448	6880	6516
	24468	-5828	-24256	-21964	-15288	-8720	-8420	-6592	-3772	-2460	-1416	-1680	-2396	-1364	-1740	-2208	1736	6960	8388	7800	8780	13932	21320	7228	-17244	-21508	-21364	-20328	-13092	-10612	-9852	-9636	-9420	-9360	-7408	-3764	-1736	-1640	-3056	-1352	-2808	-8000	-8116	-4276	-4000	-1148	-12360	-18888	-21676
	28582	28867	29086	21701	12353	4076	-6915	-16321	-25364	-32358	-32768	-32768	-32768	-32768	-32768	-32768	-32768	-22106	585	16435	30715	7583	18493	17920	12437	10321	12069	9887	7018	5464	5251	5913	6547	6558	6127	7229	10304	12188	12926	14793	17428	20490	24347	27390	31077	32767	32767	21999	12872
	11601	4048	5540	10480	179	-5404	3623	2974	-1976	-4909	-1813	-811	-1331	-5434	-11048	-5565	8153	-3463	-4509	-11381	-9451	17551	-32768	-11422	-17038	-14789	13623	21376	-322	-7965	-2664	6448	11915	7621	-3229	2071	4134	-851	-1550	2932	6082	7077	-530	-4344	-6847	9216	26104	-1566	-11647
	-3226	-318	1840	3074	3049	555	562	-199	-195	-236	642	2081	2698	3525	4014	5222	6748	-351	-4000	-4163	-10857	3110	-3259	-2911	751	-4432	-6450	-4852	-2787	-1529	-1795	-2987	-3049	-1772	-712	-1296	-1544	-1787	-1820	-2144	-1591	-856	-1279	-1733	-6783	-4797	-792	5888	2257
	8321	20640	20470	15720	12704	11425	8267	6446	5785	5171	4101	3753	4456	5319	5390	6015	7428	8907	11348	13910	17054	20145	24293	24013	24403	15554	6299	1103	-9116	-18138	-24906	-29288	-32768	-32768	-32768	-32768	-32768	-29582	-20500	-8384	4323	17741	25326	23734	28771	21439	20526	18203	10643
	7211	32767	-4940	54	-11447	-20671	-5173	12318	69	-11327	-4464	-2042	-3471	-5525	352	3934	-594	-815	-2424	-7516	-7559	-14109	-12232	-19192	-16711	-14705	7293	8270	-1945	-1691	1124	1699	4677	11912	20595	13192	9731	7118	10039	12942	13594	9638	5008	-2097	11302	-5612	-6341	-9454	795
	-7513	1644	648	-3785	618	2066	-2209	-2451	524	427	-50	112	595	-642	-1571	-1583	-1317	-2328	-3027	-3799	-3692	-3885	-3441	-4496	-7561	-6832	-1933	1863	6717	9988	13312	14485	14473	13224	11002	8638	7588	5770	1761	-807	-2518	-1916	-1694	-11209	-1938	-3772	-633	-811	-5204
	1	1	1	1	1	1	1	1	1	1	1	1	1	1	1	1	1	1	1	1	1	1	1	1	1	1	1	1	1	1	1	1	1	1	1	1	1	1	1	1	1	1	1	1	1	1	1	1	1
[truncated: 5,000 more columns]
