# Supplementary material for: Human Gait Activity Recognition Machine Learning Methods
Source: Sensors (Basel). 2023 Jan 9;23(2):745. doi: 10.3390/s23020745 (PMC9865094; doi:10.3390/s23020745)
Supplement: Supplementary file 1 [file sensors-23-00745-s001.zip › J6.xlsx]

## Sheet: Sheet1
	0.18	0.15	0.11	0.1	0.1	0.1	0.1	0.11	0.12	0.14	0.15	0.15	0.12	0.11	0.1	0.09	0.09	0.08	0.08	0.08	0.07	0.08	0.08	0.08	0.07	0.08	0.08	0.1	0.12	0.13	0.13	0.12	0.1	0.09	0.08	0.09	0.09	0.09	0.09	0.09	0.1	0.11	0.13	0.13	0.12	0.1	0.1	0.1	0.1
	-7.71	-7.82	-7.9	-7.98	-8.02	-8.01	-8.01	-7.98	-7.9	-7.84	-7.8	-7.79	-7.85	-7.96	-8.02	-8.05	-8.09	-8.14	-8.15	-8.19	-8.2	-8.26	-8.25	-8.24	-8.31	-8.3	-8.3	-8.27	-8.25	-8.21	-8.18	-8.14	-8.16	-8.17	-8.22	-8.29	-8.34	-8.34	-8.33	-8.36	-8.45	-8.51	-8.53	-8.51	-8.49	-8.48	-8.45	-8.42	-8.45
	74.15	74.13	74.16	74.2	74.16	74.2	74.19	74.19	74.17	74.12	74.07	74.05	74.07	74.07	74.05	74.06	74.09	74.07	74.06	74.09	74.11	74.06	73.99	73.99	74	74.02	74.04	74.05	74.03	74	74	73.96	73.95	73.98	74.06	74.09	74.07	74.07	74.09	74.12	74.15	74.12	74.05	73.96	73.95	73.94	73.98	74.02	74.08
	0.77	0.76	0.74	0.73	0.73	0.72	0.72	0.71	0.69	0.68	0.66	0.66	0.67	0.68	0.7	0.7	0.7	0.7	0.7	0.71	0.73	0.76	0.8	0.82	0.84	0.85	0.85	0.84	0.84	0.84	0.84	0.83	0.83	0.82	0.81	0.8	0.78	0.78	0.79	0.8	0.82	0.82	0.82	0.83	0.83	0.84	0.85	0.86	0.87
	1.16	1.08	1	0.96	0.92	0.91	0.93	0.96	0.95	0.95	0.9	0.89	0.83	0.74	0.71	0.63	0.65	0.6	0.56	0.58	0.55	0.54	0.48	0.46	0.42	0.42	0.49	0.6	0.61	0.66	0.7	0.73	0.73	0.75	0.71	0.74	0.73	0.7	0.69	0.65	0.57	0.54	0.59	0.54	0.54	0.53	0.47	0.39	0.33
	84.72	84.7	84.71	84.77	84.81	84.8	84.79	84.78	84.78	84.77	84.79	84.82	84.88	84.91	84.88	84.83	84.81	84.83	84.85	84.87	84.88	84.87	84.83	84.8	84.72	84.68	84.69	84.64	84.64	84.63	84.61	84.61	84.6	84.58	84.61	84.65	84.66	84.69	84.72	84.71	84.73	84.75	84.74	84.75	84.79	84.78	84.78	84.76	84.78
	2244	2228	2100	2248	2328	2232	2324	2188	2284	2212	2224	2104	2220	2308	2280	2152	2228	2256	2228	2340	2140	2432	2204	2300	2400	2224	2388	2232	2268	2260	2236	2252	2288	2352	2356	2364	2376	2360	2340	2332	2512	2432	2440	2412	2408	2312	2372	2316	2420
	15360	15340	15260	15280	15156	15368	15380	15332	15260	15092	15100	15064	15260	15236	15236	15184	15324	15164	15200	15220	15224	15164	15168	15188	15224	15184	15364	15092	15264	15324	15168	15156	15160	15248	15304	15192	15204	15260	15164	15164	15268	15236	15256	15156	15220	15052	15152	15128	15324
	-3748	-3696	-3688	-3776	-3884	-3660	-3780	-3768	-3896	-3940	-3952	-3784	-3800	-3716	-3792	-3752	-3824	-3596	-3788	-3760	-3816	-3956	-3808	-3612	-3684	-3612	-3756	-3752	-3976	-3832	-3640	-3952	-3660	-3480	-3744	-3836	-3800	-3724	-3724	-3620	-3668	-3716	-3852	-3940	-3932	-3760	-3672	-3668	-3592
	4	-52	12	-196	-52	-40	-100	-132	-16	12	-48	-124	-112	72	-20	80	-176	24	-120	-180	-156	-112	56	-156	-28	-84	-156	-88	60	-108	-64	-124	-32	-148	20	-52	-112	116	-16	60	-16	124	-88	212	-104	152	116	160	64
	15332	15304	15240	15328	15440	15420	15276	15256	15356	15336	15396	15532	15368	15300	15400	15364	15248	15240	15340	15336	15320	15288	15384	15220	15236	15380	15324	15292	15352	15304	15236	15316	15336	15304	15256	15336	15288	15344	15364	15256	15240	15356	15176	15404	15312	15336	15296	15256	15184
	-1284	-1164	-1184	-940	-1116	-1236	-1080	-1248	-1252	-1112	-916	-1152	-1076	-1176	-1164	-1324	-1292	-1044	-1016	-1076	-1112	-1244	-1240	-1268	-1404	-1264	-1276	-1292	-1200	-1288	-1208	-1152	-1348	-1360	-1304	-1320	-1264	-1216	-1136	-1344	-1268	-1084	-1304	-1156	-1112	-1292	-1264	-1220	-1208
	-318	-352	-332	-250	-264	-244	-245	-213	-218	-165	-213	-292	-312	-259	-281	-279	-291	-273	-257	-268	-266	-239	-250	-299	-255	-244	-259	-179	-205	-243	-261	-296	-309	-308	-263	-238	-265	-253	-275	-242	-241	-212	-219	-256	-276	-289	-272	-271	-258
	1	-1	35	-13	173	186	226	413	394	299	208	100	-116	18	104	44	24	171	127	14	86	176	214	88	74	200	212	209	222	248	310	206	141	168	64	45	125	229	205	61	31	139	222	240	183	273	271	240	120
	-115	-145	-143	-209	-184	-175	-172	-197	-162	-200	-162	-129	-102	-102	-116	-93	-87	-120	-131	-94	-130	-141	-148	-106	-116	-150	-163	-153	-158	-137	-109	-99	-91	-72	-86	-65	-75	-52	-35	-41	-13	-62	-81	-65	-30	-19	-17	20	53
	-1132	-1130	-1157	-1114	-1102	-1121	-1114	-1168	-1168	-1168	-1152	-1130	-1086	-1086	-1079	-1125	-1107	-1117	-1110	-1053	-1038	-1009	-990	-1001	-1041	-1058	-1086	-1070	-1054	-1092	-1069	-1093	-1097	-1129	-1121	-1121	-1089	-1094	-1067	-1028	-1041	-1075	-1073	-1067	-1041	-1045	-1029	-1029	-978
	404	254	294	323	324	496	440	411	498	407	429	379	253	265	173	374	211	265	301	340	266	273	299	252	260	342	541	545	355	487	563	453	438	473	408	514	325	455	404	222	374	456	366	468	500	410	357	258	238
	164	163	177	167	141	143	154	166	180	163	169	163	175	150	160	130	160	172	132	158	144	154	144	163	139	128	140	135	157	154	159	198	168	218	182	231	248	199	217	238	265	215	255	241	269	280	256	270	285
	0	0	0	0	0	0	0	0	0	0	0	0	0	0	0	0	0	0	0	0	0	0	0	0	0	0	0	0	0	0	0	0	0	0	0	0	0	0	0	0	0	0	0	0	0	0	0	0	0
[truncated: 5,000 more columns]
