# Supplementary material for: Human Gait Activity Recognition Machine Learning Methods
Source: Sensors (Basel). 2023 Jan 9;23(2):745. doi: 10.3390/s23020745 (PMC9865094; doi:10.3390/s23020745)
Supplement: Supplementary file 1 [file sensors-23-00745-s001.zip › J7.xlsx]

## Sheet: Sheet1
	-50.1	-52.23	-45.25	-33.33	-26.86	-17.27	-5.68	0.15	4.73	8.82	11.12	13.16	13.71	13.57	13.25	12.94	12.62	12.12	12.07	13.2	14.73	16.69	18.59	20.85	22.58	26.09	30.04	34.4	39.59	43.29	45.86	45.6	43.46	38.45	34.38	23.06	12.23	-0.48	-9.28	-19.47	-28.8	-33.96	-40.9	-47.41	-51.69	-52.25	-44.88	-33.54	-25.07
	-0.39	-6.63	-5.94	-7.97	-7.31	-13.35	-12.54	-7.15	-9.32	-5.87	0.95	8.73	9.53	6.57	5.15	8.02	9.31	8.45	7.86	9.1	9.19	7.74	7.74	7.65	7.02	5.96	5.46	4.66	7.03	14.6	18.18	18.07	14.66	13.16	13.74	14.95	13.41	10.82	9.93	8.48	5.16	1.71	-4.38	-6.93	-6.38	-9.52	-11.18	-15.37	-12.63
	27.6	28.93	26.45	28.97	32.55	32.97	33.96	30.47	29.04	30.4	31.05	32.09	33.97	37.28	42.27	47.29	50.84	54.74	56.91	57.84	60.16	63.11	65.04	66.18	66.03	65.05	63.45	60.14	58.62	59.54	57.81	56.63	53.71	50.39	48.7	43.93	39.28	34.24	31.06	27.42	25.55	24.48	27.05	36.76	43.71	41.33	37.44	37.15	37.46
	16.33	18.22	20.78	23.2	27.15	30.96	36.16	39.19	40.05	38.03	34.81	29.49	21.24	12.3	2.98	-7.05	-17.17	-24.61	-31.17	-38.53	-42.94	-48.33	-51.97	-50.93	-46.22	-37.05	-21.92	-16.45	-10.6	-2.43	4.72	9.17	14	16.33	17.06	17	17.17	16.95	16.41	15.5	14.65	14.2	14.33	15.08	16.18	17.68	19.42	22.2	25.89
	8.98	8.01	6.88	5.27	1.97	-1.2	-6.84	-9.6	-9.54	-6.3	-2.89	-1.87	-0.35	3.19	7.53	12.34	16.45	19.51	24.07	31.94	33.06	29.67	24.03	20.78	19.04	17.5	17.04	15.6	23.96	31.75	35.79	31.29	18.08	5.67	6.27	15.1	12.78	6.34	2.4	0.69	-0.92	-1.93	-3.7	-3.51	-3.3	-3.13	-2.02	-1.85	-3.88
	66.84	65.69	63.5	61.57	59.16	56.37	54.2	51.54	47.79	43.41	40.21	38.19	35.81	33.96	32.42	30.23	28.86	28.44	28.88	31.15	35.55	44.69	52.72	55.29	56.48	60.01	58.84	58.73	55.89	53.71	47.35	46.49	46.34	46.68	46.26	46.18	47.94	51.13	53.93	57.1	59.27	61.81	63.32	64.91	66.82	66.9	65.63	63.52	62.15
	3884	13144	820	4160	4648	13260	-3132	-12724	2576	280	-4096	-6652	-5712	-64	516	-1832	-2396	328	492	-1204	-644	448	708	3284	6464	8004	8996	15908	5400	-13644	-3652	-3892	-2440	-668	-2016	-3928	-2440	-1264	-1268	-96	1248	3832	2552	924	3348	2952	5496	6728	11040
	23924	5252	6364	15164	32767	31000	10936	4160	15956	16320	14456	15700	16220	15612	15832	16568	16252	16008	14240	13232	16332	18812	18472	19036	18720	19980	22072	32192	28740	27764	21120	17332	14304	9624	6332	1184	-372	-1280	-2556	-1308	772	1324	7192	21212	12348	4348	7156	7624	32767
	1496	23976	20900	-14760	12636	6864	-9620	-24976	-15192	-9964	-10080	-10452	-9476	-5356	-1432	-1296	-1060	1844	5676	4316	204	-728	2536	3720	4496	7264	11012	16828	11592	-12796	-21396	-24948	-26712	-21152	-16892	-15828	-15756	-14648	-14896	-15288	-16236	-15460	-5252	880	1644	21132	13796	-5208	9548
	-576	-152	-2344	-2052	700	2200	9528	812	-476	-6844	-7452	-5424	-3284	-3504	-3504	-3108	-2032	-1528	-3016	-6268	-4056	2876	4828	6572	1456	-868	-2296	-8768	-5288	-1332	-5504	-10356	-3984	9828	1368	-8932	-2800	3068	1980	-164	1048	1136	2720	-188	100	-444	-2516	-2472	1944
	17680	19296	19632	20132	27220	28056	25800	27192	29380	11532	9752	6920	3172	1276	332	-876	-180	748	2392	6696	13356	20300	14592	11272	11408	8192	2324	32767	20628	9392	4856	13480	10596	17116	13428	14968	14928	16200	15936	15312	14588	13720	13740	15984	16760	18780	18548	20348	24104
	4160	8308	9844	10720	13532	23608	568	-22832	-21164	-22732	-16516	-14456	-12828	-12136	-12224	-12092	-12672	-12944	-12444	-10676	-5844	-1596	4124	12088	6820	-1576	-4244	26080	-3212	-20492	-16976	-16592	-12276	-12708	-10904	-8292	-6272	-3768	-2912	-3220	-2200	1240	1912	1312	1860	5700	8256	9616	9748
	-32768	-14552	9400	23195	6553	20777	25176	17043	11947	12620	11300	7962	5248	3903	4015	3644	3125	2816	5820	8625	9779	10912	12465	14585	17102	20242	22885	25901	27116	28686	21201	13048	7363	-2867	-12994	-22504	-28775	-32768	-32768	-32768	-32768	-32768	-32768	-32768	-32768	-10527	9992	23891	6097
	-1464	-4817	-4266	-7959	4107	-11332	10419	-9107	-5851	16452	21398	10115	-7379	-6659	6144	8433	1262	151	5112	5625	-84	493	5582	5033	4967	7753	7875	11307	20125	22107	7187	-1703	-6955	4935	6337	1075	-5608	-2058	-1159	-1740	-6938	-8516	-9026	-1150	271	-5077	-11199	-2037	14331
	7603	1686	-1418	-4879	-4649	-8647	-6013	-4057	-4673	-7036	-6790	-3056	-1203	-1226	-2052	-1260	-741	-469	-1294	-1521	-1446	-1900	-1903	-1825	-2070	-2685	-3831	-5473	-2065	-177	1356	2247	296	711	139	387	842	2001	3595	4534	4377	5028	6047	7967	6491	376	-2627	-7238	-4992
	8875	11046	13885	16590	19555	25794	22215	19932	13656	5579	-760	-9012	-16981	-23527	-28436	-32751	-32768	-32768	-32768	-32768	-32768	-32768	-25158	-11554	9515	20001	32767	915	15351	19233	15995	17320	14548	9366	7290	4483	5238	3976	2621	1720	1624	3144	5138	6802	8415	9900	12172	15149	18910
	1009	20	-3277	-5184	-9198	-9825	-9108	-5193	-7165	5078	-2268	-4826	1454	7104	10308	12194	12662	15121	20556	19170	5410	4581	-1791	9069	-1415	3049	-6276	9567	32767	18549	16264	-25000	-32768	-14945	23726	12555	-16739	-11787	-3435	-4366	-3281	-2034	-465	717	-1084	397	-1021	-2531	-11747
	-3647	-4433	-5744	-6754	-7462	-7272	-8388	-10067	-9363	-5992	-2217	-65	2905	5552	7532	8152	9163	9981	10075	9788	11752	11483	10916	11064	6934	4135	-1757	-7518	-6228	-1359	-3148	1755	3547	-1145	-3337	-58	1770	1579	731	146	-377	-757	-1453	-1748	-2034	-3349	-4376	-5141	-4875
	1	1	1	1	1	1	1	1	1	1	1	1	1	1	1	1	1	1	1	1	1	1	1	1	1	1	1	1	1	1	1	1	1	1	1	1	1	1	1	1	1	1	1	1	1	1	1	1	1
[truncated: 5,000 more columns]
