# Supplementary material for: Human Gait Activity Recognition Machine Learning Methods
Source: Sensors (Basel). 2023 Jan 9;23(2):745. doi: 10.3390/s23020745 (PMC9865094; doi:10.3390/s23020745)
Supplement: Supplementary file 1 [file sensors-23-00745-s001.zip › J8.xlsx]

## Sheet: Sheet1
	0	-0.01	-0.01	0.01	0.03	0.07	0.11	0.15	0.17	0.18	0.18	0.16	0.13	0.09	0.06	0.04	0.05	0.05	0.05	0.05	0.04	0.02	0.01	-0.01	-0.03	-0.03	-0.03	-0.04	-0.04	-0.05	-0.05	-0.06	-0.08	-0.09	-0.1	-0.12	-0.13	-0.16	-0.18	-0.2	-0.23	-0.25	-0.25	-0.25	-0.24	-0.23	-0.21	-0.19	-0.18
	-8.2	-8.19	-8.19	-8.22	-8.25	-8.3	-8.34	-8.28	-8.25	-8.26	-8.17	-8.05	-7.95	-7.91	-7.9	-8.05	-8.04	-8.02	-7.97	-8.02	-8.03	-8.11	-8.03	-8.03	-8.11	-8.24	-8.09	-8.07	-8.12	-8.31	-8.25	-8.23	-8.2	-8.24	-8.31	-8.36	-8.28	-8.28	-8.32	-8.3	-8.38	-8.47	-8.49	-8.52	-8.58	-8.56	-8.51	-8.55	-8.43
	81.5	81.5	81.45	81.39	81.37	81.36	81.33	81.36	81.36	81.36	81.36	81.38	81.4	81.41	81.39	81.35	81.37	81.38	81.4	81.41	81.44	81.44	81.48	81.45	81.41	81.33	81.41	81.42	81.42	81.38	81.42	81.42	81.42	81.4	81.4	81.36	81.38	81.38	81.35	81.36	81.35	81.3	81.26	81.23	81.18	81.16	81.14	81.07	81.06
	0.75	0.75	0.77	0.81	0.84	0.88	0.91	0.91	0.91	0.9	0.9	0.92	0.94	0.96	0.97	0.98	0.98	0.97	0.95	0.92	0.9	0.86	0.82	0.8	0.79	0.79	0.8	0.82	0.83	0.82	0.8	0.77	0.73	0.72	0.68	0.65	0.62	0.6	0.59	0.58	0.57	0.58	0.59	0.6	0.62	0.63	0.64	0.66	0.67
	1.91	1.88	1.88	1.81	1.73	1.76	1.65	1.68	1.7	1.76	1.85	1.88	1.93	1.95	2	2.12	2.15	2.22	2.33	2.34	2.3	2.35	2.35	2.36	2.39	2.42	2.43	2.35	2.32	2.38	2.39	2.43	2.42	2.39	2.33	2.37	2.31	2.28	2.28	2.29	2.31	2.35	2.25	2.14	2.13	2.18	2.23	2.2	2.15
	84.23	84.14	84.02	84.02	84.04	84.08	84.16	84.2	84.23	84.23	84.19	84.15	84.13	84.11	84.14	84.17	84.23	84.3	84.35	84.42	84.49	84.52	84.56	84.51	84.44	84.39	84.38	84.42	84.47	84.56	84.66	84.74	84.79	84.79	84.74	84.7	84.73	84.71	84.7	84.67	84.64	84.61	84.59	84.58	84.54	84.53	84.5	84.5	84.51
	2288	2300	2364	2364	2220	2388	2352	2224	2300	2500	2296	2292	2340	2220	2252	2500	2148	2392	2228	2380	2292	2360	2284	2420	2496	2480	2160	2264	2252	2508	2172	2452	2376	2412	2364	2424	2364	2388	2372	2292	2556	2524	2476	2352	2524	2296	2348	2548	2372
	16328	16192	16188	16256	16184	16132	16176	16128	16056	16168	16128	16080	16096	16064	16208	16272	16168	16108	16220	16076	16112	16244	16124	16088	16208	16220	16168	16200	16084	16156	16176	16220	16124	16140	16112	16016	16100	16136	16184	16036	16232	16164	16108	16060	16236	16184	16148	16084	16160
	984	836	984	924	936	752	684	704	496	616	432	568	696	800	1044	948	884	888	652	776	552	576	812	1064	796	760	576	848	748	652	712	748	868	936	740	724	744	724	804	1024	960	888	996	948	988	884	964	804	848
	-148	-272	-508	-296	-608	-448	-208	-544	-308	-296	-376	-412	-552	-300	-372	-560	-348	-584	-608	-476	-336	-524	-444	-484	-424	-428	-476	-328	-504	-432	-504	-420	-564	-336	-368	-416	-180	-368	-416	-432	-612	-276	-304	-220	-560	-352	-428	-148	-276
	15836	15864	15792	15900	15700	15796	15844	15880	15848	15800	15760	15852	15824	15804	15744	15740	15600	15868	15704	15792	15680	15792	15868	15780	15732	15884	15804	15896	15716	15672	15744	15788	15712	15776	15800	15796	15844	15764	15768	15768	15684	15772	15828	15776	15792	15844	15836	15912	15924
	1672	1828	1548	1224	1176	1188	1192	1228	1168	1196	1368	1368	1316	1216	1148	1132	1028	968	920	1048	1004	1108	1048	1332	1364	1208	1192	972	1100	800	708	928	1004	1196	1384	1252	1088	1236	1176	1248	1144	1216	1304	1292	1316	1212	1248	1164	1344
	-371	-312	-269	-226	-186	-151	-139	-171	-169	-219	-232	-295	-360	-359	-347	-292	-266	-260	-268	-285	-311	-330	-346	-342	-347	-292	-300	-300	-336	-309	-336	-365	-363	-391	-384	-365	-398	-432	-403	-452	-422	-416	-383	-382	-367	-329	-322	-326	-313
	13	185	105	114	22	-89	244	146	269	146	584	487	417	266	142	-52	262	267	232	130	37	247	254	247	-99	239	274	162	-44	-47	176	231	146	82	-153	251	287	55	216	72	-104	61	30	116	-7	194	230	258	522
	-114	-104	-158	-145	-146	-143	-135	-179	-189	-207	-217	-200	-183	-170	-132	-146	-123	-171	-116	-122	-87	-117	-135	-135	-102	-139	-156	-131	-71	-126	-135	-153	-119	-99	-97	-146	-144	-125	-116	-94	-89	-120	-134	-111	-143	-156	-166	-203	-209
	-1163	-1075	-1030	-964	-965	-945	-1011	-1030	-1043	-1067	-1031	-966	-1004	-978	-993	-1009	-1028	-1091	-1054	-1106	-1144	-1172	-1150	-1147	-1101	-1065	-1021	-1024	-1087	-1105	-1154	-1182	-1209	-1202	-1228	-1215	-1208	-1198	-1172	-1167	-1169	-1131	-1116	-1122	-1119	-1127	-1110	-1073	-1115
	411	285	378	54	214	95	264	550	386	672	532	441	510	418	590	589	547	693	400	475	460	645	473	574	493	580	389	330	545	450	517	533	425	436	508	607	477	494	565	434	634	359	304	357	561	589	668	425	706
	153	146	110	162	128	147	104	84	89	34	63	62	58	50	41	87	63	80	105	122	93	109	113	92	114	106	154	149	113	150	164	167	186	173	151	138	155	153	166	147	119	154	152	125	84	85	66	95	16
	0	0	0	0	0	0	0	0	0	0	0	0	0	0	0	0	0	0	0	0	0	0	0	0	0	0	0	0	0	0	0	0	0	0	0	0	0	0	0	0	0	0	0	0	0	0	0	0	0
[truncated: 5,000 more columns]
