# Supplementary material for: Human Gait Activity Recognition Machine Learning Methods
Source: Sensors (Basel). 2023 Jan 9;23(2):745. doi: 10.3390/s23020745 (PMC9865094; doi:10.3390/s23020745)
Supplement: Supplementary file 1 [file sensors-23-00745-s001.zip › J9.xlsx]

## Sheet: Sheet1
	-15.01	-7.3	-1.83	3.44	7.49	9.64	11.62	14.66	16.97	18.22	19.18	19.42	20.09	21.37	23.1	24.9	27.36	31.09	35.93	40.48	43.43	44.84	42.2	37.56	31.06	22.41	9.24	-1.84	-11.34	-20.83	-28.58	-35.49	-42.23	-44.87	-43.18	-37.12	-28.47	-19.4	-12.9	-5.6	-0.52	2.2	7.9	12.76	16.07	17.95	18.95	19.32	20.05
	-16.22	-13.16	-20.9	-23.26	-14.51	-11.8	-15.33	-14.99	-9.41	-8.41	-7.48	-6.12	-6.48	-9.16	-8.78	-6.82	-7.81	-10.17	-10.26	-6.78	-3.6	-1.23	1.71	1.75	-2.97	-8.15	-9.52	-9.47	-8.31	-5.39	-6.63	-11.38	-8.63	-10.01	-12.9	-18.13	-18.94	-12.01	-18.3	-21.9	-15.85	-14.42	-11.81	-8.93	-6.16	-3.63	-1.18	-1.1	-4.13
	48.18	49.47	51.15	49.03	49.37	51.54	54.91	57.23	57.57	55.55	53.07	55.56	59.6	60.45	62.03	64.46	66.27	65.89	64.67	65.61	65.51	62.66	55.31	48.45	43.67	39.79	30.79	22.79	16.96	13.3	11	8.36	16.7	25.55	29.55	31.91	31.61	33.5	37.77	38.4	40.75	42.61	45.82	46.94	45.35	41.54	39.08	44.15	48.48
	37.29	40.24	43.1	43.51	41.09	36.88	32.85	24.77	15.02	4.41	-7.65	-15.74	-23.86	-30.53	-37.54	-41.04	-39.35	-30.68	-21.14	-12.19	-7.55	-3.88	-0.11	3.94	6.94	8.45	9.18	9.19	10.36	11.84	13.2	14.92	17.47	20.19	22.95	25.64	29.17	33.58	36.74	39.06	37.84	36.63	31.58	24.25	15.34	4.79	-6.61	-14.53	-23.23
	-9.12	-7.3	-7.17	-8.53	-6.89	-5.44	-4.17	0.25	2.65	3.04	1.65	-0.7	-3.02	1.5	4.64	9.01	10.64	7.51	-0.45	-3.53	2.95	2.8	-2.12	-1.35	0.62	3.24	0.73	-1.71	1.91	6.63	7.92	7.5	5.58	4.82	3.71	0.39	-2.04	-2.8	-2.55	-0.86	-0.22	0.72	5.64	8.37	9.32	8.8	9.37	9.32	10
	65.23	64.72	62.52	61.22	56.51	46.92	38.42	31.18	29.13	24.56	20.64	19.68	20.6	23.09	31.92	38.96	40.41	39.98	44.24	44.1	47.62	51.45	54.64	54.8	52.67	46.9	43.19	45.8	48.58	50.38	50.8	52.77	56	58.37	58.17	58.97	60.45	60.4	59.84	55.39	45.97	40.69	33.33	31.72	26.3	19.21	15.08	14.69	15.75
	-3336	-11208	11908	7544	2768	4220	1624	-3668	-4800	1708	1536	-168	716	3068	580	316	5104	9764	9324	3516	-1688	-4680	-7040	-8048	1976	5880	3244	3504	72	-3264	6764	6136	-3352	828	5276	7720	3184	-10428	16060	5072	3880	7664	-7252	-4600	812	1332	-648	-2764	1876
	13568	28232	32767	14024	15072	32292	24316	11664	15652	8964	7128	13952	15992	7876	8824	18096	17044	15336	21088	32767	32767	11092	-3704	-10044	-1556	-4464	-8804	-7992	-6116	-4704	-3668	468	27448	18076	11016	10416	6224	28280	32767	18024	23792	32668	17024	16024	10040	2324	7328	15632	11760
	-3996	-2536	-1964	-4	-16856	-4196	-660	-1600	-7636	-12532	-9192	324	232	-3248	648	2592	-1480	-3212	-1780	-9036	-22180	-27428	-28296	-25876	-13352	-9680	-8896	-8972	-13140	-13824	-18384	-8048	2068	5352	6436	9184	7384	8208	12492	2776	-10156	4692	-1756	-6648	-20488	-18352	-7172	-816	-6856
	-3252	-7784	-5676	-1272	-744	1532	-3464	-8084	-6052	-7444	-7236	-5040	240	-3272	7848	-2304	-5992	-4216	11580	-5664	-1996	7776	5944	164	1532	-9876	-3576	3808	-28	-5400	-5052	-1576	552	-1260	-1608	1864	-1172	-5836	-4140	-4652	-2856	-2724	-8896	-6252	-6784	-4656	-5712	-3508	-3200
	22136	17096	27400	28524	11944	-4324	-13556	68	-824	-6860	-6624	-4716	-748	1776	23084	32767	5032	5660	14508	25192	26244	24944	32767	26248	4984	-16	8760	22396	18760	10164	9408	11040	14988	13440	8648	13100	20564	32767	32767	17940	-6056	-16820	2280	336	-7712	-6920	-5376	-3228	-4704
	-1396	-8088	-16056	-16400	-19220	-20024	-19532	-8936	-8204	-7164	-8948	-11800	-11884	-10872	1992	3032	9296	4284	-8208	-9520	-4760	-1060	16692	4588	-19208	-25064	-9888	680	4800	-292	-1704	860	1252	-1256	-5916	-2064	6056	1016	-11392	-19584	-23664	-26932	-12920	-9052	-7272	-5824	-7412	-10108	-15264
	14947	17734	12465	16953	11212	7103	12402	13176	10457	10215	8734	7498	9758	12424	13235	15120	18503	22170	25653	27866	24499	14907	6248	-6324	-14691	-25347	-30049	-32768	-32768	-32768	-32768	-32768	-32768	-17744	-7006	6223	19265	14796	11601	15461	12023	15965	19128	15459	13900	11725	8458	7918	9951
	-5130	-11997	-32478	21480	14822	-4570	-14225	-1844	2611	-389	4215	583	-5127	-2990	3126	1560	-2608	3858	9000	11358	6850	2740	4503	-11126	-21201	-4050	927	3245	3608	1412	-7542	2679	450	-9980	-9886	-3459	2618	2133	-31252	9902	11442	5441	-3243	99	6789	8281	2089	-6948	-9213
	-3667	-3808	-5553	-5869	-929	253	-2022	-2107	-269	-435	780	1042	1375	-254	-270	1700	1099	241	-834	-569	1651	1763	207	2395	4629	4568	1911	899	822	1242	532	-1419	-870	2652	2819	-2318	-7850	-2298	-3407	-5313	-4487	-1886	-1928	-3110	-1303	-33	1477	2010	451
	19440	22167	19659	14003	4672	-142	-5793	-17112	-26698	-31844	-32768	-32768	-32768	-32768	-32768	-20790	-3942	15826	18524	14678	9031	7035	9691	11744	10561	6098	2958	2826	6098	7015	7972	9598	12352	14033	15147	15591	20496	24360	21435	15747	6200	5260	-7900	-16929	-23392	-28497	-32350	-32768	-32768
	-5559	-5216	-9999	-7329	4567	1792	2361	-2601	-8428	-11919	-16960	-16581	-2657	10601	18537	13793	-6130	-19242	-28429	16478	13269	-85	-10334	4412	11107	-3909	-17538	3547	14006	2909	-4859	-5280	-555	-1682	-7103	-7877	-6778	-5391	-883	827	-2449	5360	2747	-3679	-8016	-7930	-5412	-3373	4017
	-1762	-544	-1573	-5578	-7780	-7309	-2523	2692	4353	8513	12535	16388	16552	14600	8828	2829	4997	3027	782	-4889	-506	1642	1989	-5063	-4514	-701	-1856	-3478	-3173	-1588	-961	-1286	-1869	-1763	-1052	-2908	-3703	-6194	-9966	-8695	-8036	-3828	982	2853	5119	7531	9841	12827	14201
	4	4	4	4	4	4	4	4	4	4	4	4	4	4	4	4	4	4	4	4	4	4	4	4	4	4	4	4	4	4	4	4	4	4	4	4	4	4	4	4	4	4	4	4	4	4	4	4	4
[truncated: 5,000 more columns]
