# Supplementary material for: Human Gait Activity Recognition Machine Learning Methods
Source: Sensors (Basel). 2023 Jan 9;23(2):745. doi: 10.3390/s23020745 (PMC9865094; doi:10.3390/s23020745)
Supplement: Supplementary file 1 [file sensors-23-00745-s001.zip › PB1.xlsx]

## Sheet: Sheet1
	-0.49	-1.2	73.55	-0.07	-5.42	78.24	676	14964	-4460	1624	14688	-2468	-278	137	-178	-1166	312	88	0
	-0.49	-1.2	73.55	-0.07	-5.42	78.24	676	14964	-4460	1624	14688	-2468	-278	137	-178	-1166	312	88	0
	-0.46	-1.32	73.54	-0.15	-4.94	78.22	828	15000	-4356	1600	14780	-2436	-296	56	-162	-1091	321	124	0
	-0.43	-1.41	73.54	-0.13	-4.97	78.28	736	15144	-4596	1424	14876	-2468	-298	153	-154	-1134	337	118	0
	-0.41	-1.51	73.56	-0.12	-5.01	78.27	860	15068	-4484	1604	14796	-2732	-301	151	-157	-1145	358	130	0
	-0.39	-1.57	73.51	-0.11	-5.04	78.29	768	14976	-4468	1580	14744	-2544	-283	92	-176	-1137	322	138	0
	-0.36	-1.62	73.51	-0.09	-5.11	78.28	816	15072	-4508	1564	14744	-2672	-263	154	-180	-1121	300	135	0
	-0.34	-1.68	73.51	-0.08	-5.17	78.27	952	14932	-4476	1408	14924	-2804	-270	163	-152	-1129	335	120	0
	-0.32	-1.72	73.53	-0.07	-5.2	78.29	760	15024	-4272	1540	14832	-2476	-299	159	-174	-1140	370	116	0
	-0.3	-1.75	73.52	-0.05	-5.22	78.32	796	15068	-4548	1524	14856	-2504	-278	114	-157	-1122	305	129	0
	-0.3	-1.8	73.46	-0.04	-5.23	78.3	872	14988	-4668	1544	14844	-2708	-301	94	-160	-1133	323	123	0
	-0.29	-1.84	73.46	-0.04	-5.26	78.3	800	15100	-4536	1556	14856	-2628	-309	77	-172	-1139	259	121	0
	-0.29	-1.87	73.52	-0.03	-5.31	78.33	728	15048	-4288	1396	14760	-2480	-307	163	-153	-1118	234	126	0
	-0.28	-1.86	73.56	-0.01	-5.33	78.36	808	15040	-4536	1504	14880	-2572	-288	73	-114	-1118	267	127	0
	-0.27	-1.91	73.52	-0.01	-5.32	78.36	932	14968	-4636	1524	14820	-2744	-293	136	-161	-1145	324	116	0
	-0.27	-1.97	73.49	-0.01	-5.3	78.33	968	15068	-4472	1652	14784	-2756	-313	16	-181	-1166	350	126	0
	-0.28	-2.01	73.54	-0.01	-5.31	78.31	904	15152	-4340	1456	14896	-2612	-298	184	-177	-1138	287	125	0
	-0.27	-1.97	73.6	-0.02	-5.34	78.36	820	14940	-4208	1652	14844	-2524	-275	154	-170	-1155	288	125	0
	-0.26	-1.98	73.61	-0.02	-5.37	78.38	892	15104	-4452	1472	14944	-2628	-289	192	-159	-1165	312	142	0
	-0.26	-1.98	73.58	-0.01	-5.39	78.37	836	15128	-4564	1660	14884	-2688	-310	150	-171	-1129	344	117	0
	-0.25	-2	73.55	-0.01	-5.4	78.35	792	14980	-4572	1588	14740	-2496	-272	35	-154	-1133	351	117	0
	-0.25	-2.04	73.56	-0.01	-5.4	78.36	916	14976	-4380	1696	14916	-2564	-280	85	-170	-1134	327	119	0
	-0.24	-2.05	73.61	-0.01	-5.42	78.36	812	15024	-4304	1624	14824	-2644	-263	153	-160	-1123	265	123	0
	-0.23	-2.03	73.62	-0.01	-5.41	78.35	812	14940	-4412	1552	14836	-2816	-280	152	-162	-1152	300	122	0
	-0.23	-2.03	73.55	-0.02	-5.38	78.33	828	14988	-4744	1504	14796	-2692	-292	82	-179	-1182	356	128	0
	-0.24	-2.03	73.53	-0.03	-5.39	78.36	752	15072	-4544	1672	14920	-2504	-320	59	-181	-1151	354	116	0
	-0.24	-2.06	73.54	-0.03	-5.41	78.41	840	15100	-4328	1536	14856	-2560	-318	133	-184	-1139	259	142	0
	-0.25	-2.07	73.51	-0.03	-5.41	78.4	828	15144	-4536	1560	14772	-2532	-323	110	-183	-1166	294	130	0
	-0.26	-2.1	73.52	-0.03	-5.39	78.39	744	15108	-4228	1488	14856	-2544	-334	99	-196	-1150	331	146	0
	-0.28	-2.09	73.53	-0.03	-5.43	78.38	808	15036	-4472	1748	14896	-2580	-339	136	-148	-1143	266	139	0
	-0.28	-2.11	73.58	-0.03	-5.46	78.39	856	15092	-4532	1540	14928	-2564	-312	48	-157	-1109	286	147	0
	-0.29	-2.1	73.64	-0.02	-5.46	78.4	784	15080	-4328	1640	14892	-2608	-307	71	-153	-1113	300	151	0
	-0.27	-2.1	73.62	-0.02	-5.45	78.34	824	15068	-4484	1488	14752	-2672	-269	104	-167	-1155	342	109	0
	-0.26	-2.11	73.62	-0.03	-5.45	78.34	912	15000	-4324	1636	14864	-2460	-270	106	-180	-1147	320	131	0
	-0.26	-2.1	73.6	-0.02	-5.47	78.35	852	15020	-4496	1504	14948	-2564	-285	131	-189	-1115	317	116	2
	-0.25	-2.08	73.57	-0.02	-5.44	78.37	936	14944	-4624	1484	14856	-2732	-286	189	-181	-1125	302	113	2
	-0.25	-2.09	73.58	-0.02	-5.43	78.33	988	15112	-4492	1524	14856	-2728	-301	130	-178	-1150	341	126	2
	-0.25	-2.09	73.56	-0.03	-5.39	78.32	720	14928	-4440	1580	14808	-2760	-303	136	-200	-1187	345	141	2
	-0.25	-2.06	73.54	-0.04	-5.41	78.34	740	15116	-4432	1664	14800	-2536	-308	125	-205	-1173	304	110	2
	-0.25	-2.03	73.58	-0.04	-5.46	78.37	780	15128	-4396	1660	14860	-2496	-274	108	-169	-1133	303	145	2
	-0.24	-2.03	73.59	-0.04	-5.46	78.4	852	15004	-4348	1444	14856	-2528	-263	146	-157	-1164	300	112	2
	-0.23	-2.04	73.58	-0.04	-5.46	78.4	868	14988	-4588	1568	14828	-2584	-272	126	-165	-1164	333	127	2
	-0.23	-2.03	73.57	-0.04	-5.43	78.39	828	15092	-4720	1536	14768	-2636	-311	82	-154	-1149	356	121	2
	-0.24	-2.05	73.52	-0.05	-5.42	78.4	852	15052	-4564	1600	14720	-2544	-299	68	-162	-1182	350	134	2
	-0.25	-2.05	73.54	-0.06	-5.42	78.4	796	15060	-4224	1528	14892	-2576	-292	188	-171	-1182	307	140	2
	-0.25	-2.04	73.55	-0.06	-5.44	78.39	824	15076	-4552	1608	14928	-2556	-316	189	-182	-1185	293	153	2
	-0.26	-1.99	73.57	-0.06	-5.44	78.44	764	15124	-4288	1540	14804	-2572	-323	98	-147	-1144	348	144	2
	-0.27	-2.01	73.53	-0.07	-5.41	78.43	748	14964	-4668	1540	14892	-2704	-310	98	-168	-1204	372	134	2
	-0.28	-2.03	73.52	-0.08	-5.41	78.43	872	14976	-4448	1500	14876	-2596	-343	17	-161	-1208	305	169	2
	-0.3	-2.05	73.55	-0.09	-5.44	78.45	832	15068	-4400	1688	14852	-2432	-328	87	-175	-1182	284	176	2
	-0.3	-2.08	73.54	-0.09	-5.48	78.51	876	15152	-4480	1516	14808	-2724	-311	176	-169	-1166	231	166	2
	-0.31	-2.07	73.54	-0.09	-5.46	78.52	852	15032	-4556	1468	14804	-2836	-336	152	-186	-1152	286	136	2
	-0.31	-2.07	73.51	-0.09	-5.46	78.5	780	15016	-4484	1676	14852	-2664	-326	86	-178	-1189	348	131	2
	-0.32	-2.08	73.57	-0.1	-5.48	78.51	804	15124	-4264	1628	14948	-2368	-320	78	-184	-1173	323	134	2
	-0.31	-2.06	73.66	-0.1	-5.51	78.56	748	15088	-4224	1592	14812	-2496	-288	168	-170	-1156	226	122	2
	-0.3	-2.03	73.7	-0.09	-5.55	78.56	780	15064	-4592	1620	14912	-2568	-272	189	-187	-1141	275	105	2
	-0.28	-2.01	73.65	-0.08	-5.55	78.55	800	15008	-4564	1576	14916	-2512	-277	111	-181	-1155	338	98	2
	-0.27	-2.07	73.56	-0.07	-5.52	78.51	988	15020	-4472	1576	14800	-2676	-293	23	-255	-1154	376	100	2
	-0.27	-2.05	73.58	-0.07	-5.48	78.47	744	15128	-4348	1500	14924	-2568	-273	145	-224	-1169	401	118	2
	-0.26	-2.03	73.61	-0.07	-5.48	78.48	780	15092	-4424	1608	14832	-2496	-265	201	-193	-1158	309	134	2
	-0.25	-2.01	73.63	-0.07	-5.48	78.55	828	15132	-4340	1540	14844	-2516	-277	190	-183	-1160	301	123	2
	-0.24	-1.97	73.59	-0.07	-5.48	78.52	720	15060	-4596	1564	14784	-2652	-278	236	-177	-1164	359	102	2
	-0.24	-1.93	73.6	-0.07	-5.5	78.49	740	15116	-4332	1664	14912	-2596	-312	58	-168	-1163	359	111	2
	-0.25	-1.98	73.63	-0.07	-5.51	78.47	792	15012	-4352	1660	15016	-2624	-311	151	-159	-1149	341	127	2
	-0.25	-1.97	73.62	-0.06	-5.48	78.51	692	15096	-4524	1528	14824	-2596	-288	186	-156	-1138	320	122	2
	-0.25	-1.99	73.6	-0.06	-5.47	78.52	852	15064	-4432	1620	14856	-2580	-327	117	-163	-1172	345	140	2
	-0.25	-1.98	73.6	-0.07	-5.49	78.52	780	15116	-4316	1692	14896	-2476	-307	102	-197	-1154	349	124	2
	-0.25	-1.97	73.68	-0.06	-5.51	78.54	756	15096	-4256	1616	14932	-2504	-279	106	-155	-1139	320	132	2
	-0.24	-1.94	73.73	-0.06	-5.5	78.59	816	15040	-4288	1496	14828	-2420	-270	113	-147	-1145	283	142	2
	-0.24	-1.95	73.73	-0.06	-5.52	78.57	824	15216	-4364	1684	14848	-2492	-282	160	-135	-1158	332	123	2
	-0.23	-1.95	73.76	-0.05	-5.54	78.57	856	15096	-4436	1724	14908	-2504	-289	160	-131	-1141	334	143	2
	-0.24	-1.92	73.78	-0.05	-5.53	78.58	672	15108	-4240	1616	14820	-2604	-294	154	-115	-1150	335	176	2
	-0.24	-1.95	73.78	-0.05	-5.52	78.59	832	14952	-4244	1636	14948	-2616	-296	57	-113	-1163	362	159	2
	-0.24	-1.97	73.79	-0.05	-5.5	78.64	804	15028	-4472	1620	14920	-2380	-294	146	-135	-1145	306	151	2
	-0.24	-1.98	73.81	-0.04	-5.51	78.65	924	15060	-4288	1624	14856	-2608	-293	207	-133	-1117	319	158	2
	-0.24	-1.98	73.82	-0.04	-5.49	78.67	848	15116	-4536	1460	14860	-2660	-297	248	-149	-1139	369	133	2
	-0.24	-1.93	73.8	-0.04	-5.47	78.62	724	15040	-4504	1612	14812	-2668	-297	140	-135	-1172	383	120	2
	-0.24	-1.95	73.82	-0.04	-5.49	78.64	892	15140	-4300	1632	14832	-2468	-318	52	-135	-1161	324	145	2
	-0.25	-2	73.82	-0.04	-5.52	78.65	824	15064	-4520	1628	14964	-2396	-305	228	-135	-1145	271	137	2
	-0.25	-1.98	73.8	-0.03	-5.5	78.64	876	15104	-4460	1572	14808	-2724	-308	99	-224	-1164	363	138	2
	-0.26	-1.99	73.76	-0.04	-5.47	78.59	864	14948	-4416	1536	14868	-2684	-302	222	-198	-1171	441	141	2
	-0.27	-1.99	73.78	-0.05	-5.47	78.61	996	15132	-4320	1696	14888	-2440	-351	180	-172	-1182	367	132	2
	-0.27	-2	73.76	-0.06	-5.49	78.61	928	14980	-4412	1556	14900	-2480	-328	216	-150	-1199	435	130	2
	-0.27	-1.96	73.78	-0.06	-5.48	78.64	780	14956	-4396	1520	14888	-2408	-295	236	-176	-1190	426	130	2
	-0.27	-1.91	73.82	-0.07	-5.49	78.65	680	15008	-4304	1716	14940	-2484	-262	138	-133	-1160	383	99	2
	-0.25	-1.89	73.85	-0.07	-5.51	78.64	716	15208	-4308	1660	14868	-2348	-247	72	-140	-1167	373	101	2
	-0.24	-1.96	73.95	-0.06	-5.55	78.62	932	15232	-4184	1748	14944	-2400	-285	293	-160	-1132	323	127	2
	-0.23	-1.93	73.97	-0.05	-5.59	78.67	780	14992	-4484	1724	14916	-2332	-252	142	-147	-1121	325	103	2
	-0.22	-1.94	73.94	-0.03	-5.61	78.69	860	15032	-4436	1724	14812	-2460	-236	8	-119	-1083	346	78	2
	-0.19	-1.93	73.94	0	-5.67	78.67	652	15040	-4336	1656	14900	-2364	-210	142	-149	-1035	297	117	2
	-0.17	-1.94	74	0.04	-5.75	78.69	772	15168	-4296	1708	14832	-2216	-207	100	-100	-982	253	101	2
	-0.15	-1.93	74.02	0.08	-5.71	78.72	624	15196	-4396	1376	14848	-2388	-222	-47	-64	-989	274	86	2
	-0.14	-2.04	74.07	0.11	-5.67	78.71	956	15144	-4484	1532	14900	-2660	-197	-158	-90	-1014	251	131	2
	-0.12	-2.11	73.98	0.13	-5.67	78.66	868	15016	-4652	1596	14712	-2728	-201	50	-143	-1028	190	151	2
	-0.11	-2.18	73.9	0.15	-5.7	78.63	848	15040	-4652	1680	14828	-2660	-243	-72	-107	-1040	257	118	2
	-0.11	-2.27	73.86	0.17	-5.73	78.61	904	15064	-4424	1560	14784	-2408	-238	-20	-112	-1025	227	141	2
	-0.11	-2.26	73.85	0.18	-5.76	78.62	796	15040	-4484	1712	14816	-2448	-228	10	-92	-1053	190	113	2
	-0.11	-2.33	73.82	0.18	-5.78	78.57	904	15028	-4424	1548	14776	-2696	-251	-100	-71	-1041	215	125	2
	-0.12	-2.43	73.84	0.19	-5.81	78.51	984	15064	-4316	1740	14788	-2864	-271	57	-115	-1071	218	136	2
	-0.13	-2.38	73.88	0.19	-5.84	78.51	736	15032	-4356	1552	14884	-2460	-238	69	-106	-1054	170	128	2
	-0.12	-2.36	73.89	0.2	-5.88	78.5	768	14940	-4396	1672	14832	-2488	-224	75	-117	-1048	164	124	2
	-0.12	-2.36	73.88	0.2	-5.87	78.48	796	15000	-4492	1476	14696	-2708	-237	77	-127	-1077	229	111	2
	-0.11	-2.37	73.85	0.19	-5.86	78.39	980	15060	-4328	1672	14824	-2732	-226	20	-101	-1085	302	92	2
	-0.1	-2.33	73.88	0.19	-5.86	78.39	736	14928	-4204	1612	14880	-2388	-207	46	-104	-1072	278	93	2
	-0.08	-2.37	73.94	0.19	-5.87	78.41	924	15184	-4372	1636	14912	-2396	-179	98	-128	-1037	201	94	2
	-0.07	-2.33	73.92	0.2	-5.89	78.43	768	15068	-4568	1604	14844	-2480	-190	72	-112	-1048	199	92	2
	-0.07	-2.32	73.85	0.22	-5.92	78.44	856	14992	-4560	1716	14868	-2472	-228	-27	-94	-999	240	84	2
	-0.07	-2.37	73.8	0.23	-5.89	78.41	872	15004	-4452	1432	14796	-2808	-254	-36	-123	-1027	254	100	2
	-0.08	-2.46	73.75	0.23	-5.85	78.33	968	15068	-4468	1552	14832	-2840	-274	-42	-137	-1050	241	100	2
	-0.09	-2.5	73.76	0.22	-5.82	78.24	896	14956	-4272	1456	14836	-2836	-242	65	-149	-1078	242	101	2
	-0.1	-2.48	73.79	0.21	-5.81	78.22	844	15008	-4216	1624	14848	-2744	-265	77	-178	-1085	233	98	2
	-0.11	-2.46	73.78	0.2	-5.8	78.21	896	15036	-4568	1568	14772	-2516	-240	162	-181	-1133	313	89	2
	-0.11	-2.43	73.75	0.18	-5.79	78.16	872	15036	-4420	1800	14704	-2632	-262	88	-173	-1113	406	51	2
	-0.11	-2.38	73.72	0.16	-5.76	78.18	740	15152	-4512	1544	14972	-2436	-257	184	-212	-1133	373	41	2
	-0.11	-2.35	73.79	0.16	-5.74	78.24	848	15044	-4328	1520	14896	-2576	-241	44	-173	-1103	311	99	2
	-0.11	-2.34	73.76	0.14	-5.68	78.27	928	15024	-4352	1496	14804	-2716	-242	255	-225	-1124	367	62	2
	-0.12	-2.35	73.59	0.12	-5.61	78.18	868	14940	-4752	1556	14868	-2924	-296	148	-250	-1175	411	72	2
	-0.14	-2.32	73.44	0.08	-5.55	78.08	804	14996	-4740	1540	14772	-2748	-342	114	-292	-1197	364	68	2
	-0.15	-2.3	73.44	0.07	-5.56	78.07	804	14992	-4536	1588	14884	-2688	-274	75	-288	-1219	275	86	2
	-0.16	-2.28	73.46	0.03	-5.58	78.13	748	15020	-4352	1468	14840	-2532	-284	145	-270	-1224	235	65	2
	-0.16	-2.24	73.48	0	-5.6	78.13	764	15196	-4352	1600	14864	-2572	-242	67	-256	-1211	272	65	2
	-0.16	-2.26	73.46	-0.02	-5.59	78.13	860	14948	-4404	1428	14812	-2656	-260	77	-275	-1199	321	67	2
	-0.17	-2.27	73.44	-0.05	-5.58	78.14	856	15104	-4344	1632	14808	-2480	-279	171	-268	-1200	265	41	2
	-0.17	-2.18	73.46	-0.06	-5.58	78.16	732	15076	-4328	1644	14888	-2576	-269	122	-269	-1196	261	50	2
	-0.16	-2.16	73.47	-0.07	-5.61	78.2	776	15072	-4368	1688	14828	-2372	-216	163	-258	-1187	227	36	2
	-0.15	-2.04	73.47	-0.07	-5.62	78.25	632	15060	-4420	1540	14920	-2340	-223	271	-227	-1143	248	12	2
	-0.13	-2.02	73.48	-0.06	-5.6	78.29	912	14980	-4492	1416	14896	-2484	-221	187	-230	-1120	298	19	2
	-0.12	-2.01	73.49	-0.05	-5.52	78.31	692	15096	-4476	1376	14868	-2528	-197	16	-201	-1135	317	38	2
	-0.1	-2.01	73.5	-0.05	-5.48	78.31	684	15068	-4428	1416	14800	-2544	-215	0	-204	-1126	308	17	2
	-0.08	-2	73.53	-0.03	-5.51	78.33	684	15048	-4428	1668	14904	-2280	-170	114	-170	-1088	206	46	2
	-0.06	-1.97	73.6	-0.01	-5.59	78.44	696	15152	-4372	1676	14896	-2340	-165	98	-143	-1050	144	51	2
	-0.04	-1.98	73.63	0.04	-5.64	78.52	780	15204	-4524	1584	14828	-2384	-143	102	-180	-977	181	43	2
	-0.02	-1.93	73.61	0.1	-5.62	78.57	724	15004	-4644	1488	14868	-2404	-158	-156	-123	-963	177	52	2
	-0.01	-2.04	73.49	0.13	-5.61	78.55	780	15020	-4820	1488	14896	-2700	-217	-168	-131	-965	132	21	2
	-0.02	-2.11	73.43	0.17	-5.59	78.45	840	15012	-4468	1392	14772	-2956	-243	-164	-143	-1001	83	59	2
	-0.04	-2.22	73.45	0.18	-5.58	78.35	800	15028	-4372	1412	14788	-2872	-257	-80	-153	-1044	102	69	2
	-0.04	-2.19	73.51	0.19	-5.53	78.32	740	15060	-4288	1408	14916	-2672	-216	27	-132	-1062	165	96	2
	-0.04	-2.17	73.52	0.19	-5.55	78.31	736	15004	-4632	1608	14848	-2552	-217	-4	-114	-1075	203	66	2
	-0.03	-2.15	73.55	0.2	-5.57	78.34	688	15032	-4416	1564	14856	-2536	-197	-30	-108	-1023	243	36	2
	-0.02	-2.17	73.59	0.22	-5.57	78.38	756	14988	-4544	1576	14836	-2492	-172	-16	-128	-981	189	34	2
	-0.01	-2.15	73.63	0.24	-5.54	78.34	648	14984	-4484	1456	14876	-2776	-145	-77	-91	-985	197	37	2
	0.01	-2.18	73.6	0.25	-5.47	78.31	692	15040	-4572	1340	14860	-2784	-166	-70	-103	-1028	205	40	2
	0.01	-2.24	73.5	0.25	-5.39	78.25	872	14948	-4800	1324	14716	-2920	-198	2	-153	-1059	264	23	2
	0.01	-2.25	73.42	0.24	-5.34	78.18	764	15032	-4628	1520	14836	-2752	-220	-110	-164	-1085	316	51	2
	0	-2.27	73.41	0.22	-5.31	78.17	768	15020	-4528	1456	14868	-2668	-226	73	-184	-1106	279	47	2
	0	-2.19	73.42	0.21	-5.3	78.17	756	14944	-4480	1404	14816	-2668	-192	112	-183	-1093	308	49	2
	0	-2.15	73.42	0.19	-5.27	78.16	800	15016	-4488	1436	14852	-2648	-190	99	-187	-1115	381	32	2
	0	-2.13	73.41	0.18	-5.21	78.17	732	15028	-4472	1416	14880	-2660	-193	148	-172	-1103	387	24	2
	0	-2.06	73.42	0.16	-5.12	78.18	648	14928	-4400	1212	14876	-2696	-189	46	-169	-1132	370	21	2
	0.01	-2.03	73.43	0.14	-5.09	78.17	724	15080	-4536	1500	14860	-2636	-175	55	-159	-1134	343	29	2
	0.03	-1.98	73.47	0.13	-5.09	78.19	708	14976	-4424	1460	14768	-2608	-125	185	-177	-1117	274	42	2
	0.05	-1.93	73.48	0.12	-5.09	78.21	688	15044	-4352	1440	14932	-2596	-129	235	-170	-1109	261	28	2
	0.06	-1.9	73.44	0.12	-5.06	78.23	780	15020	-4824	1308	14868	-2704	-151	249	-175	-1112	330	33	2
	0.08	-1.84	73.35	0.11	-5.01	78.21	596	15032	-4512	1492	14816	-2596	-158	73	-143	-1135	386	-5	2
	0.08	-1.87	73.34	0.1	-4.97	78.23	800	15004	-4380	1328	14804	-2532	-177	72	-153	-1092	420	22	2
	0.09	-1.86	73.37	0.1	-4.97	78.28	684	14980	-4440	1500	14820	-2484	-135	266	-170	-1084	321	47	2
	0.11	-1.77	73.38	0.12	-4.91	78.34	712	15008	-4476	1272	14724	-2536	-93	346	-210	-1054	329	-9	2
	0.13	-1.68	73.36	0.13	-4.87	78.31	672	14952	-4480	1380	14736	-2680	-73	272	-185	-1054	310	23	2
	0.15	-1.65	73.3	0.14	-4.85	78.31	728	14984	-4620	1204	14880	-2612	-100	217	-153	-1072	298	33	2
	0.16	-1.6	73.24	0.15	-4.82	78.28	684	15012	-4756	1388	14808	-2744	-146	218	-159	-1076	283	34	2
	0.16	-1.61	73.13	0.16	-4.77	78.26	808	14984	-4748	1268	14852	-2856	-185	204	-174	-1071	341	50	2
	0.14	-1.59	73.15	0.16	-4.77	78.31	668	15032	-4400	1508	14980	-2456	-183	319	-156	-1058	238	133	2
	0.13	-1.53	73.3	0.18	-4.9	78.48	676	15040	-4412	1576	14896	-2096	-145	-211	-107	-987	296	123	2
	0.14	-1.56	73.3	0.22	-4.85	78.59	788	14912	-4608	1304	14808	-2732	-113	440	-164	-899	219	113	2
	0.16	-1.57	73.16	0.27	-4.83	78.51	844	14912	-4848	1276	14732	-3100	-147	76	-118	-935	258	84	2
	0.15	-1.62	73.05	0.29	-4.77	78.36	740	15048	-4720	1232	14828	-2848	-184	39	-116	-992	317	102	2
	0.15	-1.65	73.09	0.3	-4.66	78.32	736	14992	-4484	1120	14832	-2856	-157	113	-70	-1024	245	133	2
	0.14	-1.65	73.07	0.29	-4.66	78.33	592	14844	-4732	1476	14756	-2712	-175	148	-74	-1042	272	121	2
	0.13	-1.73	72.99	0.29	-4.67	78.32	900	14852	-4784	1316	14780	-2796	-209	121	-94	-1046	243	129	2
	0.11	-1.75	72.95	0.28	-4.72	78.3	748	14916	-4688	1396	14780	-2628	-239	186	-139	-1029	253	131	2
	0.09	-1.69	72.93	0.28	-4.75	78.31	600	15044	-4724	1288	14816	-2844	-245	115	-149	-1051	225	160	2
	0.06	-1.73	72.88	0.27	-4.74	78.31	752	14944	-4700	1348	14772	-2920	-240	233	-152	-1072	225	137	2
	0.04	-1.77	72.82	0.25	-4.73	78.19	844	14920	-4696	1348	14732	-3048	-239	95	-164	-1113	327	124	2
	0.02	-1.77	72.76	0.22	-4.74	78.16	756	14864	-4684	1464	14764	-2692	-255	159	-148	-1116	302	148	2
	0	-1.77	72.77	0.2	-4.73	78.15	848	14968	-4724	1380	14832	-2756	-288	210	-161	-1124	308	137	2
	-0.03	-1.78	72.76	0.18	-4.68	78.17	748	14944	-4692	1316	14768	-2796	-292	245	-153	-1129	326	154	2
	-0.06	-1.75	72.79	0.15	-4.65	78.19	704	14944	-4680	1328	14808	-2796	-289	70	-111	-1157	377	143	2
	-0.09	-1.78	72.76	0.13	-4.62	78.19	768	14904	-4904	1404	14856	-2788	-309	180	-113	-1150	383	142	2
	-0.1	-1.77	72.76	0.12	-4.63	78.2	720	14824	-4616	1372	14776	-2680	-324	75	-115	-1129	350	169	2
	-0.14	-1.81	72.83	0.11	-4.65	78.28	824	15012	-4524	1416	14896	-2612	-323	24	-103	-1120	286	204	2
	-0.15	-1.83	72.85	0.1	-4.69	78.31	756	14964	-4668	1376	14776	-2724	-283	272	-149	-1117	342	168	2
	-0.16	-1.8	72.82	0.09	-4.65	78.29	828	14960	-4700	1288	14776	-2788	-284	59	-137	-1122	383	187	2
	-0.17	-1.84	72.81	0.09	-4.66	78.27	796	15048	-4592	1488	14872	-2760	-319	142	-126	-1117	357	152	2
	-0.18	-1.85	72.82	0.08	-4.7	78.26	808	14928	-4624	1428	14784	-2776	-268	251	-144	-1130	375	142	2
	-0.19	-1.85	72.86	0.07	-4.72	78.27	804	15036	-4524	1464	14936	-2600	-296	123	-150	-1132	396	168	2
	-0.2	-1.89	72.86	0.07	-4.75	78.35	1008	14964	-4728	1508	14772	-2524	-307	244	-178	-1106	362	180	2
	-0.21	-1.86	72.81	0.07	-4.72	78.36	772	14812	-4724	1124	14748	-2892	-317	200	-157	-1107	345	174	2
	-0.22	-1.88	72.77	0.07	-4.72	78.3	812	14832	-4740	1404	14752	-2892	-311	56	-157	-1136	308	174	2
	-0.23	-1.9	72.75	0.06	-4.72	78.25	824	14892	-4688	1296	14820	-2920	-308	135	-147	-1124	332	188	2
	-0.24	-1.91	72.75	0.05	-4.7	78.22	820	15016	-4660	1384	14792	-2820	-338	145	-149	-1146	319	166	2
	-0.26	-1.93	72.74	0.04	-4.72	78.21	840	15000	-4712	1444	14788	-2852	-350	179	-172	-1163	333	170	2
	-0.27	-1.93	72.76	0.03	-4.73	78.21	784	14848	-4476	1504	14772	-2684	-347	173	-149	-1151	365	146	2
	-0.29	-1.9	72.78	0.01	-4.75	78.18	712	15056	-4600	1480	14704	-2744	-366	179	-173	-1166	362	137	2
	-0.3	-1.88	72.77	0	-4.76	78.16	804	14996	-4672	1400	14804	-2752	-354	215	-179	-1175	390	128	2
	-0.31	-1.88	72.75	-0.01	-4.74	78.18	848	14888	-4712	1280	14840	-2672	-361	192	-173	-1198	442	119	2
	-0.32	-1.89	72.7	-0.03	-4.72	78.13	692	14968	-4680	1520	14792	-2824	-366	150	-184	-1195	416	118	2
	-0.34	-1.9	72.7	-0.04	-4.73	78.14	816	14944	-4488	1380	14876	-2776	-391	115	-187	-1186	390	123	2
	-0.36	-1.91	72.72	-0.05	-4.75	78.15	796	15032	-4596	1380	14864	-2744	-375	131	-187	-1183	345	130	2
	-0.37	-1.91	72.82	-0.05	-4.76	78.12	824	15036	-4496	1512	14912	-2816	-332	220	-195	-1174	399	128	2
	-0.37	-1.88	72.89	-0.07	-4.75	78.1	820	14992	-4576	1512	14776	-2884	-334	152	-181	-1235	435	135	2
	-0.37	-1.9	72.88	-0.09	-4.74	78.09	856	14924	-4868	1572	14764	-2892	-346	127	-172	-1210	433	100	2
	-0.38	-1.93	72.83	-0.11	-4.74	78.06	848	14944	-4712	1304	14748	-2712	-365	132	-208	-1248	479	116	2
	-0.38	-1.94	72.81	-0.13	-4.73	78.1	736	14980	-4568	1500	14944	-2668	-351	116	-198	-1222	369	139	2
	-0.37	-1.93	72.9	-0.15	-4.75	78.14	764	14964	-4520	1496	14884	-2608	-295	221	-211	-1232	388	125	2
	-0.36	-1.91	72.92	-0.16	-4.75	78.17	808	15048	-4500	1468	14776	-2644	-297	237	-223	-1234	371	133	2
	-0.35	-1.86	72.89	-0.17	-4.76	78.18	680	14976	-4720	1584	14828	-2568	-305	219	-200	-1227	417	84	2
	-0.34	-1.88	72.86	-0.18	-4.77	78.19	836	14984	-4636	1428	14804	-2620	-333	185	-200	-1242	396	118	2
	-0.34	-1.87	72.89	-0.18	-4.76	78.23	728	15024	-4516	1344	14780	-2672	-326	165	-180	-1203	386	92	2
	-0.34	-1.85	72.91	-0.18	-4.79	78.23	772	14920	-4504	1496	14964	-2784	-317	236	-192	-1195	365	92	2
	-0.33	-1.83	72.96	-0.17	-4.81	78.25	880	14960	-4500	1460	14864	-2664	-287	195	-160	-1202	382	114	2
	-0.32	-1.81	72.97	-0.16	-4.81	78.31	788	15068	-4740	1424	14948	-2540	-295	157	-173	-1161	366	141	2
	-0.32	-1.84	72.96	-0.15	-4.81	78.35	820	15116	-4648	1372	14820	-2536	-319	235	-193	-1161	406	107	2
	-0.31	-1.8	72.98	-0.14	-4.81	78.33	688	15000	-4440	1468	14892	-2680	-287	138	-187	-1161	406	129	2
	-0.29	-1.81	73.03	-0.12	-4.84	78.37	792	14868	-4440	1380	14744	-2560	-250	168	-143	-1139	316	142	2
	-0.28	-1.81	73.05	-0.1	-4.89	78.38	836	14996	-4516	1524	14896	-2460	-254	167	-160	-1109	301	120	2
	-0.27	-1.84	73.09	-0.08	-4.94	78.38	888	15004	-4476	1484	14936	-2572	-270	224	-140	-1081	306	133	2
	-0.26	-1.78	73.16	-0.03	-5	78.39	636	15072	-4480	1752	14852	-2748	-268	45	-95	-1006	486	141	2
	-0.24	-1.85	73.22	0	-4.85	78.39	944	15032	-4764	1120	14880	-2732	-246	-72	-85	-1063	519	135	2
	-0.23	-1.88	73.12	0.01	-4.77	78.39	772	14948	-4916	1420	14768	-2612	-271	142	-157	-1107	439	127	2
	-0.22	-1.89	73.05	0.02	-4.75	78.39	872	14964	-4752	1348	14756	-2708	-289	157	-173	-1133	420	156	2
	-0.22	-1.9	73.04	0.02	-4.78	78.36	836	14912	-4584	1488	14880	-2760	-287	196	-154	-1111	338	137	2
	-0.23	-1.9	73.05	0.03	-4.79	78.36	836	15048	-4780	1328	14808	-2620	-305	202	-134	-1117	347	163	2
	-0.24	-1.9	73.04	0.02	-4.79	78.35	816	14968	-4636	1504	14900	-2772	-314	138	-164	-1157	389	155	2
	-0.25	-1.91	73.04	0.01	-4.8	78.35	860	14968	-4660	1540	14964	-2716	-331	168	-135	-1158	366	163	2
	-0.25	-1.89	73.11	0.01	-4.83	78.39	776	15108	-4428	1580	14768	-2664	-292	159	-137	-1124	339	155	2
	-0.25	-1.89	73.11	0.01	-4.88	78.47	816	15036	-4628	1428	14892	-2412	-281	245	-149	-1098	265	157	2
	-0.25	-1.93	73.07	0.02	-4.91	78.46	988	14924	-4584	1444	14760	-2772	-323	201	-156	-1099	279	166	2
	-0.26	-1.94	73.02	0.02	-4.93	78.35	816	14880	-4440	1388	14840	-2968	-347	152	-153	-1144	429	111	2
	-0.27	-1.96	73	0.01	-4.94	78.27	876	14908	-4512	1592	14884	-2704	-309	102	-157	-1165	375	140	2
	-0.27	-1.94	73.04	0	-4.95	78.28	880	14952	-4652	1460	14804	-2724	-307	239	-167	-1167	317	142	2
	-0.27	-1.93	73.1	0	-4.97	78.32	812	15056	-4380	1500	14836	-2600	-283	251	-158	-1130	304	143	2
	-0.26	-1.9	73.14	0	-5	78.4	748	15152	-4532	1572	14844	-2200	-287	260	-157	-1119	274	201	2
	-0.26	-1.98	73.21	0.01	-5.06	78.47	1084	15108	-4768	1616	14876	-2568	-227	-68	-164	-1095	330	147	2
	-0.25	-2	73.12	0.02	-5.09	78.44	808	14876	-4784	1480	14656	-2780	-283	64	-207	-1100	260	174	2
	-0.25	-2.07	73.07	0.02	-5.1	78.32	908	14900	-4628	1444	14828	-2780	-285	128	-182	-1144	285	176	2
	-0.24	-2.06	73.03	0.02	-5.13	78.28	780	14968	-4744	1488	14768	-2744	-264	154	-188	-1136	251	163	2
	-0.23	-2.02	73.02	0.02	-5.17	78.28	836	14856	-4644	1516	14764	-2696	-267	218	-173	-1162	245	143	2
	-0.23	-2.04	73.04	0.01	-5.19	78.29	936	15044	-4512	1544	14804	-2604	-285	144	-170	-1158	279	162	2
	-0.24	-2.1	72.98	0	-5.18	78.27	900	14952	-4748	1544	14884	-2724	-329	109	-175	-1206	297	146	2
	-0.26	-2.11	72.99	-0.02	-5.2	78.25	836	14992	-4772	1468	14880	-2732	-343	90	-166	-1184	304	125	2
	-0.26	-2.11	73.02	-0.03	-5.22	78.25	844	14996	-4752	1544	14800	-2772	-314	118	-181	-1160	271	138	2
	-0.27	-2.11	73.05	-0.03	-5.26	78.22	972	15024	-4512	1560	14860	-2808	-314	203	-176	-1169	257	115	2
	-0.27	-2.08	73.03	-0.04	-5.28	78.22	852	15052	-4592	1652	14840	-2492	-329	162	-166	-1180	291	113	2
	-0.27	-2.1	73.05	-0.05	-5.3	78.23	904	15128	-4520	1488	14892	-2724	-333	181	-193	-1173	363	118	2
	-0.27	-2.06	73.06	-0.05	-5.3	78.23	780	14984	-4692	1516	14836	-2696	-291	52	-143	-1177	353	101	2
	-0.27	-2.08	73.07	-0.06	-5.27	78.23	888	14916	-4516	1472	14892	-2572	-310	166	-156	-1167	392	111	2
	-0.27	-2.05	73.07	-0.06	-5.24	78.24	752	14968	-4640	1520	14964	-2572	-284	220	-206	-1170	347	105	2
	-0.26	-2.01	73.13	-0.06	-5.23	78.28	808	15124	-4440	1408	14892	-2556	-278	139	-165	-1141	313	97	2
	-0.26	-2.02	73.15	-0.06	-5.22	78.31	944	15028	-4556	1500	14864	-2520	-290	237	-182	-1141	323	110	2
	-0.26	-1.99	73.16	-0.05	-5.22	78.31	688	14968	-4544	1548	14820	-2592	-294	154	-174	-1145	382	111	2
	-0.26	-2	73.15	-0.05	-5.19	78.33	652	15084	-4528	1544	14796	-2732	-320	55	-169	-1136	334	131	2
	-0.27	-2.06	73.16	-0.04	-5.21	78.33	904	14956	-4600	1588	14848	-2600	-322	103	-195	-1147	285	117	2
	-0.27	-2.08	73.13	-0.03	-5.25	78.32	860	14936	-4640	1548	14776	-2720	-331	161	-189	-1136	293	116	2
	-0.28	-2.1	73.13	-0.03	-5.24	78.44	900	15096	-4496	1460	14876	-2348	-316	59	-185	-1127	180	160	2
	-0.29	-2.14	73.17	-0.02	-5.27	78.46	772	15040	-4488	1464	14748	-2592	-318	40	-190	-1132	304	121	2
	-0.3	-2.16	73.17	-0.02	-5.23	78.39	796	15008	-4624	1412	14872	-2852	-320	35	-226	-1159	376	142	2
	-0.3	-2.15	73.17	-0.03	-5.2	78.32	692	14904	-4488	1444	14828	-2968	-324	31	-219	-1205	275	185	2
	-0.3	-2.14	73.19	-0.05	-5.26	78.3	952	14968	-4460	1672	14752	-2576	-313	220	-213	-1196	242	149	2
	-0.29	-2.09	73.19	-0.05	-5.27	78.34	744	15080	-4404	1432	14876	-2528	-284	285	-218	-1170	315	138	2
	-0.29	-2.04	73.16	-0.06	-5.27	78.35	692	14884	-4576	1540	14888	-2596	-290	206	-202	-1186	368	123	2
	-0.3	-2.07	73.09	-0.07	-5.26	78.33	836	15064	-4608	1384	14764	-2712	-341	143	-216	-1184	446	109	2
	-0.31	-2.05	73.05	-0.08	-5.21	78.37	748	14960	-4692	1540	14792	-2496	-356	163	-208	-1200	370	164	2
	-0.31	-2.01	73.12	-0.09	-5.22	78.42	664	14948	-4476	1504	14784	-2508	-312	200	-182	-1180	279	153	2
	-0.3	-1.96	73.21	-0.08	-5.24	78.46	824	15132	-4328	1600	14820	-2480	-291	187	-170	-1138	239	140	2
	-0.29	-1.93	73.26	-0.07	-5.26	78.49	832	15136	-4504	1548	14844	-2608	-290	155	-140	-1105	267	145	2
	-0.29	-1.97	73.29	-0.06	-5.28	78.51	800	15028	-4536	1572	14788	-2584	-320	52	-113	-1123	317	126	2
	-0.29	-2	73.3	-0.05	-5.3	78.48	780	14968	-4412	1544	14836	-2632	-310	89	-131	-1134	339	110	2
	-0.29	-2.04	73.32	-0.05	-5.32	78.45	972	15004	-4500	1460	14824	-2644	-322	78	-147	-1141	299	122	2
	-0.29	-2.06	73.32	-0.04	-5.31	78.4	856	14896	-4652	1536	14748	-2756	-297	216	-160	-1145	258	136	2
	-0.3	-2.04	73.33	-0.05	-5.31	78.38	816	14964	-4496	1552	14924	-2524	-314	175	-165	-1157	319	109	2
	-0.3	-2.03	73.35	-0.05	-5.32	78.4	736	14968	-4408	1468	14856	-2492	-305	68	-143	-1162	383	147	2
	-0.3	-2.04	73.36	-0.05	-5.32	78.43	688	15024	-4532	1652	14764	-2424	-312	-27	-122	-1149	324	135	2
	-0.29	-2.06	73.4	-0.04	-5.36	78.46	700	15128	-4400	1424	14884	-2616	-272	-113	-226	-1102	217	138	2
	-0.29	-2.2	73.38	-0.02	-5.4	78.45	1180	14956	-4360	1616	14900	-2700	-283	213	-273	-1085	245	152	2
	-0.28	-2.1	73.37	0	-5.4	78.4	668	15056	-4528	1468	14724	-2752	-290	183	-188	-1091	321	113	2
	-0.26	-2.09	73.36	0	-5.37	78.34	788	15072	-4428	1492	14884	-2732	-270	108	-126	-1124	462	80	2
	-0.26	-2.1	73.33	0	-5.29	78.33	800	14984	-4788	1436	14780	-2652	-305	174	-161	-1158	473	117	2
	-0.26	-2.1	73.33	0	-5.25	78.38	848	15016	-4516	1628	14920	-2592	-346	135	-152	-1158	398	105	2
	-0.26	-2.11	73.33	-0.01	-5.27	78.43	844	15064	-4436	1468	14872	-2504	-307	206	-127	-1144	353	129	2
	-0.26	-2.07	73.36	-0.01	-5.3	78.42	844	15092	-4620	1636	14900	-2708	-302	187	-164	-1146	283	120	2
	-0.26	-2.06	73.38	-0.01	-5.3	78.41	872	15048	-4528	1456	14884	-2592	-312	143	-143	-1181	330	119	2
	-0.27	-2.07	73.36	-0.02	-5.29	78.39	892	15000	-4492	1528	14808	-2680	-327	104	-164	-1199	351	124	2
	-0.27	-2.07	73.38	-0.04	-5.28	78.39	740	14904	-4576	1524	14784	-2608	-307	125	-176	-1187	281	133	2
	-0.25	-2.06	73.38	-0.04	-5.33	78.4	860	15048	-4500	1672	14912	-2568	-274	72	-184	-1155	296	102	2
	-0.25	-2.05	73.36	-0.04	-5.34	78.42	816	15164	-4672	1412	14812	-2464	-282	153	-184	-1145	293	97	2
	-0.26	-2.09	73.31	-0.04	-5.36	78.46	912	14992	-4688	1484	14812	-2460	-351	149	-210	-1164	309	98	2
	-0.27	-2.11	73.28	-0.04	-5.32	78.42	784	15088	-4448	1336	14848	-2684	-348	68	-200	-1161	429	63	2
	-0.28	-2.1	73.33	-0.05	-5.29	78.38	756	14944	-4152	1600	14768	-2624	-324	-4	-184	-1180	334	97	2
	-0.28	-2.13	73.39	-0.05	-5.31	78.37	820	15036	-4344	1628	14824	-2512	-291	133	-197	-1180	282	105	2
	-0.26	-2.1	73.41	-0.05	-5.34	78.45	736	15056	-4424	1556	14884	-2448	-248	197	-215	-1143	217	119	2
	-0.25	-2.07	73.39	-0.05	-5.33	78.47	868	15124	-4564	1476	14876	-2616	-281	140	-195	-1165	352	108	2
	-0.25	-2.13	73.3	-0.05	-5.29	78.45	984	15076	-4712	1544	14860	-2624	-273	-91	-354	-1179	373	127	2
	-0.24	-2.11	73.25	-0.06	-5.33	78.47	624	15020	-4616	1584	14792	-2644	-278	253	-296	-1173	298	127	2
	-0.23	-2.04	73.34	-0.05	-5.35	78.5	852	15096	-4228	1500	14792	-2420	-253	103	-214	-1115	277	122	2
	-0.21	-2.03	73.36	-0.05	-5.31	78.5	940	15020	-4520	1428	14808	-2680	-210	291	-207	-1153	267	87	2
	-0.2	-1.98	73.36	-0.05	-5.31	78.48	752	14984	-4440	1672	14872	-2676	-243	210	-184	-1174	366	83	2
	-0.19	-1.96	73.35	-0.06	-5.28	78.45	764	14912	-4564	1524	14864	-2604	-275	30	-150	-1178	422	58	2
	-0.19	-1.97	73.36	-0.06	-5.25	78.45	836	15044	-4444	1504	14840	-2604	-293	78	-145	-1157	356	62	2
	-0.2	-1.98	73.37	-0.07	-5.24	78.48	784	14980	-4436	1360	14924	-2480	-285	255	-170	-1168	328	119	2
	-0.2	-1.93	73.35	-0.06	-5.23	78.51	752	14968	-4548	1536	14820	-2608	-291	125	-172	-1175	229	133	2
	-0.2	-1.9	73.34	-0.07	-5.27	78.51	768	15048	-4512	1428	14912	-2584	-273	90	-134	-1144	300	80	2
	-0.21	-1.94	73.35	-0.07	-5.27	78.54	836	14976	-4516	1384	14888	-2540	-294	164	-138	-1159	289	107	2
	-0.22	-1.94	73.34	-0.07	-5.25	78.5	784	14956	-4568	1404	14888	-2808	-325	84	-167	-1183	323	95	2
	-0.23	-1.93	73.34	-0.07	-5.22	78.44	680	15040	-4484	1520	14792	-2644	-314	55	-171	-1190	374	96	2
	-0.23	-1.94	73.38	-0.09	-5.23	78.45	844	15076	-4360	1656	14864	-2592	-286	138	-169	-1179	303	90	2
	-0.23	-1.92	73.41	-0.1	-5.25	78.5	652	15028	-4420	1552	14860	-2412	-296	163	-152	-1176	275	122	2
	-0.23	-1.91	73.47	-0.09	-5.32	78.6	700	15072	-4364	1628	14884	-2224	-282	79	-159	-1136	250	134	2
	-0.23	-1.89	73.49	-0.07	-5.37	78.68	736	15104	-4496	1552	14896	-2444	-268	109	-154	-1088	259	102	2
	-0.22	-1.89	73.48	-0.04	-5.34	78.64	736	15032	-4608	1480	14800	-2804	-253	60	-139	-1101	345	89	2
	-0.21	-1.89	73.53	-0.02	-5.3	78.59	664	15016	-4608	1660	14904	-2580	-238	70	-120	-1105	338	116	2
	-0.19	-1.9	73.56	-0.01	-5.31	78.61	820	15128	-4636	1604	14884	-2572	-221	131	-131	-1076	259	102	2
	-0.18	-1.89	73.56	0	-5.31	78.64	720	15044	-4604	1560	14924	-2412	-205	189	-142	-1064	243	101	2
	-0.16	-1.9	73.52	0.02	-5.32	78.64	868	14904	-4692	1672	14804	-2672	-244	141	-148	-1064	294	112	2
	-0.16	-1.95	73.47	0.04	-5.32	78.63	840	15016	-4456	1404	14956	-2600	-263	54	-149	-1087	323	149	2
	-0.16	-1.95	73.48	0.05	-5.31	78.63	676	15044	-4332	1464	14772	-2668	-257	92	-146	-1080	237	142	2
	-0.16	-1.96	73.51	0.06	-5.34	78.6	836	14992	-4488	1360	14832	-2596	-212	137	-166	-1094	240	124	2
	-0.15	-1.95	73.51	0.07	-5.35	78.57	840	14976	-4484	1412	14856	-2656	-273	126	-144	-1082	283	94	2
	-0.16	-1.96	73.49	0.07	-5.34	78.58	792	14988	-4512	1396	14896	-2384	-266	114	-145	-1090	317	109	2
	-0.17	-1.97	73.48	0.08	-5.31	78.61	764	14980	-4532	1532	14836	-2608	-277	46	-133	-1112	361	104	2
	-0.17	-1.98	73.48	0.08	-5.28	78.57	816	15016	-4548	1408	14780	-2700	-273	103	-151	-1098	371	109	2
	-0.17	-1.98	73.48	0.07	-5.25	78.52	832	14996	-4380	1524	14808	-2676	-265	128	-150	-1110	311	123	2
	-0.17	-1.95	73.51	0.08	-5.26	78.54	684	15008	-4388	1504	14892	-2416	-255	203	-132	-1117	316	165	2
	-0.17	-1.93	73.54	0.08	-5.26	78.6	736	15164	-4556	1596	14916	-2440	-268	112	-122	-1104	277	124	2
	-0.17	-1.97	73.53	0.08	-5.27	78.62	836	15028	-4528	1492	14764	-2572	-276	109	-139	-1087	312	120	2
	-0.16	-1.98	73.51	0.09	-5.26	78.6	788	15048	-4456	1604	14908	-2588	-252	97	-145	-1098	372	167	2
	-0.15	-1.97	73.54	0.09	-5.24	78.66	828	15064	-4336	1512	14876	-2568	-205	174	-152	-1083	214	180	2
	-0.14	-1.94	73.55	0.1	-5.34	78.68	720	15040	-4488	1748	14912	-2376	-219	237	-155	-1078	238	142	2
	-0.14	-1.91	73.52	0.12	-5.37	78.67	756	15140	-4620	1564	14836	-2680	-280	139	-126	-1052	256	113	2
	-0.15	-1.96	73.45	0.14	-5.34	78.58	760	14920	-4668	1540	14788	-2836	-290	-51	-125	-1058	348	90	2
	-0.16	-1.98	73.45	0.13	-5.27	78.52	728	15032	-4504	1412	14788	-2788	-303	-7	-123	-1124	409	93	2
	-0.16	-2.01	73.49	0.12	-5.27	78.47	800	15076	-4444	1612	14788	-2688	-236	112	-133	-1118	343	112	2
	-0.16	-1.99	73.5	0.11	-5.28	78.49	856	15076	-4640	1476	14868	-2404	-231	166	-134	-1109	298	171	2
	-0.15	-1.99	73.47	0.11	-5.3	78.61	828	14992	-4536	1676	14868	-2464	-243	266	-180	-1102	194	170	2
	-0.15	-1.99	73.49	0.11	-5.41	78.53	832	15028	-4264	1700	14784	-2732	-241	262	-163	-1089	341	88	2
	-0.14	-1.96	73.54	0.11	-5.37	78.55	684	15092	-4496	1392	14836	-2696	-235	98	-121	-1073	259	108	2
	-0.13	-1.99	73.5	0.12	-5.35	78.52	724	15000	-4592	1448	14808	-2660	-236	37	-137	-1075	298	83	2
	-0.13	-2.03	73.42	0.12	-5.32	78.48	892	14944	-4668	1484	14788	-2624	-235	29	-139	-1090	301	61	2
	-0.14	-2.09	73.38	0.12	-5.33	78.43	832	15020	-4528	1468	14836	-2660	-294	141	-154	-1091	233	97	2
	-0.15	-2.07	73.44	0.11	-5.38	78.37	612	15072	-4488	1628	14788	-2760	-261	105	-162	-1101	274	72	2
	-0.14	-2.03	73.56	0.11	-5.4	78.37	588	15188	-4324	1512	14920	-2600	-223	-115	-142	-1109	307	89	2
	-0.13	-2.1	73.54	0.11	-5.36	78.38	1020	15040	-4636	1572	14816	-2724	-215	113	-179	-1086	358	94	2
	-0.11	-2.11	73.46	0.1	-5.3	78.36	716	14852	-4680	1448	14808	-2736	-209	-1	-160	-1135	372	81	2
	-0.11	-2.17	73.39	0.09	-5.3	78.34	812	14904	-4548	1560	14900	-2544	-254	20	-166	-1115	321	83	2
	-0.11	-2.18	73.4	0.09	-5.31	78.38	848	15088	-4372	1416	14968	-2580	-214	61	-201	-1099	180	114	2
	-0.1	-2.17	73.37	0.09	-5.32	78.38	888	14940	-4492	1400	14760	-2592	-247	64	-167	-1104	185	101	2
	-0.11	-2.2	73.35	0.08	-5.31	78.37	876	15072	-4392	1476	14892	-2752	-267	48	-149	-1138	258	90	2
	-0.11	-2.22	73.37	0.07	-5.33	78.31	796	14980	-4444	1636	14800	-2792	-261	30	-201	-1152	287	122	2
	-0.11	-2.21	73.35	0.06	-5.33	78.36	752	15008	-4464	1536	14900	-2460	-231	105	-191	-1144	231	133	2
	-0.1	-2.15	73.29	0.06	-5.4	78.49	720	15076	-4748	1576	14872	-2340	-242	177	-201	-1117	129	103	2
	-0.11	-2.14	73.28	0.07	-5.42	78.51	924	15096	-4584	1352	14812	-2876	-259	131	-166	-1088	183	112	2
	-0.11	-2.17	73.28	0.07	-5.38	78.42	880	15060	-4604	1452	14796	-2936	-256	-41	-276	-1132	252	78	2
	-0.12	-2.15	73.26	0.07	-5.35	78.37	684	14928	-4496	1400	14880	-2736	-238	166	-241	-1138	307	75	2
	-0.11	-2.11	73.25	0.06	-5.33	78.39	676	14892	-4604	1392	14924	-2644	-218	70	-199	-1137	240	67	2
	-0.1	-2.09	73.24	0.05	-5.31	78.41	840	15052	-4560	1360	14788	-2520	-229	158	-195	-1147	198	129	2
	-0.1	-2.07	73.24	0.05	-5.34	78.4	716	15012	-4504	1524	14796	-2612	-247	168	-185	-1152	231	104	2
	-0.11	-2.05	73.24	0.04	-5.36	78.4	816	15108	-4636	1500	14908	-2612	-260	218	-158	-1118	309	70	2
	-0.11	-1.99	73.28	0.05	-5.3	78.43	672	14996	-4428	1316	14844	-2564	-239	58	-139	-1135	338	75	2
	-0.11	-1.97	73.33	0.04	-5.27	78.38	808	15032	-4448	1376	14836	-2732	-233	34	-114	-1132	331	62	2
	-0.11	-2	73.3	0.04	-5.26	78.36	816	14940	-4752	1432	14912	-2672	-236	135	-159	-1129	259	78	2
	-0.11	-2	73.24	0.03	-5.24	78.34	712	15036	-4612	1508	14856	-2704	-260	110	-195	-1134	322	93	2
	-0.11	-2	73.23	0.02	-5.2	78.35	804	15060	-4436	1464	14724	-2548	-265	32	-191	-1171	313	82	2
	-0.12	-2.01	73.24	0.01	-5.17	78.41	836	15124	-4608	1396	14840	-2440	-259	163	-177	-1146	320	89	2
	-0.13	-1.95	73.22	0.01	-5.16	78.4	648	15008	-4564	1292	14800	-2760	-281	172	-188	-1140	259	116	2
	-0.13	-1.92	73.23	0	-5.16	78.37	736	14976	-4416	1556	14900	-2672	-270	122	-164	-1140	302	89	2
	-0.14	-1.87	73.24	0	-5.19	78.43	616	15004	-4492	1552	14824	-2304	-253	165	-164	-1109	263	125	2
	-0.14	-1.86	73.23	0.02	-5.18	78.5	768	15176	-4708	1452	14856	-2528	-290	102	-148	-1071	280	113	2
	-0.15	-1.86	73.18	0.03	-5.14	78.47	776	14892	-4728	1316	14824	-2780	-271	66	-196	-1119	299	86	2
	-0.15	-1.95	73.14	0.02	-5.12	78.35	968	14932	-4340	1388	14720	-2840	-274	46	-335	-1170	363	105	2
	-0.15	-1.92	73.19	0	-5.06	78.33	708	14872	-4412	1352	14656	-2612	-232	386	-282	-1178	438	154	2
	-0.14	-1.8	73.21	-0.01	-5.03	78.45	704	15156	-4556	1444	15120	-2320	-203	254	-232	-1161	262	161	2
	-0.12	-1.75	73.16	-0.01	-5.1	78.46	836	14896	-4596	1632	14824	-2604	-194	332	-171	-1153	349	96	2
	-0.12	-1.72	73.16	-0.01	-5.11	78.47	644	14892	-4480	1600	14764	-2532	-233	164	-107	-1120	402	51	2
	-0.12	-1.74	73.19	0.01	-5.05	78.51	780	15140	-4660	1316	14800	-2492	-275	74	-67	-1091	367	87	2
	-0.13	-1.76	73.16	0.02	-4.97	78.55	748	15064	-4788	1288	14804	-2652	-306	131	-52	-1115	279	146	2
	-0.16	-1.79	73.13	0.02	-4.95	78.5	832	14988	-4716	1320	14780	-2868	-346	19	-69	-1137	275	146	2
	-0.18	-1.82	73.15	0.02	-4.99	78.47	768	15032	-4624	1636	14868	-2752	-336	143	-102	-1140	228	132	2
	-0.21	-1.82	73.14	0.02	-5.02	78.44	744	14956	-4676	1416	14844	-2780	-334	206	-107	-1146	316	173	2
	-0.23	-1.81	73.13	0.01	-4.99	78.46	732	15040	-4552	1396	14876	-2732	-370	77	-95	-1175	334	173	2
	-0.26	-1.86	73.15	-0.01	-4.98	78.49	952	14896	-4396	1476	14872	-2488	-377	58	-180	-1182	314	174	2
	-0.29	-1.86	73.21	-0.02	-5.02	78.51	700	14992	-4516	1596	14856	-2660	-369	170	-167	-1153	276	151	2
	-0.3	-1.83	73.24	-0.02	-5.05	78.55	676	15152	-4480	1528	14828	-2548	-342	8	-128	-1143	239	183	2
	-0.3	-1.88	73.33	-0.02	-5.09	78.62	844	15040	-4428	1524	14860	-2692	-287	112	-112	-1131	218	168	2
	-0.3	-1.91	73.33	-0.02	-5.07	78.58	752	15072	-4748	1340	14768	-2868	-305	125	-122	-1136	286	160	2
	-0.29	-1.92	73.35	-0.02	-5.08	78.51	704	14940	-4580	1428	14756	-2760	-303	20	-130	-1154	384	150	2
	-0.29	-1.92	73.32	-0.03	-5.07	78.58	692	15000	-4644	1424	14852	-2440	-288	142	-140	-1160	346	159	2
	-0.28	-1.92	73.32	-0.02	-5.11	78.67	848	14972	-4468	1588	14936	-2428	-296	127	-135	-1086	258	152	2
	-0.28	-1.89	73.41	0	-5.14	78.68	732	15128	-4416	1352	14944	-2528	-271	180	-109	-1079	240	126	2
	-0.27	-1.92	73.47	0.02	-5.16	78.62	948	15008	-4440	1560	14780	-2832	-277	59	-154	-1116	234	141	2
	-0.26	-1.94	73.42	0.03	-5.18	78.53	732	14940	-4556	1432	14800	-2820	-269	147	-154	-1119	326	113	2
	-0.25	-1.99	73.38	0.03	-5.19	78.51	804	15044	-4684	1584	15220	-2724	-277	42	-157	-1116	317	116	2
	-0.24	-1.99	73.38	0.03	-5.18	78.5	984	14928	-4480	1444	14772	-2556	-259	255	-187	-1128	305	98	2
	-0.24	-1.95	73.38	0.03	-5.17	78.49	668	15048	-4552	1492	14788	-2572	-244	307	-178	-1118	361	83	2
	-0.23	-1.88	73.41	0.03	-5.16	78.5	680	15064	-4480	1468	14920	-2532	-255	108	-150	-1144	371	96	2
	-0.22	-1.92	73.43	0.03	-5.14	78.55	956	15124	-4744	1500	14948	-2644	-266	13	-145	-1114	334	93	2
	-0.23	-1.96	73.3	0.03	-5.11	78.53	752	14832	-4920	1364	14840	-2584	-330	82	-157	-1134	347	129	2
	-0.25	-2.03	73.22	0.02	-5.09	78.51	772	14992	-4652	1468	14924	-2668	-375	-6	-197	-1158	267	155	2
	-0.27	-2.08	73.21	0.01	-5.14	78.49	920	15024	-4604	1568	14820	-2744	-361	128	-223	-1177	219	143	2
	-0.29	-2.06	73.23	0	-5.21	78.48	764	14972	-4636	1588	14928	-2640	-356	108	-197	-1156	183	139	2
	-0.3	-2.07	73.23	-0.01	-5.21	78.49	740	15132	-4460	1372	14900	-2616	-352	79	-191	-1182	226	135	2
	-0.31	-2.09	73.25	-0.03	-5.2	78.46	688	14992	-4492	1464	14764	-2764	-331	5	-186	-1196	260	152	2
	-0.3	-2.09	73.29	-0.05	-5.23	78.46	764	15008	-4380	1564	14804	-2644	-297	0	-205	-1190	314	149	2
	-0.29	-2.06	73.32	-0.06	-5.27	78.5	804	14952	-4408	1516	14844	-2516	-245	120	-184	-1165	269	111	2
	-0.27	-2.04	73.35	-0.06	-5.25	78.54	892	14968	-4528	1372	14840	-2560	-228	201	-201	-1175	219	125	2
	-0.24	-1.99	73.38	-0.06	-5.27	78.54	700	15032	-4420	1636	14912	-2828	-256	226	-183	-1161	224	119	2
	-0.22	-1.97	73.34	-0.06	-5.29	78.47	756	15060	-4664	1624	14908	-2548	-253	215	-193	-1141	423	67	2
	-0.22	-1.96	73.27	-0.05	-5.23	78.44	852	15024	-4640	1508	14772	-2612	-275	114	-194	-1150	462	60	2
	-0.22	-1.92	73.27	-0.04	-5.16	78.5	784	15096	-4516	1420	14892	-2588	-263	174	-178	-1113	313	66	2
	-0.21	-1.89	73.3	-0.02	-5.19	78.48	740	15004	-4444	1512	14768	-2496	-256	216	-169	-1082	372	60	2
	-0.2	-1.83	73.34	0	-5.15	78.49	692	15236	-4408	1420	15128	-2588	-219	164	-175	-1085	372	55	2
	-0.18	-1.8	73.4	0.03	-5.12	78.52	788	15040	-4416	1520	14976	-2644	-212	137	-151	-1065	300	83	2
	-0.17	-1.85	73.39	0.04	-5.11	78.51	880	15012	-4608	1316	14784	-2460	-229	109	-158	-1088	338	89	2
	-0.17	-1.87	73.37	0.05	-5.09	78.51	668	15136	-4632	1352	14868	-2660	-309	65	-167	-1101	298	98	2
	-0.18	-1.9	73.38	0.06	-5.08	78.51	836	15052	-4356	1584	14792	-2704	-285	-9	-150	-1076	304	77	2
	-0.18	-1.9	73.33	0.06	-5.05	78.47	820	14988	-4728	1304	14828	-2884	-292	234	-183	-1090	381	91	2
	-0.19	-1.9	73.28	0.06	-4.99	78.42	688	14888	-4488	1380	14876	-2752	-298	55	-166	-1141	396	94	2
	-0.21	-1.96	73.24	0.05	-4.99	78.43	724	15024	-4648	1456	14828	-2588	-329	-47	-167	-1149	350	99	2
	-0.23	-2.03	73.16	0.03	-4.97	78.45	800	14924	-4740	1452	14856	-2736	-357	32	-184	-1190	299	142	2
	-0.26	-2.11	73.11	0.01	-4.96	78.41	1072	14944	-4680	1424	14808	-2748	-396	-100	-179	-1215	248	118	2
	-0.29	-2.15	73.15	-0.02	-4.99	78.43	756	14984	-4396	1452	14908	-2560	-394	28	-219	-1212	259	138	2
	-0.32	-2.14	73.23	-0.05	-5.04	78.44	748	15076	-4408	1480	14852	-2548	-373	45	-222	-1210	222	122	2
	-0.33	-2.08	73.31	-0.06	-5.16	78.43	656	14956	-4448	1720	14852	-2540	-341	-23	-183	-1158	248	116	2
	-0.33	-2.1	73.38	-0.06	-5.19	78.46	856	15160	-4548	1364	14824	-2432	-335	-174	-168	-1121	407	55	2
	-0.33	-2.14	73.38	-0.05	-5.07	78.53	808	14980	-4612	1276	14888	-2308	-341	-9	-196	-1119	431	137	2
	-0.33	-2.15	73.4	-0.04	-5.03	78.63	860	15056	-4340	1428	14868	-2448	-306	150	-204	-1137	311	87	2
	-0.32	-2.11	73.42	-0.03	-5.09	78.65	732	15128	-4340	1656	14804	-2468	-283	185	-224	-1092	263	47	2
	-0.3	-2.01	73.44	-0.01	-5.1	78.58	796	15068	-4488	1376	14784	-2732	-273	263	-230	-1102	231	11	2
	-0.29	-1.94	73.44	0	-5.12	78.5	704	15012	-4540	1464	14912	-2832	-264	-25	-215	-1131	278	26	2
	-0.28	-1.96	73.43	0.01	-5.12	78.4	784	15052	-4456	1484	14764	-2756	-289	56	-199	-1091	411	0	2
	-0.27	-1.99	73.45	0.01	-5.05	78.4	784	15116	-4412	1248	14804	-2524	-252	2	-199	-1123	399	39	2
	-0.25	-1.99	73.44	0	-5.02	78.5	700	14968	-4504	1432	14912	-2508	-258	107	-212	-1138	164	75	2
	-0.24	-1.98	73.39	0	-5.09	78.53	724	14952	-4608	1632	14816	-2664	-276	141	-244	-1142	212	32	2
	-0.24	-1.96	73.36	0.01	-5.12	78.5	772	14964	-4600	1488	14756	-2752	-281	129	-236	-1094	195	40	2
	-0.24	-1.96	73.37	0.02	-5.14	78.38	704	15100	-4452	1500	14860	-2804	-280	4	-224	-1077	328	7	2
	-0.23	-1.95	73.41	0.02	-5.02	78.32	840	14972	-4336	1156	14912	-2864	-273	43	-222	-1144	385	9	2
	-0.21	-1.93	73.45	0.01	-4.94	78.34	736	15152	-4376	1444	14944	-2668	-228	77	-222	-1150	351	29	2
	-0.2	-1.88	73.46	0.01	-4.92	78.37	656	15076	-4412	1200	14704	-2532	-212	229	-221	-1113	370	89	2
	-0.17	-1.79	73.44	0.01	-4.94	78.42	628	15016	-4484	1488	14884	-2456	-207	176	-240	-1149	271	72	2
	-0.16	-1.71	73.4	0.01	-4.9	78.52	604	15212	-4572	1276	14904	-2404	-245	94	-180	-1105	250	87	2
	-0.17	-1.71	73.4	0.02	-4.87	78.58	652	15008	-4476	1404	14912	-2772	-307	-154	-138	-1097	268	160	2
	-0.19	-1.81	73.33	0.03	-4.84	78.53	728	14804	-4744	1320	14748	-2772	-327	-93	-173	-1099	376	115	2
	-0.21	-1.86	73.28	0.03	-4.77	78.53	628	14932	-4588	1352	14836	-2560	-336	-66	-192	-1100	368	86	2
	-0.24	-1.86	73.3	0.03	-4.72	78.58	688	14972	-4356	1216	14852	-2528	-351	54	-179	-1143	271	125	2
	-0.26	-1.85	73.37	0.03	-4.78	78.59	744	14968	-4256	1528	14828	-2548	-332	99	-178	-1103	354	112	2
	-0.26	-1.79	73.45	0.04	-4.79	78.54	564	15024	-4220	1384	14928	-2640	-299	59	-192	-1096	524	46	2
	-0.25	-1.75	73.5	0.05	-4.73	78.57	536	14984	-4392	1428	14884	-2340	-236	146	-183	-1029	623	115	2
	-0.24	-1.73	73.51	0.08	-4.7	78.67	692	15000	-4444	1516	14868	-2332	-250	143	-179	-1003	507	126	2
	-0.23	-1.69	73.52	0.13	-4.77	78.72	616	15092	-4536	1692	14912	-2432	-270	207	-172	-894	414	47	2
	-0.22	-1.63	73.54	0.2	-4.81	78.67	604	14932	-4500	1236	14792	-2752	-252	101	-156	-917	456	13	2
	-0.2	-1.6	73.58	0.23	-4.63	78.59	672	14936	-4376	1072	14796	-2972	-247	106	-145	-998	445	-17	2
	-0.18	-1.59	73.64	0.23	-4.5	78.54	660	15140	-4304	1216	14872	-2720	-200	128	-150	-1076	403	-6	2
	-0.14	-1.56	73.68	0.22	-4.52	78.46	536	14928	-4500	1540	14884	-2668	-102	57	-59	-1084	497	13	2
	-0.1	-1.58	73.64	0.21	-4.51	78.43	664	15024	-4604	1232	14812	-2504	-137	35	-108	-1095	356	75	2
	-0.08	-1.67	73.54	0.2	-4.59	78.48	1020	15052	-4424	1364	14892	-2660	-164	41	-128	-1058	181	128	2
	-0.07	-1.69	73.48	0.21	-4.69	78.47	784	14952	-4628	1480	14800	-2704	-228	105	-131	-1032	346	51	2
	-0.07	-1.7	73.43	0.21	-4.64	78.48	684	14968	-4560	1260	14832	-2600	-262	111	-146	-1025	332	104	2
	-0.07	-1.66	73.43	0.21	-4.65	78.48	616	15024	-4424	1460	14780	-2772	-215	186	-166	-1041	370	114	2
	-0.07	-1.6	73.47	0.21	-4.64	78.45	584	14980	-4436	1320	14904	-2660	-180	198	-162	-1071	527	91	2
	-0.06	-1.59	73.45	0.2	-4.55	78.48	684	14996	-4704	1240	14912	-2600	-223	121	-146	-1107	457	125	2
	-0.06	-1.64	73.37	0.18	-4.56	78.56	764	15032	-4752	1472	14744	-2468	-257	26	-172	-1132	417	120	2
	-0.08	-1.67	73.32	0.15	-4.48	78.62	712	14896	-4544	1056	14876	-2468	-282	27	-181	-1182	442	142	2
	-0.1	-1.67	73.33	0.1	-4.41	78.77	616	15052	-4552	1324	14872	-2528	-275	100	-180	-1249	22	184	2
	-0.1	-1.63	73.41	0.08	-4.69	78.66	656	14972	-4308	1840	14724	-2716	-230	189	-169	-1158	178	106	2
	-0.08	-1.56	73.5	0.08	-4.8	78.55	636	14972	-4280	1400	14812	-2664	-171	210	-152	-1105	318	27	2
	-0.06	-1.54	73.49	0.08	-4.74	78.53	728	15028	-4620	1248	14928	-2912	-180	159	-136	-1117	232	109	2
	-0.04	-1.6	73.41	0.06	-4.75	78.45	768	15076	-4672	1432	14816	-2864	-193	74	-157	-1169	294	64	2
	-0.04	-1.64	73.38	0.05	-4.75	78.41	740	14940	-4512	1488	14852	-2816	-223	147	-185	-1156	297	54	2
	-0.04	-1.62	73.37	0.03	-4.76	78.38	692	14936	-4608	1372	14868	-2680	-204	218	-196	-1190	216	101	2
	-0.03	-1.57	73.34	0	-4.81	78.39	656	15060	-4656	1332	14852	-2504	-217	280	-204	-1212	208	103	2
	-0.03	-1.52	73.28	-0.02	-4.8	78.43	608	15012	-4624	1304	14804	-2596	-196	217	-200	-1203	230	102	2
	-0.03	-1.47	73.3	-0.03	-4.89	78.34	704	15020	-4644	1700	14744	-2824	-212	86	-168	-1152	427	21	2
	-0.03	-1.51	73.31	-0.03	-4.82	78.32	708	15064	-4476	1140	14856	-2608	-200	107	-155	-1132	467	43	2
	-0.02	-1.53	73.32	-0.03	-4.77	78.37	764	15004	-4508	1312	14772	-2460	-201	145	-180	-1169	282	112	2
	-0.02	-1.51	73.3	-0.04	-4.77	78.38	632	14996	-4620	1264	14904	-2484	-176	245	-178	-1188	312	86	2
	-0.01	-1.48	73.29	-0.05	-4.72	78.44	688	14912	-4744	1340	14872	-2612	-203	162	-155	-1164	271	135	2
	-0.02	-1.49	73.21	-0.07	-4.67	78.57	628	14924	-4656	1140	14784	-2500	-245	205	-174	-1227	92	213	2
	-0.02	-1.49	73.19	-0.08	-4.8	78.65	720	14996	-4624	1720	14916	-2680	-199	151	-143	-1174	78	178	2
	-0.03	-1.45	73.22	-0.06	-4.93	78.61	504	15056	-4528	1424	14824	-2716	-210	252	-158	-1071	236	114	2
	-0.03	-1.41	73.26	-0.03	-4.92	78.56	600	15056	-4648	1400	14760	-2732	-211	209	-122	-1068	259	124	2
	-0.02	-1.41	73.27	0	-4.88	78.54	672	14984	-4716	1364	14804	-2496	-192	195	-114	-1091	383	83	2
	-0.01	-1.42	73.29	0.01	-4.87	78.55	672	14924	-4352	1524	14876	-2492	-155	193	-120	-1090	425	86	2
	0	-1.41	73.3	0.03	-4.84	78.58	640	15140	-4588	1224	14832	-2432	-155	220	-106	-1074	306	81	2
	0.02	-1.44	73.26	0.06	-4.84	78.62	788	14968	-4596	1424	14836	-2468	-170	281	-135	-1067	229	86	2
	0.02	-1.41	73.27	0.07	-4.81	78.68	712	14976	-4628	1320	14880	-2548	-161	216	-119	-1076	191	138	2
	0.03	-1.37	73.26	0.08	-4.79	78.71	664	14916	-4596	1320	14800	-2724	-164	266	-123	-1068	180	141	2
	0.04	-1.38	73.22	0.08	-4.78	78.7	764	15012	-4640	1136	14792	-2748	-171	121	-102	-1123	189	160	2
	0.04	-1.4	73.2	0.08	-4.82	78.64	684	14976	-4484	1416	14764	-2776	-161	232	-60	-1109	215	178	2
	0.05	-1.37	73.27	0.08	-4.89	78.62	580	14992	-4572	1380	14772	-2624	-140	181	-33	-1082	225	197	2
	0.06	-1.39	73.27	0.08	-4.89	78.65	740	15016	-4688	1292	14864	-2548	-154	230	-38	-1119	230	214	2
	0.08	-1.44	73.2	0.08	-4.83	78.73	876	14908	-4856	1236	14860	-2528	-172	241	-98	-1136	177	235	2
	0.06	-1.51	73.07	0.07	-4.84	78.75	856	14856	-4892	1328	14828	-2728	-269	144	-83	-1135	180	221	2
	0.05	-1.51	73.05	0.06	-4.83	78.74	784	14920	-4840	1272	14840	-2980	-272	169	-105	-1154	210	224	2
	0.02	-1.5	73.05	0.05	-4.87	78.75	688	15048	-4524	1304	14836	-2688	-274	267	-106	-1151	140	250	2
	-0.01	-1.47	73.04	0.03	-4.87	78.79	692	14932	-4728	1204	14828	-2744	-286	331	-103	-1180	46	261	2
	-0.04	-1.49	73.01	0.01	-4.94	78.81	792	14924	-4620	1528	14780	-2612	-317	181	-116	-1174	50	280	2
	-0.07	-1.53	72.99	0	-5.05	78.77	772	14888	-4648	1548	14788	-2736	-352	218	-134	-1151	137	236	2
	-0.11	-1.56	73	0	-5.09	78.75	728	14984	-4528	1464	14736	-2668	-354	185	-101	-1125	211	239	2
	-0.14	-1.62	72.97	0	-5.13	78.68	760	14964	-4656	1492	14780	-2652	-353	83	-101	-1137	263	207	2
	-0.17	-1.67	72.99	0.01	-5.13	78.71	700	14984	-4552	1644	14864	-2436	-355	142	-92	-1107	258	226	2
	-0.2	-1.74	73.02	0.02	-5.13	78.77	868	14976	-4400	1428	14928	-2616	-360	167	-93	-1065	157	256	2
	-0.21	-1.74	73.05	0.03	-5.13	78.79	760	15016	-4652	1364	14656	-2776	-316	131	-103	-1093	197	216	2
	-0.22	-1.75	73.08	0.04	-5.14	78.68	812	14968	-4632	1508	14840	-2844	-307	122	-108	-1103	295	202	2
	-0.23	-1.81	73.08	0.05	-5.14	78.64	856	14988	-4536	1472	14824	-2792	-325	234	-118	-1102	367	175	2
	-0.24	-1.81	73.06	0.05	-5.1	78.59	804	14960	-4616	1452	14832	-2656	-320	119	-114	-1123	367	192	2
	-0.25	-1.85	73.07	0.04	-5.03	78.6	888	14968	-4636	1400	14764	-2624	-315	173	-128	-1140	359	177	2
	-0.25	-1.88	73.11	0.04	-5.03	78.6	976	15120	-4432	1504	14852	-2488	-297	267	-153	-1139	337	160	2
	-0.25	-1.89	73.12	0.04	-5.05	78.61	744	14876	-4652	1468	14816	-2660	-252	169	-130	-1152	319	173	2
	-0.25	-1.93	73.08	0.03	-5.05	78.55	928	14916	-4656	1476	14748	-2764	-315	142	-126	-1169	375	143	2
	-0.25	-1.95	73.07	0.02	-5.02	78.48	860	14896	-4488	1492	14736	-2684	-305	82	-121	-1167	436	146	2
	-0.26	-1.96	73.09	0	-5	78.47	784	15020	-4604	1580	14828	-2528	-315	242	-156	-1174	387	145	2
	-0.25	-1.95	73.08	-0.01	-4.98	78.47	680	15012	-4756	1440	14860	-2724	-291	219	-148	-1162	415	152	2
	-0.25	-2	73.04	-0.02	-4.94	78.48	984	14880	-4724	1508	14792	-2664	-317	105	-120	-1185	450	117	2
	-0.25	-2.04	73.04	-0.03	-4.9	78.45	848	14976	-4540	1464	14776	-2648	-324	205	-184	-1213	508	108	2
	-0.26	-2.04	73.04	-0.04	-4.87	78.45	768	14888	-4588	1512	14812	-2608	-315	112	-170	-1182	528	99	2
	-0.25	-2.02	73.09	-0.04	-4.82	78.43	708	14940	-4332	1408	14884	-2648	-242	260	-155	-1166	514	100	2
	-0.23	-1.95	73.16	-0.05	-4.8	78.46	760	15096	-4620	1564	14892	-2616	-224	121	-80	-1171	465	128	2
	-0.2	-1.97	73.19	-0.05	-4.77	78.53	880	15024	-4816	1372	14920	-2548	-231	26	-45	-1146	469	111	2
	-0.19	-2	73.15	-0.04	-4.77	78.56	844	14912	-4756	1560	14856	-2684	-243	76	-49	-1121	495	152	2
	-0.18	-2.06	73.12	-0.03	-4.74	78.59	980	14872	-4568	1528	14864	-2500	-256	-93	-56	-1092	462	118	2
	-0.18	-2.16	73.15	-0.02	-4.75	78.6	992	14972	-4488	1536	14868	-2532	-282	85	-61	-1102	428	93	2
	-0.18	-2.14	73.21	0	-4.76	78.58	804	14956	-4336	1364	14876	-2748	-252	105	-64	-1076	413	110	2
	-0.16	-2.12	73.29	0.01	-4.76	78.55	808	14936	-4628	1600	14900	-2648	-202	178	-79	-1112	409	120	2
	-0.14	-2.12	73.28	0.02	-4.74	78.53	928	15004	-4712	1400	14792	-2784	-202	147	-73	-1115	472	132	2
	-0.12	-2.14	73.2	0.01	-4.75	78.52	1028	14904	-4748	1560	14640	-2640	-227	92	-66	-1128	422	120	2
	-0.12	-2.23	73.13	0.01	-4.77	78.51	1012	15040	-4856	1468	14852	-2648	-267	115	-82	-1102	409	144	2
	-0.14	-2.28	73.09	0.01	-4.78	78.54	940	15000	-4772	1532	14792	-2608	-329	220	-103	-1119	338	165	2
	-0.17	-2.25	73.01	0.01	-4.78	78.56	868	14972	-4792	1420	14812	-2680	-344	169	-98	-1155	318	181	2
	-0.2	-2.27	72.98	0.01	-4.81	78.59	988	15064	-4696	1492	14852	-2716	-378	116	-109	-1132	335	181	2
	-0.23	-2.3	73.03	0.01	-4.85	78.6	916	14984	-4556	1560	14888	-2664	-371	69	-102	-1135	321	227	2
	-0.25	-2.33	73.04	0	-4.89	78.59	944	14948	-4756	1612	14844	-2748	-359	262	-124	-1136	389	251	2
	-0.26	-2.31	73.01	0	-4.88	78.66	812	14908	-4788	1380	14864	-2440	-317	80	-124	-1162	381	324	2
	-0.27	-2.31	72.98	0	-4.95	78.77	980	15044	-4580	1736	14816	-2360	-313	161	-161	-1147	149	242	2
	-0.28	-2.32	73	0.01	-5.02	78.77	908	15076	-4536	1608	14796	-2624	-345	140	-153	-1086	142	219	2
	-0.28	-2.33	72.97	0.02	-5.14	78.68	868	15204	-4660	1500	14868	-2904	-259	-109	-369	-1087	256	183	2
	-0.27	-2.38	72.93	0.03	-5.16	78.57	952	14904	-4548	1648	14940	-2836	-279	233	-260	-1126	363	120	2
	-0.26	-2.34	72.95	0.02	-5.14	78.48	924	15004	-4524	1464	14908	-2580	-278	95	-159	-1166	388	93	2
	-0.24	-2.37	72.93	0.02	-5.18	78.45	976	14924	-4808	1624	14812	-2508	-255	176	-119	-1140	335	82	2
	-0.24	-2.38	72.91	0.01	-5.18	78.44	952	15092	-4640	1444	14844	-2672	-278	71	-124	-1158	362	81	2
	-0.25	-2.4	72.93	0	-5.16	78.44	1008	14904	-4464	1584	14868	-2500	-306	211	-119	-1189	406	151	2
	-0.25	-2.36	72.95	-0.01	-5.15	78.5	828	15004	-4616	1560	14796	-2460	-311	199	-107	-1151	276	167	2
	-0.24	-2.35	73.01	-0.01	-5.25	78.5	804	14940	-4536	1576	14804	-2520	-262	59	-78	-1121	274	111	2
	-0.24	-2.38	72.99	0	-5.28	78.47	996	14996	-4744	1464	14864	-2580	-326	116	-103	-1107	297	99	2
	-0.25	-2.41	72.97	0.01	-5.32	78.41	992	15020	-4660	1428	14860	-2868	-343	98	-86	-1125	298	101	2
	-0.27	-2.43	72.95	0.01	-5.33	78.39	924	14936	-4664	1464	14816	-2748	-339	31	-143	-1125	284	81	2
	-0.27	-2.44	73.01	0.02	-5.33	78.32	816	15020	-4496	1484	14764	-2728	-290	40	-167	-1138	303	62	2
	-0.26	-2.43	73.08	0.02	-5.36	78.27	912	14844	-4352	1672	14824	-2680	-236	77	-154	-1123	314	51	2
	-0.24	-2.43	73.1	0.02	-5.39	78.27	1012	15068	-4660	1632	14856	-2412	-238	143	-155	-1105	317	48	2
	-0.22	-2.46	73.11	0.03	-5.4	78.31	968	14892	-4528	1452	14768	-2560	-206	8	-159	-1095	319	52	2
	-0.2	-2.48	73.06	0.05	-5.37	78.37	872	15104	-4744	1416	14876	-2424	-235	81	-199	-1068	308	73	2
	-0.18	-2.45	73	0.07	-5.33	78.35	732	15128	-4580	1556	14908	-2824	-184	-130	-432	-1049	268	95	2
	-0.15	-2.54	72.96	0.07	-5.3	78.29	1176	14708	-4372	1472	14848	-2860	-172	514	-402	-1106	373	73	2
	-0.1	-2.26	72.94	0.07	-5.26	78.24	624	15052	-4536	1432	14800	-2556	-108	320	-267	-1120	338	97	2
	-0.07	-2.19	72.93	0.07	-5.26	78.26	900	14916	-4508	1676	14956	-2424	-117	280	-171	-1103	403	80	2
	-0.04	-2.16	72.95	0.08	-5.24	78.33	908	15056	-4660	1556	14852	-2412	-121	284	-146	-1069	402	63	2
	-0.01	-2.11	72.95	0.09	-5.22	78.35	832	14924	-4732	1504	14996	-2644	-120	171	-29	-1042	386	51	2
	0	-2.17	72.89	0.11	-5.2	78.36	1032	14924	-4816	1308	14892	-2560	-204	163	-45	-1054	378	106	2
	-0.01	-2.18	72.8	0.12	-5.18	78.41	964	15044	-4816	1408	14856	-2600	-244	218	-97	-1040	327	94	2
	-0.02	-2.14	72.83	0.14	-5.14	78.4	684	14992	-4628	1364	14872	-2716	-260	82	-29	-1050	282	115	2
	-0.03	-2.2	72.83	0.14	-5.16	78.38	1024	15032	-4700	1540	14832	-2820	-244	108	-105	-1069	221	98	2
	-0.04	-2.26	72.85	0.14	-5.18	78.32	940	14832	-4516	1408	14792	-2716	-247	-15	-254	-1099	267	125	2
	-0.04	-2.27	72.86	0.14	-5.22	78.33	784	14912	-4520	1620	14740	-2568	-196	259	-205	-1078	249	118	2
	-0.03	-2.24	72.89	0.15	-5.28	78.36	740	14980	-4524	1496	14840	-2492	-141	116	-102	-1043	226	95	2
	0	-2.29	72.86	0.17	-5.31	78.39	1024	15056	-4836	1500	14772	-2616	-180	154	-118	-1017	216	77	2
	-0.01	-2.32	72.8	0.18	-5.3	78.39	1040	14912	-4848	1400	14848	-2568	-229	177	-95	-1039	251	120	2
	-0.02	-2.37	72.72	0.19	-5.3	78.35	996	14996	-4712	1668	14752	-2940	-271	72	-72	-1063	264	131	2
	-0.05	-2.41	72.72	0.19	-5.29	78.29	980	14892	-4592	1324	14780	-2820	-275	30	-65	-1081	294	141	2
	-0.07	-2.45	72.79	0.19	-5.31	78.27	996	14860	-4480	1668	14752	-2496	-297	107	-76	-1060	247	137	2
	-0.08	-2.43	72.83	0.19	-5.35	78.29	780	14880	-4628	1564	14872	-2656	-247	170	-109	-1062	183	139	2
	-0.08	-2.4	72.83	0.2	-5.39	78.27	808	14972	-4688	1624	14804	-2848	-220	178	-120	-1042	279	108	2
	-0.09	-2.39	72.85	0.2	-5.38	78.22	840	15052	-4608	1396	14788	-2764	-257	64	-122	-1070	298	108	2
	-0.09	-2.41	72.88	0.2	-5.36	78.18	928	14952	-4740	1576	14824	-2824	-217	142	-101	-1073	320	107	2
	-0.08	-2.41	72.84	0.19	-5.33	78.2	908	14868	-4740	1500	14908	-2624	-229	140	-118	-1086	297	131	2
	-0.08	-2.43	72.82	0.19	-5.33	78.23	940	14960	-4848	1540	14936	-2680	-251	58	-112	-1073	287	128	2
	-0.09	-2.5	72.76	0.19	-5.33	78.2	956	14896	-4812	1456	14820	-2812	-272	64	-125	-1078	300	113	2
	-0.12	-2.51	72.74	0.18	-5.31	78.14	868	14880	-4588	1564	14856	-2912	-319	12	-129	-1109	319	125	2
	-0.12	-2.54	72.74	0.17	-5.28	78.07	908	14944	-4700	1392	14804	-2916	-249	-17	-135	-1129	305	141	2
	-0.13	-2.58	72.74	0.14	-5.27	78.04	1088	14936	-4552	1552	14812	-2656	-246	96	-130	-1156	298	127	2
	-0.14	-2.59	72.71	0.13	-5.27	78.09	1032	14996	-4764	1520	14868	-2504	-289	197	-169	-1126	338	122	2
	-0.16	-2.58	72.65	0.11	-5.26	78.14	1012	14908	-4708	1440	14800	-2748	-313	291	-185	-1131	344	143	2
	-0.18	-2.52	72.63	0.09	-5.23	78.1	836	14904	-4724	1440	14892	-2980	-337	125	-198	-1153	391	105	2
	-0.2	-2.52	72.61	0.07	-5.18	78.08	972	14892	-4552	1360	14752	-2720	-333	93	-179	-1179	412	130	2
	-0.21	-2.5	72.63	0.05	-5.19	78.09	944	14980	-4700	1540	14776	-2660	-313	158	-185	-1163	332	152	2
	-0.22	-2.5	72.64	0.04	-5.21	78.12	1120	14952	-4540	1588	14764	-2504	-328	138	-164	-1129	268	139	2
	-0.22	-2.48	72.67	0.04	-5.22	78.13	844	14992	-4792	1520	14844	-2696	-305	208	-164	-1134	275	122	2
	-0.23	-2.45	72.68	0.03	-5.21	78.14	876	14916	-4560	1452	14804	-2712	-287	93	-163	-1133	330	143	2
	-0.24	-2.45	72.65	0.03	-5.2	78.12	1024	14924	-4652	1500	14756	-2780	-299	129	-187	-1133	362	103	2
	-0.24	-2.41	72.68	0.02	-5.17	78.14	892	15036	-4640	1480	14792	-2640	-303	201	-183	-1138	340	113	2
	-0.25	-2.41	72.64	0.02	-5.15	78.16	964	14832	-4820	1432	14812	-2900	-335	173	-189	-1154	339	126	2
	-0.27	-2.44	72.6	0	-5.11	78.07	996	14888	-4752	1604	14824	-3108	-337	121	-181	-1188	355	118	2
	-0.29	-2.46	72.58	-0.02	-5.08	78.03	896	14884	-4788	1476	14844	-2716	-380	98	-210	-1241	436	120	2
	-0.31	-2.48	72.59	-0.05	-5.08	78.08	892	14928	-4732	1532	14728	-2604	-355	117	-207	-1213	373	125	2
	-0.31	-2.47	72.6	-0.06	-5.09	78.09	860	14992	-4704	1620	14728	-2828	-344	136	-230	-1204	328	129	2
	-0.32	-2.48	72.61	-0.07	-5.12	78.08	1048	14952	-4684	1560	14768	-2780	-372	122	-274	-1226	363	112	2
	-0.32	-2.45	72.66	-0.08	-5.14	78.13	840	15032	-4448	1576	14772	-2380	-347	59	-209	-1188	313	100	2
	-0.32	-2.46	72.69	-0.09	-5.18	78.2	948	14984	-4672	1504	14868	-2544	-309	78	-195	-1171	296	110	2
	-0.31	-2.47	72.65	-0.08	-5.2	78.2	988	14920	-4976	1496	14792	-2716	-310	107	-190	-1164	290	114	2
	-0.3	-2.46	72.67	-0.09	-5.2	78.14	924	14908	-4508	1532	14740	-2732	-303	94	-181	-1179	364	84	2
	-0.29	-2.47	72.76	-0.09	-5.21	78.11	964	14932	-4392	1596	14788	-2708	-277	182	-170	-1180	368	99	2
	-0.27	-2.44	72.81	-0.08	-5.21	78.14	932	15036	-4400	1464	14812	-2532	-240	165	-149	-1144	327	81	2
	-0.24	-2.41	72.85	-0.08	-5.21	78.19	880	14952	-4608	1532	14948	-2596	-220	195	-171	-1148	323	70	2
	-0.22	-2.37	72.84	-0.06	-5.19	78.24	920	15052	-4668	1444	14800	-2528	-241	127	-157	-1127	346	94	2
	-0.2	-2.34	72.83	-0.05	-5.18	78.25	848	15020	-4728	1560	14880	-2708	-234	107	-166	-1125	328	117	2
	-0.19	-2.36	72.82	-0.04	-5.18	78.24	960	14940	-4540	1452	14876	-2752	-239	79	-147	-1133	320	114	2
	-0.17	-2.37	72.79	-0.03	-5.16	78.28	956	14940	-4736	1420	14884	-2688	-256	190	-167	-1125	249	146	2
	-0.17	-2.36	72.78	-0.02	-5.19	78.3	972	14916	-4576	1464	14816	-2676	-256	132	-156	-1116	305	189	2
	-0.17	-2.36	72.76	-0.02	-5.2	78.31	792	14932	-4656	1600	14808	-2628	-276	110	-156	-1124	300	159	2
	-0.17	-2.38	72.79	-0.01	-5.25	78.32	952	14928	-4596	1564	14896	-2584	-269	51	-139	-1086	312	116	2
	-0.17	-2.4	72.81	0	-5.24	78.28	772	14968	-4472	1560	14820	-2792	-250	44	-115	-1131	331	93	2
	-0.17	-2.45	72.78	0.01	-5.21	78.28	1100	14920	-4748	1392	14840	-2644	-266	67	-118	-1118	323	113	2
	-0.17	-2.47	72.78	0.01	-5.2	78.27	1016	14956	-4668	1464	14780	-2756	-293	163	-149	-1135	312	125	2
	-0.18	-2.46	72.79	0.01	-5.23	78.24	1004	14936	-4584	1504	14868	-2828	-281	152	-162	-1161	314	116	2
	-0.18	-2.46	72.8	0.01	-5.24	78.24	948	15004	-4548	1648	14932	-2588	-269	192	-177	-1137	335	116	2
	-0.18	-2.46	72.8	0.01	-5.25	78.25	940	14968	-4636	1624	14868	-2588	-307	193	-163	-1133	335	94	2
	-0.19	-2.45	72.77	0.01	-5.24	78.25	980	14904	-4748	1572	14700	-2664	-304	142	-172	-1124	338	112	2
	-0.19	-2.43	72.8	0	-5.22	78.25	988	15016	-4556	1280	14844	-2736	-287	121	-172	-1152	334	109	2
	-0.19	-2.43	72.82	0	-5.23	78.26	896	14904	-4584	1504	14876	-2564	-255	99	-166	-1131	324	107	2
	-0.18	-2.42	72.82	0.01	-5.26	78.3	932	14936	-4712	1512	14748	-2616	-254	147	-167	-1084	255	77	2
	-0.18	-2.43	72.79	0.03	-5.28	78.32	1028	14916	-4656	1484	14900	-2552	-291	154	-170	-1102	263	92	2
	-0.19	-2.43	72.77	0.04	-5.29	78.34	908	15000	-4772	1480	14828	-2764	-304	128	-181	-1086	239	113	2
	-0.19	-2.44	72.75	0.05	-5.25	78.25	928	15032	-4768	1444	14784	-2940	-288	99	-169	-1135	309	141	2
	-0.19	-2.44	72.74	0.04	-5.23	78.25	900	14936	-4656	1524	14752	-2684	-274	87	-154	-1145	290	135	2
	-0.19	-2.45	72.81	0.04	-5.26	78.28	860	14888	-4492	1472	14852	-2612	-259	88	-153	-1108	281	136	2
	-0.18	-2.44	72.87	0.04	-5.28	78.28	976	14924	-4508	1464	14796	-2588	-234	143	-141	-1114	283	81	2
	-0.16	-2.44	72.88	0.04	-5.28	78.27	944	14956	-4640	1612	14848	-2632	-232	103	-132	-1126	278	112	2
	-0.15	-2.45	72.86	0.05	-5.3	78.3	852	14928	-4688	1632	14820	-2556	-233	50	-147	-1085	272	98	2
	-0.14	-2.47	72.84	0.05	-5.3	78.29	972	15096	-4612	1416	14808	-2644	-249	111	-135	-1100	312	93	2
	-0.15	-2.47	72.79	0.06	-5.25	78.27	932	14912	-4852	1420	14820	-2832	-264	164	-155	-1105	291	119	2
	-0.15	-2.49	72.76	0.06	-5.25	78.23	1008	14852	-4700	1384	14708	-2764	-284	127	-166	-1145	306	154	2
	-0.17	-2.49	72.71	0.05	-5.25	78.21	900	14844	-4812	1624	14756	-2592	-294	182	-181	-1143	349	144	2
	-0.18	-2.46	72.73	0.04	-5.23	78.23	860	14884	-4612	1456	14916	-2608	-308	89	-151	-1144	327	136	2
	-0.18	-2.46	72.77	0.04	-5.25	78.28	900	14932	-4668	1680	14896	-2672	-275	97	-160	-1117	304	103	2
	-0.18	-2.45	72.76	0.04	-5.25	78.3	924	14880	-4552	1372	14820	-2692	-272	156	-171	-1110	276	125	2
	-0.19	-2.44	72.77	0.05	-5.25	78.29	976	15016	-4468	1548	14844	-2644	-267	184	-169	-1125	303	133	2
	-0.19	-2.43	72.74	0.04	-5.24	78.25	948	14852	-4792	1500	14768	-2716	-280	134	-157	-1157	358	135	2
	-0.19	-2.43	72.73	0.03	-5.2	78.27	880	14984	-4584	1428	14784	-2680	-270	104	-151	-1133	316	127	2
	-0.18	-2.41	72.78	0.03	-5.25	78.31	872	14972	-4556	1620	14796	-2424	-227	133	-145	-1103	274	111	2
	-0.17	-2.39	72.83	0.04	-5.29	78.33	864	14952	-4560	1596	14828	-2624	-235	125	-139	-1097	264	111	2
	-0.16	-2.44	72.84	0.06	-5.27	78.34	1048	14860	-4796	1532	14792	-2684	-270	162	-129	-1087	305	92	2
	-0.16	-2.42	72.79	0.06	-5.25	78.3	880	14780	-4704	1532	14856	-2692	-277	98	-143	-1098	346	102	2
	-0.17	-2.43	72.74	0.06	-5.23	78.26	840	14944	-4648	1536	14840	-2716	-294	39	-142	-1112	314	104	2
	-0.17	-2.44	72.77	0.07	-5.24	78.28	816	14932	-4620	1552	14864	-2600	-273	79	-145	-1104	237	118	2
	-0.17	-2.45	72.79	0.06	-5.24	78.25	952	14980	-4768	1300	14824	-2796	-273	190	-154	-1117	306	107	2
	-0.18	-2.46	72.79	0.06	-5.23	78.2	948	14924	-4620	1564	14800	-2776	-301	141	-158	-1132	327	114	2
	-0.18	-2.45	72.8	0.05	-5.22	78.19	892	14972	-4644	1456	14856	-2788	-279	129	-158	-1149	405	122	2
	-0.18	-2.42	72.79	0.04	-5.22	78.23	848	14924	-4696	1580	14812	-2604	-267	28	-135	-1132	327	145	2
	-0.18	-2.44	72.78	0.04	-5.26	78.25	876	15000	-4676	1568	14740	-2612	-266	113	-147	-1124	259	119	2
	-0.18	-2.46	72.77	0.05	-5.28	78.26	944	15016	-4648	1548	14756	-2552	-273	109	-171	-1119	288	108	2
	-0.18	-2.49	72.75	0.04	-5.26	78.23	976	14840	-4620	1588	14816	-2712	-309	133	-153	-1143	339	122	2
	-0.2	-2.5	72.74	0.03	-5.23	78.22	920	14916	-4764	1444	14844	-2652	-316	76	-186	-1149	328	175	2
	-0.2	-2.52	72.74	0.03	-5.26	78.24	956	15000	-4596	1664	14784	-2608	-301	11	-207	-1125	208	153	2
	-0.2	-2.53	72.73	0.03	-5.37	78.27	852	14956	-4532	1732	14684	-2580	-266	181	-191	-1104	190	102	2
	-0.2	-2.52	72.77	0.04	-5.42	78.24	944	14940	-4656	1428	14808	-2676	-257	121	-180	-1095	214	105	2
	-0.19	-2.49	72.8	0.05	-5.41	78.22	920	14952	-4616	1468	14844	-2784	-237	100	-159	-1091	278	68	2
	-0.18	-2.5	72.81	0.05	-5.39	78.22	964	14992	-4604	1376	14832	-2612	-263	62	-134	-1112	367	46	2
	-0.17	-2.53	72.78	0.05	-5.35	78.19	920	14892	-4832	1620	14864	-2716	-250	56	-136	-1118	343	55	2
	-0.17	-2.57	72.75	0.04	-5.31	78.17	952	14960	-4740	1436	14748	-2692	-269	36	-157	-1131	314	53	2
	-0.17	-2.58	72.78	0.04	-5.3	78.14	1024	14928	-4600	1456	14700	-2752	-247	131	-156	-1159	295	107	2
	-0.17	-2.56	72.77	0.03	-5.32	78.11	952	14860	-4784	1552	14844	-2640	-248	125	-147	-1123	309	75	2
	-0.17	-2.55	72.75	0.03	-5.33	78.17	968	14944	-4664	1540	14836	-2548	-247	85	-162	-1108	292	77	2
	-0.16	-2.56	72.74	0.03	-5.29	78.19	912	15104	-4708	1412	14816	-2748	-262	108	-154	-1107	305	64	2
	-0.16	-2.55	72.72	0.03	-5.25	78.16	956	14984	-4660	1420	14804	-2872	-261	59	-148	-1139	289	81	2
	-0.17	-2.55	72.68	0.02	-5.23	78.14	964	14952	-4740	1492	14824	-2692	-270	64	-163	-1160	294	89	2
	-0.17	-2.55	72.68	0.01	-5.23	78.14	884	15076	-4764	1472	14772	-2580	-271	121	-173	-1155	311	100	2
	-0.17	-2.52	72.72	0.01	-5.23	78.17	892	14992	-4592	1488	14768	-2540	-257	133	-203	-1137	289	96	2
	-0.17	-2.51	72.72	0.01	-5.22	78.15	836	15052	-4628	1444	14800	-2760	-267	90	-197	-1139	328	114	2
	-0.18	-2.5	72.72	0	-5.22	78.13	820	14956	-4672	1536	14820	-2664	-268	169	-189	-1159	354	99	2
	-0.17	-2.46	72.74	0	-5.19	78.16	868	14992	-4688	1416	14900	-2548	-245	138	-186	-1150	359	105	2
	-0.18	-2.45	72.68	0	-5.17	78.22	900	14964	-4784	1448	14844	-2432	-306	197	-201	-1130	301	114	2
	-0.19	-2.42	72.58	0.01	-5.15	78.27	836	14860	-4784	1364	14880	-2688	-329	160	-220	-1114	260	151	2
	-0.21	-2.39	72.57	0	-5.14	78.2	852	14948	-4668	1424	14900	-2928	-347	35	-185	-1153	316	160	2
	-0.23	-2.44	72.59	-0.01	-5.13	78.16	992	14980	-4632	1532	14824	-2804	-321	26	-199	-1154	322	138	2
	-0.24	-2.41	72.61	-0.01	-5.14	78.18	812	14936	-4512	1528	14868	-2668	-304	181	-204	-1171	273	114	2
	-0.25	-2.4	72.62	-0.02	-5.16	78.19	912	14900	-4532	1468	14776	-2664	-313	177	-187	-1166	336	96	2
	-0.25	-2.37	72.64	-0.03	-5.15	78.15	936	14928	-4524	1536	14856	-2912	-296	183	-186	-1181	341	109	2
	-0.25	-2.35	72.65	-0.04	-5.13	78.16	812	14804	-4572	1452	14788	-2636	-280	100	-184	-1190	326	95	2
	-0.25	-2.34	72.67	-0.05	-5.13	78.18	788	14872	-4660	1568	14832	-2576	-285	97	-160	-1162	354	103	2
	-0.25	-2.34	72.66	-0.05	-5.13	78.24	940	14992	-4632	1424	14900	-2612	-310	96	-180	-1154	266	148	2
	-0.26	-2.35	72.7	-0.05	-5.14	78.27	904	14996	-4748	1600	14840	-2656	-341	73	-183	-1145	256	149	2
	-0.27	-2.38	72.71	-0.05	-5.11	78.29	848	14948	-4576	1292	14808	-2620	-344	0	-188	-1169	372	191	2
	-0.28	-2.37	72.7	-0.05	-5.06	78.37	800	14996	-4568	1544	14752	-2660	-321	101	-190	-1162	279	165	2
	-0.28	-2.34	72.74	-0.06	-5.11	78.37	816	14928	-4468	1460	14792	-2640	-313	146	-181	-1167	356	135	2
	-0.27	-2.31	72.74	-0.06	-5.13	78.39	852	14980	-4648	1564	14748	-2640	-291	131	-172	-1164	251	123	2
	-0.27	-2.31	72.74	-0.06	-5.16	78.38	944	14952	-4752	1552	14788	-2576	-296	16	-156	-1180	304	111	2
	-0.27	-2.34	72.76	-0.06	-5.16	78.37	832	14972	-4620	1544	14876	-2612	-323	28	-113	-1163	336	95	2
	-0.28	-2.41	72.79	-0.06	-5.16	78.34	1016	14952	-4684	1336	14916	-2904	-309	27	-157	-1154	300	108	2
	-0.28	-2.43	72.79	-0.07	-5.16	78.36	872	14944	-4492	1496	14972	-2716	-324	60	-170	-1175	268	132	2
	-0.28	-2.43	72.8	-0.08	-5.16	78.35	872	15016	-4708	1416	14796	-2628	-323	65	-174	-1172	282	121	2
	-0.29	-2.41	72.79	-0.09	-5.14	78.35	864	14920	-4532	1456	14860	-2576	-303	101	-166	-1203	264	122	2
	-0.28	-2.38	72.82	-0.09	-5.18	78.39	800	15000	-4480	1612	14896	-2516	-298	55	-168	-1182	285	125	2
	-0.28	-2.41	72.81	-0.1	-5.17	78.43	844	14904	-4656	1476	14840	-2556	-287	19	-177	-1175	283	135	2
	-0.28	-2.46	72.75	-0.09	-5.15	78.47	948	14916	-4720	1488	14764	-2640	-300	61	-176	-1168	237	137	2
	-0.28	-2.45	72.77	-0.09	-5.19	78.46	832	14944	-4552	1564	14888	-2612	-311	-2	-170	-1147	299	122	2
	-0.27	-2.43	72.85	-0.08	-5.19	78.49	844	14964	-4580	1384	14832	-2484	-269	30	-154	-1139	233	132	2
	-0.27	-2.45	72.88	-0.07	-5.21	78.49	880	14956	-4640	1508	14860	-2660	-274	5	-139	-1140	224	99	2
	-0.27	-2.48	72.85	-0.07	-5.19	78.45	832	14904	-4596	1360	14788	-2788	-299	143	-170	-1162	292	79	2
	-0.27	-2.45	72.84	-0.07	-5.17	78.38	836	14840	-4708	1544	14812	-2672	-313	-49	-157	-1191	375	80	2
	-0.27	-2.5	72.87	-0.08	-5.15	78.38	904	15024	-4596	1580	14812	-2620	-302	60	-180	-1172	380	94	2
	-0.27	-2.47	72.88	-0.08	-5.12	78.42	876	14936	-4592	1448	14876	-2568	-302	165	-168	-1156	304	100	2
	-0.26	-2.43	72.86	-0.08	-5.11	78.41	876	14956	-4768	1364	14796	-2620	-291	102	-144	-1181	351	94	2
	-0.26	-2.4	72.83	-0.09	-5.08	78.42	800	14964	-4720	1396	14844	-2704	-309	168	-185	-1202	374	133	2
	-0.27	-2.38	72.78	-0.1	-5.07	78.43	772	14996	-4752	1604	14868	-2468	-350	80	-182	-1196	362	130	2
	-0.28	-2.36	72.78	-0.1	-5.06	78.46	812	15048	-4648	1448	14780	-2628	-349	39	-190	-1169	387	133	2
	-0.3	-2.32	72.77	-0.11	-5.04	78.5	856	15008	-4668	1500	14876	-2544	-360	152	-207	-1195	322	152	2
	-0.31	-2.29	72.77	-0.11	-5.03	78.5	936	14956	-4660	1564	14872	-2640	-357	187	-230	-1211	355	142	2
	-0.31	-2.25	72.77	-0.12	-5.02	78.49	768	14980	-4560	1492	14856	-2612	-321	117	-193	-1174	391	124	2
	-0.32	-2.21	72.85	-0.12	-5.02	78.52	836	15052	-4408	1568	14840	-2448	-329	82	-176	-1175	369	98	2
	-0.32	-2.2	72.9	-0.12	-5	78.61	876	14956	-4556	1412	14928	-2508	-338	198	-186	-1180	354	174	2
	-0.32	-2.16	72.87	-0.12	-4.99	78.65	704	14884	-4728	1512	14840	-2516	-324	84	-193	-1171	281	170	2
	-0.32	-2.16	72.87	-0.12	-5	78.63	892	15016	-4600	1544	14924	-2576	-317	65	-192	-1178	327	133	2
	-0.33	-2.17	72.91	-0.12	-5.03	78.61	868	15000	-4564	1448	14912	-2640	-325	124	-186	-1167	349	129	2
	-0.33	-2.16	72.96	-0.12	-5.03	78.63	804	14952	-4464	1500	14792	-2428	-296	144	-174	-1173	317	126	2
	-0.32	-2.13	72.99	-0.11	-5.05	78.61	736	15040	-4600	1452	14828	-2584	-289	86	-162	-1152	363	115	2
	-0.31	-2.13	73	-0.11	-5.06	78.57	812	14960	-4708	1556	14932	-2544	-305	94	-143	-1182	413	80	2
	-0.31	-2.15	72.99	-0.1	-5.04	78.6	808	14944	-4580	1328	14912	-2432	-319	79	-174	-1164	380	107	2
	-0.31	-2.14	72.97	-0.1	-5	78.64	804	15036	-4756	1356	14896	-2604	-354	73	-175	-1160	334	111	2
	-0.32	-2.16	72.95	-0.1	-5	78.67	880	14964	-4620	1328	14952	-2652	-354	84	-182	-1178	295	142	2
	-0.33	-2.16	72.96	-0.1	-5.03	78.64	848	15052	-4500	1556	14928	-2768	-369	112	-167	-1182	340	132	2
	-0.33	-2.14	73.01	-0.1	-5.05	78.59	796	14852	-4376	1484	14844	-2776	-323	116	-154	-1203	417	124	2
	-0.33	-2.12	73.08	-0.11	-5.03	78.6	824	14896	-4468	1548	14816	-2488	-307	76	-170	-1189	450	156	2
	-0.32	-2.1	73.07	-0.11	-5.03	78.66	776	15060	-4604	1468	14800	-2396	-300	144	-174	-1176	411	128	2
	-0.32	-2.09	73.03	-0.1	-5.05	78.69	792	14988	-4644	1636	14832	-2488	-342	180	-172	-1148	380	106	2
	-0.33	-2.12	73.01	-0.09	-5.03	78.72	892	15228	-4776	1432	14796	-2528	-376	207	-175	-1157	351	136	2
	-0.34	-2.08	72.98	-0.09	-5.03	78.7	724	14936	-4632	1484	14936	-2568	-384	67	-180	-1167	330	153	2
	-0.35	-2.12	72.99	-0.09	-5.03	78.64	860	14996	-4456	1472	14812	-2644	-396	63	-177	-1198	333	142	2
	-0.37	-2.13	72.99	-0.1	-5.02	78.63	776	14952	-4536	1312	14864	-2808	-371	102	-176	-1182	348	160	2
	-0.38	-2.13	73.04	-0.12	-5.04	78.62	748	15056	-4408	1508	14860	-2672	-372	103	-162	-1216	367	211	2
	-0.37	-2.1	73.11	-0.13	-5.04	78.7	704	14976	-4484	1564	14928	-2248	-319	108	-183	-1216	322	207	2
	-0.36	-2.09	73.15	-0.13	-5.13	78.76	824	15040	-4496	1552	14880	-2480	-271	183	-181	-1174	327	160	2
	-0.35	-2.07	73.17	-0.13	-5.17	78.77	712	15132	-4568	1520	14848	-2576	-293	168	-179	-1168	337	115	2
	-0.34	-2.07	73.16	-0.12	-5.18	78.72	796	15048	-4528	1416	14836	-2740	-333	74	-174	-1168	370	113	2
	-0.35	-2.08	73.12	-0.13	-5.15	78.7	820	15040	-4720	1364	14920	-2600	-326	156	-175	-1197	323	127	2
	-0.35	-2.08	73.08	-0.14	-5.12	78.71	868	14964	-4684	1420	14900	-2580	-345	-20	-205	-1219	334	177	2
	-0.36	-2.12	73.05	-0.15	-5.15	78.75	944	14992	-4548	1504	14900	-2560	-369	176	-222	-1220	251	187	2
	-0.38	-2.06	73.04	-0.15	-5.2	78.72	672	15028	-4624	1596	14796	-2640	-371	167	-193	-1210	300	154	2
	-0.38	-2.04	73.12	-0.17	-5.22	78.72	796	15004	-4488	1488	14936	-2580	-352	33	-178	-1261	316	148	2
	-0.39	-2.06	73.15	-0.19	-5.21	78.71	1016	15040	-4560	1408	14928	-2568	-343	107	-182	-1282	373	127	2
	-0.39	-2.09	73.2	-0.21	-5.19	78.7	900	15028	-4596	1536	14808	-2684	-366	27	-171	-1271	372	120	2
	-0.39	-2.1	73.19	-0.23	-5.22	78.71	868	15004	-4512	1584	14836	-2408	-333	51	-185	-1249	362	131	2
	-0.4	-2.14	73.18	-0.24	-5.25	78.76	832	15076	-4576	1500	14960	-2368	-370	53	-217	-1256	357	159	2
	-0.4	-2.13	73.17	-0.25	-5.24	78.88	736	14980	-4532	1536	14776	-2364	-376	139	-215	-1208	277	161	2
	-0.41	-2.11	73.22	-0.25	-5.3	78.83	692	15064	-4196	1608	14780	-2516	-377	83	-225	-1236	424	86	2
	-0.4	-2.1	73.26	-0.25	-5.25	78.82	780	15080	-4296	1484	14936	-2476	-347	44	-213	-1257	305	99	2
	-0.41	-2.1	73.25	-0.26	-5.25	78.88	700	14920	-4636	1396	14900	-2200	-352	-27	-209	-1263	341	171	2
	-0.41	-2.16	73.27	-0.27	-5.3	78.93	860	15008	-4400	1660	14884	-2352	-366	75	-208	-1275	200	161	2
	-0.41	-2.11	73.3	-0.27	-5.36	78.99	712	15088	-4400	1560	14932	-2292	-367	127	-225	-1217	161	139	2
	-0.41	-2.07	73.35	-0.26	-5.4	79	808	15096	-4420	1612	14916	-2332	-348	96	-214	-1198	214	152	2
	-0.41	-2.07	73.38	-0.25	-5.46	78.95	832	15016	-4368	1392	14760	-2460	-342	115	-201	-1227	226	112	2
	-0.4	-2.03	73.4	-0.24	-5.48	78.96	692	15060	-4452	1552	14836	-2184	-327	136	-194	-1176	249	191	2
	-0.4	-2	73.39	-0.21	-5.6	78.98	672	14900	-4572	1592	14836	-2108	-342	59	-163	-1109	212	176	2
	-0.39	-2.01	73.4	-0.18	-5.61	79.08	780	15068	-4400	1284	14964	-2428	-344	26	-160	-1126	98	170	2
	-0.39	-2.03	73.46	-0.16	-5.5	79.1	748	15044	-4340	1260	14924	-2628	-335	145	-153	-1147	139	173	2
	-0.39	-1.97	73.53	-0.14	-5.49	79.05	628	14980	-4348	1748	14964	-2512	-335	223	-168	-1147	353	142	2
	-0.38	-1.92	73.56	-0.14	-5.45	79.06	568	15184	-4440	1320	14860	-2412	-305	27	-139	-1180	383	123	2
	-0.39	-1.96	73.55	-0.14	-5.39	79.11	744	15092	-4616	1460	14872	-2488	-383	65	-140	-1241	274	162	2
	-0.4	-1.98	73.53	-0.16	-5.4	79.02	800	14960	-4500	1440	14796	-2704	-405	65	-172	-1253	376	168	2
	-0.41	-1.98	73.54	-0.18	-5.37	79.01	800	15168	-4284	1500	14936	-2312	-418	106	-146	-1271	385	152	2
	-0.43	-1.99	73.53	-0.2	-5.3	79.07	752	14960	-4428	1440	14928	-2236	-396	185	-195	-1276	344	206	2
	-0.44	-1.95	73.56	-0.22	-5.31	79.17	640	15060	-4284	1532	14876	-2184	-400	170	-196	-1254	328	203	2
	-0.44	-1.9	73.59	-0.24	-5.34	79.22	668	14988	-4340	1636	14892	-2472	-387	213	-147	-1252	303	210	2
	-0.44	-1.89	73.67	-0.24	-5.36	79.23	756	15016	-4280	1632	14996	-2352	-362	-17	-126	-1217	328	178	2
	-0.45	-1.94	73.69	-0.23	-5.39	79.31	896	15132	-4424	1488	14856	-2152	-386	83	-143	-1176	332	193	2
	-0.47	-1.97	73.65	-0.22	-5.41	79.4	904	15072	-4344	1596	15008	-2396	-450	315	-218	-1199	252	175	2
	-0.49	-1.89	73.62	-0.22	-5.4	79.27	580	14980	-4420	1532	14880	-2804	-498	160	-213	-1233	366	149	2
	-0.53	-1.89	73.58	-0.24	-5.31	79.26	796	15088	-4480	1312	14816	-2256	-497	58	-178	-1233	418	255	2
	-0.56	-1.89	73.63	-0.24	-5.31	79.38	776	15092	-4124	1584	15096	-2272	-478	156	-203	-1247	183	303	2
	-0.57	-1.83	73.72	-0.24	-5.46	79.41	660	15024	-4228	1920	14900	-2292	-429	143	-191	-1200	240	210	2
	-0.58	-1.81	73.77	-0.24	-5.47	79.41	760	15088	-4160	1604	14816	-2368	-415	245	-186	-1192	356	187	2
	-0.57	-1.77	73.84	-0.24	-5.49	79.36	708	15080	-4200	1684	14856	-2476	-382	204	-162	-1239	296	193	2
	-0.56	-1.78	73.9	-0.25	-5.53	79.26	800	15004	-4208	1552	14832	-2464	-391	115	-175	-1251	412	197	2
	-0.55	-1.79	73.91	-0.25	-5.52	79.34	780	15020	-4392	1612	15024	-1964	-355	229	-203	-1231	270	228	2
	-0.54	-1.79	73.84	-0.25	-5.62	79.38	948	15120	-4536	1784	15020	-2128	-428	114	-223	-1185	230	186	2
	-0.55	-1.82	73.8	-0.22	-5.65	79.47	840	15132	-4488	1476	14924	-2176	-455	153	-213	-1162	249	166	2
	-0.57	-1.82	73.83	-0.21	-5.66	79.47	760	15168	-4292	1772	14944	-2452	-452	79	-187	-1182	198	204	2
	-0.57	-1.8	73.95	-0.2	-5.7	79.34	572	15016	-3988	1632	14888	-2604	-427	185	-194	-1201	372	151	2
	-0.56	-1.77	74.08	-0.2	-5.7	79.27	564	14956	-4116	1548	14864	-2488	-361	57	-164	-1192	343	173	2
	-0.53	-1.75	74.15	-0.19	-5.75	79.35	564	15132	-4280	1760	14920	-1988	-338	69	-184	-1161	80	228	2
	-0.51	-1.8	74.18	-0.17	-5.94	79.34	856	15024	-4164	1940	14880	-2092	-332	184	-151	-1121	102	208	2
	-0.49	-1.79	74.23	-0.13	-6.03	79.3	808	15208	-4160	1736	14852	-2172	-318	262	-209	-1048	317	142	2
	-0.45	-1.71	74.29	-0.09	-5.94	79.32	624	15060	-4216	1460	15040	-2364	-229	84	-168	-1103	359	103	2
	-0.41	-1.68	74.33	-0.07	-5.83	79.34	708	15108	-4064	1616	14868	-2292	-223	144	-134	-1123	334	94	2
	-0.36	-1.68	74.4	-0.05	-5.82	79.35	684	15140	-4244	1676	14932	-2160	-219	169	-143	-1078	352	88	2
	-0.32	-1.66	74.38	-0.02	-5.8	79.37	620	15060	-4304	1548	14992	-2256	-232	160	-136	-1064	253	128	2
	-0.3	-1.71	74.33	0	-5.85	79.34	920	15028	-4488	1728	14952	-2268	-229	227	-158	-1076	231	100	2
	-0.28	-1.65	74.3	0.02	-5.86	79.3	556	15176	-4296	1720	14912	-2172	-248	133	-135	-1062	287	89	2
	-0.26	-1.64	74.36	0.04	-5.87	79.28	696	15168	-4100	1736	15044	-2228	-223	66	-113	-1064	259	84	2
	-0.23	-1.66	74.42	0.07	-5.9	79.31	772	15028	-4180	1664	14832	-2196	-184	172	-129	-1030	248	68	2
	-0.19	-1.68	74.37	0.1	-5.87	79.32	692	15084	-4296	1564	14904	-2260	-201	192	-114	-988	274	56	2
	-0.17	-1.73	74.4	0.13	-5.9	79.26	932	15152	-4112	1664	14908	-2412	-211	77	-119	-1007	320	70	2
	-0.14	-1.73	74.42	0.16	-5.9	79.2	760	15084	-4280	1776	14972	-2464	-159	231	-121	-999	274	93	2
	-0.11	-1.7	74.4	0.18	-5.89	79.11	724	15084	-4316	1496	14876	-2468	-142	129	-104	-1002	351	56	2
	-0.08	-1.71	74.39	0.19	-5.78	79.04	880	15064	-4424	1580	14964	-2552	-159	221	-153	-1048	497	15	2
	-0.06	-1.72	74.36	0.18	-5.64	79.04	808	15124	-4260	1444	15012	-2164	-185	257	-125	-1110	572	96	2
	-0.04	-1.72	74.35	0.16	-5.52	79.12	944	15176	-4252	1260	15040	-2320	-165	277	-141	-1192	341	152	2
	-0.03	-1.68	74.34	0.13	-5.52	79.19	748	15172	-4280	1712	15068	-2240	-171	294	-183	-1198	190	171	2
	-0.01	-1.65	74.26	0.1	-5.58	79.26	800	15024	-4468	1660	14888	-2124	-171	366	-176	-1163	209	172	2
	0	-1.6	74.17	0.07	-5.6	79.32	608	15032	-4460	1416	14952	-2308	-191	259	-150	-1194	-26	223	2
	0	-1.61	74.18	0.05	-5.7	79.4	740	15144	-4348	1616	14948	-2368	-204	115	-113	-1205	-155	241	2
	0	-1.65	74.21	0.05	-5.98	79.36	844	15188	-4240	2212	14996	-2140	-202	165	-108	-1047	15	182	2
	0	-1.66	74.23	0.11	-6.2	79.17	748	15104	-4340	2048	14864	-2328	-186	118	-108	-946	388	49	2
	0	-1.7	74.18	0.15	-6.1	79.14	732	15136	-4292	1528	14908	-2536	-179	146	-112	-949	303	65	2
	0.01	-1.78	74.16	0.17	-6.03	79.04	1064	15144	-4456	1780	14936	-2576	-246	188	-123	-1033	411	66	2
	0.01	-1.78	74.17	0.19	-5.92	78.95	732	15096	-4312	1592	14924	-2400	-184	233	-137	-1021	502	37	2
	0.03	-1.75	74.21	0.2	-5.84	78.93	672	15104	-4416	1580	14912	-2448	-137	175	-122	-1021	464	49	2
	0.05	-1.75	74.14	0.2	-5.79	78.92	880	14940	-4372	1672	14884	-2380	-114	281	-146	-1058	428	88	2
	0.07	-1.75	74.05	0.2	-5.68	79.02	756	15012	-4484	1328	14944	-2272	-130	207	-158	-1076	198	149	2
	0.07	-1.75	73.99	0.19	-5.74	79.15	732	15032	-4240	1792	14912	-2132	-162	142	-145	-1064	53	153	2
	0.08	-1.76	73.98	0.2	-5.86	79.1	736	15128	-4440	1736	14864	-2268	-158	109	-112	-1031	101	64	2
	0.08	-1.85	73.95	0.21	-5.88	79.08	1064	15076	-4588	1572	14924	-2412	-188	99	-112	-1020	36	92	2
	0.07	-1.9	73.87	0.23	-5.93	78.98	744	15096	-4656	1652	14828	-2760	-211	161	-118	-1013	111	90	2
	0.06	-1.89	73.87	0.24	-5.96	78.84	724	15116	-4480	1696	14932	-2520	-225	-67	-83	-1049	337	54	2
	0.04	-1.94	73.86	0.24	-5.93	78.87	848	15120	-4416	1668	15008	-2284	-238	-71	-91	-1044	234	87	2
	0.03	-2.03	73.87	0.25	-5.93	78.9	872	15124	-4436	1760	14876	-2320	-208	88	-128	-1014	257	74	2
	0.03	-2.04	73.87	0.25	-5.88	78.95	748	15040	-4480	1352	14924	-2312	-200	103	-146	-1022	316	85	2
	0.03	-2.06	73.84	0.26	-5.84	78.92	820	15072	-4432	1648	14900	-2344	-200	89	-154	-1023	344	40	2
	0.02	-2.12	73.84	0.27	-5.8	78.9	1028	15092	-4372	1504	14856	-2388	-222	126	-147	-994	355	51	2
	0.01	-2.1	73.85	0.28	-5.76	78.89	760	15032	-4392	1640	14936	-2420	-198	171	-181	-1010	287	45	2
	0.02	-2.07	73.83	0.28	-5.71	78.87	832	14964	-4276	1420	14888	-2492	-164	95	-149	-1013	258	62	2
	0.03	-2.09	73.8	0.28	-5.68	78.8	812	15008	-4472	1540	14888	-2612	-177	114	-133	-1042	278	41	2
	0.03	-2.11	73.75	0.27	-5.68	78.76	852	15088	-4396	1564	14764	-2420	-178	52	-134	-1050	306	12	2
	0.03	-2.14	73.7	0.27	-5.65	78.75	836	15048	-4484	1600	14808	-2360	-187	44	-150	-1048	304	68	2
	0.03	-2.15	73.64	0.27	-5.58	78.79	808	14944	-4600	1576	14888	-2536	-190	54	-142	-1062	203	69	2
	0.04	-2.17	73.63	0.27	-5.59	78.76	916	15020	-4384	1700	14896	-2488	-176	-6	-152	-1031	276	56	2
	0.04	-2.21	73.65	0.26	-5.61	78.71	924	15052	-4256	1548	14860	-2576	-196	205	-145	-1038	270	59	2
	0.03	-2.19	73.64	0.25	-5.57	78.67	644	14988	-4492	1484	14936	-2640	-207	145	-136	-1080	274	47	2
	0.03	-2.18	73.58	0.24	-5.53	78.66	836	15072	-4600	1588	14796	-2576	-217	28	-138	-1089	313	50	2
	0.02	-2.17	73.56	0.24	-5.51	78.65	816	15068	-4400	1564	14996	-2444	-212	162	-202	-1073	364	50	2
	0.01	-2.16	73.54	0.22	-5.45	78.63	844	14956	-4604	1500	14888	-2516	-219	120	-177	-1104	427	110	2
	0	-2.13	73.51	0.2	-5.35	78.64	828	15012	-4572	1420	14952	-2408	-233	132	-204	-1105	393	100	2
	-0.01	-2.1	73.4	0.18	-5.3	78.69	888	15004	-4584	1456	14816	-2460	-255	200	-206	-1124	390	92	2
	-0.03	-2.1	73.4	0.17	-5.28	78.67	848	15032	-4500	1636	14816	-2476	-260	127	-196	-1107	421	81	2
	-0.04	-2.1	73.46	0.16	-5.26	78.63	764	15096	-4444	1536	14976	-2608	-276	221	-203	-1124	472	72	2
	-0.05	-2.04	73.47	0.14	-5.18	78.63	664	15076	-4468	1488	14852	-2572	-241	86	-179	-1133	426	57	2
	-0.06	-2.07	73.46	0.13	-5.13	78.63	972	15048	-4664	1500	14904	-2548	-270	81	-150	-1147	464	70	2
	-0.08	-2.1	73.42	0.12	-5.12	78.58	940	15164	-4616	1544	14852	-2520	-311	132	-177	-1117	632	39	2
	-0.1	-2.08	73.4	0.12	-5.04	78.63	800	14980	-4656	1444	14944	-2436	-311	115	-168	-1069	536	70	2
	-0.13	-2.08	73.39	0.12	-4.98	78.73	756	14996	-4440	1372	14924	-2580	-317	205	-186	-1113	392	147	2
	-0.13	-2.02	73.41	0.1	-4.95	78.75	808	15004	-4552	1460	14988	-2712	-281	73	-169	-1150	348	160	2
	-0.15	-2.05	73.42	0.08	-4.95	78.75	796	15004	-4492	1664	14856	-2444	-270	187	-165	-1161	436	120	2
	-0.16	-2.02	73.4	0.07	-4.99	78.78	840	15024	-4424	1484	14944	-2260	-304	26	-150	-1095	418	101	2
	-0.18	-2.06	73.39	0.08	-4.99	78.84	812	14980	-4512	1376	14800	-2256	-315	62	-149	-1106	338	133	2
	-0.2	-2.09	73.38	0.07	-5	78.85	820	15064	-4380	1584	14952	-2640	-350	54	-160	-1128	319	155	2
	-0.22	-2.1	73.36	0.07	-5.03	78.81	824	15036	-4696	1524	14872	-2540	-338	51	-127	-1127	427	141	2
	-0.24	-2.13	73.34	0.06	-5.02	78.76	908	14948	-4536	1672	14876	-2680	-324	117	-145	-1131	508	148	2
	-0.26	-2.12	73.37	0.05	-4.99	78.76	728	15160	-4584	1472	14840	-2540	-366	140	-186	-1136	506	151	2
	-0.27	-2.13	73.36	0.05	-4.99	78.84	932	14972	-4572	1592	14792	-2372	-350	283	-175	-1136	444	143	2
	-0.29	-2.11	73.37	0.04	-4.99	78.82	780	14992	-4260	1428	14868	-2700	-353	169	-153	-1159	449	154	2
	-0.31	-2.06	73.41	0.02	-4.95	78.82	800	15016	-4492	1708	14852	-2512	-345	208	-165	-1186	477	164	2
	-0.32	-2.03	73.39	0	-4.98	78.83	932	15052	-4580	1536	14756	-2396	-336	72	-152	-1170	430	157	2
	-0.32	-2.04	73.42	0	-5.04	78.93	784	15036	-4488	1588	14936	-2312	-349	241	-158	-1122	315	194	2
	-0.33	-1.98	73.49	0.01	-5.08	79	828	15052	-4384	1536	14840	-2576	-342	177	-153	-1128	294	184	2
	-0.34	-1.98	73.5	0.01	-5.08	78.92	812	15084	-4528	1596	14888	-2888	-357	183	-146	-1152	356	215	2
	-0.35	-2.01	73.46	-0.01	-5.11	78.94	872	14984	-4608	1560	14916	-2276	-378	127	-149	-1168	370	235	2
	-0.37	-1.99	73.48	-0.01	-5.19	79.03	924	15200	-4248	1668	14880	-2220	-373	130	-169	-1142	292	206	2
	-0.39	-2.01	73.54	0	-5.24	79.05	872	14976	-4380	1540	14920	-2388	-368	332	-171	-1120	253	203	2
	-0.39	-1.96	73.6	0	-5.29	79.01	768	15012	-4336	1636	14888	-2600	-341	225	-187	-1148	277	203	2
	-0.39	-1.94	73.61	-0.01	-5.32	78.92	876	15148	-4424	1596	14804	-2568	-314	147	-135	-1188	359	160	2
	-0.38	-1.97	73.6	-0.03	-5.35	78.88	860	15076	-4512	1636	14808	-2492	-334	170	-142	-1188	424	153	2
	-0.38	-1.99	73.66	-0.03	-5.38	78.89	820	15132	-4200	1468	14824	-2364	-314	186	-153	-1160	348	170	2
	-0.37	-2.01	73.71	-0.03	-5.41	78.95	972	15064	-4404	1616	14948	-2404	-330	184	-151	-1143	315	220	2
	-0.36	-2.03	73.71	-0.03	-5.41	79.09	792	15060	-4440	1476	14824	-2144	-324	142	-147	-1178	107	298	2
	-0.35	-2.04	73.69	-0.05	-5.5	79.18	844	15072	-4548	1776	14956	-2396	-308	113	-162	-1185	-95	264	2
	-0.35	-2.06	73.69	-0.05	-5.75	79.02	788	15128	-4436	1864	14764	-2508	-322	100	-157	-1112	216	167	2
	-0.34	-2.07	73.74	-0.04	-5.77	78.96	800	15140	-4380	1528	14884	-2476	-304	60	-113	-1121	280	170	2
	-0.32	-2.1	73.77	-0.02	-5.74	78.92	776	15028	-4368	1552	14888	-2648	-276	26	-93	-1111	254	152	2
	-0.31	-2.16	73.77	-0.01	-5.76	78.83	904	15176	-4436	1716	14792	-2516	-304	81	-121	-1128	403	61	2
	-0.31	-2.18	73.76	-0.01	-5.75	78.78	872	14980	-4376	1756	15036	-2524	-317	146	-142	-1143	422	93	2
	-0.31	-2.2	73.71	-0.01	-5.7	78.81	940	14964	-4572	1620	14868	-2224	-315	143	-176	-1147	311	208	2
	-0.3	-2.19	73.73	-0.01	-5.75	78.84	912	15092	-4284	1716	14876	-2380	-298	165	-165	-1132	303	119	2
	-0.29	-2.15	73.8	0	-5.79	78.82	828	15120	-4328	1644	14856	-2392	-252	177	-182	-1104	301	97	2
	-0.27	-2.13	73.86	0.01	-5.79	78.79	824	15016	-4372	1596	14884	-2532	-241	66	-136	-1108	195	126	2
	-0.25	-2.19	73.84	0.01	-5.82	78.69	872	15076	-4516	1624	14872	-2748	-236	-85	-219	-1133	304	151	2
	-0.23	-2.24	73.77	0	-5.73	78.9	860	15028	-4560	1156	14884	-1860	-254	44	-208	-1167	1	241	2
	-0.22	-2.26	73.74	-0.01	-5.82	79.01	956	15004	-4520	2008	14848	-2328	-264	151	-186	-1103	-173	202	2
	-0.21	-2.24	73.76	0.01	-5.97	78.89	852	15056	-4228	1872	14924	-2464	-266	228	-195	-1061	140	66	2
	-0.2	-2.16	73.78	0.03	-5.94	78.73	768	15056	-4372	1468	14844	-2872	-254	161	-155	-1088	163	88	2
	-0.19	-2.15	73.79	0.03	-5.91	78.56	828	15048	-4408	1584	14976	-2796	-210	20	-108	-1140	393	46	2
	-0.17	-2.19	73.82	0.02	-5.85	78.54	736	14888	-4328	1724	14892	-2348	-215	92	-100	-1145	498	24	2
	-0.15	-2.22	73.85	0.02	-5.8	78.56	768	14980	-4280	1776	14916	-2464	-222	75	-106	-1113	414	83	2
	-0.14	-2.26	73.78	0.03	-5.76	78.68	888	15172	-4724	1472	14936	-2224	-240	79	-146	-1099	172	133	2
	-0.14	-2.28	73.69	0.04	-5.8	78.69	888	15068	-4684	1748	14912	-2576	-289	161	-168	-1081	263	80	2
	-0.16	-2.24	73.68	0.05	-5.78	78.65	844	15084	-4288	1508	14884	-2496	-306	97	-171	-1120	373	66	2
	-0.17	-2.23	73.72	0.05	-5.73	78.63	868	15016	-4244	1580	14896	-2548	-298	105	-186	-1082	327	96	2
	-0.16	-2.21	73.78	0.05	-5.69	78.6	812	15068	-4360	1596	14812	-2604	-256	155	-164	-1121	331	99	2
	-0.16	-2.2	73.74	0.04	-5.62	78.63	836	15104	-4512	1480	14976	-2592	-249	166	-167	-1153	299	120	2
	-0.16	-2.18	73.73	0.04	-5.66	78.63	788	15040	-4432	1760	14728	-2420	-260	139	-173	-1136	306	130	2
	-0.16	-2.17	73.72	0.03	-5.7	78.61	768	15148	-4384	1692	14904	-2336	-274	174	-170	-1132	376	94	2
	-0.17	-2.16	73.75	0.05	-5.69	78.68	808	15100	-4348	1568	14968	-2340	-253	150	-177	-1070	320	100	2
	-0.17	-2.15	73.76	0.06	-5.67	78.69	800	15024	-4168	1564	14924	-2600	-266	150	-169	-1082	320	118	2
	-0.17	-2.13	73.76	0.06	-5.63	78.63	728	15076	-4348	1488	14792	-2604	-249	2	-228	-1138	399	62	2
	-0.16	-2.16	73.71	0.05	-5.6	78.53	900	14972	-4472	1592	14904	-2520	-233	133	-236	-1151	387	79	2
	-0.15	-2.13	73.72	0.04	-5.58	78.55	900	15088	-4412	1508	14968	-2308	-241	165	-205	-1155	293	83	2
	-0.15	-2.13	73.71	0.05	-5.59	78.6	852	15100	-4412	1636	14896	-2404	-224	222	-193	-1110	301	102	2
	-0.14	-2.09	73.68	0.05	-5.58	78.67	740	15144	-4540	1456	14940	-2412	-239	131	-150	-1124	312	123	2
	-0.14	-2.09	73.66	0.05	-5.56	78.67	812	14992	-4392	1616	14840	-2560	-265	70	-147	-1128	276	141	2
	-0.14	-2.12	73.69	0.04	-5.63	78.64	820	15052	-4320	1740	14848	-2488	-252	99	-119	-1119	288	109	2
	-0.13	-2.13	73.73	0.05	-5.64	78.64	836	15052	-4212	1576	14900	-2420	-222	150	-108	-1098	260	79	2
	-0.13	-2.1	73.72	0.06	-5.63	78.67	808	15056	-4480	1560	14832	-2548	-245	161	-160	-1082	283	87	2
	-0.13	-2.08	73.67	0.07	-5.62	78.66	732	15064	-4484	1548	14936	-2492	-268	226	-156	-1102	350	100	2
	-0.14	-2.06	73.65	0.07	-5.6	78.62	772	15020	-4556	1524	14764	-2696	-275	103	-135	-1114	358	96	2
	-0.14	-2.09	73.67	0.07	-5.6	78.6	768	15068	-4300	1664	14852	-2456	-274	98	-141	-1116	391	99	2
	-0.15	-2.1	73.66	0.07	-5.56	78.65	784	15028	-4304	1468	14928	-2412	-263	79	-142	-1105	270	156	2
	-0.15	-2.1	73.66	0.07	-5.64	78.69	720	14972	-4412	1760	14808	-2424	-249	107	-153	-1071	164	135	2
	-0.15	-2.13	73.68	0.08	-5.68	78.7	972	15056	-4460	1616	14956	-2576	-282	71	-145	-1058	249	119	2
	-0.15	-2.16	73.73	0.09	-5.63	78.67	888	15084	-4340	1448	14852	-2792	-242	12	-132	-1118	245	149	2
	-0.15	-2.2	73.71	0.08	-5.62	78.68	892	15060	-4296	1604	14868	-2364	-237	-6	-152	-1139	267	170	2
	-0.14	-2.22	73.69	0.08	-5.7	78.69	920	15012	-4652	1720	14856	-2408	-237	139	-165	-1070	243	142	2
	-0.13	-2.18	73.69	0.1	-5.74	78.68	876	15084	-4436	1672	15008	-2480	-253	229	-173	-1052	287	83	2
	-0.13	-2.14	73.67	0.11	-5.7	78.71	896	14980	-4504	1484	14876	-2524	-242	219	-161	-1062	267	110	2
	-0.13	-2.13	73.71	0.12	-5.67	78.62	856	15032	-4232	1520	14768	-2688	-265	63	-92	-1105	353	110	2
	-0.12	-2.14	73.73	0.11	-5.66	78.59	816	15084	-4420	1564	14788	-2532	-207	62	-126	-1124	325	115	2
	-0.11	-2.17	73.75	0.11	-5.7	78.58	956	15012	-4388	1652	14904	-2560	-210	113	-134	-1095	297	103	2
	-0.1	-2.16	73.75	0.12	-5.73	78.62	860	15052	-4388	1660	14920	-2416	-212	197	-157	-1053	297	77	2
	-0.1	-2.15	73.72	0.13	-5.73	78.62	840	15092	-4484	1592	14892	-2544	-243	223	-144	-1047	327	58	2
	-0.1	-2.12	73.71	0.13	-5.69	78.57	748	14964	-4408	1480	14796	-2656	-256	110	-144	-1082	381	51	2
	-0.11	-2.14	73.67	0.13	-5.67	78.51	816	15016	-4516	1724	14968	-2540	-241	43	-160	-1110	380	60	2
	-0.1	-2.15	73.67	0.13	-5.63	78.56	776	14928	-4352	1420	14864	-2240	-240	115	-169	-1064	266	109	2
	-0.09	-2.14	73.65	0.14	-5.66	78.6	816	14944	-4424	1712	14872	-2460	-220	162	-137	-1070	227	104	2
	-0.08	-2.14	73.68	0.14	-5.71	78.61	860	15048	-4388	1660	14852	-2436	-191	181	-151	-1042	251	90	2
	-0.07	-2.14	73.66	0.16	-5.73	78.59	844	14976	-4516	1516	14884	-2724	-223	120	-148	-1053	291	60	2
	-0.07	-2.14	73.65	0.17	-5.66	78.51	728	15060	-4504	1500	14788	-2892	-231	42	-148	-1043	410	46	2
	-0.06	-2.18	73.65	0.17	-5.59	78.52	820	15192	-4396	1536	14940	-2236	-214	38	-163	-1058	338	40	2
	-0.05	-2.23	73.59	0.17	-5.58	78.51	956	15028	-4696	1524	14796	-2540	-201	132	-189	-1064	260	41	2
	-0.05	-2.21	73.51	0.18	-5.57	78.45	788	15056	-4624	1624	14852	-2784	-228	147	-199	-1072	253	60	2
	-0.06	-2.22	73.47	0.16	-5.54	78.37	956	15028	-4572	1580	14932	-2748	-255	98	-194	-1133	394	49	2
	-0.07	-2.22	73.46	0.14	-5.46	78.4	840	14972	-4572	1452	14896	-2572	-251	49	-208	-1161	374	131	2
	-0.09	-2.23	73.43	0.11	-5.49	78.46	812	14956	-4384	1772	14836	-2472	-286	75	-209	-1140	270	103	2
	-0.1	-2.22	73.41	0.11	-5.5	78.46	840	14988	-4416	1564	14848	-2580	-294	109	-213	-1120	314	76	2
	-0.11	-2.2	73.41	0.09	-5.46	78.45	784	15068	-4548	1360	14832	-2588	-269	58	-185	-1144	296	85	2
	-0.12	-2.23	73.4	0.08	-5.47	78.42	848	15004	-4300	1680	14940	-2540	-291	33	-167	-1156	301	75	2
	-0.14	-2.27	73.39	0.06	-5.45	78.44	876	14972	-4600	1492	14896	-2492	-289	-12	-189	-1194	275	89	2
	-0.15	-2.3	73.36	0.04	-5.44	78.45	896	15040	-4580	1616	14980	-2684	-321	-29	-175	-1162	261	96	2
	-0.17	-2.33	73.34	0.03	-5.45	78.41	908	14960	-4584	1608	14852	-2572	-325	-3	-192	-1177	314	73	2
	-0.19	-2.34	73.32	0.01	-5.46	78.41	764	14992	-4636	1468	14816	-2688	-295	3	-180	-1176	324	102	2
	-0.2	-2.34	73.38	-0.01	-5.46	78.45	724	15028	-4312	1624	14836	-2508	-313	18	-185	-1188	269	100	2
	-0.2	-2.34	73.41	-0.01	-5.52	78.5	880	14912	-4448	1596	14980	-2336	-278	102	-222	-1140	262	85	2
	-0.2	-2.32	73.45	-0.01	-5.53	78.54	892	15052	-4448	1500	14944	-2388	-282	98	-219	-1121	228	52	2
	-0.2	-2.31	73.41	-0.01	-5.5	78.5	888	14964	-4532	1460	14704	-2708	-267	101	-193	-1166	230	81	2
	-0.19	-2.31	73.39	-0.02	-5.5	78.43	812	14944	-4572	1496	14832	-2668	-243	-25	-194	-1194	308	69	2
	-0.18	-2.28	73.42	-0.03	-5.49	78.43	884	14964	-4400	1564	14820	-2644	-240	71	-193	-1166	298	73	2
	-0.18	-2.25	73.45	-0.03	-5.47	78.47	668	15092	-4328	1512	14968	-2396	-222	227	-216	-1130	296	81	2
	-0.16	-2.17	73.46	-0.03	-5.47	78.49	672	15072	-4496	1520	14864	-2416	-228	107	-165	-1140	325	58	2
	-0.17	-2.19	73.38	-0.01	-5.46	78.54	824	15012	-4732	1628	15060	-2492	-287	61	-175	-1107	351	58	2
	-0.17	-2.18	73.32	0	-5.37	78.55	832	15112	-4600	1448	14892	-2732	-308	72	-187	-1118	349	74	2
	-0.17	-2.19	73.33	0	-5.34	78.53	920	15024	-4324	1460	14832	-2708	-239	-8	-341	-1146	374	81	2
	-0.17	-2.18	73.29	-0.02	-5.31	78.51	692	14908	-4456	1452	14840	-2540	-234	343	-324	-1180	318	120	2
	-0.16	-2.04	73.32	-0.02	-5.34	78.55	712	14976	-4436	1572	14912	-2452	-240	224	-251	-1141	258	127	2
	-0.16	-2.01	73.31	-0.02	-5.37	78.57	744	14932	-4520	1624	14932	-2324	-211	185	-202	-1136	304	62	2
	-0.15	-1.96	73.32	-0.02	-5.35	78.6	496	14864	-4368	1528	14924	-2584	-218	223	-128	-1115	400	81	2
	-0.15	-1.94	73.35	-0.01	-5.32	78.57	628	14952	-4344	1464	14888	-2688	-250	70	-108	-1116	442	86	2
	-0.15	-1.98	73.34	-0.01	-5.25	78.61	848	14912	-4688	1376	14896	-2380	-263	122	-90	-1151	397	147	2
	-0.16	-1.97	73.33	-0.01	-5.25	78.69	780	15056	-4620	1552	14936	-2424	-281	142	-119	-1121	220	123	2
	-0.17	-1.99	73.32	0	-5.33	78.68	852	14964	-4468	1652	14900	-2528	-313	111	-124	-1092	246	108	2
	-0.18	-1.98	73.33	0.01	-5.31	78.66	744	14980	-4516	1472	14880	-2772	-315	68	-120	-1110	270	119	2
	-0.19	-2	73.4	0.01	-5.29	78.62	760	15016	-4360	1536	14944	-2588	-282	15	-111	-1138	389	146	2
	-0.19	-2	73.42	0.01	-5.25	78.65	804	14916	-4596	1416	14924	-2412	-275	73	-122	-1139	315	143	2
	-0.19	-2.03	73.42	0.01	-5.31	78.65	856	15076	-4568	1740	14800	-2492	-285	100	-138	-1107	306	99	2
	-0.2	-2.03	73.38	0.02	-5.31	78.67	812	14976	-4632	1432	14980	-2520	-297	197	-175	-1104	284	107	2
	-0.21	-2.02	73.33	0.02	-5.29	78.68	864	15040	-4612	1520	14964	-2576	-324	176	-166	-1141	317	102	2
	-0.23	-2.02	73.34	0.02	-5.26	78.64	784	15120	-4480	1492	14884	-2788	-349	20	-150	-1168	371	96	2
	-0.25	-2.02	73.36	0.01	-5.25	78.63	732	14956	-4564	1612	15000	-2544	-330	31	-152	-1153	316	115	2
	-0.25	-2.03	73.38	0	-5.26	78.64	788	15004	-4484	1276	14872	-2428	-301	95	-156	-1141	297	140	2
	-0.25	-2.01	73.41	0	-5.29	78.67	800	15048	-4488	1592	14920	-2632	-272	151	-159	-1129	285	137	2
	-0.25	-2	73.44	0.01	-5.29	78.71	820	14968	-4544	1536	14928	-2548	-295	157	-150	-1135	312	128	2
	-0.25	-1.98	73.42	0.01	-5.27	78.7	760	15004	-4548	1600	14876	-2580	-297	123	-145	-1144	342	130	2
	-0.25	-2.02	73.39	0.01	-5.28	78.69	848	15044	-4712	1696	14920	-2564	-313	57	-148	-1127	350	127	2
	-0.26	-2.03	73.36	0.01	-5.29	78.67	748	14928	-4504	1520	14824	-2504	-338	53	-172	-1126	282	140	2
	-0.27	-2.02	73.4	0.02	-5.31	78.71	816	14960	-4396	1468	14972	-2552	-313	101	-164	-1108	241	158	2
	-0.27	-2.03	73.48	0.03	-5.31	78.65	792	15084	-4384	1604	14796	-2756	-286	154	-132	-1102	319	173	2
	-0.26	-2.01	73.47	0.02	-5.23	78.69	748	14996	-4556	1236	14880	-2524	-289	77	-164	-1165	337	171	2
	-0.25	-2.03	73.45	0.01	-5.31	78.74	820	15080	-4552	1856	14924	-2296	-263	82	-158	-1126	305	126	2
	-0.25	-2	73.5	0.02	-5.32	78.75	760	15052	-4280	1464	14932	-2588	-294	195	-180	-1116	352	112	2
	-0.24	-1.94	73.56	0.02	-5.28	78.74	656	14952	-4400	1468	14864	-2732	-261	210	-153	-1125	282	144	2
	-0.23	-1.93	73.58	0.03	-5.3	78.72	788	15020	-4456	1568	14916	-2540	-277	123	-154	-1137	370	97	2
	-0.22	-1.92	73.59	0.03	-5.26	78.73	808	15080	-4420	1464	14876	-2568	-273	138	-139	-1106	352	114	2
	-0.22	-1.95	73.54	0.02	-5.24	78.75	916	14952	-4580	1368	14792	-2372	-289	87	-154	-1145	323	174	2
	-0.21	-1.96	73.51	0.02	-5.27	78.8	796	14976	-4576	1468	14912	-2424	-280	126	-166	-1121	204	169	2
	-0.21	-1.96	73.54	0.02	-5.32	78.76	872	14988	-4276	1496	14760	-2456	-265	198	-177	-1121	266	136	2
	-0.2	-1.9	73.6	0.03	-5.35	78.72	692	15124	-4284	1588	14856	-2676	-247	197	-158	-1114	308	113	2
	-0.19	-1.87	73.62	0.03	-5.35	78.69	816	15128	-4532	1600	14888	-2544	-236	178	-147	-1114	368	115	2
	-0.19	-1.86	73.61	0.04	-5.31	78.7	784	15056	-4408	1436	14920	-2664	-263	146	-156	-1107	350	121	2
	-0.19	-1.88	73.6	0.04	-5.31	78.66	804	14992	-4360	1560	14792	-2624	-271	138	-143	-1101	398	106	2
	-0.19	-1.9	73.61	0.04	-5.25	78.66	736	15116	-4548	1460	14836	-2460	-254	135	-144	-1130	314	151	2
	-0.19	-1.91	73.58	0.04	-5.29	78.73	852	14940	-4468	1644	14888	-2396	-271	176	-157	-1088	252	153	2
	-0.19	-1.89	73.58	0.05	-5.35	78.7	768	15084	-4440	1524	14828	-2504	-272	188	-162	-1096	267	124	2
	-0.19	-1.88	73.58	0.06	-5.36	78.68	868	15080	-4580	1592	14920	-2564	-280	147	-132	-1094	251	134	2
	-0.18	-1.9	73.57	0.06	-5.34	78.63	744	15264	-4448	1380	14884	-2712	-232	-117	-342	-1127	340	156	2
	-0.17	-2	73.48	0.04	-5.27	78.71	844	14924	-4500	1424	14988	-2276	-232	377	-282	-1194	197	207	2
	-0.16	-1.91	73.49	0.03	-5.38	78.81	740	14972	-4360	1596	14876	-2304	-227	177	-214	-1114	-32	187	2
	-0.15	-1.87	73.52	0.04	-5.55	78.77	748	14988	-4504	1692	14820	-2648	-233	163	-141	-1085	160	87	2
	-0.15	-1.87	73.52	0.05	-5.57	78.67	900	15028	-4620	1536	14888	-2692	-233	144	-110	-1093	249	85	2
	-0.14	-1.88	73.55	0.06	-5.57	78.61	680	15000	-4416	1608	14840	-2640	-232	37	-82	-1097	340	83	2
	-0.13	-1.94	73.59	0.06	-5.51	78.57	924	15104	-4412	1408	14892	-2560	-241	52	-87	-1115	376	87	2
	-0.13	-1.97	73.58	0.06	-5.47	78.58	876	15016	-4552	1488	14812	-2448	-247	144	-151	-1116	261	127	2
	-0.13	-1.98	73.56	0.06	-5.51	78.55	912	15040	-4448	1612	14784	-2672	-232	241	-156	-1110	248	111	2
	-0.12	-1.91	73.61	0.06	-5.53	78.55	616	15028	-4256	1560	14852	-2352	-241	186	-133	-1097	297	85	2
	-0.11	-1.89	73.64	0.07	-5.49	78.59	732	15052	-4572	1528	14892	-2432	-209	45	-110	-1082	307	76	2
	-0.1	-1.93	73.61	0.08	-5.41	78.58	848	14968	-4484	1476	14904	-2496	-229	35	-135	-1099	400	71	2
	-0.1	-1.99	73.55	0.08	-5.34	78.54	812	14944	-4604	1296	14840	-2720	-242	110	-138	-1098	399	91	2
	-0.09	-2	73.57	0.08	-5.29	78.53	884	14960	-4524	1428	14948	-2488	-234	135	-129	-1102	373	82	2
	-0.09	-2.01	73.58	0.08	-5.25	78.53	892	14968	-4488	1420	14848	-2572	-232	213	-138	-1088	360	107	2
	-0.08	-1.99	73.55	0.08	-5.26	78.52	868	15072	-4664	1608	14932	-2508	-251	198	-136	-1098	376	96	2
	-0.09	-1.98	73.54	0.09	-5.26	78.55	852	15040	-4568	1560	14932	-2424	-246	131	-156	-1068	393	105	2
	-0.1	-1.99	73.48	0.1	-5.22	78.58	788	15068	-4608	1400	14896	-2472	-268	172	-172	-1058	402	81	2
	-0.11	-1.99	73.44	0.11	-5.16	78.59	872	14980	-4556	1368	14836	-2744	-266	114	-155	-1089	374	116	2
	-0.12	-2.02	73.43	0.12	-5.17	78.58	784	15040	-4376	1496	14904	-2456	-257	145	-147	-1087	316	125	2
	-0.12	-2	73.46	0.13	-5.19	78.63	836	15040	-4272	1532	14836	-2608	-258	161	-142	-1079	269	152	2
	-0.12	-2	73.47	0.13	-5.2	78.62	884	14920	-4544	1440	14752	-2680	-260	182	-119	-1077	267	131	2
	-0.12	-1.99	73.51	0.14	-5.21	78.59	804	15116	-4328	1492	14812	-2660	-213	144	-121	-1072	319	141	2
	-0.11	-2.01	73.55	0.14	-5.24	78.59	836	15024	-4244	1552	14796	-2524	-215	141	-124	-1069	346	113	2
	-0.1	-2.02	73.51	0.15	-5.25	78.61	924	14916	-4512	1512	14896	-2540	-201	185	-132	-1059	288	101	2
	-0.09	-2.02	73.49	0.16	-5.28	78.64	872	15008	-4460	1416	14840	-2372	-213	145	-117	-1015	254	115	2
	-0.08	-2.02	73.47	0.18	-5.27	78.63	884	14992	-4476	1420	14828	-2704	-213	155	-116	-1043	316	94	2
	-0.07	-2.05	73.44	0.18	-5.25	78.61	848	14944	-4572	1472	14824	-2664	-207	141	-104	-1046	262	126	2
	-0.06	-2.06	73.48	0.18	-5.3	78.57	772	14952	-4252	1636	14840	-2720	-198	135	-88	-1039	270	109	2
	-0.05	-2.06	73.46	0.2	-5.33	78.56	768	15128	-4652	1516	14964	-2468	-225	107	-131	-1007	309	80	2
	-0.05	-2.06	73.44	0.22	-5.34	78.58	824	15008	-4580	1672	14916	-2512	-231	233	-138	-1001	219	90	2
	-0.06	-2.02	73.41	0.23	-5.32	78.58	756	14972	-4572	1360	14796	-2612	-248	197	-145	-1039	296	101	2
	-0.07	-2.05	73.39	0.23	-5.3	78.47	792	14928	-4548	1636	14832	-2868	-271	56	-124	-1048	320	123	2
	-0.09	-2.13	73.31	0.22	-5.29	78.41	912	14980	-4756	1376	14804	-2700	-294	89	-142	-1068	298	132	2
	-0.1	-2.17	73.28	0.21	-5.3	78.38	944	14932	-4412	1564	14844	-2600	-286	157	-177	-1087	247	135	2
	-0.12	-2.17	73.27	0.2	-5.3	78.36	880	14976	-4516	1448	14756	-2732	-283	227	-177	-1094	306	116	2
	-0.12	-2.14	73.34	0.18	-5.31	78.35	808	15044	-4412	1580	14832	-2608	-243	198	-149	-1126	343	123	2
	-0.11	-2.11	73.39	0.16	-5.28	78.32	728	15056	-4516	1440	14800	-2744	-217	195	-133	-1130	430	101	2
	-0.11	-2.11	73.36	0.14	-5.24	78.34	920	15236	-4644	1544	14856	-2564	-273	126	-121	-1112	437	88	2
	-0.12	-2.14	73.26	0.14	-5.23	78.38	896	14904	-4684	1544	14892	-2592	-278	183	-164	-1101	344	114	2
	-0.13	-2.15	73.25	0.13	-5.23	78.37	956	14988	-4500	1568	14776	-2772	-288	196	-170	-1078	365	106	2
	-0.15	-2.15	73.26	0.13	-5.18	78.34	812	15108	-4376	1260	14816	-2672	-297	193	-157	-1123	361	105	2
	-0.15	-2.14	73.29	0.11	-5.18	78.33	760	14996	-4476	1568	14784	-2728	-277	185	-159	-1131	329	156	2
	-0.15	-2.1	73.32	0.1	-5.24	78.34	780	14992	-4456	1560	14860	-2548	-242	189	-171	-1121	331	113	2
	-0.13	-2.08	73.39	0.11	-5.3	78.4	820	15144	-4304	1764	14996	-2352	-195	228	-137	-1073	297	116	2
	-0.12	-2.07	73.41	0.12	-5.32	78.43	896	14944	-4560	1520	14888	-2608	-190	198	-132	-1043	313	66	2
	-0.1	-2.05	73.38	0.14	-5.29	78.39	780	15008	-4572	1376	14604	-2600	-204	134	-151	-1047	347	71	2
	-0.09	-2.05	73.35	0.14	-5.28	78.37	800	14956	-4632	1444	14824	-2484	-198	59	-105	-1065	326	94	2
	-0.08	-2.09	73.36	0.15	-5.29	78.41	864	14932	-4472	1492	14924	-2540	-174	78	-106	-1046	254	91	2
	-0.06	-2.12	73.4	0.17	-5.31	78.42	960	15080	-4524	1488	14912	-2732	-173	161	-126	-1027	210	96	2
	-0.04	-2.14	73.4	0.19	-5.32	78.38	876	14960	-4568	1608	14812	-2676	-148	239	-112	-1032	307	93	2
	-0.02	-2.12	73.34	0.2	-5.31	78.35	820	15128	-4620	1508	14800	-2616	-213	248	-133	-1021	382	65	2
	-0.02	-2.12	73.26	0.21	-5.29	78.34	952	14968	-4540	1508	14868	-2656	-214	199	-160	-1027	389	48	2
	-0.02	-2.12	73.27	0.23	-5.31	78.33	848	14904	-4416	1560	14812	-2660	-154	156	-97	-977	379	63	2
	0	-2.13	73.34	0.26	-5.31	78.38	940	14960	-4448	1600	14700	-2528	-151	156	-106	-967	280	143	2
	0.04	-2.13	73.39	0.28	-5.3	78.36	944	14960	-4484	1560	14744	-2676	-90	230	-112	-973	294	135	2
	0.07	-2.09	73.38	0.31	-5.27	78.36	828	15004	-4676	1356	14808	-2796	-104	178	-80	-971	321	75	2
	0.09	-2.12	73.29	0.33	-5.26	78.32	912	14932	-4744	1568	14868	-2576	-134	202	-95	-925	359	66	2
	0.1	-2.12	73.24	0.35	-5.24	78.27	868	14952	-4584	1568	14824	-2616	-129	110	-90	-927	312	47	2
	0.11	-2.18	73.21	0.38	-5.28	78.25	1104	15040	-4572	1624	14780	-2424	-147	183	-110	-930	296	45	2
	0.11	-2.17	73.21	0.41	-5.28	78.26	912	15060	-4704	1536	14824	-2732	-161	141	-85	-895	207	72	2
	0.1	-2.21	73.04	0.43	-5.29	78.2	988	14852	-5016	1644	14780	-2928	-224	189	-121	-929	269	73	2
	0.06	-2.28	72.88	0.43	-5.26	78.03	944	14848	-4716	1424	14708	-3148	-269	215	-142	-1013	306	109	2
	0.03	-2.29	72.88	0.41	-5.21	77.87	860	14888	-4600	1452	14736	-3048	-285	73	-143	-1064	307	117	2
	0.01	-2.33	72.88	0.37	-5.16	77.79	868	14968	-4584	1208	14692	-3024	-255	98	-146	-1138	306	137	2
	-0.01	-2.37	72.84	0.31	-5.15	77.76	980	14944	-4768	1656	14816	-2760	-256	174	-187	-1178	321	114	2
	-0.04	-2.39	72.75	0.26	-5.15	77.73	1064	14932	-4780	1424	14844	-2880	-309	206	-200	-1203	438	119	2
	-0.08	-2.42	72.69	0.19	-5.08	77.77	940	14952	-4660	1500	14856	-2792	-349	167	-232	-1245	433	121	2
	-0.12	-2.44	72.6	0.13	-5.05	77.76	908	14840	-4732	1452	14676	-2852	-391	196	-245	-1274	430	128	2
	-0.18	-2.46	72.52	0.07	-5.02	77.77	996	14892	-4708	1424	14736	-2660	-447	90	-235	-1306	403	123	2
	-0.23	-2.46	72.55	0.01	-5.01	77.75	908	14944	-4424	1340	14780	-2812	-439	158	-244	-1312	351	169	2
	-0.27	-2.46	72.58	-0.06	-4.99	77.71	960	14976	-4556	1568	14700	-3024	-390	153	-254	-1350	394	166	2
	-0.29	-2.43	72.59	-0.12	-4.95	77.72	912	14852	-4700	1472	14756	-2828	-378	250	-270	-1367	452	138	2
	-0.32	-2.41	72.58	-0.19	-4.93	77.74	876	14944	-4768	1580	14768	-2852	-390	125	-261	-1424	462	141	2
	-0.35	-2.43	72.53	-0.26	-4.95	77.79	904	14936	-4652	1632	14792	-2584	-456	100	-276	-1411	469	159	2
	-0.37	-2.43	72.53	-0.29	-4.96	77.89	900	15024	-4548	1512	14984	-2224	-448	113	-289	-1382	352	192	2
	-0.39	-2.42	72.59	-0.32	-5.02	78.07	836	15012	-4500	1444	14760	-2392	-403	230	-305	-1323	210	188	2
	-0.41	-2.34	72.66	-0.34	-5.1	78.09	824	14984	-4524	1588	14768	-2708	-391	195	-299	-1305	316	158	2
	-0.41	-2.29	72.73	-0.35	-5.13	78.13	772	15084	-4360	1452	14768	-2548	-344	130	-275	-1278	298	159	2
	-0.41	-2.26	72.79	-0.36	-5.14	78.17	796	15128	-4524	1428	14812	-2632	-352	103	-229	-1278	255	158	2
	-0.4	-2.26	72.78	-0.36	-5.2	78.19	904	15016	-4720	1652	14876	-2656	-349	38	-217	-1274	325	122	2
	-0.4	-2.3	72.79	-0.35	-5.26	78.27	936	14944	-4572	1656	14800	-2512	-349	20	-225	-1209	312	100	2
	-0.4	-2.32	72.83	-0.31	-5.32	78.37	792	15124	-4352	1560	14820	-2192	-349	149	-239	-1132	228	124	2
	-0.38	-2.28	72.9	-0.27	-5.39	78.45	820	14996	-4592	1636	14816	-2360	-310	143	-212	-1071	200	112	2
	-0.37	-2.27	72.98	-0.21	-5.41	78.46	840	15028	-4392	1440	14768	-2728	-258	141	-214	-1075	222	112	2
	-0.34	-2.23	73.03	-0.17	-5.41	78.37	780	14952	-4464	1484	14788	-2836	-252	73	-146	-1082	268	90	2
	-0.31	-2.22	73.09	-0.14	-5.39	78.32	820	15048	-4584	1484	14812	-2620	-222	15	-128	-1128	318	104	2
	-0.29	-2.21	73.16	-0.13	-5.38	78.32	840	14940	-4424	1500	14728	-2744	-220	109	-124	-1113	268	86	2
	-0.26	-2.22	73.18	-0.1	-5.41	78.34	964	15032	-4492	1584	14912	-2532	-204	169	-145	-1057	237	95	2
	-0.21	-2.19	73.19	-0.05	-5.45	78.4	760	14940	-4680	1532	14856	-2480	-158	130	-157	-1023	253	111	2
	-0.18	-2.2	73.17	-0.01	-5.47	78.42	832	14976	-4712	1532	14772	-2640	-174	133	-118	-998	243	87	2
	-0.16	-2.18	73.17	0.04	-5.42	78.38	864	15056	-4660	1396	14764	-2820	-201	28	-126	-1017	290	82	2
	-0.13	-2.21	73.14	0.07	-5.41	78.3	820	14916	-4560	1680	14852	-2672	-198	97	-121	-1038	310	72	2
	-0.11	-2.21	73.18	0.09	-5.4	78.33	800	15032	-4576	1356	14796	-2620	-156	70	-122	-1012	276	81	2
	-0.08	-2.21	73.22	0.12	-5.35	78.33	852	14948	-4480	1488	14904	-2776	-136	177	-94	-1002	279	73	2
	-0.05	-2.21	73.23	0.15	-5.35	78.33	824	15032	-4456	1560	14772	-2444	-139	166	-127	-1045	307	71	2
	-0.03	-2.2	73.19	0.17	-5.31	78.33	916	14944	-4780	1372	14840	-2828	-176	123	-118	-1015	267	107	2
	-0.02	-2.19	73.13	0.18	-5.3	78.27	872	14908	-4776	1416	14792	-2828	-191	120	-154	-1042	316	95	2
	-0.01	-2.21	73.05	0.18	-5.28	78.24	920	14936	-4760	1508	14800	-2736	-220	72	-129	-1045	307	71	2
	-0.01	-2.21	73.07	0.2	-5.33	78.23	740	14984	-4460	1484	14828	-2636	-197	148	-126	-995	304	78	2
	0	-2.23	73.08	0.22	-5.32	78.22	916	15072	-4664	1420	14832	-2772	-170	157	-105	-1023	280	76	2
	0.01	-2.21	73.1	0.23	-5.3	78.17	908	14928	-4524	1520	14748	-2756	-152	123	-87	-1014	408	45	2
	0.03	-2.23	73.08	0.25	-5.25	78.17	920	14972	-4672	1724	14812	-2616	-158	31	-101	-986	445	56	2
	0.04	-2.28	73.05	0.27	-5.2	78.2	888	14840	-4556	1400	14756	-2748	-140	49	-57	-942	428	50	2
	0.05	-2.34	73.1	0.29	-5.18	78.13	868	14948	-4600	1508	14736	-2800	-125	4	-124	-982	445	63	2
	0.07	-2.33	73.12	0.31	-5.15	78.11	764	14904	-4636	1476	14852	-2740	-111	80	-84	-984	366	40	2
	0.1	-2.33	73.09	0.32	-5.13	78.06	868	14892	-4644	1456	14780	-2800	-102	115	-87	-1007	338	55	2
	0.12	-2.32	73.05	0.32	-5.11	77.98	832	14804	-4736	1424	14656	-2796	-122	46	-83	-1016	342	63	2
	0.13	-2.38	73.01	0.32	-5.1	77.96	1028	14984	-4748	1444	14776	-2664	-126	182	-86	-1014	346	64	2
	0.13	-2.37	72.94	0.33	-5.11	77.95	872	14952	-4760	1484	14840	-2840	-144	95	-83	-990	329	60	2
	0.14	-2.4	72.9	0.34	-5.11	77.86	920	14960	-4844	1596	14812	-3044	-157	71	-84	-982	424	-6	2
	0.13	-2.44	72.83	0.34	-5.06	77.8	920	15016	-4956	1420	14768	-2736	-181	29	-94	-1000	492	-11	2
	0.12	-2.47	72.81	0.34	-4.96	77.82	892	14916	-4768	1284	14740	-2700	-183	62	-67	-1011	449	44	2
	0.11	-2.51	72.82	0.34	-4.93	77.85	980	14904	-4584	1396	14776	-2772	-177	69	-126	-1048	364	71	2
	0.1	-2.5	72.75	0.33	-4.9	77.86	980	14804	-4808	1324	14764	-2980	-188	118	-147	-1054	286	96	2
	0.09	-2.52	72.64	0.3	-4.89	77.75	952	14844	-4784	1464	14728	-3044	-220	121	-143	-1105	313	111	2
	0.07	-2.51	72.61	0.27	-4.9	77.72	948	15036	-4820	1424	14812	-2808	-260	138	-146	-1122	334	108	2
	0.04	-2.5	72.58	0.25	-4.94	77.78	904	15028	-4752	1356	14752	-2628	-254	148	-154	-1118	333	88	2
	0.02	-2.47	72.59	0.23	-4.94	77.85	880	14964	-4768	1348	14748	-2688	-274	212	-179	-1090	293	92	2
	-0.01	-2.47	72.48	0.22	-4.95	77.84	960	14924	-5008	1484	14752	-2896	-298	132	-180	-1109	291	91	2
	-0.05	-2.49	72.37	0.19	-4.95	77.85	1040	15000	-4932	1340	14840	-2800	-346	32	-188	-1110	286	121	2
	-0.11	-2.53	72.33	0.17	-4.94	77.84	1012	14944	-4660	1384	14752	-2968	-388	59	-217	-1173	234	137	2
	-0.16	-2.55	72.32	0.13	-4.92	77.79	932	14968	-4804	1328	14712	-2936	-389	76	-269	-1231	279	148	2
	-0.19	-2.54	72.31	0.08	-4.95	77.74	1000	14908	-4572	1620	14756	-2880	-381	107	-337	-1256	308	169	2
	-0.23	-2.51	72.29	0.03	-4.99	77.77	892	14824	-4512	1476	14784	-2560	-377	236	-297	-1249	329	132	2
	-0.27	-2.42	72.32	0	-4.99	77.86	900	14920	-4556	1560	14796	-2512	-385	190	-256	-1237	350	133	2
	-0.29	-2.39	72.34	-0.03	-5.01	77.91	876	15000	-4540	1512	14828	-2684	-363	167	-237	-1235	387	114	2
	-0.31	-2.38	72.38	-0.05	-4.99	77.91	904	14980	-4656	1460	14744	-2812	-369	209	-212	-1249	304	146	2
	-0.32	-2.35	72.36	-0.09	-4.96	77.84	832	14908	-4868	1228	14692	-3032	-392	63	-200	-1293	365	149	2
	-0.36	-2.41	72.25	-0.13	-4.94	77.84	1104	14920	-4832	1400	14768	-2780	-447	49	-190	-1312	344	145	2
	-0.39	-2.41	72.27	-0.16	-4.94	77.91	856	14960	-4620	1356	14864	-2700	-434	127	-213	-1290	312	167	2
	-0.41	-2.36	72.31	-0.2	-4.95	77.99	792	14920	-4772	1584	14708	-2820	-418	183	-240	-1328	271	179	2
	-0.42	-2.3	72.4	-0.24	-4.97	77.96	772	14908	-4492	1428	14868	-2884	-348	198	-211	-1337	289	166	2
	-0.41	-2.26	72.49	-0.28	-4.97	78.01	828	15084	-4596	1436	14776	-2488	-338	87	-216	-1330	314	187	2
	-0.41	-2.27	72.49	-0.29	-5	78.07	968	14968	-4644	1520	14936	-2540	-364	201	-219	-1308	269	170	2
	-0.42	-2.25	72.48	-0.31	-5.03	78.23	868	14892	-4736	1536	14884	-2508	-385	209	-229	-1277	196	210	2
	-0.43	-2.22	72.48	-0.32	-5.06	78.22	932	14884	-4808	1412	14800	-2800	-396	210	-246	-1308	214	208	2
	-0.43	-2.19	72.52	-0.34	-5.05	78.2	812	15012	-4608	1476	14712	-2896	-389	135	-212	-1341	305	192	2
	-0.44	-2.17	72.58	-0.36	-5.04	78.2	800	15000	-4500	1380	14844	-2832	-386	171	-177	-1329	374	187	2
	-0.44	-2.13	72.64	-0.37	-5.02	78.27	792	15008	-4480	1308	14836	-2712	-384	225	-185	-1315	342	196	2
	-0.44	-2.1	72.73	-0.38	-5.05	78.4	980	14972	-4476	1392	14912	-2220	-353	352	-210	-1271	371	215	2
	-0.43	-2.03	72.76	-0.37	-5.08	78.52	812	14880	-4652	1492	14928	-2388	-341	212	-178	-1212	301	175	2
	-0.42	-2.01	72.72	-0.33	-5.14	78.6	916	14924	-4660	1592	14928	-2476	-343	141	-175	-1177	303	201	2
	-0.43	-2.02	72.73	-0.29	-5.19	78.7	740	14988	-4708	1468	14840	-2496	-371	166	-152	-1113	180	228	2
	-0.42	-2.03	72.81	-0.24	-5.24	78.81	892	14924	-4452	1484	14844	-2556	-359	138	-136	-1059	56	213	2
	-0.42	-2.03	72.87	-0.19	-5.29	78.74	848	15044	-4656	1484	14788	-2884	-339	158	-136	-1102	162	195	2
	-0.41	-2.02	72.91	-0.17	-5.31	78.6	804	14964	-4588	1576	14904	-2936	-323	232	-131	-1143	216	212	2
	-0.4	-2.04	72.94	-0.14	-5.39	78.5	948	14964	-4524	1628	14908	-2736	-308	145	-138	-1109	247	190	2
	-0.38	-2.05	73.01	-0.11	-5.39	78.54	812	15000	-4512	1420	14888	-2508	-281	80	-88	-1087	285	150	2
	-0.36	-2.07	73.03	-0.08	-5.39	78.57	824	14796	-4720	1464	14840	-2616	-283	95	-99	-1075	349	231	2
	-0.34	-2.13	73	-0.05	-5.37	78.57	972	14928	-4752	1592	14864	-2720	-274	8	-112	-1080	283	180	2
	-0.32	-2.19	73.06	-0.03	-5.4	78.55	1004	15096	-4360	1560	14808	-2456	-283	159	-126	-1070	313	143	2
	-0.3	-2.18	73.12	0.01	-5.44	78.58	864	15072	-4584	1628	14800	-2272	-250	243	-134	-1016	264	149	2
	-0.28	-2.14	73.17	0.05	-5.45	78.55	940	15000	-4412	1464	14812	-2868	-228	161	-132	-1032	220	128	2
	-0.24	-2.16	73.16	0.08	-5.44	78.46	940	14988	-4708	1600	14832	-2884	-198	252	-128	-1040	339	109	2
	-0.21	-2.14	73.15	0.1	-5.44	78.35	836	15016	-4784	1512	14844	-2696	-202	143	-89	-1042	380	69	2
	-0.19	-2.16	73.15	0.12	-5.44	78.35	820	14936	-4468	1552	14776	-2612	-195	46	-83	-1023	336	85	2
	-0.16	-2.2	73.15	0.14	-5.46	78.41	996	15128	-4592	1428	14940	-2400	-205	128	-101	-1010	180	86	2
	-0.13	-2.21	73.2	0.18	-5.46	78.43	900	14988	-4504	1584	14824	-2720	-190	133	-76	-990	225	114	2
	-0.1	-2.24	73.2	0.21	-5.46	78.38	840	14944	-4676	1500	14852	-2700	-159	103	-77	-996	343	59	2
	-0.06	-2.24	73.21	0.23	-5.44	78.34	880	14884	-4552	1576	14844	-2612	-113	117	-89	-976	315	63	2
	-0.03	-2.26	73.24	0.26	-5.42	78.31	876	14992	-4504	1536	14780	-2712	-110	154	-82	-957	238	73	2
	0.03	-2.23	73.31	0.28	-5.44	78.28	780	15028	-4368	1500	14720	-2680	-18	166	-54	-986	235	56	2
	0.08	-2.26	73.31	0.3	-5.42	78.27	988	14968	-4680	1460	14808	-2740	-53	181	-47	-974	263	90	2
	0.12	-2.3	73.19	0.31	-5.39	78.17	980	14876	-5036	1504	14752	-2984	-88	197	-47	-975	338	82	2
	0.13	-2.34	73.01	0.32	-5.32	78.08	972	14912	-4864	1528	14840	-2848	-139	120	-86	-1006	480	74	2
	0.13	-2.39	72.9	0.32	-5.25	78.06	1060	14968	-4852	1576	14764	-2556	-182	53	-111	-1009	451	56	2
	0.12	-2.41	72.89	0.33	-5.23	78.11	1008	14912	-4632	1480	14840	-2512	-220	226	-121	-986	292	71	2
	0.11	-2.42	72.9	0.34	-5.26	78.12	944	14920	-4604	1420	14712	-2848	-197	239	-117	-981	266	93	2
	0.1	-2.4	72.84	0.35	-5.26	78.02	840	14920	-4808	1504	14664	-2952	-205	98	-131	-968	341	53	2
	0.09	-2.42	72.78	0.35	-5.26	77.91	1032	14956	-4824	1556	14776	-2872	-183	72	-127	-991	371	48	2
	0.08	-2.45	72.79	0.35	-5.24	77.86	972	14932	-4680	1436	14820	-2824	-184	105	-143	-1015	350	72	2
	0.09	-2.47	72.81	0.34	-5.22	77.85	932	15140	-4652	1452	14848	-2932	-169	159	-123	-1021	299	63	2
	0.09	-2.5	72.79	0.33	-5.23	77.83	1072	14996	-4728	1524	14832	-2848	-159	190	-152	-1031	275	67	2
	0.09	-2.51	72.7	0.31	-5.23	77.79	1032	14992	-4828	1464	14792	-2832	-203	184	-163	-1085	291	85	2
	0.07	-2.52	72.63	0.29	-5.21	77.74	944	14996	-4808	1424	14740	-2848	-233	34	-168	-1098	325	43	2
	0.05	-2.59	72.61	0.27	-5.22	77.76	1000	14920	-4612	1464	14760	-2560	-221	96	-178	-1090	248	85	2
	0.05	-2.58	72.62	0.25	-5.26	77.83	920	14932	-4612	1488	14744	-2648	-189	137	-185	-1063	215	78	2
	0.05	-2.6	72.62	0.25	-5.24	77.84	984	14884	-4624	1464	14884	-2788	-177	143	-155	-1056	232	67	2
	0.05	-2.59	72.62	0.25	-5.27	77.81	828	14872	-4632	1460	14796	-2800	-176	83	-179	-1054	262	66	2
	0.08	-2.57	72.68	0.25	-5.29	77.79	924	15076	-4812	1376	14764	-2672	-110	-21	-117	-1037	215	34	2
	0.1	-2.58	72.76	0.25	-5.28	77.8	1012	14980	-4548	1352	14688	-2912	-60	58	-95	-1031	199	34	2
	0.14	-2.61	72.74	0.25	-5.28	77.76	1060	14876	-4800	1460	14716	-2900	-40	257	-108	-1043	251	32	2
	0.17	-2.6	72.67	0.26	-5.27	77.77	940	14996	-4816	1528	14900	-2692	-73	184	-129	-1012	295	27	2
	0.18	-2.57	72.55	0.27	-5.23	77.77	1016	14956	-5092	1320	14808	-2888	-136	144	-139	-1004	304	38	2
	0.17	-2.6	72.36	0.28	-5.18	77.7	896	14832	-5152	1400	14644	-3064	-189	28	-131	-1016	340	9	2
	0.15	-2.64	72.28	0.28	-5.13	77.65	1036	14908	-4888	1216	14720	-2884	-219	-51	-143	-1054	295	59	2
	0.13	-2.69	72.26	0.26	-5.07	77.62	992	14944	-4752	1252	14768	-3072	-245	84	-175	-1099	196	118	2
	0.1	-2.73	72.23	0.24	-5.06	77.59	1036	14960	-4680	1404	14716	-2952	-247	45	-171	-1112	224	110	2
	0.08	-2.72	72.22	0.22	-5.09	77.62	972	14848	-4732	1600	14772	-2548	-237	66	-145	-1107	247	101	2
	0.06	-2.71	72.23	0.21	-5.12	77.68	948	14868	-4892	1396	14772	-2764	-211	130	-144	-1065	229	82	2
	0.05	-2.71	72.25	0.21	-5.12	77.7	968	14808	-4716	1404	14796	-2780	-224	105	-125	-1066	264	74	2
	0.05	-2.7	72.27	0.2	-5.1	77.68	1000	14896	-4732	1296	14732	-2888	-180	31	-121	-1089	278	84	2
	0.05	-2.68	72.25	0.2	-5.08	77.66	956	14852	-4996	1412	14788	-3004	-169	97	-79	-1092	271	104	2
	0.04	-2.72	72.13	0.18	-5.03	77.61	1136	14720	-4952	1276	14784	-2868	-240	38	-139	-1123	274	92	2
	0.02	-2.79	72.05	0.16	-5.01	77.63	1060	14872	-4832	1464	14728	-2836	-286	116	-180	-1125	252	101	2
	-0.02	-2.78	71.99	0.14	-5.02	77.67	1000	14856	-4828	1376	14864	-2740	-325	174	-198	-1103	286	154	2
	-0.04	-2.75	72.02	0.13	-4.98	77.66	1028	14948	-4848	1280	14688	-2924	-310	203	-198	-1127	333	104	2
	-0.07	-2.69	72.01	0.11	-4.89	77.63	912	14844	-4952	1300	14760	-2940	-294	187	-202	-1161	380	86	2
	-0.1	-2.67	71.96	0.09	-4.85	77.65	1144	14732	-4872	1416	14716	-2804	-283	120	-191	-1173	359	137	2
	-0.12	-2.65	71.99	0.08	-4.86	77.71	920	14836	-4580	1440	14792	-2528	-305	123	-180	-1129	311	128	2
	-0.13	-2.62	72.03	0.08	-4.86	77.76	900	15016	-4672	1396	14724	-2756	-310	97	-170	-1094	269	99	2
	-0.16	-2.68	72.01	0.07	-4.86	77.78	1144	14872	-4988	1364	14824	-3020	-336	121	-189	-1106	338	117	2
	-0.18	-2.69	71.94	0.06	-4.81	77.66	960	14780	-4932	1436	14528	-3172	-351	5	-236	-1184	369	121	2
	-0.21	-2.73	71.94	0.03	-4.82	77.65	1008	14896	-4756	1376	14756	-2876	-328	6	-226	-1188	352	129	2
	-0.22	-2.75	71.95	0.02	-4.84	77.68	924	15032	-4816	1348	14812	-2948	-322	180	-234	-1159	288	134	2
	-0.24	-2.74	71.92	0	-4.81	77.69	980	14896	-4868	1328	14760	-3080	-319	204	-242	-1206	368	156	2
	-0.25	-2.73	71.89	-0.02	-4.75	77.66	1072	14716	-4968	1324	14692	-2896	-371	121	-257	-1280	516	121	2
	-0.27	-2.72	71.86	-0.06	-4.73	77.61	860	14928	-4956	1608	14772	-2760	-377	189	-255	-1310	558	122	2
	-0.3	-2.67	71.85	-0.11	-4.71	77.62	864	14860	-4828	1384	14704	-2800	-409	173	-283	-1294	456	110	2
	-0.33	-2.58	71.92	-0.13	-4.71	77.73	880	14988	-4528	1480	14904	-2660	-393	328	-268	-1241	377	129	2
	-0.35	-2.48	71.98	-0.14	-4.68	77.83	808	14972	-4744	1316	14748	-2716	-342	198	-232	-1191	406	120	2
	-0.35	-2.46	72.03	-0.14	-4.65	77.88	916	14792	-4664	1384	14796	-2736	-353	209	-201	-1198	438	126	2
	-0.35	-2.42	71.99	-0.14	-4.66	77.94	760	14804	-4880	1424	14664	-2640	-358	31	-171	-1173	387	125	2
	-0.36	-2.44	71.96	-0.14	-4.71	77.97	924	14896	-4896	1432	14780	-2784	-357	52	-169	-1161	266	156	2
	-0.38	-2.45	72	-0.12	-4.74	78.01	956	14864	-4756	1212	14828	-2800	-396	187	-187	-1144	224	185	2
	-0.39	-2.42	72.06	-0.11	-4.78	78.03	932	14936	-4724	1476	14820	-2888	-387	179	-158	-1138	206	190	2
	-0.4	-2.4	72.15	-0.09	-4.82	78.03	868	14908	-4600	1440	14780	-2784	-355	61	-118	-1148	273	178	2
	-0.4	-2.44	72.24	-0.08	-4.89	78.05	852	14808	-4496	1632	14800	-2600	-358	-2	-122	-1125	241	173	2
	-0.39	-2.46	72.32	-0.05	-4.96	78.11	916	14984	-4528	1416	14812	-2704	-299	64	-135	-1070	233	151	2
	-0.38	-2.49	72.37	-0.02	-4.95	78.1	952	14852	-4772	1436	14788	-2764	-289	79	-98	-1093	245	117	2
	-0.35	-2.53	72.38	0	-5.02	78.05	996	14964	-4796	1564	14748	-2764	-258	12	-96	-1082	260	159	2
	-0.33	-2.53	72.42	0.02	-5.1	78.15	804	15044	-4736	1604	14904	-2276	-264	93	-114	-1043	204	173	2
	-0.31	-2.55	72.45	0.06	-5.16	78.25	976	14944	-4836	1428	14832	-2588	-271	169	-141	-984	196	206	2
	-0.3	-2.57	72.34	0.09	-5.08	78.25	968	14784	-4924	1244	14740	-3060	-297	59	-145	-1051	137	288	2
	-0.3	-2.61	72.3	0.1	-5.12	78.15	924	14904	-4784	1412	14660	-3108	-321	46	-161	-1081	72	220	2
	-0.3	-2.63	72.36	0.1	-5.15	78.02	908	14860	-4548	1480	14712	-3116	-291	38	-143	-1103	206	170	2
	-0.29	-2.63	72.43	0.1	-5.16	77.93	888	14824	-4692	1404	14712	-2992	-301	109	-168	-1097	157	149	2
	-0.28	-2.61	72.46	0.1	-5.2	77.89	876	14944	-4704	1448	14660	-2924	-267	67	-137	-1110	212	115	2
	-0.27	-2.6	72.47	0.09	-5.22	77.82	932	14920	-4604	1492	14580	-2876	-258	59	-140	-1138	295	60	2
	-0.26	-2.66	72.48	0.08	-5.22	77.74	1136	15096	-4808	1392	14772	-3008	-276	55	-162	-1134	346	45	2
	-0.26	-2.71	72.45	0.06	-5.15	77.69	1096	14904	-4760	1348	14792	-2980	-285	97	-193	-1178	354	54	2
	-0.26	-2.68	72.4	0.03	-5.07	77.63	924	14764	-4692	1452	14596	-2976	-304	143	-215	-1220	332	78	2
	-0.26	-2.64	72.39	0	-5.06	77.62	924	14848	-4544	1400	14728	-2904	-288	173	-257	-1225	361	84	2
	-0.25	-2.59	72.35	-0.03	-5.03	77.6	760	15028	-4740	1300	14792	-2992	-283	170	-252	-1234	369	97	2
	-0.25	-2.59	72.33	-0.06	-4.97	77.6	1092	14932	-4792	1372	14816	-2856	-308	97	-258	-1252	413	99	2
	-0.24	-2.56	72.33	-0.09	-4.93	77.65	840	14936	-4764	1496	14860	-2716	-276	100	-261	-1249	359	107	2
	-0.24	-2.52	72.34	-0.11	-4.92	77.69	812	14920	-4800	1364	14720	-2648	-288	90	-214	-1200	382	105	2
	-0.23	-2.49	72.32	-0.12	-4.91	77.73	772	14808	-4728	1348	14756	-2792	-282	158	-195	-1194	342	61	2
	-0.22	-2.42	72.34	-0.12	-4.92	77.79	816	14932	-4744	1424	14836	-2696	-272	146	-191	-1158	336	82	2
	-0.21	-2.41	72.37	-0.12	-4.87	77.81	964	14992	-4808	1264	14800	-2836	-270	182	-166	-1182	382	79	2
	-0.21	-2.39	72.36	-0.12	-4.85	77.79	832	14848	-4800	1452	14780	-2840	-294	204	-194	-1190	402	92	2
	-0.22	-2.37	72.34	-0.12	-4.85	77.83	860	14960	-4872	1400	14704	-2728	-299	53	-221	-1144	380	78	2
	-0.22	-2.37	72.31	-0.09	-4.91	77.91	848	14880	-4636	1464	14780	-2556	-304	232	-214	-1080	305	75	2
	-0.22	-2.35	72.34	-0.06	-4.92	77.95	848	14960	-4676	1216	14784	-2700	-306	120	-207	-1068	225	71	2
	-0.22	-2.33	72.38	-0.04	-4.91	77.9	720	14860	-4696	1476	14808	-3072	-278	92	-152	-1106	278	113	2
	-0.21	-2.33	72.44	-0.03	-4.89	77.83	848	15000	-4696	1388	14636	-2840	-236	57	-146	-1143	314	100	2
	-0.2	-2.33	72.45	-0.02	-4.9	77.84	964	14840	-4700	1416	14700	-2744	-236	36	-151	-1134	286	97	2
	-0.18	-2.35	72.45	-0.02	-4.92	77.85	976	14876	-4764	1492	14816	-2896	-228	79	-140	-1112	279	92	2
	-0.17	-2.38	72.45	0	-4.95	77.89	936	14952	-4808	1444	14792	-2612	-228	119	-166	-1080	280	75	2
	-0.16	-2.4	72.45	0.02	-4.93	77.87	916	14884	-4540	1216	14828	-2964	-233	177	-151	-1080	290	74	2
	-0.14	-2.36	72.47	0.03	-4.9	77.88	732	14992	-4560	1424	14772	-2912	-207	59	-149	-1089	323	84	2
	-0.13	-2.36	72.48	0.03	-4.89	77.87	980	14904	-4664	1380	14712	-2884	-193	129	-152	-1083	310	80	2
	-0.12	-2.37	72.47	0.05	-4.91	77.88	920	14876	-4772	1512	14892	-2704	-217	149	-148	-1067	236	100	2
	-0.11	-2.36	72.44	0.06	-4.95	77.98	968	14828	-4792	1412	14884	-2576	-248	91	-143	-1092	178	141	2
	-0.11	-2.42	72.42	0.08	-4.98	78	988	14984	-4876	1444	14744	-2800	-244	182	-143	-1050	297	95	2
	-0.11	-2.4	72.46	0.09	-4.92	77.97	820	14908	-4620	1212	14824	-3052	-233	104	-157	-1055	300	113	2
	-0.1	-2.39	72.47	0.1	-4.88	77.95	880	14892	-4884	1352	14772	-2868	-212	57	-133	-1078	296	122	2
	-0.09	-2.41	72.44	0.1	-4.82	77.96	1028	14920	-4800	1364	14796	-2716	-219	110	-131	-1107	338	117	2
	-0.09	-2.37	72.42	0.1	-4.84	77.97	880	14912	-4788	1532	14688	-2708	-235	163	-150	-1094	306	106	2
	-0.09	-2.37	72.41	0.11	-4.85	77.99	908	14832	-4824	1392	14796	-2644	-270	103	-126	-1073	298	128	2
	-0.1	-2.38	72.38	0.11	-4.82	78	888	14936	-4788	1376	14824	-2868	-258	140	-145	-1079	259	112	2
	-0.11	-2.42	72.34	0.11	-4.78	77.96	908	14892	-4848	1360	14788	-2992	-310	47	-146	-1099	287	134	2
	-0.13	-2.41	72.37	0.11	-4.8	77.94	924	14904	-4532	1556	14852	-2768	-284	118	-131	-1099	270	159	2
	-0.12	-2.39	72.44	0.11	-4.84	77.97	760	15064	-4732	1448	14708	-2828	-235	164	-127	-1086	236	127	2
	-0.12	-2.38	72.43	0.1	-4.83	77.95	952	14912	-4676	1296	14724	-2952	-254	216	-119	-1125	290	130	2
	-0.12	-2.4	72.41	0.1	-4.85	77.91	904	15016	-4776	1376	14676	-2848	-268	53	-125	-1097	317	120	2
	-0.12	-2.4	72.42	0.1	-4.88	77.95	872	14880	-4828	1408	14812	-2576	-234	96	-138	-1075	304	92	2
	-0.12	-2.41	72.43	0.12	-4.89	78.03	956	14952	-4796	1368	14788	-2676	-249	86	-126	-1013	238	112	2
	-0.12	-2.37	72.49	0.15	-4.93	78.05	676	14956	-4664	1368	14832	-2828	-249	-46	-73	-1012	231	117	2
	-0.12	-2.45	72.51	0.17	-4.94	77.98	960	14840	-4736	1456	14772	-3080	-255	183	-133	-1030	270	102	2
	-0.1	-2.47	72.5	0.17	-4.9	77.84	992	14924	-4884	1304	14728	-3128	-191	17	-123	-1082	342	68	2
	-0.09	-2.53	72.46	0.16	-4.82	77.76	1008	14936	-4908	1324	14752	-3008	-206	112	-150	-1135	343	106	2
	-0.08	-2.54	72.39	0.14	-4.8	77.75	912	14920	-4804	1340	14716	-2732	-250	95	-147	-1143	400	72	2
	-0.08	-2.54	72.36	0.12	-4.81	77.81	928	14864	-4836	1512	14736	-2524	-243	136	-168	-1110	358	119	2
	-0.08	-2.53	72.34	0.12	-4.79	77.87	908	14800	-4820	1352	14780	-2916	-246	117	-153	-1121	295	110	2
	-0.1	-2.54	72.28	0.11	-4.78	77.8	980	14868	-4776	1408	14708	-3112	-278	97	-165	-1129	342	109	2
	-0.11	-2.54	72.24	0.09	-4.77	77.73	912	14920	-4724	1332	14824	-2908	-273	76	-197	-1144	325	107	2
	-0.11	-2.54	72.26	0.08	-4.77	77.72	928	14928	-4592	1484	14788	-2776	-245	115	-200	-1134	348	94	2
	-0.11	-2.5	72.32	0.07	-4.75	77.77	880	14940	-4840	1308	14624	-2748	-234	148	-171	-1117	321	94	2
	-0.11	-2.51	72.3	0.07	-4.75	77.74	1052	14876	-4732	1616	14728	-2944	-244	191	-191	-1101	395	84	2
	-0.1	-2.48	72.25	0.07	-4.73	77.74	916	14896	-4876	1304	14752	-2820	-236	169	-184	-1128	449	57	2
	-0.12	-2.42	72.24	0.07	-4.72	77.83	848	14936	-4868	1444	14836	-2576	-269	-49	-171	-1118	297	161	2
	-0.14	-2.48	72.28	0.06	-4.68	77.98	988	14956	-4852	1160	14872	-2804	-289	-75	-142	-1135	192	180	2
	-0.16	-2.55	72.21	0.04	-4.66	77.91	1004	14804	-4928	1292	14676	-3164	-313	15	-160	-1192	217	208	2
	-0.18	-2.6	72.1	0.02	-4.7	77.83	956	14676	-4944	1488	14600	-3144	-352	-7	-216	-1224	197	224	2
	-0.22	-2.61	72.04	-0.01	-4.79	77.81	936	14920	-4652	1512	14776	-2772	-373	42	-201	-1191	297	158	2
	-0.23	-2.6	72.06	-0.02	-4.82	77.87	848	14820	-4752	1404	14768	-2644	-344	86	-187	-1135	230	114	2
	-0.25	-2.55	72.16	-0.02	-4.87	77.89	804	14920	-4576	1412	14892	-2888	-297	146	-170	-1127	269	125	2
	-0.24	-2.53	72.22	-0.02	-4.86	77.86	948	14876	-4516	1340	14828	-3036	-299	140	-143	-1146	277	117	2
	-0.24	-2.51	72.2	-0.02	-4.83	77.81	812	14976	-4852	1432	14768	-2836	-288	50	-137	-1163	320	119	2
	-0.24	-2.53	72.2	-0.03	-4.86	77.78	936	14804	-4820	1368	14704	-2900	-297	5	-146	-1157	315	111	2
	-0.23	-2.55	72.27	-0.03	-4.88	77.81	948	14876	-4500	1368	14776	-2884	-274	198	-161	-1141	246	102	2
	-0.22	-2.48	72.31	-0.03	-4.89	77.84	788	14948	-4704	1288	14776	-2780	-252	316	-182	-1140	298	65	2
	-0.21	-2.44	72.25	-0.02	-4.85	77.83	948	14960	-5056	1380	14852	-2916	-276	231	-225	-1140	389	62	2
	-0.22	-2.4	72.11	-0.02	-4.82	77.82	824	14820	-5060	1392	14816	-2868	-349	181	-213	-1136	445	61	2
	-0.24	-2.4	72.08	-0.02	-4.76	77.78	940	14868	-4844	1372	14776	-2908	-365	-6	-190	-1159	358	95	2
	-0.27	-2.45	72.18	-0.03	-4.81	77.81	1036	14980	-4388	1636	14920	-2608	-365	27	-186	-1164	209	177	2
	-0.27	-2.48	72.24	-0.02	-4.91	78.01	972	14888	-4720	1344	14812	-2352	-324	304	-206	-1080	181	159	2
	-0.27	-2.43	72.22	0	-4.88	78.04	892	14832	-4788	1280	14772	-3072	-304	170	-227	-1105	148	299	2
	-0.28	-2.4	72.17	0	-4.91	78.01	808	14900	-4704	1388	14616	-2784	-334	146	-225	-1138	27	256	2
	-0.29	-2.4	72.17	0.01	-5.02	77.99	936	14948	-4732	1476	14868	-2788	-310	177	-226	-1118	166	145	2
	-0.29	-2.38	72.2	0.01	-5.03	77.97	892	14884	-4684	1308	14732	-2832	-300	98	-223	-1128	135	128	2
	-0.29	-2.38	72.24	0.01	-5.04	77.89	880	14864	-4696	1520	14764	-2988	-303	223	-229	-1157	216	138	2
	-0.28	-2.35	72.24	0	-5.05	77.84	992	14984	-4696	1268	14676	-2932	-300	297	-238	-1167	233	101	2
	-0.28	-2.31	72.2	-0.01	-5.05	77.75	864	14860	-4776	1460	14752	-3004	-299	277	-225	-1185	297	60	2
	-0.29	-2.25	72.15	-0.02	-5.04	77.75	816	15076	-4732	1412	14844	-2840	-360	87	-233	-1181	354	39	2
	-0.3	-2.29	72.09	-0.03	-5.01	77.84	996	14884	-5112	1360	14816	-2584	-372	58	-248	-1170	251	115	2
	-0.33	-2.38	71.97	-0.04	-4.95	77.86	1088	14816	-4872	1124	14824	-2916	-425	165	-336	-1218	114	132	2
	-0.37	-2.36	71.91	-0.09	-4.92	77.84	944	15076	-4704	1296	14852	-2940	-457	296	-372	-1312	-19	191	2
	-0.37	-2.37	71.9	-0.12	-5	77.87	892	14916	-4732	1252	14772	-2652	-392	108	-378	-1380	-300	259	2
	-0.4	-2.41	71.92	-0.2	-5.15	78.04	996	14888	-4556	1068	14892	-2704	-386	288	-453	-1460	-726	353	2
	-0.39	-2.29	72.08	-0.29	-5.46	78.08	696	15028	-4400	1524	14688	-3016	-286	254	-481	-1513	-925	366	2
	-0.37	-2.29	72.14	-0.39	-5.93	77.9	1032	15056	-4664	1896	14632	-3064	-261	75	-467	-1494	-569	185	2
	-0.35	-2.39	71.97	-0.43	-6.14	77.78	1012	14912	-5072	1752	14628	-2908	-315	292	-536	-1480	-192	72	2
	-0.36	-2.39	71.76	-0.5	-6.14	77.74	804	14840	-4936	1324	14864	-2884	-370	-49	-547	-1492	-90	101	2
	-0.36	-2.41	71.7	-0.59	-5.92	78.05	804	14964	-4592	636	15016	-2344	-330	-5	-665	-1631	-677	228	2
	-0.37	-2.38	71.76	-0.68	-6.08	78.32	1016	15008	-4312	1416	14808	-2436	-307	367	-695	-1642	-1170	258	2
	-0.34	-2.27	71.79	-0.75	-6.51	78.22	624	15096	-4544	1768	14748	-3012	-220	-53	-616	-1598	-946	146	2
	-0.29	-2.29	71.81	-0.81	-6.78	77.98	776	15036	-4648	1652	14728	-3288	-164	-509	-541	-1595	-678	16	2
	-0.24	-2.51	71.79	-0.86	-6.92	77.79	968	15100	-4700	1528	14840	-3136	-176	-406	-614	-1633	-517	-82	2
	-0.21	-2.6	71.72	-0.92	-6.94	77.73	720	15040	-4884	1472	15012	-2548	-170	-515	-636	-1698	-422	-76	2
	-0.17	-2.67	71.59	-1.01	-6.92	77.93	464	15004	-4896	1464	15168	-2208	-168	-671	-628	-1806	-644	73	2
	-0.13	-2.77	71.58	-1.1	-6.89	78.05	512	14880	-4720	1188	14780	-2804	-140	-1224	-543	-1745	-478	-74	2
	-0.08	-2.98	71.63	-1.18	-6.81	77.94	524	14932	-4536	1356	14688	-2940	-77	-1127	-536	-1803	-271	-25	2
	-0.02	-3	71.78	-1.26	-6.56	78.32	192	15020	-4188	488	14696	-1620	58	-1015	-509	-1825	-805	208	2
	0.11	-3.07	72.18	-1.3	-6.79	78.92	336	15104	-3852	1428	15100	-1604	247	-755	-514	-1663	-1560	91	2
	0.23	-2.98	72.44	-1.3	-7.02	79.06	132	15016	-4000	1216	15000	-2120	429	-540	-523	-1565	-1372	-80	2
	0.42	-2.76	72.44	-1.29	-7.1	79.1	-284	14872	-4620	984	14964	-2292	617	-950	-375	-1558	-1513	-159	2
	0.66	-2.88	72.24	-1.29	-7.4	79	500	14896	-5236	1844	15452	-2456	582	-1630	-316	-1596	-1230	-112	2
	0.81	-3.33	72.01	-1.26	-7.62	78.71	1020	14984	-5084	2020	15120	-3000	437	-1136	-565	-1525	-223	-312	2
	0.88	-3.4	71.62	-1.22	-6.97	78.61	384	14840	-5316	-120	14376	-2576	258	-592	-637	-1508	156	69	2
	0.92	-3.26	71.36	-1.19	-6.72	79.05	92	14692	-5068	936	14820	-1496	220	-1009	-613	-1379	-878	99	2
	0.94	-3.19	71.32	-1.07	-6.68	79.36	352	14780	-4600	660	15060	-2232	243	-680	-674	-1218	-515	-330	2
	0.99	-2.8	71.27	-0.99	-6.23	79.24	-184	14600	-4824	212	14860	-2868	300	27	-684	-1300	-344	-467	2
	1.05	-2.17	71.12	-0.93	-5.95	78.77	-760	14880	-5120	1120	14872	-3340	370	-687	-400	-1350	172	-641	2
	1.13	-2.06	71.08	-0.9	-5.46	78.26	-328	14696	-5168	620	14812	-3268	517	-1599	-330	-1414	873	-809	2
	1.23	-2.02	71.05	-0.9	-4.73	77.91	-456	15024	-5024	408	14948	-2932	559	-1207	-221	-1582	690	-799	2
	1.37	-2.11	71.24	-1.01	-4.09	78.08	436	15116	-4816	-212	15792	-2020	631	-1431	-148	-1903	502	-562	2
	1.42	-2.31	71.18	-1.18	-3.25	78.48	488	15616	-5628	-1180	15384	-1576	337	-348	-459	-2233	-248	94	2
	1.38	-2.22	70.99	-1.38	-3.25	79.48	32	15340	-5424	1328	14688	-780	106	-679	-620	-1962	-1347	410	2
	1.29	-1.76	70.78	-1.4	-3.95	79.72	-712	14448	-5124	1660	15020	-1644	89	-319	-650	-1530	-346	-37	2
	1.26	-1.16	70.51	-1.3	-3.82	79.93	-344	14040	-5444	140	14908	-1660	208	677	-564	-1376	295	-188	2
	1.23	-0.71	70.14	-1.22	-3.65	80.38	-124	14012	-5708	736	15168	-1352	62	961	-756	-1294	-352	-146	2
	1.13	0.12	69.89	-1.08	-3.8	80.53	-1508	14812	-4704	656	14952	-2148	43	351	-701	-1119	-623	-126	2
	1.2	0.56	70.32	-0.99	-3.73	80.66	-848	15052	-3980	-804	15348	-1876	575	-490	-464	-1376	-1645	-24	2
	1.42	0.86	70.91	-0.95	-4.03	81.04	-1304	15716	-4332	772	14840	-1288	1130	-1168	-78	-1426	-2502	12	2
	1.71	0.88	71.32	-0.86	-5.03	81.12	-1716	15560	-4216	1860	14680	-1844	1521	-2205	326	-963	-2557	-155	2
	2.18	0.71	71.99	-0.65	-6.16	80.32	-1852	15528	-3940	1932	15204	-3072	2055	-3204	783	-862	-903	-361	2
	2.81	0.18	73.17	-0.54	-5.68	79.88	-1152	16792	-2972	-916	15056	-3256	2722	-2547	996	-1090	-1355	-239	2
	3.53	0.24	74.09	-0.48	-5.8	79.59	-2336	17348	-2360	1704	14708	-2496	3799	-2795	873	-1123	-1113	-346	2
	4.68	-0.08	75.36	-0.35	-6.1	79.11	-112	15832	-2236	1440	15136	-2560	5074	-1782	302	-822	727	-813	2
	6.17	0.27	75.64	-0.22	-5.28	78.89	-176	14780	-4464	-476	14892	-2336	6131	2428	-28	-978	1250	-847	2
	7.53	1.24	74.95	-0.23	-3.66	78.92	-372	15040	-6012	-1156	15376	-884	6481	1783	-238	-1272	-703	-490	2
	8.74	1.32	73.91	-0.19	-3.7	79.46	1196	14488	-7084	760	15248	-808	6313	1675	-564	-1007	-327	-532	2
	9.6	1.81	71.94	-0.1	-3.17	79.91	-480	13512	-8108	-676	14868	-1372	4988	1759	-1174	-891	-132	-607	2
	9.82	2.38	70.26	0.08	-3.1	80	-1328	14596	-8196	1304	15156	-1812	3261	-471	-1496	-521	428	-908	2
	9.32	2.32	68.61	0.33	-2.79	79.62	-804	13680	-8124	748	14884	-3236	1003	-219	-1732	-86	1952	-1285	2
	8.02	2.73	66.82	0.68	-2.04	78.38	-2004	13596	-7876	1296	15032	-3908	-1329	-505	-1667	65	4204	-1671	2
	6.04	2.95	65.39	1.03	-0.52	77.3	-1980	13824	-7740	392	15192	-4392	-3777	-2076	-1467	330	5436	-2090	2
	3.83	2.64	64.53	1.41	2.07	76.15	-1588	13728	-7100	-1512	14920	-3260	-5791	-2588	-1480	110	6298	-2160	2
	1.38	2.14	63.99	1.54	4.27	75.84	-1184	14024	-6728	-2204	15712	-1264	-7655	-2969	-1540	-346	5404	-1406	2
	-1.77	1.29	63.79	1.45	6.71	75.3	-404	14436	-5976	-5428	15344	496	-9175	-2722	-1794	-1091	1793	-158	2
	-4.81	0.66	63.89	1.21	6.99	75.69	-316	14740	-5324	-2348	15468	1892	-10344	-1404	-2242	-1363	-2373	1084	2
	-7.23	0.58	63.98	1.1	5.16	76.98	-380	14064	-4912	-368	15040	976	-10933	-460	-2526	-890	-4770	1339	2
	-9.96	0.86	64.2	1.05	3.71	77.93	-836	13984	-4552	-2364	14608	-1212	-11226	82	-2745	-706	-6708	1607	2
	-12.37	1.29	64.25	1.3	-0.39	77.69	-1236	13584	-4540	4916	14304	-3884	-11764	-343	-2781	248	-4233	737	2
	-14.24	1.43	64.32	1.57	-2	76.95	-704	13268	-4660	1500	14624	-4716	-12402	-907	-2781	811	-1088	-54	2
	-15.19	1.36	64.42	1.69	-2.07	76.92	-352	13844	-3900	128	14620	-2948	-12977	-749	-2516	688	-961	-395	2
	-17.48	1.12	65.14	2.09	-2.02	77.64	-204	14092	-3188	-688	15372	-1144	-12737	-399	-2404	764	-154	-548	2
	-19.26	1.25	65.95	2.56	-1.74	78.15	-788	14264	-2740	-392	14464	-1980	-11907	-91	-2408	1002	-1093	-518	2
	-20.67	2.03	67.21	3.01	-2.08	78.03	-2112	14612	-1484	1304	14620	-2856	-10292	336	-1461	1392	-162	-881	2
	-21.09	2.7	68.23	3.55	-1.85	77.54	-2404	15028	-972	-676	15148	-3588	-9265	-610	-815	1699	1369	-1090	2
	-21.33	3.31	69.72	3.99	-0.49	76.89	-2504	15092	416	-1844	14000	-3136	-8265	-1392	-92	1565	416	-894	1
	-21.08	3.37	71.38	4.48	-0.48	76.78	-1560	16020	808	1016	15036	-2676	-6496	-1362	891	1960	1217	-987	1
	-20.38	3.55	73.17	5.01	0.03	76.38	-1704	15648	516	-864	14772	-3872	-5182	-336	1046	2485	1834	-1231	1
	-19.26	4.45	74.71	5.65	0.78	75.43	-2752	15148	748	1072	13728	-4604	-3936	494	1318	3050	2815	-1930	1
	-17.66	5.51	75.87	6.44	1.21	73.81	-2568	14168	868	756	15548	-4348	-2317	511	1839	3244	6650	-2174	1
	-16.07	6.18	77.2	6.93	4.44	72.54	-1896	13932	-164	-3084	14696	-4096	-1125	1010	2064	2814	1907	-1186	1
	-14.27	6.43	78.93	7.29	4.58	72.74	-448	14164	-688	580	14320	-2276	138	1848	2335	2911	3486	-1123	1
	-12.08	6.89	80.72	7.83	4.93	73.42	-1248	17800	2256	-92	15268	-2448	904	3902	2865	3628	2815	-1251	1
	-10.17	7.92	81.98	8.79	5.1	73.39	-2468	19288	2804	1628	15468	-3612	1138	7631	2228	4875	3781	-1601	1
	-8.61	11.74	80.8	9.44	5.62	73.48	-8828	21320	4616	-3172	17764	-1972	1928	8581	915	4816	4816	-1086	1
	-6.01	15.96	79.6	10.26	6.06	73.81	-5164	16336	568	488	16348	-2616	5283	6651	2543	5521	-10	-850	1
	-3.01	16.37	79.88	11.39	4.64	73.58	1300	14680	-6568	2624	16072	-4288	5934	6844	2183	6291	1941	-1333	1
	-1.14	16.22	78.14	12.7	3.94	72.3	1260	14116	-8180	2432	15708	-6220	4221	7260	1481	6692	3658	-1920	1
	-0.03	15.53	77.65	13.58	3.56	70.95	408	15940	-5052	4164	15364	-5152	2977	3043	3027	7285	5737	-2767	1
	0.95	14.49	78.74	14.87	2.93	69.07	-2184	16308	-2816	6548	15764	-1764	2433	-257	3820	8504	8615	-4401	1
	1.65	12.22	80.88	16.4	3.34	67.76	1704	16584	560	3876	16528	2312	2126	-1225	3258	9664	8415	-5087	1
	2.06	10.15	80.76	18.28	3.93	67.82	5276	15676	1336	384	17920	1968	1886	5456	1992	11580	1546	-4290	1
	2.54	11.22	81.58	20.15	3.15	68.88	-1456	15964	-360	-576	17984	-684	2080	9134	1429	12521	-3013	-3326	1
	3	12.99	82.01	22.63	1.91	68.96	-2696	15636	-1680	-3504	16068	-5156	2269	3527	2566	13139	-5302	-2791	1
	3.56	12.4	83.06	24.57	1.36	66.12	-852	15520	-2832	-3660	11340	-10468	2674	523	3652	12690	-5848	-2753	1
	4.08	11.11	83.71	25.55	1.58	62.12	-980	16036	-2960	-4196	8248	-15264	2962	-2729	3942	11062	-2081	-2962	1
	4.61	8.3	84.49	25.63	2.66	55.98	1964	15900	-2980	-2156	6564	-13324	3236	-4303	4112	6533	1137	-2574	1
	5.18	4.38	84.58	23.76	5.03	51.6	3308	15688	-3636	-3384	7332	-12576	2991	-4600	3745	694	4384	-1104	1
	5.48	0.76	84.2	20.66	7.59	49.08	3780	15812	-3396	-4180	7272	-10948	2338	-3641	3122	-4362	4042	774	1
	5.46	-1.7	83.7	16.46	9.61	48.11	5472	16024	-1016	-4440	8160	-9668	1635	-1591	2064	-9041	1133	3313	1
	5.3	-2.95	83.06	10.42	9.99	48.95	3212	16000	512	-2884	9176	-9520	1318	3081	1464	-13558	-1954	6083	1
	5.22	-2.16	83.89	4.05	8.98	50.36	844	15948	652	-1500	8160	-9936	1871	2138	1516	-17370	-2855	8374	1
	5.3	-2.17	83.9	-1.27	7.88	51.57	3876	15808	540	-496	7888	-10376	1908	3702	1159	-20062	-1543	9305	1
	5.41	-1.19	83.94	-8.28	6.77	53.11	488	15568	-1216	104	8552	-10072	2514	5902	1031	-22497	1044	9288	1
	6.01	1.36	83.79	-15.04	6.64	54.88	-2964	15836	-2192	80	9452	-9348	4139	503	1722	-24168	3495	8576	1
	6.9	0.68	84.12	-20.77	7.28	56.89	2296	15140	-2396	-68	10688	-7804	4752	293	1852	-25380	5828	7922	1
	7.48	-0.04	83.96	-25.4	8.59	59.15	1884	15404	-2572	-540	11612	-6448	4833	32	2148	-25804	7450	7334	1
	8.16	-1.5	83.78	-30.44	10.3	62.35	4204	15424	-2848	-212	12692	-5108	4521	-1396	1998	-25971	8126	7247	1
	8.67	-2.84	82.67	-35.12	11.8	65.66	3724	14572	-3452	644	13444	-4732	4486	3297	1663	-25792	9141	6975	1
	8.83	-2.65	82.51	-36.26	12.14	66.6	1220	14856	-4016	860	13796	-4356	4701	3320	1748	-25554	9128	6758	1
	10.54	-4	83.29	-32.37	6.6	65.75	1824	18404	-3212	12680	19948	2044	9561	-4319	4297	3017	-9070	-1089	1
	12.69	-4.32	84.66	-26.04	1.23	66.85	-2160	19568	-1536	228	17336	-772	11269	-3030	4868	5569	-8963	-1354	1
	15.83	-3.82	85.83	-19.93	-1.74	67.4	-6228	20956	684	-3712	16292	-4292	14077	-6638	6351	6622	-10356	-3275	1
	19.85	-8.41	86.9	-16.82	-2.94	66.35	6356	19880	-4032	3556	15636	-3944	19992	-15542	5731	3593	-538	-4896	1
	23.65	-13.64	85.19	-12.84	-2.76	65.86	10224	20284	-11192	-3144	14816	-3632	18291	-8590	4044	3720	-931	-3669	1
	26.58	-16.42	80.35	-10.09	-2.18	65.97	9420	11576	-17404	-3184	16352	-808	14731	-1131	2364	2600	-4722	-2507	1
	23.76	-16.96	73.45	-7.93	-2.13	65.87	2484	5436	-13400	1500	15208	-4968	-2372	-8234	-468	2388	688	-3168	1
	18.85	-19.47	67.54	-5.63	-1.73	65.41	3620	4820	-13372	72	15276	-4612	-10132	-10539	-1038	2148	2996	-3364	1
	11.8	-22.05	59.74	-4.06	0.04	65.33	5424	2672	-13160	-1232	14588	-3548	-14983	-5097	-1391	1623	4079	-3241	1
	4.22	-22.76	53.52	-2.59	1.69	66.17	4896	5740	-11448	16	15776	-2036	-20235	474	-3951	1548	3949	-2998	1
	-0.88	-21.87	50.61	-1.92	2.11	67.06	3904	6508	-12000	-708	15112	1116	-28179	3011	-7343	1248	-188	-1620	1
	-11.06	-18.35	44.87	-0.7	1.21	68.75	1252	5328	-10860	1664	15308	536	-29985	4867	-7643	2074	88	-1722	1
	-20.32	-16.34	40.81	0.49	0.58	69.94	2460	8376	-10928	896	14732	-464	-31104	500	-7022	2630	585	-1910	1
	-17.01	-15.1	43.16	2.22	-0.12	70.35	6116	11996	-1940	3392	16396	-48	9818	13308	3599	9331	-700	-2864	1
	-12.37	-4.72	45.78	6.13	-1.79	69.4	-14068	22708	-4012	4736	16912	-1692	6743	24684	-2437	11027	2173	-4539	1
	-7.67	6.02	46.94	9.35	-2.58	68.11	-8040	16396	-2600	5828	19144	484	9475	10318	-154	12538	3579	-6093	1
	-3.19	8.01	50.73	13.17	-3.58	65.88	2132	16172	-6952	9056	21456	2900	9222	6457	2590	13609	3752	-7223	1
	-3.19	8.01	50.73	13.17	-3.58	65.88	2132	16172	-6952	9056	21456	2900	9222	6457	2590	13609	3752	-7223	1
	-0.1	6.81	53.52	12.92	-4.09	65.83	300	14724	-5176	-44	10212	1100	9709	-1056	3655	4314	-4763	-2397	1
	3.17	5.73	57.73	13.98	-9	64.59	-2056	18264	-1876	6052	14376	-6476	10826	-3856	4572	7355	-9796	-4032	1
	6.76	4.18	62.23	13.95	-13.81	63.21	-1276	21476	3048	15252	22344	4352	13702	-4358	4952	3786	-7518	-428	1
	11.56	4.18	66.17	14.89	-15.52	65.1	-6664	24508	4132	1112	19440	-1520	17527	-2394	6385	8490	-11006	-1736	1
	16.3	4.21	69	16.34	-15.49	64.46	-9968	27360	2180	-4224	14180	-6580	20261	-7521	8025	7530	-7625	-3123	1
	21.99	1.96	72.84	16.7	-13.43	62.79	-4944	26408	972	-6924	14624	-7444	21522	-12992	8805	5261	-5232	-3569	1
	25.42	-2.6	75.75	16.37	-13.02	61.31	4544	20116	-7492	2132	15428	-7560	22150	-14793	8765	3979	-6161	-4180	1
	29.15	-9.08	75.86	15.99	-14.85	59.96	7744	20156	-17008	4484	14724	-4220	19288	-16716	7864	3715	-1792	-4922	1
	30.53	-15.62	72.97	15.66	-14.08	60.37	10052	11536	-19632	-360	14704	-2756	10921	-10627	5155	3626	-643	-4561	1
	29.16	-16.69	66.89	15.17	-12.68	61.24	5628	1052	-18844	-172	14780	-3708	6618	1734	3146	2885	-1872	-2838	1
	26.81	-15.54	59.35	14.44	-11.82	62.37	2152	1204	-16828	1804	15896	-2792	1828	-1649	1905	2538	297	-3427	1
	22.94	-16.4	54.6	13.85	-9.67	63.27	3336	5776	-13252	24	16180	-2164	-6356	-7142	-1302	2612	4069	-4492	1
	15.68	-18.52	48.56	13.41	-7.14	64.21	4776	652	-13176	-456	15596	-1744	-15156	-3731	-2786	2398	4304	-3855	1
	8.69	-18.32	41.91	12.81	-4.78	65.25	4628	28	-11972	-2308	15112	-1024	-18846	4868	-4520	1746	1186	-2371	1
	1.04	-16.42	36.19	12.12	-3.96	67.21	3552	2688	-10500	300	15576	252	-23446	7797	-6971	1751	-907	-2072	1
	-8.03	-14.78	31.12	11.65	-3.96	68.71	4532	4492	-10460	928	15328	280	-28647	4227	-9681	2047	237	-2220	1
	-16.63	-11.75	27.56	11.39	-3.95	69.96	2268	4460	-11644	1136	14800	-304	-31380	12577	-9188	2453	-91	-2202	1
	-25.08	-7.67	23.19	11.27	-4.38	71.03	-260	5592	-10892	1796	15316	-408	-31777	3796	-10051	3046	-479	-2123	1
	-32.33	-8.21	21.64	11.39	-4.43	72.01	2636	8624	-11860	696	14880	-928	-32768	-5468	-9475	3741	243	-2392	1
	-38.8	-10.33	20.13	11.75	-4.2	72.44	4820	8464	-12076	1112	15052	-1284	-32768	-2054	-8910	4371	983	-2645	1
	-44.55	-10.38	20.7	12.28	-3.66	72.79	2248	13376	-6556	964	15716	-1364	-32768	1610	-9091	4886	2403	-2849	1
	-49.33	-8.26	25.31	12.79	-2.02	73.17	-2204	17984	-992	-1608	15224	-1520	-30125	76	-8948	4997	1717	-2659	1
	-51.61	-7.04	27.8	13.18	-1.49	73.4	-3088	17880	1604	1364	15020	-384	-27050	-1309	-7850	5429	1187	-2458	1
	-51.37	-5.45	30.17	13.83	-1.85	73.34	-5476	15992	11228	2340	15140	876	-14909	-860	-1604	6544	1882	-2511	1
	-47.28	-3.63	32.95	14.97	-1.87	74.19	-4400	14500	11868	996	16136	-1052	-2596	-5314	3162	7901	-730	-2243	1
	-40.04	-5.21	39.11	16.33	-2.8	73.99	4048	14156	2736	4372	16392	-1392	5075	-3355	6026	9282	481	-2775	1
	-34.19	-6.08	43.16	18.11	-3.38	72.99	6404	16088	-2180	3224	16936	680	7857	7007	5258	10500	2887	-3920	1
	-26.39	-1.89	47.14	19.8	-3.78	72.18	-1232	18744	-5952	4620	17156	396	8641	20622	872	12142	1636	-4942	1
	-21.27	7.95	48.76	22.15	-4.91	69.95	-11512	20668	-2176	7272	20164	2340	6884	20249	-1775	14333	2885	-6863	1
	-15.6	15.36	50.27	25.01	-6.35	66.05	-7028	16700	-5044	12628	23656	5052	7951	9258	958	15936	4768	-8822	1
	-11.31	15.08	53.89	27.42	-6.94	63.18	4072	16284	-3344	10604	23520	6200	7713	-16	3148	16716	4192	-8623	1
	-7.65	10.68	55.38	30.59	-5.36	61.8	11188	15884	-4020	-4908	21284	-2000	7353	3631	3156	19289	2886	-6841	1
	-4.31	8.12	56.79	33.6	-2.23	60.1	4712	14484	-5580	-8140	19628	-11280	5673	7851	3296	19499	963	-5138	1
	-2.11	9.01	59.58	35.28	0.09	56.15	-3180	16964	-5356	-9996	11368	-19896	5111	-37	4453	13985	-1984	-3189	1
	-0.29	6.81	62.46	34.66	2.11	50.03	2760	15284	-4752	-8840	4968	-18592	4521	-5600	4488	7594	-5392	-2060	1
	1.32	3.56	64.12	32.54	3.58	45.4	3416	14728	-4780	-7352	2164	-17556	4193	3278	2471	3125	-2171	1458	1
	2.49	3.85	65.86	27.95	5.82	43.36	564	17028	-5132	-4328	6012	-10640	3888	2185	2632	-5407	3723	3863	1
	3.39	2.41	67.92	22.03	9.7	42.27	1740	15332	-3592	-7700	4188	-11400	3382	-4095	3507	-12703	3211	6261	1
	4.06	-1.33	69.94	14.9	12.39	41.54	4352	15316	-1420	-7324	3804	-10660	2680	-4069	2649	-17690	-2409	8315	1
	4.54	-2.54	71.87	6.22	12.56	41.32	1232	16036	360	-4296	3156	-10260	3048	143	1954	-21804	-5299	10192	1
	5.16	-3.09	73.62	-1.45	11.27	42.39	3564	15712	1516	-2088	3608	-8892	3550	-787	1595	-24123	-3435	12118	1
	5.8	-3.72	74.41	-8.84	10.54	44.43	2464	15404	1516	-1060	4628	-8872	3954	3469	1528	-26275	671	13695	1
	6.54	-2.87	75.82	-17.36	11.07	47.91	1688	16196	1520	-2024	7252	-9328	4454	3204	1294	-28357	3664	12689	1
	7.45	-1.78	77.12	-24.02	11.6	50.61	1768	15276	144	856	7680	-8252	5233	5399	1207	-28942	5765	10363	1
	8.28	-0.43	78.03	-30.27	12.97	53.11	-956	14768	-2436	-88	10844	-9756	6396	4012	1736	-30376	12944	9266	1
	9.63	0.02	78.8	-36.62	16.73	55.83	1548	15452	-3980	-2372	12208	-7524	6943	333	2155	-30527	12578	7511	1
	10.84	-1.25	78.25	-41.34	18.61	60	3792	14240	-5756	116	13668	-2428	6773	1117	2332	-28721	10201	8064	1
	11.56	-1.46	78.08	-44.35	18.21	64.8	1216	14768	-4764	3040	16688	1464	6682	748	2472	-23615	6503	6840	1
	12.64	-1.26	78.86	-44.91	15.02	67.49	-660	15792	-3216	5900	14376	4492	7567	-1269	3089	-16232	2577	4922	1
	13.87	-2.86	79.88	-43.11	10.87	67.07	3892	15520	-1920	5852	12288	7492	8416	-935	3130	-8740	584	2302	1
	15.05	-3.31	81.15	-38.31	6.71	66.07	900	16128	-576	4568	15260	5988	9538	-714	3678	97	-2995	-446	1
	16.58	-3.24	83.02	-33.14	3.09	65.93	-1564	18620	-948	3496	13012	1240	11507	-3142	4713	6630	-6985	-2603	1
	18.72	-3.64	84.99	-26.1	-3.34	64.51	-644	19736	-264	10912	20004	3108	13463	-4412	5294	4919	-7727	-3120	1
	21.66	-3.29	86.97	-19.85	-7.03	65.63	-4576	22276	1720	456	16680	-1848	16346	-2353	6555	8118	-10152	-1734	1
	23.48	-2.55	87.06	-17.95	-7.33	65.47	-13132	25064	1924	-4700	13872	-4408	19340	-7289	8866	8048	-9682	-2056	1
	27.25	-3.86	87.65	-12.85	-8.19	64.89	-8200	26300	3300	-2044	14088	-4836	20888	-17855	9768	5621	-7857	-2384	1
	31.53	-9.73	90.19	-8.92	-9.1	63.6	3548	22284	-6224	2236	15524	-7400	21580	-16886	9080	5013	-5059	-4415	1
	34.85	-16.68	88.91	-6.11	-10.54	62.06	8304	20096	-17432	3700	14352	-5044	19564	-18846	8800	4322	-995	-5101	1
	35.29	-20.99	85.8	-3.93	-9.31	62.09	10248	13260	-20624	-1884	16276	-3108	13039	-13572	7323	3936	217	-5154	1
	33.64	-23.81	78.74	-1.97	-7.57	62.16	8704	2412	-19640	-2208	15020	-3804	5556	-2201	3804	3506	-1546	-3878	1
	30.84	-22.14	69.66	-0.28	-6.85	62.59	4172	72	-19404	-8	15588	-4120	2772	313	2620	2591	-1114	-2892	1
	27.38	-22.3	64.67	0.83	-5.97	62.98	2700	5008	-12640	-260	16032	-4424	-4626	-7542	-150	2159	1945	-3246	1
	23.61	-23.29	61.13	1.44	-4.85	63.18	4736	5292	-13248	-320	15708	-3500	-10460	-6107	-2001	1755	2315	-3293	1
	15.78	-22.71	53.5	2.05	-3.39	64.37	4364	212	-12524	-676	14820	-1688	-17980	931	-3254	1158	2559	-2482	1
	6.74	-21.21	45.66	2.55	-2.14	66.43	3880	2164	-9772	-260	15688	-556	-22886	4692	-6296	1290	945	-1888	1
	-2.29	-20.12	40.38	3.04	-2.16	67.77	4436	4540	-10524	1204	15380	236	-28369	3185	-9548	1687	785	-1883	1
	-12.26	-17.3	34.52	3.68	-1.91	69.52	3564	3720	-11548	644	14976	588	-31689	12570	-9225	2080	1512	-2023	1
	-20.97	-12.45	29.47	4.47	-1.66	70.92	1276	3756	-11236	1356	15444	668	-32768	9413	-10314	2829	1232	-1980	1
	-28.74	-10.88	26.14	5.22	-1.72	71.62	2568	7572	-11852	1068	15172	252	-32768	-416	-10788	3602	1291	-2095	1
	-35.62	-12.13	23.78	6.33	-1.25	73.08	5472	9580	-11876	-408	15260	-20	-32768	-2111	-10679	4188	740	-2046	1
	-42.82	-11.82	23.22	7.37	-0.97	74.23	2084	14816	-7276	324	15504	-68	-32768	4023	-11366	4724	622	-2042	1
	-48.59	-7.08	26.71	8.58	-0.85	75.32	-4104	17968	2540	-220	15704	56	-31951	7923	-9622	5223	547	-1921	1
	-51.15	-3.33	28.79	9.8	-0.77	76.1	-5972	18504	5928	596	14888	-280	-23976	4695	-5810	5885	-654	-1844	1
	-50.5	0.58	31.4	10.98	-1.89	75.96	-7164	12700	10456	3472	15204	-288	-12955	-2723	-31	7033	205	-2074	1
	-46.87	0.31	33.91	12.53	-2.51	76.12	-1716	13464	10960	-624	16072	308	-3082	-5975	3238	7595	-572	-1840	1
	-40.77	-1.71	38.72	13.92	-3.54	76.19	4236	13000	1540	3704	15940	-676	4847	379	4362	9386	-1971	-2861	1
	-32.71	-0.83	44.76	15.89	-5.61	73.92	900	13064	-6052	7644	16360	-224	8113	7246	3033	10857	1799	-4818	1
	-26.78	5.47	47.24	18.46	-6.94	70.74	-14228	21880	-2372	6320	17732	1080	6214	12245	1229	12996	3400	-6618	1
	-20.38	10.33	50.56	21.64	-7.95	67.53	-4416	20676	2880	11360	22396	2932	9303	6629	1533	15639	3224	-8573	1
	-14.93	11.05	54.96	24.18	-8.49	64.29	1988	17248	-3832	13396	25984	4976	10034	6595	3032	17158	6241	-9764	1
	-10.46	9.58	56.63	27.73	-7.79	60.87	7308	13204	-8008	5604	23588	7232	8351	6312	2547	18794	6790	-9661	1
	-6.37	7.53	57.13	31.22	-3.7	59.71	8060	15360	-8836	-8664	19112	-6132	7516	4210	3754	20667	4586	-6355	1
	-3.64	6.91	58.78	34.02	-0.38	56.49	708	14656	-7812	-8276	14528	-18624	5758	2958	4413	17428	898	-4042	1
	-1.56	5.98	61.3	34.49	3.26	51.15	-508	16604	-5732	-14848	7476	-23948	5053	-3405	4665	9767	-2714	-1371	1
	0.29	2.89	64.28	32.93	4.72	45.35	2820	15360	-5020	-9204	1744	-19680	4288	-4170	4562	5431	-2954	1198	1
	1.68	0.02	66.25	30.18	5.88	42.01	3840	16064	-4528	-5024	4124	-13048	3302	-496	2722	-670	-1950	4617	1
	2.32	-0.87	67.39	25.15	7.98	42.07	2632	16704	-5296	-5460	5900	-10076	2738	-331	2630	-9632	3988	6102	1
	2.95	-2.41	69.34	17.48	12.15	41.22	1636	15320	-2584	-8492	3832	-10896	2274	-2808	2649	-15983	-2135	8801	1
	3.45	-4.55	72.1	10.06	12.35	41.74	2348	15644	76	-4760	3864	-9844	2340	-5249	2384	-19939	-6483	10495	1
	3.82	-5.8	73.34	2.72	10.99	42.99	2872	15940	1020	-1996	4584	-9016	2644	-1794	1651	-22877	-4911	12072	1
	4.44	-6.31	74.88	-5.38	9.43	45.5	2532	15860	800	-188	5420	-8968	3231	110	1429	-24866	-1417	13037	1
	5.11	-6.5	76.03	-12.57	9.09	48.34	2652	15808	728	-1024	6880	-9568	3495	1567	1299	-26887	4009	13639	1
	5.74	-5.92	77.03	-20.61	10.32	51.63	2464	16088	144	-944	8708	-9196	3744	3082	966	-27956	5677	10592	1
	6.36	-4.9	77.87	-25.64	11.01	53.81	1888	15772	-180	516	9708	-7588	4004	4614	798	-28514	7476	9101	1
	7.21	-2.71	79.58	-32	13.12	57.29	-936	15916	-188	-392	12488	-6792	5094	2765	1372	-28934	12331	8026	1
	8.1	-2.7	80.46	-37.17	16.61	60.85	3832	15012	544	-1908	13544	-4400	5330	1619	1376	-28759	12859	7819	1
	9.09	-1.56	81.14	-40.79	18.45	64.92	-1720	16092	972	-216	15764	-1024	6577	4188	1416	-26718	10496	7626	1
	10.68	-0.59	82.28	-43.45	17.68	69.37	868	15312	-1320	3984	15436	1468	8604	-1735	2601	-21783	6169	5985	1
	12.3	-1.77	82.31	-43.43	13.99	70.22	3460	14108	-4088	6016	13032	4664	9086	-482	2698	-15215	3453	3421	1
	13.91	-2.29	82.11	-41.46	10.02	68.81	552	14292	-3560	7100	11616	6804	9546	-1420	3119	-8513	1970	1108	1
	15.58	-3.69	82.35	-37.45	6.42	66.69	3192	15964	-4688	4868	11144	6312	10295	-2439	3205	-280	218	-1263	1
	17.06	-4.31	81.71	-30.78	2.62	65.58	916	16212	-7008	3580	9572	572	10252	482	3514	5715	-3105	-3987	1
	18.03	-4.21	81.4	-26.87	-0.04	65.07	780	16432	-4900	7280	18392	-3408	10949	-4581	4187	6675	-6513	-3918	1
	19.47	-4.96	82.82	-21.91	-4.86	64.03	-488	19576	-756	6608	20676	2488	12800	-3319	4741	6226	-4604	-1575	1
	22.15	-4.04	83.84	-16.73	-5.79	65.62	-7756	23100	4616	-3424	16156	744	16074	-5841	6575	7685	-7421	-1823	1
	25.62	-4.28	84.78	-12.17	-6.07	65.5	-7460	25752	3024	-2356	16672	-5024	19010	-8660	7666	6869	-7849	-2080	1
	28.79	-4.69	86.07	-8.12	-6.16	65.47	-5100	24264	1600	-4056	14940	-3712	20758	-9987	7969	5203	-5871	-2382	1
	31.66	-8.35	87.11	-5.43	-6.86	64.53	5052	19684	-6572	1756	15876	-6204	22007	-14753	6487	4377	-7125	-3618	1
	35.2	-14.86	84.96	-3.14	-9.24	63.65	9400	19804	-16060	3188	14008	-3748	19069	-13379	5176	4148	-3573	-4079	1
	35.96	-18.77	80.75	-0.94	-9.57	63.92	10504	11772	-18816	-480	15388	-3028	13694	-7141	3403	3816	-2612	-3718	1
	35.57	-19.04	77.21	-0.2	-9.28	64.26	7500	3072	-18076	-936	14520	-3220	9198	3696	1240	2932	-3250	-2368	1
	33.53	-17.3	68.65	0.93	-9.02	65.38	3320	3664	-16900	-796	16596	-2120	4243	200	93	2161	-2944	-2253	1
	28.72	-17.93	61.9	1.86	-8.08	66.6	3288	6244	-13148	-796	16376	-2356	-5224	-7119	-3137	1683	-1660	-2726	1
	22.3	-20.06	56.03	2.64	-7.97	67.09	4820	3116	-13512	2224	15032	-2848	-13047	-6831	-3375	1691	-291	-2977	1
	14.86	-20.88	49.37	3.1	-7.6	67.35	5376	2164	-11672	776	14416	-2704	-17491	955	-4806	1697	975	-2646	1
	6.81	-19.69	43.91	3.68	-6.82	68.05	3560	5396	-10956	1220	15032	-2348	-22617	4033	-8168	1792	323	-1909	1
	-2.83	-17.55	37.85	4.3	-6.67	68.69	3392	3872	-11692	2108	15656	-1492	-27646	4007	-9760	2280	1895	-2630	1
	-11.33	-14.4	33.26	4.79	-5.44	69.55	1888	4008	-10752	-140	14868	-1044	-30486	8647	-9272	2396	2894	-2894	1
	-20.41	-11.47	28.8	5.48	-3.69	70.78	1956	6140	-11168	-8	15356	-804	-32208	3946	-9692	2753	2585	-2693	1
	-28.22	-11.09	26.16	6.14	-2.38	72.09	3092	7568	-11660	-764	15668	-592	-32768	-233	-9134	3024	1915	-2419	1
	-36.4	-11.51	24.08	6.73	-1.04	72.63	3432	8936	-11752	-1860	15232	-796	-32768	-95	-8715	3015	810	-2049	1
	-40.86	-11.05	24.2	7.2	-0.46	73.5	888	11468	-8296	-188	15440	-508	-32768	-383	-8252	3139	3	-1706	1
	-46.92	-9.65	27.74	7.98	-1.03	74.17	-188	16116	-3128	2384	15088	184	-32539	2408	-6952	4252	1156	-2058	1
	-51.02	-6.23	32.59	8.96	-1.51	74.1	-3996	17320	2608	3040	15288	588	-26884	1937	-5010	5405	2106	-2402	1
	-51.56	-4.97	35.24	10.17	-1.93	73.62	-2384	15780	7496	2292	14800	2296	-18366	-2215	-1722	6922	2447	-2609	1
	-48.36	-3.68	37.77	11.72	-1.44	73.79	-4700	15148	12180	-988	15996	1492	-5705	-3198	2160	7845	585	-1987	1
	-42.82	-3.87	40.96	13.62	-1.29	74.7	976	13668	7576	-228	16616	-96	2792	-4768	4985	8625	-1870	-2101	1
	-34.89	-5.26	46.79	15.54	-2.9	74.24	5180	14120	-1328	4436	16116	-1648	8180	5075	4670	9937	-155	-3454	1
	-27.98	1.95	49.53	17.1	-4.09	72.92	-12360	23160	-5860	4804	17044	-1872	8416	20545	-84	11115	739	-4646	1
	-22.19	10.32	50.32	19.69	-5.69	70.57	-10132	17768	-2024	8284	19856	-464	9225	9748	757	13718	1550	-6854	1
	-16.08	10.63	53.43	22.31	-7.23	66.96	3624	16372	-7572	14552	23440	4240	8582	3084	2230	14658	5022	-8968	1
	-11.95	8.32	54.16	25.03	-7.46	63.17	10828	15344	-7988	12228	24420	4820	7142	6707	1376	16210	7570	-9593	1
	-8.57	7.43	54.77	27.96	-5.78	60.7	5668	15632	-8536	-132	21320	2992	5933	8505	2716	18239	7675	-9038	1
	-5.67	7.13	57.57	30.89	-1.31	59.34	464	15592	-4864	-8308	19828	-6380	4571	1187	3528	19927	5014	-6713	1
	-3.33	5.85	61.96	33.25	2.29	55.84	388	17080	-2576	-7824	13324	-16892	4184	-1482	4321	15710	1637	-4775	1
	-1.83	4.12	64.83	32.78	4.52	50.84	2704	14228	-2864	-11336	7312	-23172	3747	-4	3464	7634	-3289	-3199	1
	-0.33	3.31	67.12	30.52	5.91	44.84	1536	16232	-3384	-6976	816	-17148	3337	3051	2290	3084	-728	-215	1
	0.82	3.25	69.06	26.57	7.85	41.22	316	16860	-4364	-5252	5112	-11352	3447	425	2857	-4321	439	3834	1
	1.75	1.57	70.86	21.11	11.21	40.49	2116	16028	-3768	-7092	4184	-10316	3135	-5412	3685	-11933	5125	4978	1
	2.57	-1.95	72.71	14.54	14.59	39.2	2620	15116	-2116	-8384	3088	-10540	2624	-5506	3223	-16856	-1422	7580	1
	3.25	-4.46	74.53	6.33	15.13	39.14	3056	15720	-576	-5220	3120	-10088	2800	-3048	1973	-21371	-6097	10372	1
	3.86	-5.38	75.82	-2.54	13.32	40.62	2300	15952	416	-2760	3604	-9488	3135	-542	1889	-24095	-5652	12649	1
	4.24	-5.57	76.85	-5.57	12.72	41.31	1504	15736	856	-1260	3964	-8668	3686	-1444	2130	-25880	-2181	14379	1
	4.89	-6.18	77.76	-13.12	12.02	45.18	3188	15768	1316	-1172	8124	-9300	3937	-891	1887	-28172	3126	14321	1
	5.85	-5.93	78.77	-19.84	12.28	48.87	616	16604	1716	344	8920	-8876	4536	1605	1606	-28878	5307	11386	1
	6.71	-5.33	79.8	-26.07	13.33	51.77	2028	16024	1512	-728	10364	-8632	5370	860	1743	-29899	10581	9841	1
	7.72	-5.33	80.09	-33.14	16.75	55.59	3160	15300	1196	-1924	13556	-7212	5568	2975	1324	-29777	12556	8215	1
	9.13	-3.22	80.94	-38.11	19.22	60.04	-3268	15192	1036	44	14076	-2028	7703	595	2366	-28389	12716	7954	1
	11.03	-3.91	82.03	-41.55	19.52	65.23	4632	15308	-1404	2972	17388	1384	9104	-2866	2736	-24263	9983	6089	1
	12.53	-4.19	81.46	-42.46	17.48	67.11	1640	13760	-4776	5432	14208	4972	9728	3040	2567	-17960	4792	3748	1
	14.43	-3.58	81.12	-41.43	13.33	65.89	420	14936	-5092	7996	11452	8268	10030	-2432	3079	-10298	2081	1135	1
	15.93	-5.45	80.54	-37.27	8.86	63.3	6068	16020	-4436	3716	11984	8444	9940	211	2558	-1294	-1048	-961	1
	17.23	-4.47	80.29	-31.65	5.54	63.63	-312	15456	-5172	2532	12292	1732	10598	3857	2926	5112	-7436	-2794	1
	19.01	-3.22	80.8	-25.48	-0.97	62.31	-1520	17136	-3904	9408	16168	-3700	11795	-2304	4199	7631	-9976	-4050	1
	21.16	-3.64	83.05	-19.46	-7.24	60.9	-1756	21232	304	6532	19904	2120	14141	-4059	5312	7588	-3119	-1533	1
	23.66	-2.68	84.14	-13.57	-8.04	62.18	-9108	24788	3312	-1280	14932	-4820	16693	-4339	7130	8593	-4107	-2894	1
	26.43	-1.85	84.1	-9.7	-6.01	61.34	-13476	25872	4064	-4616	15392	-5648	20136	-12639	9140	6192	-3564	-2305	1
	30.64	-6.06	86.25	-6.44	-4.69	60.71	-352	23568	-2532	-5544	16984	-8048	21024	-18991	8234	5715	-4092	-3429	1
	33.64	-12.93	86.2	-3.48	-6.07	59.62	10428	21532	-11080	3480	13640	-5072	21629	-19293	7016	4380	-3071	-3765	1
	35.46	-19.13	83.31	-1.59	-6.12	60.54	12468	17992	-17924	-652	16476	-1996	16498	-14516	4923	4018	-1220	-3566	1
	35.17	-22.35	76.75	0.14	-5.36	61.72	11780	5300	-20284	-2624	15620	-2408	9004	1379	1588	3578	-3372	-2662	1
	33.31	-19.67	67.9	1.52	-5.49	62.96	5656	2368	-18164	-236	15124	-4052	6933	7612	521	2361	-4576	-1178	1
	30.48	-17.53	61.18	2.45	-6.45	64	1480	3968	-13008	1204	16100	-3512	-152	-676	-2412	1917	-1887	-1882	1
	25.26	-17.92	55.49	2.91	-6.27	64.89	4076	5048	-12964	556	15680	-2056	-9592	-3929	-4614	1347	-233	-2378	1
	17.12	-19.02	47.77	3.25	-5.79	67.01	3892	-8	-12412	280	15156	1020	-15744	-4198	-3844	638	-1265	-1940	1
	9.66	-19.42	41.28	3.41	-5.93	68.72	4928	1352	-11428	256	15256	1064	-19468	839	-5629	744	-2464	-1431	1
	5.44	-18.82	38.61	3.72	-6.58	68.92	2692	3648	-10020	3704	15404	-264	-24966	3618	-8925	2184	-1103	-1870	1
	-5.37	-17.35	32.18	4.38	-6.66	69.87	4660	4488	-11748	-24	15284	80	-29607	7048	-10447	2365	443	-2053	1
	-15.12	-12.51	26.85	5.15	-5.46	71.19	1092	2532	-11644	-84	14856	-724	-31922	12249	-9137	2941	-1247	-1705	1
	-23.5	-8.81	23.21	5.9	-5.82	72.32	208	6256	-11944	1432	15492	-200	-32768	2961	-9809	3189	-585	-1482	1
	-30.99	-9.26	21.12	6.46	-5.36	73.29	3020	8936	-15120	-1684	15108	716	-32768	-3974	-9051	3230	-1401	-1323	1
	-37.2	-9.94	20.39	7.26	-5.11	74.26	1412	10216	-9512	1200	15324	128	-32768	-1385	-8611	4053	-2998	-1310	1
	-43.31	-9.62	23.67	8.31	-6.14	74.35	980	17108	-2756	1384	15180	-916	-32768	1347	-9037	4796	255	-1893	1
	-47.25	-6.09	28.11	9.16	-5.63	74.69	-2804	19156	4004	712	14664	-1664	-26995	7792	-7057	5462	-645	-1980	1
	-48.36	-1.59	30.55	10.5	-6.6	74.27	-5792	16112	8796	4112	15100	1408	-17007	6655	-4490	6735	545	-2114	1
	-45.09	2.93	32.34	12.05	-6.98	73.87	-6968	14068	11360	1928	15448	1836	-4153	425	720	8228	-49	-2278	1
	-38.58	2.56	37.58	14.2	-7.1	74.27	2404	15436	3764	2088	17920	872	4183	-1557	3915	9570	-1622	-3023	1
	-32.98	1.59	41.98	16.15	-8.07	73.18	4880	13808	-2016	5088	17392	-1240	8484	7046	3475	11214	325	-4425	1
	-25.52	7.8	46.23	18.2	-9.02	71.05	-11368	20452	-3416	6120	17296	-2412	7763	13781	1931	12409	1879	-6075	1
	-19.37	12.92	49.35	21.02	-9.77	68.12	-6024	17204	-1724	9084	20400	404	8641	2789	2851	14380	2614	-8061	1
	-15.21	11.12	52.6	23.56	-10.57	64.51	4796	17492	-5360	12588	24520	4112	8307	756	3521	15952	5179	-9860	1
	-10.49	8.64	54.47	26.52	-10.35	60.75	6284	14400	-7956	12972	25652	7172	7068	6809	3038	17484	7589	-11086	1
	-8.16	8.32	55.44	28.62	-8.94	58.91	-60	15560	-8792	4320	22872	4020	6256	2699	4862	18133	9842	-10846	1
	-5.33	5.71	58.4	31.46	-3.1	55.92	2240	16224	-5648	-7864	15348	-13852	5547	-5740	5122	18783	6439	-8209	1
	-3.5	3.33	61.27	32.47	1.86	50.03	2720	16156	-2908	-16188	9696	-26972	5142	-3576	4757	11041	5634	-6817	1
	-1.13	0.99	64.65	30.95	5.13	42.79	3024	15376	-3388	-7736	1420	-18400	4801	-419	3315	4397	3271	-4332	1
	0.52	-0.84	66.8	28.09	7.33	37.85	3720	16616	-4556	-3064	3180	-12316	3967	-1269	3273	-1637	3967	-26	1
	1.38	-2.22	68.24	23.19	10.59	36.66	2404	15896	-4416	-8564	5816	-11736	3354	-3700	3571	-9959	1711	3759	1
	2.28	-5.08	70.06	15.61	14.99	35.47	3304	15492	-3448	-9812	3020	-10700	2568	-5523	2821	-16140	1665	5378	1
	2.85	-7.07	71.57	8.23	15.78	35.69	2744	15548	-1924	-7040	4124	-9872	2169	-2350	1887	-20731	-8467	8552	1
	3.37	-7.76	73.66	-0.31	13.23	37.57	1704	15940	-220	-3468	4392	-8588	2654	-2356	1778	-23117	-10358	11951	1
	3.87	-8.42	74.94	-7.21	10.5	40.93	2240	15428	92	-612	5728	-8228	3110	-2065	1700	-24866	-4532	14881	1
	4.62	-8.52	76.82	-14.15	9.06	45.26	1400	16012	-12	-636	8568	-9840	3643	-1301	1461	-26550	-923	14185	1
	5.4	-8.92	77.76	-21.41	7.29	48.24	4740	15508	888	2700	6044	-8540	3882	-250	923	-27401	4379	10871	1
	5.98	-8.68	77.73	-27.11	9.52	50.29	2892	15644	1444	-1648	11324	-10660	4181	3773	971	-28723	12008	8546	1
	6.91	-7.05	78.69	-32.81	13.15	52.66	1684	16156	1288	-2648	12156	-8760	5072	3637	895	-29529	11866	7759	1
	7.87	-5.67	79.44	-37.84	15.32	57.17	1588	15504	-800	1092	14368	-2352	5790	5120	769	-27836	11245	7032	1
	9.36	-2.53	79.86	-41.2	15.82	62.41	-3456	15528	-2312	3664	16780	1588	7298	546	1833	-22444	9738	5500	1
	10.74	-3.09	80.33	-41.73	15.12	64.93	2732	15268	-3736	3008	13968	1700	8131	-945	1797	-16677	5977	3681	1
	12.09	-3.67	79.63	-40.24	11.39	65.48	3824	14444	-4816	5656	12000	5272	8552	2995	1494	-9513	687	1339	1
	13.39	-4.08	78.68	-36.18	7.01	64.66	3580	14564	-3852	2620	11972	5368	8261	1129	1572	-1407	-3742	-579	1
	14.6	-3.89	79.73	-31.79	2.98	64.82	812	15768	-484	5116	13096	144	9518	395	1995	4050	-8899	-2181	1
	16.28	-2.67	81.16	-25.31	-4.73	63.16	-2720	18908	-272	15016	19680	-1456	12017	924	2847	3692	-7401	-1135	1
	19.31	-1.2	82.28	-19.8	-7.77	63.99	-6260	23096	1916	356	19176	-3704	15169	-3215	4855	6522	-4429	-661	1
	22.84	0.09	82.68	-15.09	-8.56	64.29	-11304	24024	3104	-1872	14684	-4880	18409	-6200	7020	6598	-2680	-3131	1
	25.93	0	83.12	-11.15	-6.58	63.42	-9740	24836	1268	-4240	16324	-7352	20941	-11102	8210	6429	438	-4289	1
	30	-3.37	85.12	-7.41	-4.89	61.53	292	22800	-5424	1124	13720	-6416	20696	-14693	7224	4452	3170	-4877	1
	33.42	-10.85	83.76	-4.97	-4.17	61.47	8704	19460	-15672	2148	16508	-1512	19838	-15856	6360	3886	4159	-4555	1
	34.26	-15.39	80.32	-2.92	-2.52	62.86	9264	12780	-18616	-2596	15656	-432	14149	-10576	5294	4062	657	-3135	1
	33.93	-17.63	74.42	-0.82	-2.11	64.82	8456	2852	-19480	-344	15180	-1304	9889	700	3826	3183	-1242	-1921	1
	32.2	-16.37	66.94	0.55	-1.85	66.11	3728	3644	-17668	-88	16640	-2492	5051	-101	2481	2927	838	-2366	1
	28.63	-16.4	61.8	1.92	-1.03	67.16	1892	4456	-13012	200	15560	-1868	-3094	-4822	536	2870	2785	-3016	1
	22.75	-18.18	56.94	2.75	0.28	68.29	4120	3604	-13016	-1752	15464	-1472	-12046	-7347	-95	2373	2401	-1937	1
	14.47	-20.24	50.7	3.51	1.15	69.62	4812	1872	-11944	-340	15560	-1532	-17162	-4302	-310	2125	70	-1109	1
	5.4	-20.83	45.9	4.11	0.78	70.96	3956	5276	-9880	936	15568	-708	-23126	-262	-3867	2032	844	-1169	1
	-1.83	-20.52	42.35	4.6	0.78	72.37	4588	4296	-11480	-172	15168	-704	-27364	1647	-5300	2137	1109	-1166	1
	-11.94	-17.9	37.87	5.06	0.8	73.79	2972	4856	-11772	-472	15028	-460	-30772	9064	-5043	1949	-607	-681	1
	-21.6	-14.06	34.21	5.56	-0.03	75.45	1748	6228	-11556	980	15192	-464	-32768	3808	-5868	2423	-1968	-354	1
	-29.3	-13.71	32.11	6.14	-1.18	76.54	3140	8088	-12020	1144	15232	-752	-32768	-2880	-5687	3012	-1260	-483	1
	-35.67	-14.81	31.39	6.71	-1.67	77.25	3488	11164	-10160	740	15244	-304	-32768	-3538	-6026	3495	-649	-626	1
	-42.41	-15.09	33.49	7.57	-1.83	78.15	1148	15980	-4028	-84	15376	1736	-32768	-2612	-5929	4031	-795	-698	1
	-47.22	-13.85	37.8	8.48	-2.18	78.5	-1536	18388	544	1212	15472	1480	-29043	-2737	-5361	4997	-1495	-761	1
	-47.22	-13.85	37.8	8.48	-2.18	78.5	-1536	18388	544	1212	15472	1480	-29043	-2737	-5361	4997	-1495	-761	1
	-47.21	-10.99	39.71	10.09	-3.94	77.86	-5632	13752	11136	3484	14668	-368	-10706	-1398	525	7288	-1215	-911	1
	-42.56	-9.13	42.36	11.68	-5.11	77.7	-1548	14896	8432	1752	15016	-1880	-938	-3376	3359	8342	-2008	-853	1
	-35.93	-8.84	47.43	13.48	-5.66	78.1	5160	15416	3060	-416	16428	-1064	4620	3958	3680	8996	-2882	-1123	1
	-29.29	-6.64	50.17	15	-6.36	78.3	3748	13080	-2776	2056	16248	-808	11164	18986	2847	10021	-2751	-1812	1
	-23.75	2.15	52.36	17.24	-6.8	78.31	-9708	22968	-3380	1104	18996	908	5573	23885	-2707	11549	-1768	-2814	1
	-17.73	12.42	52.24	19.82	-8.49	76.66	-8676	17588	-6788	8800	21552	2344	9254	9708	52	13320	-783	-3489	1
	-13.14	11.61	54.13	21.95	-10.11	74.06	4200	14100	-8584	13508	23252	2636	7426	-697	2534	14973	1193	-4767	1
	-9.83	7.95	53.83	24.89	-11.84	70.29	7348	13604	-8464	9720	22172	5500	4937	4684	1615	15583	2048	-5806	1
	-6.83	5.41	55.49	28.03	-9.35	69.2	4916	17396	-6216	-6160	19940	-348	3984	4114	2626	18339	1655	-3819	1
	-4.65	5.28	59.23	30.95	-6.48	67.73	-480	16584	-2664	-6736	17172	-7968	3166	945	2750	18305	-2963	-2304	1
	-3.14	4.62	62.87	32.25	-4.28	63.82	1040	15556	-1796	-11372	10300	-18808	3283	-172	2759	13891	-6667	-381	1
	-1.72	3.82	65.45	32.14	-3.18	57.42	2084	15196	-1920	-8244	4352	-17896	3024	3283	1876	8356	-8731	-215	1
	-0.37	3.67	68.53	29.83	-1.88	52.36	740	17048	-1500	-5060	4816	-12960	3067	1501	2222	1660	-5360	4520	1
	0.75	2.28	71.55	26.4	0.04	51.56	1024	16388	-1068	-6024	6356	-11204	3431	-4817	3701	-5767	-116	7757	1
	1.8	-0.56	73.98	19.73	4.19	50.03	1944	15560	-1376	-8748	2980	-12392	3433	-5881	3363	-13109	-895	9798	1
	2.82	-2.9	76.02	12.94	6.45	49.28	2236	15848	-968	-6168	3812	-8560	3552	-3630	2432	-18151	-5502	11858	1
	3.66	-4.56	76.91	4.22	6.75	50.52	3792	15608	-760	-1880	3656	-7796	3446	-856	2036	-21487	-6205	13777	1
	4.31	-5.2	77.82	-2.97	6.16	52.41	2608	15832	-244	-1420	7392	-9288	3401	37	1728	-24702	-3563	14158	1
	4.99	-5.67	78.69	-10.3	3.17	54.63	3436	15744	760	4140	5948	-8328	3250	1147	1567	-26115	3235	12858	1
	5.53	-5.32	79.28	-17.88	4.95	56.1	2412	16040	244	-284	8276	-10160	3550	3546	1159	-26771	10851	8582	1
	6.12	-3.88	80.26	-24.11	9.29	55.84	-524	16304	-1700	-3628	10548	-14648	4386	2259	1335	-29751	11674	6887	1
	7.01	-3.8	81.01	-30.63	12.31	56.36	2720	15100	-992	-3372	11820	-8568	4506	1236	1431	-31073	7476	5929	1
	8.09	-2.63	82.32	-36.17	14.14	60.83	-1220	15680	208	-2448	14788	-1368	6027	543	1731	-27645	5786	7744	1
	9.42	-2.69	83.57	-39.83	13.05	67.1	1424	15712	-648	2204	17176	1492	7184	-1920	2364	-21619	1071	8931	1
	10.71	-3.6	83.86	-40.05	9.32	70.21	2324	14616	-3040	4448	13524	1832	7910	-1366	2649	-14333	-4272	6245	1
	12.53	-4.48	84.11	-38.47	3.82	70.81	920	14228	-3216	5892	11640	2316	8764	-2031	3323	-7561	-4864	2704	1
	14.15	-5.27	84.6	-34.31	-1.9	69.32	1428	16304	-3272	5020	12172	4016	9182	-5199	3497	-285	-4979	-1763	1
	15.49	-7.06	84.2	-29.4	-4.95	68.93	3344	17340	-4128	1228	13656	-2556	9412	-673	3376	6777	-9683	-3085	1
	17.2	-6.69	85.27	-23.55	-9.86	68.66	-1788	18972	-1244	5828	19660	-560	10781	-3849	3885	3578	-9602	608	1
	19.14	-6.16	86.31	-18.65	-12.79	69.98	-4936	21760	2588	1348	15308	-4068	12699	-4774	5174	4174	-11212	308	1
	21.67	-5.2	86.49	-14.14	-14.08	69.39	-9596	23104	2184	-868	17000	-7384	15397	-7170	6582	4276	-9020	-1513	1
	24.4	-4.56	86.38	-11.15	-14.7	68.79	-11112	23564	452	64	13808	-5352	18362	-12011	8560	2972	-4758	-1802	1
	28.26	-7.58	87.81	-8.82	-14.95	68.2	-2432	21944	-2228	3076	15180	-3144	19274	-18290	7458	1940	-3769	-2794	1
	31.81	-15.9	86.99	-6.6	-15.86	68.16	8988	18400	-12120	2688	15296	340	19134	-18788	5671	1952	-2668	-2623	1
	33.41	-20.44	83.93	-4.9	-15.19	69.36	12100	12972	-16780	-1248	14764	1104	15727	-9309	5428	1885	-5799	-1659	1
	34.19	-21.94	77.34	-3.37	-15.49	70.7	10060	5220	-17628	692	16268	892	11912	4595	2956	1846	-5764	-1790	1
	33.01	-19.5	69.81	-1.84	-15.34	71.81	5228	4620	-16500	-816	15920	748	6486	6398	1466	1906	-4049	-2483	1
	29.87	-16.96	64.48	-0.43	-15.05	72.53	1324	5324	-13336	2328	15164	-2372	-2024	1196	306	2598	-3988	-2349	1
	24.11	-17.51	59.32	0.73	-15.48	71.39	1180	3212	-12776	3484	14924	-5164	-10975	-11402	-583	2968	-981	-2553	1
	19.09	-19.71	55.42	1.68	-14.35	70.42	2980	3784	-11884	-540	14768	-5016	-17021	-12065	-2605	2517	677	-2536	1
	10.49	-22.93	50.95	2.41	-12.52	70.02	4912	5852	-11488	-624	15712	-4284	-22747	-8302	-3638	1871	760	-2136	1
	1.29	-23.33	45.41	2.96	-10.56	70.2	6056	4572	-12728	-740	14688	-2712	-27112	4977	-6018	1327	365	-1837	1
	-8.03	-18.92	41	3.44	-9.43	71.25	2256	5656	-11532	1024	15460	-960	-29072	13948	-6252	1322	248	-1564	1
	-18.22	-12.44	37.71	3.92	-8.67	72.46	-1588	8708	-10412	516	15400	-492	-30632	2138	-7071	1714	-108	-1365	1
	-26.81	-12.14	35.6	4.5	-7.96	74	1860	9820	-12244	292	15136	380	-31917	-2147	-6743	1969	-784	-1318	1
	-32.28	-12.61	35.26	5.13	-7.51	74.8	3504	11812	-8424	720	15504	1468	-30872	-2939	-5760	2855	-265	-1484	1
	-38.94	-13.05	37.35	6.05	-7.17	75.32	2952	16224	-2320	1104	15552	1004	-27085	243	-6500	3876	-152	-1567	1
	-41.73	-10.97	41.12	7.3	-7.01	75.85	1708	16504	812	1428	15068	816	-19191	6073	-5560	4903	-490	-1747	1
	-41.56	-6.63	43.67	8.62	-7.2	75.94	-4672	14524	1540	2000	15000	852	-11986	8064	-3468	6195	-263	-1963	1
	-38.82	-1.1	46.29	10.13	-7.12	76.18	-4148	12264	1796	776	15028	40	-4479	2211	44	7164	-312	-2280	1
	-33.68	0.58	51.62	11.75	-6.91	76.33	136	13072	412	2088	16800	-1152	3266	2916	2226	7805	-525	-3037	1
	-27.56	2.64	55.33	13.87	-7.66	75.05	-1152	15932	-5840	4444	16244	-720	6904	9652	1578	9141	526	-4160	1
	-22.98	7.01	57.11	15.6	-8.13	73.7	-6808	21364	932	4656	18060	-448	4012	5122	-557	10570	858	-5298	1
	-18.53	7.41	60.33	18.36	-9.24	70.73	2092	18880	-1984	9472	20728	996	6482	622	2540	12939	2268	-7743	1
	-13.57	5.35	61.76	21.38	-9.99	66.7	4644	14028	-9328	11052	23648	2104	5527	4212	3311	14740	4304	-8734	1
	-11.95	4.53	61.48	22.57	-9.97	65.32	3300	14292	-11724	11356	24548	5656	4185	171	2726	16198	5452	-9959	1
	-9.47	3.05	62.51	26.26	-7.86	62.91	1064	16104	-5568	-248	18508	-3152	2705	-2809	2846	16502	7068	-9235	1
	-7.3	1.5	65.87	29.25	-2.65	58.21	1788	16692	-188	-6540	12368	-18408	2316	401	2532	15866	8195	-8934	1
	-5.36	1.09	68.68	30.06	4	50.24	2348	16100	-556	-10252	7792	-20936	2619	4031	1496	8929	5397	-8077	1
	-4.1	1.52	70.4	29.28	7.47	44.27	2224	16360	-1064	-11520	1596	-17608	2525	4042	1520	4405	550	-4355	1
	-2.48	1.51	72.95	25.75	8.87	39.96	960	16608	-1284	-4100	5904	-11216	2971	291	2722	-3710	2636	115	1
	-1.01	0.03	75.58	19.9	12.8	38.26	1204	16224	-1792	-7504	4380	-11260	2992	-4423	2829	-11300	4025	2956	1
	0.09	-2.29	76.31	14.26	15.26	37.58	3764	15028	-3176	-8620	4884	-10016	2889	-2825	1536	-16486	-1357	5988	1
	0.93	-3.95	75.83	5.64	15.02	38.65	4960	15544	-2700	-1908	4112	-7340	2288	2415	619	-21367	-6699	9535	1
	1.68	-2.91	76.69	-3	13.56	42.33	160	16124	-1448	-2712	7616	-8752	2071	3007	707	-24039	-3250	12104	1
	2.39	-2.5	77.93	-10.34	10.49	45.89	1816	15416	-1664	3064	7128	-8276	2420	226	764	-24955	-259	11288	1
	2.82	-2.85	77.92	-16.56	10.22	48.29	3064	15372	-1532	444	9064	-8656	2376	3754	493	-24775	10644	7370	1
	3.54	-1.56	79.19	-22.56	14.37	49.9	616	15724	-100	-3452	11748	-12648	3221	3120	698	-26172	13205	5857	1
	4.55	-0.74	80.5	-29.24	17.61	51.32	1704	15484	-652	-1416	11140	-7952	4152	2143	860	-26587	9671	4535	1
	5.46	-0.14	81.18	-33.34	18.16	55.42	-200	15200	-1152	1848	13720	-1204	5130	2999	965	-23667	10300	4444	1
	7.09	0.96	81.99	-36.05	18.57	59.73	-1496	15772	-192	1500	14452	1436	6642	-2417	2007	-19273	9546	3627	1
	8.59	-0.39	83.05	-36.6	18.09	63.65	2640	15252	-1540	1620	13888	524	7507	-2675	2164	-12756	6043	1524	1
	10.55	-2.05	82.62	-35.01	15.85	65.04	2440	14092	-3992	3348	11232	76	8277	801	2286	-7306	3966	-1262	1
	12.14	-2.23	82.51	-31.95	13.66	65.8	-188	14568	-4012	2396	12208	852	8973	-2375	3148	-2441	2119	-2400	1
	13.81	-3.91	82.98	-26.85	11.18	66.46	3432	16460	-2368	-2284	14512	680	9333	-2950	2893	3564	-7126	-98	1
	15.75	-4.5	83.6	-22.75	4.17	67.88	1000	19164	-1276	9608	25232	3068	10797	737	2475	2232	-14026	3077	1
	17.68	-3.03	84.46	-18.42	-2.04	69.13	-4776	22196	580	3540	13372	-3676	12398	-399	3536	5053	-12553	1069	1
	20.23	-1.64	84.51	-13.91	-4.6	68.62	-7748	22908	2792	-492	14940	-7932	14848	-6038	5025	4325	-6232	-1142	1
	23.69	-2.1	85.26	-10.84	-5.49	67.24	-5848	24092	2512	400	14368	-8424	17826	-8447	6462	3485	-751	-2229	1
	26.19	-3.27	86.29	-9.05	-5.06	66.02	-2488	22220	-2588	1232	14464	-7884	18831	-10271	5810	2588	1281	-3033	1
	28.91	-7.04	85.95	-7.43	-5.06	66.11	4148	18500	-10060	1680	15796	-640	19089	-14834	5107	1755	2571	-3031	1
	31.37	-13.57	83.32	-5.39	-3.53	67.26	10264	15324	-14676	-5060	16184	1384	16136	-15598	4335	1395	-3245	-1053	1
	32.38	-19.19	77.14	-3.91	-3.7	68.11	12712	7344	-17464	-620	16000	1604	11330	-1639	1879	1032	-6572	-835	1
	31.65	-17.66	69.89	-2.79	-5.58	68.69	7776	4140	-17232	3700	16100	228	7959	11430	-652	1672	-2559	-1695	1
	28.81	-13.6	62	-1.43	-4.98	69.89	1420	4580	-12228	-3488	15296	-156	127	6755	-3601	1440	-1966	-1177	1
	24.12	-13.11	56.51	-0.21	-5.78	70.5	1748	5140	-11976	2824	15260	-4268	-7740	-6869	-4183	2122	-5592	-769	1
	16.87	-16.51	49.65	0.99	-7.59	69.9	5340	3656	-11936	1544	14360	-3972	-13586	-6519	-5305	2069	38	-1690	1
	9.57	-17.8	45.05	1.65	-6	69.93	4492	6948	-10356	-2824	15044	-2912	-19536	-750	-8027	1453	154	-1426	1
	1.3	-17.6	40.26	2.39	-5.5	70.79	4484	5876	-12072	1128	15056	-1928	-23854	3255	-9097	1479	-1836	-1040	1
	-8.21	-14.77	35.08	2.94	-5.64	71.67	3572	6280	-10660	-124	15036	-1744	-27043	10164	-10282	1454	-449	-1146	1
	-15.94	-11.11	31.32	3.4	-5.37	72.62	1952	7496	-10776	1416	15116	-1260	-28296	9214	-11080	1636	-956	-1175	1
	-23.36	-8.13	28.7	4.05	-5.59	73.27	2092	8972	-10648	1732	14976	-1128	-28864	6729	-11477	2351	1193	-1780	1
	-30.84	-6	25.93	4.75	-4.66	73.93	2192	10016	-10428	-520	14740	-1148	-29313	5819	-12018	2627	1509	-1901	1
	-37.57	-3.83	24.77	5.53	-3.74	74.85	984	12636	-8216	1044	15076	-652	-29990	6131	-12638	3072	1204	-2020	1
	-41.36	-1.19	25.94	6.32	-2.99	74.9	-816	15512	-4072	-208	14640	-2808	-28078	9654	-12957	3517	1940	-2189	1
	-45.44	4.22	28.38	7.16	-1.64	74.2	-3456	16632	-916	-1312	14444	-3612	-24677	12529	-12075	3335	1487	-2011	1
	-47.17	10.52	30.43	7.77	-0.94	73.84	-5168	15276	3228	88	14484	-2984	-18498	11116	-8556	3565	1042	-1971	1
	-46.35	13.7	32.13	8.43	-0.39	73.74	-5876	15472	6328	-516	14528	-2748	-11645	7149	-4905	3908	1512	-1928	1
	-42.83	15.48	35.1	9.03	0.82	73.55	-2476	14992	7084	-2756	14876	-2472	-3938	4412	-879	3902	557	-1574	1
	-37.98	16.37	39.33	9.76	1.31	73.57	-2068	14780	4072	56	14768	-2676	1934	6339	1573	4278	12	-1629	1
	-30.51	17.95	45.74	10.48	0.99	73.5	756	13432	-2472	748	16384	-3220	9583	8754	2781	4368	1096	-2067	1
	-25.13	20.18	49.6	11	0.94	73.43	-2364	19564	-2492	1072	16856	-3116	4761	11566	530	5033	1401	-2448	1
	-20.67	22.8	53.12	11.97	0.59	72.82	-4888	17764	-2564	2928	17272	-3228	4776	10430	1093	5921	2851	-3115	1
	-15.92	23.81	57.08	13.06	0.52	72.12	-420	17352	-3836	2732	17296	-2272	5503	5522	3487	6715	3701	-3937	1
	-12.49	22.54	59.59	14.33	0.48	71.2	64	15520	-7232	3716	17852	-2564	4558	5116	3206	7690	3538	-5048	1
	-9.75	21.76	61.28	15.89	-0.31	69.15	-1012	14824	-5940	6192	18028	-344	3446	2428	2956	8695	4758	-6684	1
	-7.34	19.41	64.13	17.46	-0.59	66.84	456	16576	-4120	6016	17920	-1004	2089	1660	3031	9612	6653	-8122	1
	-5.87	17.74	67.62	19.19	0.01	64.03	-536	15712	-1420	5492	18104	-2648	679	2509	2854	10001	9752	-9337	1
	-5.13	16.98	70	20.55	2.94	61.26	-600	15536	1616	-752	13580	-7424	658	1801	2459	10330	12046	-11224	1
	-3.91	16.23	73.21	21.91	8.21	55.38	-968	16580	788	-4572	10536	-12624	1401	4346	2607	9788	13293	-11892	1
	-2.93	16	75.4	22.63	14.07	47.57	-416	16744	612	-5232	6640	-14128	1687	2824	2302	7769	11284	-12305	1
	-2.32	15.15	76.49	22.49	15.85	43.21	2464	16340	-448	-2452	2940	-15816	2351	1702	3168	4775	11412	-12189	1
	-1.06	13.03	78.46	20.84	19.89	35.78	628	16572	-2976	-2960	3736	-16292	2409	-7	3450	-1209	17271	-11453	1
	-0.04	10.05	79.45	16.51	25.94	28.83	2408	15792	-4336	-6052	2912	-13036	1998	-2423	2988	-8249	15819	-8379	1
	0.58	7.44	79.35	10.66	31.03	25.74	2640	15436	-4572	-8048	5424	-10796	1366	342	1952	-13840	11258	-2994	1
	0.85	6.33	79.6	5.16	31.24	25	1332	16120	-2672	-4464	4536	-11576	650	830	1313	-19255	-1785	-248	1
	1.04	5.37	80.59	-2.8	25.75	25.73	484	15996	-1304	1608	5608	-8780	672	658	1357	-21734	120	1062	1
	1.15	4.48	81.58	-10.05	22.85	27.33	1772	16092	180	3460	8492	-9528	422	724	1010	-22062	10201	-54	1
	1.15	3.59	81.71	-15.12	25.07	28.78	2928	16484	1668	-2608	10080	-11140	181	3221	808	-22208	16025	-1398	1
	1.2	3.89	81.9	-18.92	26.66	29.33	1204	15964	1260	804	10572	-10556	594	5041	522	-22515	12466	-2199	1
	1.56	5.19	82.54	-23.37	26.94	31.91	560	15972	948	1924	13000	-5232	1540	6119	-100	-20654	15454	-2572	1
	2.02	6.64	82.89	-26.39	28.72	36.38	1332	16260	884	-1044	15020	-2268	1662	7646	-206	-18441	16234	-1671	1
	2.45	7.89	83.28	-28.1	30.14	40.93	776	15868	-1432	-692	15644	-3144	2076	6852	2	-16000	12340	11	1
	2.99	8.51	83.15	-29.25	29.19	45.84	2028	15376	-1900	4100	14724	2252	2426	6112	-195	-13056	9123	572	1
	3.58	8.78	82.33	-28.22	27.29	50.6	2836	15776	-2884	3136	18288	-476	2637	7369	-762	-5486	5858	253	1
	4.09	9.67	80.91	-25.13	23.35	52.84	1104	15276	-4512	3600	13492	-868	2145	7617	-741	926	2259	-1508	1
	4.24	10.05	80.18	-21.19	20.8	54.68	692	16292	-4448	-548	14004	-5900	1699	4478	-164	2198	-529	-310	1
	4.25	9.2	79.69	-18.42	17.7	56.85	2132	15820	-3280	568	13800	-3208	1105	2667	111	-1205	-1207	1294	1
	4.19	8.45	79.42	-16.03	14.13	60.52	-84	15424	-3652	1852	14972	-600	1251	712	314	-633	-760	253	1
	4.21	7.13	79.54	-13.87	12.47	62.35	1884	15848	-2336	736	15128	-2900	1311	-1402	306	-156	3250	-1560	1
	4.2	5.22	79.74	-11.86	11.68	64	1348	16096	-872	2828	14928	-912	1417	755	-293	-790	5034	-1438	1
	4.39	4.36	80.5	-10.25	10.77	65.43	772	15836	-624	1540	15532	-120	2042	597	-211	-36	4218	-1471	1
	4.66	3.39	80.72	-8.36	10.97	67.46	2536	16128	-688	-244	16076	-1436	2440	1841	-407	449	2217	-1459	1
	5.07	3.46	80.51	-7.17	9	67.26	748	15164	-2888	6044	13472	-3496	2996	3715	-717	221	3609	-1413	1
	5.63	3.88	79.57	-5.98	7.17	66.11	536	15464	-4772	5080	15460	-1296	2921	2075	-408	-1121	9008	-2023	1
	5.93	3.23	78.77	-5.23	8.45	66.9	2508	15596	-4296	-1172	15324	3920	2723	738	-423	-479	6923	-1695	1
	6.19	2.19	77.98	-4.1	10.22	66.74	2864	14992	-2464	-4184	16984	-2784	2751	2896	-998	1211	1814	-1891	1
	6.47	2.58	78.39	-3.02	9.49	68.34	-52	15852	-916	-1004	14920	-1672	3200	2536	-973	47	2059	-498	1
	7.16	3.02	79.47	-2.17	8.53	69.21	-512	16020	-268	2412	15236	-4008	4473	345	-410	-11	1180	-565	1
	8.27	2.59	80.84	-1.62	7.21	69.22	12	15420	-180	1884	13876	-5000	6079	-1014	260	-236	1720	-469	1
	9.34	0.78	80.79	-1.31	5.46	69.22	3592	15876	-3440	3388	14584	-3192	6583	-1254	-5	-935	1523	-466	1
	10.47	-0.8	78.74	-1.11	4.42	70.56	3536	14508	-7952	496	15340	-604	6438	475	-485	-1046	1012	-798	1
	11.41	-1.78	76.16	-0.92	4.32	72.34	2764	14468	-6668	-992	16676	432	6020	481	-1380	-1098	562	-1361	1
	12.21	-1.69	74.84	-0.89	4.38	73.24	820	16328	-3352	-1828	16252	-320	6219	3500	-2577	-1527	-848	-1169	1
	12.93	-0.41	75.02	-0.92	3.38	74.26	-376	17388	-1920	908	14744	-1640	7102	3555	-2407	-1540	-1599	-662	1
	13.98	0.24	73.93	-1.01	1.94	75.12	1816	15292	-7016	112	15928	-1928	7134	3276	-2753	-1950	-1499	-294	1
	14.66	1.51	71.1	-1.06	0.93	75.36	-892	14224	-8540	656	14476	-3840	6492	3020	-2386	-1528	-2715	-506	1
	15.15	1.54	70.03	-1.03	-0.62	74.54	836	15248	-5392	2424	13808	-3784	6965	-263	-2797	-1363	855	-1283	1
	15.97	0.6	69.53	-0.97	-0.65	74.42	3472	17860	-1244	1252	15056	-2544	8091	2875	-4817	-1195	2101	-1576	1
	17	0.85	68.99	-0.82	-0.39	74.5	3084	18464	-220	888	15016	-2320	9521	5111	-6453	-994	2323	-1688	1
	18.8	1.2	67.1	-0.7	0.3	74.9	4776	17660	-3468	-632	15244	-636	10987	5921	-8654	-1445	2676	-1485	1
	20.31	1.24	63.39	-0.86	1.7	74.77	7724	15604	-7000	-4328	17288	2280	11652	9334	-11109	-2180	-359	-541	1
	21.63	2.33	58	-1.06	1.45	75.26	6712	12696	-10360	656	14748	944	11269	14686	-13125	-1703	-2972	-278	1
	23.15	5.53	50.1	-0.87	-1.47	74.71	4852	7984	-12932	5284	14436	-1580	11574	15378	-13320	-454	-177	-1270	1
	24.24	7.06	43.22	-0.43	-2.15	74.19	6316	6864	-12580	2408	15244	-2320	11327	13514	-14167	418	2232	-2295	1
	24.58	7.84	36.54	0.3	-1.13	73.01	8496	8716	-11380	1144	14368	-4640	7799	16944	-17381	711	5871	-3287	1
	23.52	12.08	29.3	0.88	0.65	71.46	4636	7752	-12580	1976	14120	-4620	4535	25987	-17998	813	8271	-4002	1
	21.51	19.21	23.66	1.23	4.93	70.39	-1272	8464	-11400	-6764	16744	-1180	1424	20623	-15982	-204	6530	-2967	1
	19.32	21.39	21.46	1.32	6.96	70.41	-56	11072	-11268	-764	14772	-1124	-1623	11172	-14390	-447	4486	-2271	1
	16.63	21.7	20.17	1.4	7.57	70.86	1452	11364	-10560	104	15488	-2596	-4943	8369	-13352	-229	5688	-2288	1
	12.84	20.87	19.2	1.48	8.49	71.61	2296	11236	-10104	-1396	15940	-816	-7026	7637	-12774	-371	4678	-1814	1
	9.41	20.12	18.91	1.61	8.8	72.71	3368	12368	-9748	1052	15580	-1168	-9521	10280	-12410	30	4791	-1879	1
	4.06	21.54	18.59	1.91	9.68	72.58	1576	12044	-9972	-80	13652	-3592	-12084	15121	-12212	280	6985	-2661	1
	-1.14	23.71	18.9	2.1	11.22	72.34	452	12744	-9480	-2256	15448	-1520	-13518	12775	-11062	-7	6396	-2189	1
	-5.49	24.17	19.46	2.2	12.87	72.4	1800	12564	-9548	-3176	16156	476	-14233	10247	-10262	-186	2633	-1375	1
	-9.44	23.75	20.46	2.27	12.69	72.96	1876	12988	-8776	-684	14600	-2204	-15413	9068	-9945	82	2192	-1339	1
	-13.37	22.89	21.37	2.48	11.53	72.3	2460	12508	-8432	1476	13944	-4252	-16880	8578	-10202	252	3723	-1628	1
	-17.95	22.31	21.79	2.63	11.2	72.53	2844	11448	-8576	-272	15560	-1676	-17891	11231	-10686	198	3043	-1843	1
	-20.06	22.53	21.76	2.75	11.09	72.67	3160	13016	-7812	884	14552	-1492	-18257	12933	-11860	583	3963	-2175	1
	-23.21	23.72	22.55	3.13	10.89	72.39	3876	15232	-6596	1180	14064	-4388	-13995	15669	-15977	1098	5422	-2829	1
	-24.06	24.91	20.31	3.53	11.33	71.1	6008	7424	-8476	-1012	14356	-4288	-10100	26699	-15067	891	5987	-2675	1
	-24.44	32.62	18.42	3.75	12.05	70.85	-5756	12336	-9032	-136	15552	-3120	-10065	26758	-15537	730	4619	-2734	1
	-24.65	36.07	18.44	3.96	12.68	70.34	-3252	12092	-5196	212	13128	-3604	-9145	11547	-11840	929	7863	-3643	1
	-24.22	34.82	20.73	4.16	13.78	70.15	1756	12228	-6432	-744	15376	-2104	-6128	12559	-10243	1003	6836	-3649	1
	-23.3	35.54	22.49	4.55	13.9	70.15	756	14832	-6284	1452	15680	-3000	-6276	17535	-10061	1587	6573	-3867	1
	-22.43	37.89	24.39	4.83	14.47	69.3	-960	12160	-6752	-1480	14004	-4948	-5561	21797	-8997	1599	7339	-3948	1
	-21.11	41.75	25.36	5.15	16.14	67.5	-3552	10296	-7756	-2068	13024	-4972	-4009	16135	-6339	1204	5968	-3793	1
	-19.63	41.65	27.66	5.31	17.26	66.19	-1548	13692	-6164	-1464	12704	-4244	-2454	8884	-3199	1225	7519	-4122	1
	-17.29	40.44	33.92	5.54	18.49	65.62	-3408	20612	-1828	-1688	14168	-3444	-640	8502	372	1571	6948	-4101	1
	-15.94	40.69	37.37	5.89	18.52	65.57	-9560	22424	1868	1292	15660	-3736	-1471	7730	-308	2335	7065	-3891	1
	-13.98	39.76	42.32	6.36	18.91	65.08	-2236	13900	-548	-1352	14956	-4852	351	4984	1085	2171	9364	-3367	1
	-11.75	38	47.24	6.63	20.86	64.18	-1836	15928	-3888	-4076	14828	-4132	812	7921	704	1574	4317	-3388	1
	-10.45	36.34	50.31	6.69	21.23	63.12	-336	15256	-3488	-2048	12132	-6400	239	4715	1131	1427	6446	-3414	1
	-9.07	33.63	54.54	6.73	21.97	61.56	-608	15264	-2760	-1664	12136	-6616	-344	6428	1384	1274	7309	-3386	1
	-7.96	32.49	58.27	6.71	22.3	60.57	-3032	16484	-1920	-1032	13296	-5936	-714	5048	1628	1219	7303	-3769	1
	-7.35	30.74	61.82	6.66	22.63	59.64	668	16756	-372	-1728	13188	-5852	-1342	5271	1226	997	8129	-4316	1
	-6.75	28.68	64.63	6.48	23.64	58.88	2740	15536	352	-2444	14072	-5156	-28	8703	1544	721	8335	-5283	1
	-5.5	28.11	67.15	6.32	24.63	58.11	-2356	15280	-3624	-1392	14184	-5352	591	8412	1355	638	8668	-5796	1
	-4.37	28	68.05	6.13	24.83	56.86	-2824	14564	-5352	856	13440	-6340	1271	3646	1776	578	10724	-6689	1
	-3.48	26.08	68.19	5.96	24.98	55.39	1772	14160	-6588	1228	13340	-6364	1674	6272	1116	688	12421	-7692	1
	-2.49	25.07	69.27	5.89	25.43	54.02	1712	16188	-2936	1404	13580	-5664	828	7370	1034	937	13150	-8448	1
	-1.99	22.4	70.99	5.94	26.61	52.87	4016	16172	-244	-764	14744	-6364	-93	4829	1531	1086	14495	-8400	1
	-1.87	19.39	71.25	5.84	29.79	50.67	6968	16912	532	-4528	11820	-8752	-733	7823	555	446	13317	-6434	1
	-1.72	21.19	72.14	5.55	31.83	48.95	-3620	16116	-2148	-6080	10796	-9180	-95	15384	-345	-356	9216	-3751	1
	-1.04	25.88	70.62	4.92	31.93	47.8	-8244	12904	-6660	-2732	10908	-8568	2250	8488	997	-1091	3773	-1746	1
	0.03	24.83	70.34	4.27	29.22	47.83	2712	15292	-5224	944	11556	-7792	2311	5589	1131	-1101	4836	-2348	1
	0.71	23.64	70.49	3.92	27.65	47.58	-512	13636	-5404	2360	12200	-7476	1941	4329	1757	-794	9531	-4899	1
	1.26	20.47	71.25	3.57	27.36	46.63	2760	15404	-4640	1788	12748	-7328	1586	-709	1643	-595	14366	-7371	1
	1.69	18.09	72.3	3.39	28.72	45.34	748	16176	-3304	1724	12364	-7492	1341	2874	1307	-342	17158	-8803	1
	1.91	16.49	72.87	3.34	30.19	44.17	4920	15632	-2744	968	11936	-7160	1010	2799	965	-102	18609	-9402	1
	1.96	15.22	73.2	3.51	33.55	42.94	2632	15772	-3212	-3644	11872	-5892	545	5282	577	965	17351	-10268	1
	1.97	14.15	73.54	3.82	35.67	41.26	2068	14076	-3988	-1032	12792	-7292	679	2543	35	931	14593	-11450	1
	2.14	13.17	72.92	3.98	36.56	39.1	2236	15276	-4700	1140	11800	-7924	1091	9164	-624	586	17426	-13115	1
	2.4	14.11	73.08	3.99	38.79	35.43	-444	14928	-4184	424	11152	-8752	1419	3365	184	-179	21631	-14710	1
	2.5	11.58	72.62	3.27	41.74	32.92	6672	14932	-4952	-396	11916	-8168	833	1398	45	-2982	23055	-14391	1
	2.41	10.27	71.66	1.94	44.7	31.15	948	15004	-5100	-1024	12740	-8044	244	5146	-166	-5139	23503	-13163	1
	2.24	8.86	71.65	-0.28	47.31	31.24	4012	15432	-4148	-1432	13952	-5608	103	2263	-520	-7761	21463	-11126	1
	2.04	8.17	71.3	-2.7	47.71	32.7	3304	15076	-3620	796	14736	-4992	-148	6051	-811	-9406	16526	-8927	1
	1.83	8.16	71.98	-5.19	46.26	33.82	1748	15948	-2408	4092	14656	-5692	107	3314	-754	-9874	16248	-8201	1
	1.72	7.06	72.1	-7.79	44.63	34.58	3236	15336	-4112	3676	13856	-5916	173	3677	-663	-10326	18926	-8430	1
	1.62	6.68	71.88	-10.28	44.65	35.51	864	15232	-5148	1576	13540	-5432	30	1731	-333	-11097	19594	-8561	1
	1.53	5.64	72.05	-12.24	44.74	36.82	1768	15180	-3636	804	13344	-4884	174	460	-496	-11974	17789	-7946	1
	1.48	4.3	72.21	-14.62	44.69	38.7	2404	14964	-3360	736	13292	-3820	290	2824	-618	-11960	17723	-7488	1
	1.57	3.84	73.14	-16.29	44.88	40.48	324	15076	-2552	68	13584	-3604	934	-657	111	-11644	17414	-7070	1
	1.84	2.56	74.02	-17.61	44.87	42.31	2212	15820	-2144	808	12152	-2872	1413	-2319	271	-10262	15585	-6755	1
	2.23	0.52	74.18	-18.19	43.68	44.5	2532	14808	-3400	688	12540	-2884	1649	316	20	-8302	13799	-6208	1
	2.65	-0.71	73.88	-18.1	42.55	46.26	1792	14396	-5140	-548	12072	-3208	1829	-1322	224	-6998	11453	-5384	1
	3.06	-1.98	73.7	-17.56	40.19	48.87	2316	14832	-3928	-228	12636	-1428	2113	-1991	-16	-4918	6540	-4111	1
	3.48	-3.5	73.59	-16.28	36.98	50.53	3688	15380	-2408	1724	13264	-3700	2396	202	-461	-1694	2303	-2928	1
	4.09	-3.84	74.2	-13.93	30.02	52.97	1740	15736	-1720	6264	15452	-5556	3343	-222	-582	-280	-3874	3394	1
	5.12	-4.36	74.97	-11.89	21.56	56.52	2944	17156	-672	3576	18308	-2344	4571	-92	-940	-799	-6898	3507	1
	6.27	-3.79	75.67	-10.63	17.79	59.37	1028	19384	1920	-1040	16608	-3380	5806	2584	-1038	-650	-6362	1875	1
	7.91	-2.64	75.91	-9.1	14.38	62.13	-160	18916	4164	-1720	15628	-2784	7873	1354	-636	-1104	-1825	69	1
	10.21	-1.83	76.46	-8.33	13.78	63.52	-144	20056	2636	-3656	15936	-2912	10376	695	168	-2494	-1484	436	1
	13.3	-1.39	77.94	-7.87	10.22	65.82	-132	21060	760	2128	14652	-2544	12926	66	452	-2987	-7642	1231	1
	14.49	-1.36	78.41	-7.65	6.6	65.83	556	20500	-328	7136	13912	-3300	14400	-151	-59	-2353	-8312	1584	1
	18.41	-2.21	78.39	-6.93	0.5	66.07	3860	18960	-3964	4044	13996	-852	15631	-987	-1751	-1690	-3815	69	1
	21.62	-4.9	74.86	-6.3	-0.89	67.82	8172	16748	-9760	-252	15816	1572	14521	24	-4284	-1583	-2497	-917	1
	22.92	-5.62	70.51	-5.64	-1.63	69.37	7892	11936	-13520	244	15904	1096	12004	6086	-5024	-1054	-3102	-1087	1
	24.04	-4.37	62.77	-4.79	-3.32	70.3	4792	5296	-16956	3116	15120	-728	9816	7972	-4085	-179	-2063	-1455	1
	23.51	-3.02	55.11	-3.61	-4.44	70.63	2480	5612	-13480	2284	14852	-2136	3920	3300	-6359	734	381	-2083	1
	20.66	-4.65	49.7	-2.28	-3.9	70.46	5736	6624	-8744	896	15360	-4152	-3812	1408	-10746	1419	3517	-2814	1
	16.04	-4.72	43.59	-1.39	-2.2	69.84	5220	6096	-10172	-444	14508	-4544	-9457	12431	-11396	1269	4910	-2984	1
	10.39	-1.57	39.38	-0.36	0.24	69.43	1796	8760	-9264	-1076	15160	-3400	-13681	11079	-10855	1051	4580	-2567	1
	3.02	1.23	36.71	0.37	2.35	69.84	856	10040	-9188	-2352	15280	-1812	-17639	6409	-9278	483	2503	-1852	1
	-3.04	2.75	35.7	0.68	3.13	70.49	-248	11360	-8552	-2100	15364	-1248	-20112	4750	-9289	41	564	-1152	1
	-9.47	3.41	34.93	0.95	3.32	71.7	592	11920	-8624	-1244	15352	-672	-21402	2766	-8675	-307	-1551	-528	1
	-16.2	3.92	34.78	1.12	2.31	73.51	424	11796	-7564	-428	14928	-372	-22427	4291	-7829	-218	-3223	-130	1
	-22.24	5.49	35.88	1.35	0.76	74.86	-936	13664	-5812	924	14880	-1164	-22747	4921	-6804	172	-3729	-260	1
	-25.19	6.25	36.86	1.54	-0.21	75.2	-1024	14860	-3800	1468	14620	-1472	-22222	3549	-5856	534	-3078	-584	1
	-28.85	6.45	40.4	2.34	-1.74	74.61	312	16136	-1408	3792	14520	-2932	-20462	1969	-5945	2409	1002	-1768	1
	-31.82	6.66	43.45	3.44	-1.22	74.08	-584	15340	-1352	-1008	15200	-2904	-18660	3300	-6390	2726	3368	-2186	1
	-33.46	7.92	46.18	4.24	0.34	73.48	-2680	14624	-148	-680	14476	-3860	-16120	2991	-5012	2828	2087	-1968	1
	-34.1	9.1	49.1	5.11	1.19	73.25	-3332	14928	1120	-676	15940	-2792	-13304	1552	-3419	2534	3128	-1793	1
	-33.55	9.93	51.33	5.59	3.25	72.85	-3164	14964	4544	-4288	14680	-1512	-9220	-1338	-1752	2202	789	-1217	1
	-31.72	8.68	53.1	6.15	3.33	73.61	844	15540	6216	-20	15084	1652	-4700	181	-1094	2673	-1578	-649	1
	-28.39	9.29	54.6	6.81	2.16	74.18	-1556	16196	6772	944	15512	528	1149	6250	-626	4043	-157	-932	1
	-22.27	12.21	57.29	8.18	1.61	74.69	-2496	14836	1824	1064	14784	-3488	9159	8062	2933	5401	-892	-1176	1
	-16.81	14.84	60.15	9.74	-0.05	73.93	-6324	20104	528	4764	16924	-1148	9005	2596	3994	6732	2547	-1932	1
	-11.06	13.54	64.25	11.37	-0.74	73.26	1656	15904	-3464	3324	19756	1552	8376	3021	3436	7772	2781	-2814	1
	-7.25	12.21	65.71	13.28	-1.44	72.92	3900	15280	-6812	3656	18452	-188	8194	6463	3909	9764	214	-4010	1
	-4.18	12.3	65.71	15.84	-3.35	70.95	572	13544	-9244	6460	18140	-1736	6034	6821	2116	11364	909	-6065	1
	-1.51	11.99	66.25	18.38	-4.87	68.27	892	16260	-5868	7976	19464	-524	5362	428	2320	12726	2292	-7995	1
	0.04	10.33	67.49	20.82	-5.89	65.09	2048	17604	-6000	9188	23068	3220	4919	573	3333	13803	4595	-9403	1
	1.65	8.7	69.42	23.77	-5.1	62.37	1356	13884	-3408	3220	20444	2828	3544	1518	2227	15111	6556	-9946	1
	2.71	7.72	71.51	26.68	-1.9	61.27	928	16284	-2104	-3644	17776	-5296	3172	2046	2028	16727	6819	-9067	1
	3.39	7.18	73.49	29.47	2.17	57.58	1256	15828	-1788	-5972	13184	-12804	3147	2993	2136	15276	3781	-7877	1
	3.98	7.25	75.2	30.18	5.39	51.03	-1240	16476	-2244	-11632	7448	-22640	3089	523	2957	9586	1214	-7458	1
	4.83	4.91	77.31	29.12	6.82	44.49	2612	16124	-2452	-4280	3340	-15504	3591	-5033	3488	3674	2635	-5541	1
	5.46	0.59	77.44	25.32	9.63	40.88	6132	16324	-2628	-3572	7260	-10752	3003	-1442	2464	-4544	6352	-227	1
	5.7	-0.31	77.39	19.67	13.21	40.06	2772	15660	-3552	-7468	5820	-11880	2682	2312	1349	-12491	4118	3440	1
	5.86	-0.63	77.42	13.07	14.96	39.25	4092	15024	-2492	-7296	5896	-11828	1942	2871	724	-17940	-3071	6058	1
	5.78	-0.47	77.53	4.01	14.16	40.66	2788	15964	-916	-4216	5764	-9444	1619	5784	590	-23011	-6872	10086	1
	5.74	0.97	78.49	-5	11.73	44.1	780	15852	-568	-1408	5460	-7656	1836	6515	458	-25138	-4772	13285	1
	5.81	2.5	79.8	-11.4	10.43	47.16	1512	15500	-312	-540	6624	-8800	2245	4550	577	-27031	321	15232	1
	6.08	3.51	80.71	-19.65	10.04	51.64	-408	15320	-396	280	9268	-9716	3163	6071	713	-28172	3872	13052	1
	6.83	5.6	81.03	-27.06	10.32	55.07	-2760	15976	1256	1804	8452	-7984	5335	1974	1475	-29031	11133	11591	1
	7.89	4.95	81.92	-32.42	13.54	57.69	1920	15432	308	-2280	12800	-8788	6735	545	2126	-29474	13053	9594	1
	9.52	4.08	83.09	-37.85	16.56	60.87	292	14956	-1844	-776	11908	-4876	7708	-945	2841	-28689	11411	8279	1
	11.31	2.32	83.64	-42.36	18.22	66.44	1852	15472	-4572	1152	14744	-12	8384	-2139	2913	-25728	10924	7449	1
	12.58	0.53	82.34	-44.32	17.74	70.26	3328	14288	-7644	2604	14664	2864	8267	-1282	2836	-20058	7443	5279	1
	13.76	-0.8	80.83	-44.1	16.54	71.41	2432	14608	-6952	1820	12252	4848	7559	-432	2773	-14021	3009	3437	1
	14.76	-1.57	81.03	-41.34	12.76	70.94	1244	16436	-2728	1852	11280	6152	7923	-719	2998	-5763	-2917	1559	1
	16.15	-1.92	83.14	-35.71	6.93	69.65	376	16892	720	5472	12656	2920	9802	-1381	3662	1675	-7329	-1989	1
	17.96	-1.22	84.44	-29.94	1.57	68.02	-3276	18808	2056	7196	17192	-7760	12562	-1672	4998	7512	-9010	-2908	1
	20.73	-0.76	85.47	-23.38	-3.9	67.4	-5320	21840	2408	-1812	20712	608	15960	-3922	6169	6651	-6246	-117	1
	24.34	-0.14	86.18	-17.44	-6.22	67.39	-8264	24952	3504	-1728	14032	-5896	19011	-7162	7808	7238	-10155	-1635	1
	28.43	-1.49	87.8	-13.29	-6.99	66.41	-4560	26452	1212	-188	15964	-5300	21232	-10529	8870	5605	-6369	-2342	1
	31.49	-4.18	90	-9.66	-6.71	64.74	1068	24060	-4068	-1744	15704	-9504	20874	-11363	9314	4760	-3252	-3852	1
	33.73	-7.34	90.51	-7.73	-7.28	63.49	4364	19632	-9020	3472	14460	-6384	21585	-14683	9998	3989	-997	-4628	1
	35.45	-14.07	87.98	-5.23	-6.84	62.9	9804	15212	-18648	564	15676	-4068	13880	-15644	7349	3705	1240	-4635	1
	34.86	-15.83	84.77	-4.25	-6.39	63.07	8616	3596	-19788	528	14308	-3584	6801	-3501	4530	3331	753	-3640	1
	32.48	-15.04	75.5	-2.26	-5.41	63.57	3884	1492	-18860	628	15792	-3272	4142	3925	2977	2531	2859	-3309	1
	27.86	-14.89	68.32	-0.91	-3.54	64.34	3056	5940	-12820	-740	16448	-2464	-5456	-8045	-1153	2344	4622	-3858	1
	20.38	-18.88	61.32	0.42	-0.98	65.26	6916	4144	-12868	-836	15744	-1592	-13021	-8816	-2837	2173	4927	-3930	1
	14.09	-18.7	54.78	1.18	0.68	66.22	6260	1492	-13484	-1384	15124	-156	-17164	7775	-4917	1686	3781	-2926	1
	5.02	-15.23	47.16	2.02	2.11	67.55	4276	4124	-11380	-1392	15944	880	-22135	10618	-7383	1395	398	-1648	1
	-3.28	-11.92	41.29	2.76	1.5	69.43	2568	4096	-11000	1088	15492	84	-26780	9646	-10509	1872	-229	-1665	1
	-12	-9.09	35.68	3.38	0.97	70.7	2372	5724	-11396	424	14752	-504	-30335	8698	-10706	2012	741	-1830	1
	-21.92	-5.75	31.3	4.04	0.79	71.91	-284	5240	-10776	832	14932	-1024	-32517	3251	-9504	2441	189	-1663	1
	-30.05	-7.2	28.1	4.98	-0.06	72.77	2852	8396	-10648	1392	15436	-1048	-32768	-9417	-9546	2928	155	-1569	1
	-37.96	-10.56	26.65	5.7	-0.05	73.69	4124	10056	-11772	-956	15092	-844	-32768	-2133	-7924	3087	-194	-1634	1
	-43.62	-9.71	27.74	6.46	-0.21	74.64	808	12728	-5128	864	15636	-180	-31167	1792	-7036	3615	99	-1814	1
	-47.96	-7.48	31.3	7.44	-0.3	75.63	-2544	15756	-1172	-224	15640	312	-27112	804	-6518	4024	427	-1910	1
	-50.45	-6.49	36.3	8.41	-0.69	75.93	-100	15400	2040	2448	15612	2072	-20601	-2729	-3853	4849	-378	-1878	1
	-49.19	-5.77	40.12	9.58	-1.91	75.09	60	14628	4764	2840	15464	2724	-12367	2364	-1981	6572	683	-2283	1
	-45.01	-3.16	43.62	11.13	-1.81	75.47	-2124	14460	5548	-1108	15992	244	-3545	3111	181	7617	-1513	-1927	1
	-39.64	-1.18	47.74	13.16	-3.35	75.42	-636	13720	2204	3720	16140	1804	2843	2219	2861	9133	-940	-2504	1
	-32.28	-0.22	54.21	15.26	-4.97	73.97	1888	14032	-636	4756	17584	2640	8087	3815	5649	10703	7	-3167	1
	-26.12	3.04	57.47	17.17	-6.13	73.13	-4304	21872	-1064	5068	18920	1824	5390	15834	-674	12619	-2464	-4497	1
	-21.15	10.14	59	20.35	-8.92	70.23	-7420	21220	-1916	10576	21404	1044	7511	19600	-1417	15418	-600	-7379	1
	-15.09	16.2	59.76	24.13	-10.73	65.31	-3308	14452	-7716	15204	26680	5568	8975	8318	2652	17091	4989	-10030	1
	-10.84	14.26	60.13	26.8	-10.28	62.45	4980	13488	-10852	7928	25684	9304	7175	1936	2745	18727	5785	-9726	1
	-7.71	11.04	60.54	30.56	-6.45	61.25	8008	16140	-6988	-7112	16888	-4652	6420	-1273	3089	20255	2793	-6012	1
	-4.71	7.41	62.59	33.42	-2.56	56.58	3392	15948	-3212	-12204	12972	-22408	4741	1443	4164	16196	2197	-4592	1
	-2.46	5.54	66.22	33.85	1.82	51.5	1832	16480	-2404	-13812	5308	-19460	4176	-558	3518	11341	-112	-1450	1
	-1.1	4.43	68.23	33.38	3.56	46.51	2008	15056	-3752	-11100	2928	-17900	3838	-8	3151	7168	-8066	1998	1
	0.44	3.54	69.86	30.8	3.43	44.56	1312	15600	-4792	-3252	7280	-11792	3489	1176	2380	-543	-3707	4641	1
	1.82	2.54	71.43	24.95	5.23	45.16	1056	16112	-4716	-4128	4536	-9580	3494	-2513	3330	-9522	2906	8010	1
	2.56	0.59	72.83	18.11	7.84	45.29	1700	15052	-2928	-6328	5908	-10376	3280	-5130	3679	-15979	-1279	9263	1
	3.47	-2.63	75.09	10.48	8.78	46.18	3224	16424	-32	-4380	4860	-9196	3148	-5027	2748	-20453	-3168	10087	1
	4.23	-4.22	76.43	1.52	9.17	47.57	2712	15788	420	-3020	5216	-7724	3665	77	2103	-23870	-3614	11711	1
	5.04	-4.57	77.75	-7.44	8.37	50.69	2920	15748	1408	188	6380	-7880	4054	-1116	1890	-26206	3336	14024	1
	5.89	-5.73	77.83	-13.92	9.44	53.56	4600	15568	1784	-812	9916	-9136	4331	1767	1471	-27979	5709	12217	1
	6.87	-4.48	79.33	-21.7	10.75	56.07	560	15728	72	244	7780	-7252	5329	2181	1508	-28798	10548	9173	1
	7.93	-4.07	80.26	-29.07	14.26	58.87	2152	15132	-1620	-1532	13140	-7592	6104	2654	1644	-29417	12053	7220	1
	9.06	-3.14	81.01	-34.23	17.08	61.01	768	14976	-1796	-1780	12524	-6060	6717	944	1735	-29507	11941	6693	1
	10.3	-3.89	80.78	-39.26	18.99	65.41	4060	15016	-2908	396	14580	-820	7290	3377	1488	-26864	10731	5811	1
	11.77	-2.35	80.17	-41.64	18.85	68.96	-1132	14768	-5960	1684	15360	676	8236	2378	2098	-22273	8327	4495	1
	12.83	-2.05	79.83	-42.57	17.87	70.39	1420	14976	-5620	3880	12436	3996	8202	-2031	2599	-16017	3146	3063	1
	14.07	-2.45	80.24	-41.1	14.97	70.27	1076	15544	-2464	2240	11772	5116	8672	1056	2935	-7541	-1768	1774	1
	15.36	-2.07	81.9	-36.22	10.31	70.9	-856	16748	-488	1896	10724	688	10128	-2010	3529	156	-5659	108	1
	17.7	-2.39	84.29	-30.86	4.49	70.67	-760	18532	748	4724	12492	532	12315	-2796	4488	5090	-10467	-2263	1
	19.7	-2.38	85.49	-25.49	-2.4	69.3	-1824	20708	3268	15204	24248	4348	15068	-2882	5306	3219	-10566	-789	1
	23.49	-1.36	86.23	-20.21	-6.98	69.88	-8892	25516	4396	1744	18148	-2752	18764	-2491	6778	8517	-12240	-665	1
	28.07	-0.48	86.48	-13.76	-9.6	68.81	-12472	27812	4244	-6956	13092	-7460	21755	-11502	9264	8994	-7144	-4060	1
	32.02	-3.84	88.48	-9.01	-8.01	65.44	-1412	26044	-1932	-6188	14008	-9508	22908	-15732	9247	6206	-3636	-3891	1
	35.11	-9.82	88.67	-6.23	-7.37	62.91	8624	22636	-13032	520	14408	-8852	23188	-18652	8626	4233	-3903	-4322	1
	37.06	-16.52	85.5	-3.99	-8.51	61.87	8716	16980	-20284	3512	17788	-4720	16136	-15374	6684	3938	-1145	-4598	1
	35.95	-20.54	78.82	-1.66	-6.99	61.87	10920	2828	-21616	-2596	14892	-3956	8058	-2716	4396	3544	151	-3840	1
	34.5	-19.44	72.47	-0.22	-6.22	62.45	5708	512	-19928	-372	15036	-3424	5885	3666	2590	2569	-2271	-2455	1
	30.19	-18.28	65.23	0.87	-5.93	63.17	1948	6044	-13016	616	16420	-3992	-3581	-5163	-1014	2117	1135	-2705	1
	22.83	-19.78	58.72	1.88	-4.21	64.13	5616	3340	-14384	-552	15440	-2476	-13844	-3865	-2772	1987	2137	-3286	1
	14.87	-19.92	51.64	2.63	-3	66.06	4308	412	-13216	12	15252	-576	-18892	-86	-3074	1640	2450	-2411	1
	6.62	-19.44	45	3.17	-2.37	67.57	4808	1488	-10376	4	15572	-296	-24082	3597	-5512	1813	676	-2046	1
	-2.53	-18.83	38.85	3.86	-1.97	69.71	4400	2540	-10788	100	14976	104	-29059	2440	-8830	1989	488	-1860	1
	-13.7	-17.29	32.28	4.52	-1.78	71.45	5216	4408	-12392	508	15316	496	-32768	10158	-9023	2342	460	-1721	1
	-18.14	-14.62	29.77	4.74	-1.83	71.95	-40	2892	-11336	344	15396	-112	-32768	8139	-10071	2727	-493	-1573	1
	-27.2	-13.6	24.95	5.62	-1.92	73.42	3248	6776	-12864	-240	14920	-688	-32768	-4020	-9565	3098	-1062	-1594	1
	-33.82	-14.28	23.2	6.48	-1.96	74.68	3476	9436	-12520	424	15232	-636	-32768	-778	-9017	3801	-712	-1665	1
	-41.26	-13.48	24.32	7.41	-2.44	75	2340	14492	-5072	2472	15620	-1008	-32768	3607	-8457	4821	852	-2117	1
	-45.53	-10.43	27.73	8.56	-2.18	75.49	-2820	17532	1304	868	15104	152	-28345	3036	-7727	5528	1476	-2205	1
	-47.58	-7.44	32.33	9.82	-2.69	75.07	-2324	15596	4012	3608	15992	3260	-19246	2427	-4386	6546	1018	-2195	1
	-45.74	-3.23	35.81	11.68	-3.4	73.8	-4348	13228	7104	1624	16528	3744	-8489	1617	-71	7949	699	-2256	1
	-41.89	-2.42	39.28	13.51	-3.77	73.92	532	12952	3036	2100	16980	1280	492	-212	2060	9670	-2658	-2479	1
	-34.57	-1.94	45.32	15.71	-5.88	72.7	3376	13800	292	6136	16808	1532	7802	8485	2526	11529	-1303	-4062	1
	-28.23	4.89	48.82	18.61	-8.37	69.88	-13836	24648	1040	7952	18328	1236	6647	17973	35	13953	97	-6552	1
	-21.32	12.48	51.03	22.33	-10.28	66.42	-7700	17128	1948	12140	23500	2252	10526	8222	2480	16567	950	-8791	1
	-15.52	10.47	53.86	24.95	-11.11	63.02	7148	14548	-10136	14180	27588	3812	9695	3036	3614	17867	5398	-11100	1
	-11.4	7.85	52.67	28.39	-10	59.05	9248	10636	-11356	7080	25612	8956	6638	9572	1396	19590	9031	-11907	1
	-7.76	8.03	54.09	32.76	-3.71	56.88	3412	18704	-8268	-9576	20172	-5412	5394	5169	3306	21847	7893	-8158	1
	-5.3	7.78	57.58	34.9	-0.65	53.62	352	15864	-4236	-10052	13496	-23708	4800	665	4599	16982	2717	-6254	1
	-2.98	6.21	61.75	34.47	2.56	46.76	292	15456	-3368	-7912	3368	-20120	4147	-1595	4801	7621	-2282	-4238	1
	-1.31	3.94	64.58	31.86	5.77	39.68	2572	15300	-4516	-6456	-1376	-17720	4352	-3374	4165	1322	2203	-843	1
	0.42	1.68	66.78	27.47	8.36	37.61	2136	16644	-5252	-6608	5384	-12264	3985	-1982	3302	-6987	2596	5187	1
	1.42	-0.14	67.99	20.7	11.7	37.36	2036	15828	-5972	-8780	2600	-10964	3428	-5156	3553	-15981	2610	6921	1
	2.36	-3.57	69.48	12.81	14.83	36.51	3496	14976	-3056	-9236	1940	-10624	2718	-5249	2922	-20863	-4188	9906	1
	3.12	-6.05	71.48	2.95	14.72	37.05	3144	15788	-116	-5056	2276	-9384	2763	-3045	1926	-24942	-6968	11626	1
	3.6	-6.7	72.63	-5.21	12.89	38.6	2464	15808	1180	16	2340	-6948	2880	170	1635	-26720	-3441	15021	1
	4.02	-6.49	73.84	-10.19	11.89	41.09	1196	16160	1600	-1960	7928	-7844	3076	310	2003	-28343	208	14736	1
	4.87	-6.43	76.03	-17.97	9.28	44.9	1164	15720	472	4560	5864	-8076	4081	-1614	2415	-28891	7507	11389	1
	5.84	-6.81	77.62	-25.51	12.43	47.39	2420	15796	-44	-3316	10448	-10988	4583	475	1833	-29524	12198	7682	1
	6.8	-5.89	79.34	-30.31	14.96	49.63	-124	15860	252	-1840	11192	-6448	5693	720	2087	-28728	10597	6613	1
	8.04	-5.66	81.03	-35.78	16.98	55.07	1552	15584	-20	456	14308	-1892	6502	-1106	2384	-25639	11453	5619	1
	9.46	-5.69	82.3	-38.75	18.8	60.86	820	15880	936	1148	15336	-552	7237	389	2361	-21105	12463	4012	1
	11.02	-5.34	83.92	-39.37	19.18	63.66	552	16128	-196	1452	14352	1020	8592	-1778	2883	-16296	9842	2051	1
	12.76	-6.39	84.42	-38.1	17.54	65.02	3108	14868	-1016	3344	13084	4660	9839	-112	2715	-9383	4393	83	1
[truncated: 27,224 more rows]
