# Supplementary material for: Human Gait Activity Recognition Machine Learning Methods
Source: Sensors (Basel). 2023 Jan 9;23(2):745. doi: 10.3390/s23020745 (PMC9865094; doi:10.3390/s23020745)
Supplement: Supplementary file 1 [file sensors-23-00745-s001.zip › PB2.xlsx]

## Sheet: Sheet1
	-0.3	0.44	73.58	-0.06	-4.13	78.42	100	14960	-4556	1108	14820	-2924	-321	-42	-204	-1250	336	129	2
	-0.3	0.44	73.58	-0.09	-4.1	78.42	100	14960	-4556	1188	14900	-2744	-321	-42	-204	-1282	352	129	2
	-0.32	0.43	73.57	-0.11	-4.15	78.46	160	15044	-4360	1388	14904	-2508	-385	134	-239	-1248	313	131	2
	-0.33	0.44	73.56	-0.13	-4.26	78.52	152	15092	-4564	1420	14884	-2548	-335	192	-222	-1207	280	124	2
	-0.33	0.46	73.56	-0.13	-4.29	78.58	108	15148	-4608	1184	14732	-2540	-323	130	-213	-1179	331	104	2
	-0.33	0.46	73.51	-0.12	-4.26	78.63	120	15104	-4536	1128	14784	-2564	-356	-6	-207	-1156	293	94	2
	-0.33	0.42	73.54	-0.12	-4.29	78.65	184	15036	-4352	1232	14776	-2680	-320	-62	-177	-1165	290	112	2
	-0.33	0.41	73.61	-0.1	-4.33	78.67	64	15052	-4304	1328	14888	-2676	-303	30	-197	-1118	215	103	2
	-0.32	0.42	73.63	-0.09	-4.35	78.66	128	15068	-4412	1224	14812	-2648	-287	88	-189	-1137	236	99	2
	-0.31	0.42	73.65	-0.08	-4.34	78.66	16	15132	-4380	1128	14820	-2708	-313	29	-173	-1159	300	106	2
	-0.31	0.38	73.6	-0.08	-4.32	78.65	228	15100	-4600	1324	14836	-2672	-342	51	-199	-1181	318	98	2
	-0.31	0.38	73.57	-0.08	-4.3	78.69	-32	15012	-4432	1104	14868	-2668	-338	39	-200	-1175	300	120	2
	-0.32	0.39	73.62	-0.08	-4.33	78.72	40	15056	-4228	1316	14840	-2508	-327	86	-207	-1160	261	97	2
	-0.31	0.43	73.67	-0.08	-4.36	78.75	156	15080	-4356	1320	14856	-2568	-257	125	-195	-1155	218	118	2
	-0.29	0.47	73.68	-0.07	-4.38	78.75	-16	15156	-4484	1284	14840	-2756	-263	155	-203	-1140	246	134	2
	-0.29	0.47	73.63	-0.08	-4.34	78.73	148	15020	-4696	1120	14880	-2696	-298	114	-193	-1198	327	101	2
	-0.29	0.45	73.56	-0.08	-4.3	78.72	100	15004	-4532	1244	14800	-2816	-317	-48	-197	-1185	334	112	2
	-0.3	0.45	73.57	-0.09	-4.28	78.71	80	15064	-4440	1332	14920	-2764	-339	62	-195	-1198	292	120	2
	-0.31	0.46	73.63	-0.1	-4.29	78.7	12	15052	-4464	1264	14840	-2596	-348	151	-200	-1177	262	115	2
	-0.31	0.49	73.63	-0.1	-4.3	78.71	76	15016	-4444	1252	14888	-2652	-327	196	-217	-1179	268	121	2
	-0.32	0.53	73.6	-0.11	-4.31	78.72	8	15060	-4520	1268	14868	-2644	-342	115	-215	-1202	325	107	2
	-0.32	0.54	73.62	-0.11	-4.28	78.73	-40	14980	-4552	1304	14876	-2724	-349	71	-209	-1197	321	113	2
	-0.32	0.53	73.71	-0.12	-4.27	78.73	116	14988	-4192	1312	14808	-2616	-310	83	-226	-1192	356	111	2
	-0.31	0.54	73.72	-0.13	-4.25	78.74	32	15064	-4400	1192	14808	-2632	-300	137	-211	-1192	318	105	2
	-0.3	0.58	73.7	-0.13	-4.24	78.79	76	14984	-4412	1272	14940	-2452	-314	169	-218	-1207	293	101	2
	-0.29	0.66	73.73	-0.14	-4.25	78.81	-80	15108	-4476	1256	14824	-2612	-295	157	-197	-1209	295	92	2
	-0.28	0.63	73.74	-0.14	-4.24	78.82	140	15096	-4424	1296	14880	-2636	-278	121	-204	-1202	283	102	2
	-0.27	0.64	73.71	-0.14	-4.26	78.81	-4	15076	-4508	1204	14752	-2544	-293	77	-185	-1179	334	71	2
	-0.27	0.62	73.7	-0.14	-4.24	78.84	52	15072	-4496	1160	14948	-2740	-289	43	-199	-1177	296	96	2
	-0.26	0.64	73.77	-0.13	-4.26	78.83	56	15144	-4276	1268	14916	-2568	-269	145	-206	-1159	260	106	2
	-0.25	0.68	73.8	-0.13	-4.3	78.84	-68	14972	-4440	1360	14816	-2604	-248	161	-198	-1178	253	88	2
	-0.23	0.71	73.82	-0.12	-4.29	78.83	-60	15044	-4480	1180	14880	-2616	-228	106	-195	-1180	261	89	2
	-0.21	0.73	73.81	-0.12	-4.26	78.84	-20	15080	-4544	1172	14812	-2632	-220	138	-182	-1195	260	92	2
	-0.2	0.73	73.71	-0.13	-4.24	78.88	-28	15008	-4676	1232	14904	-2488	-270	109	-183	-1187	264	103	2
	-0.2	0.71	73.67	-0.12	-4.25	78.91	116	15100	-4640	1220	14940	-2568	-285	31	-181	-1158	304	100	2
	-0.2	0.68	73.69	-0.12	-4.27	78.93	8	15028	-4420	1292	14876	-2592	-310	94	-179	-1133	238	103	2
	-0.2	0.7	73.76	-0.1	-4.28	78.94	20	14948	-4292	1196	14712	-2588	-275	107	-179	-1143	228	118	2
	-0.19	0.74	73.76	-0.1	-4.28	78.93	-16	15020	-4552	1092	14900	-2636	-247	121	-189	-1147	230	106	2
	-0.18	0.75	73.75	-0.09	-4.29	78.9	-52	15072	-4336	1280	14876	-2744	-222	141	-203	-1152	267	114	2
	-0.16	0.74	73.73	-0.09	-4.27	78.92	44	15076	-4524	1136	14876	-2624	-220	59	-173	-1171	267	97	2
	-0.14	0.72	73.76	-0.08	-4.28	78.93	-4	15252	-4524	1264	14908	-2484	-208	134	-174	-1150	312	87	2
	-0.13	0.74	73.76	-0.08	-4.29	78.95	116	15032	-4412	1244	14956	-2544	-207	-1	-155	-1149	306	106	2
	-0.13	0.72	73.73	-0.07	-4.26	79.01	76	15100	-4500	1128	14884	-2564	-243	111	-189	-1140	271	112	2
	-0.13	0.73	73.68	-0.05	-4.23	79.02	-108	14868	-4556	1172	14860	-2456	-276	133	-186	-1109	357	60	2
	-0.13	0.75	73.72	-0.04	-4.2	79.05	-16	15000	-4420	1084	14752	-2560	-257	83	-175	-1112	286	87	2
	-0.13	0.77	73.78	-0.03	-4.21	79.04	44	15048	-4116	1300	15040	-2608	-213	134	-190	-1100	246	93	2
	-0.11	0.79	73.79	-0.01	-4.21	79.03	8	14972	-4632	1092	14800	-2768	-187	111	-172	-1104	262	104	2
	-0.09	0.79	73.77	-0.01	-4.19	79	76	15044	-4576	1280	14876	-2796	-189	78	-155	-1111	280	88	2
	-0.09	0.79	73.74	0	-4.14	78.98	68	14936	-4600	1064	14876	-2592	-242	85	-154	-1117	343	97	2
	-0.09	0.78	73.72	0	-4.12	78.98	60	15108	-4672	1284	14824	-2464	-261	107	-184	-1139	321	122	2
	-0.1	0.82	73.75	0	-4.12	79.04	-44	15032	-4412	1392	14868	-2360	-246	-12	-147	-1132	270	149	2
	-0.1	0.77	73.82	0	-4.21	79.16	236	15148	-4424	1280	14868	-2344	-233	140	-171	-1115	257	183	2
	-0.1	0.78	73.78	0.02	-4.26	79.15	116	15040	-4548	1236	14780	-2460	-245	130	-152	-1048	252	92	2
	-0.11	0.76	73.75	0.04	-4.21	79.11	44	15064	-4572	1060	14724	-2744	-265	-6	-153	-1082	334	69	2
	-0.12	0.74	73.75	0.05	-4.13	79.06	-48	15016	-4516	1180	14868	-2752	-258	14	-179	-1087	248	102	2
	-0.12	0.73	73.8	0.06	-4.11	79.08	-20	15144	-4416	1100	14776	-2576	-238	38	-123	-1094	247	111	2
	-0.11	0.72	73.82	0.07	-4.12	79.1	-20	14968	-4344	1124	14856	-2716	-210	100	-132	-1088	206	102	2
	-0.09	0.73	73.82	0.07	-4.14	79.04	36	15092	-4460	1128	14852	-2788	-216	173	-172	-1098	235	103	2
	-0.09	0.74	73.81	0.07	-4.13	78.95	-36	14988	-4504	1108	14904	-2908	-225	149	-175	-1137	310	123	2
	-0.08	0.76	73.73	0.07	-4.11	78.91	20	14944	-4604	1240	14864	-2652	-252	32	-185	-1128	345	82	2
	-0.09	0.75	73.71	0.07	-4.08	78.93	96	14980	-4576	1164	14828	-2548	-278	55	-187	-1126	357	90	2
	-0.11	0.74	73.65	0.06	-4.09	78.93	-64	15000	-4344	1176	14852	-2736	-278	193	-215	-1119	300	74	2
	-0.12	0.79	73.62	0.06	-4.08	78.92	24	14964	-4652	1120	14820	-2692	-286	226	-212	-1113	287	64	2
	-0.12	0.82	73.65	0.06	-4.08	78.93	4	15012	-4500	1176	14816	-2532	-248	129	-207	-1108	249	100	2
	-0.12	0.84	73.65	0.05	-4.06	78.89	4	14932	-4512	1144	14892	-2704	-216	161	-200	-1144	313	84	2
	-0.12	0.82	73.62	0.03	-4.01	78.88	136	15108	-4664	1184	14852	-2736	-236	95	-163	-1163	319	91	2
	-0.12	0.77	73.55	0.02	-3.98	78.91	104	15100	-4728	1196	14908	-2592	-283	29	-191	-1179	337	131	2
	-0.15	0.73	73.42	0	-3.98	78.91	-72	14960	-4768	1084	14736	-2648	-346	80	-208	-1182	319	109	2
	-0.18	0.71	73.39	-0.01	-3.96	78.9	36	14980	-4616	1168	14796	-2664	-409	94	-216	-1188	316	114	2
	-0.22	0.72	73.48	-0.03	-3.95	78.91	128	15072	-4312	1184	14884	-2752	-365	99	-214	-1198	286	121	2
	-0.24	0.75	73.53	-0.05	-3.94	78.91	-16	15116	-4548	1148	14860	-2636	-343	153	-175	-1206	321	113	2
	-0.25	0.74	73.55	-0.06	-3.95	78.94	-12	14996	-4512	1076	14808	-2612	-318	53	-191	-1211	338	88	2
	-0.26	0.73	73.55	-0.08	-3.95	78.99	-48	14984	-4428	1244	14892	-2444	-316	97	-213	-1214	283	129	2
	-0.26	0.74	73.55	-0.09	-3.97	78.99	28	15116	-4524	1140	14868	-2648	-319	70	-212	-1205	289	144	2
	-0.27	0.73	73.55	-0.11	-3.98	79.02	56	15144	-4620	1228	14880	-2608	-314	58	-219	-1214	289	150	2
	-0.27	0.72	73.55	-0.11	-4.01	79.01	12	15000	-4720	1320	14896	-2636	-322	100	-218	-1172	341	107	2
	-0.28	0.75	73.52	-0.11	-3.99	79.03	-100	15064	-4552	1120	14912	-2704	-326	74	-224	-1169	380	72	2
	-0.29	0.8	73.58	-0.11	-3.99	79.02	-40	14996	-4312	1200	14900	-2572	-303	98	-194	-1167	318	81	2
	-0.29	0.82	73.66	-0.1	-3.97	79.07	-64	15024	-4320	1244	14884	-2584	-276	105	-202	-1120	312	57	2
	-0.27	0.87	73.68	-0.09	-3.95	79.09	-108	14972	-4428	1164	14864	-2424	-251	87	-198	-1135	301	88	2
	-0.25	0.87	73.67	-0.07	-3.96	79.12	-68	15040	-4460	1160	14944	-2524	-238	41	-173	-1113	303	81	2
	-0.23	0.86	73.68	-0.06	-3.96	79.13	-40	15052	-4328	1040	14824	-2556	-232	131	-172	-1129	273	77	2
	-0.21	0.88	73.72	-0.04	-3.97	79.13	-4	15052	-4544	1252	14840	-2548	-207	124	-170	-1094	258	52	2
	-0.18	0.9	73.73	-0.03	-3.97	79.09	-48	15016	-4376	1012	14900	-2656	-176	99	-136	-1103	296	68	2
	-0.15	0.91	73.73	-0.02	-3.95	79.08	-28	14928	-4424	1040	14788	-2456	-209	74	-167	-1100	320	73	2
	-0.13	0.89	73.72	-0.01	-3.91	79.1	92	14952	-4492	1100	14924	-2608	-207	94	-177	-1109	329	60	2
	-0.12	0.92	73.71	0.01	-3.9	79.15	-164	15036	-4520	1148	14836	-2456	-216	128	-178	-1100	302	62	2
	-0.11	0.94	73.71	0.02	-3.89	79.15	-64	15012	-4480	1240	14828	-2568	-217	128	-139	-1079	318	85	2
	-0.09	0.98	73.69	0.04	-3.88	79.16	-48	14972	-4572	1172	14808	-2552	-203	159	-139	-1090	293	76	2
	-0.08	0.98	73.68	0.05	-3.88	79.18	12	15124	-4688	1116	14948	-2520	-195	114	-137	-1083	299	109	2
	-0.07	0.97	73.71	0.06	-3.89	79.21	32	14984	-4400	1092	14948	-2524	-214	55	-127	-1035	275	122	2
	-0.06	0.97	73.67	0.09	-3.88	79.23	-108	14956	-4652	1144	14868	-2636	-185	68	-118	-1047	317	83	2
	-0.06	0.94	73.6	0.11	-3.87	79.22	44	15004	-4672	1104	14812	-2680	-208	64	-123	-1053	270	108	2
	-0.06	0.97	73.57	0.12	-3.89	79.2	-52	15008	-4364	1156	14824	-2628	-226	211	-131	-1044	297	109	2
	-0.06	1	73.59	0.14	-3.89	79.15	76	15032	-4508	1008	14920	-2652	-214	202	-126	-1050	313	129	2
	-0.06	1.03	73.64	0.14	-3.83	79.11	-124	15032	-4384	1032	14780	-2812	-209	159	-147	-1107	320	122	2
	-0.05	1.06	73.68	0.13	-3.81	79.08	-52	14916	-4300	1116	14892	-2688	-172	35	-139	-1094	334	118	2
	-0.03	1.06	73.65	0.13	-3.82	79.1	-4	14972	-4612	1072	14868	-2696	-147	187	-138	-1088	307	129	2
	-0.02	1.05	73.63	0.14	-3.84	79.11	36	15016	-4656	1276	14868	-2640	-176	160	-108	-1054	296	108	2
	-0.02	1.05	73.64	0.14	-3.84	79.12	-12	15092	-4500	1148	14980	-2724	-183	291	-140	-1065	367	115	2
	-0.01	1.09	73.68	0.15	-3.85	79.13	-28	15028	-4548	1216	14876	-2564	-196	148	-109	-1050	354	129	2
	0	1.06	73.68	0.16	-3.81	79.16	68	15008	-4456	936	14820	-2484	-195	281	-120	-1062	393	135	2
	0	1.12	73.64	0.17	-3.76	79.17	-144	15052	-4452	980	14792	-2604	-173	233	-99	-1063	339	133	2
	0.01	1.13	73.7	0.17	-3.77	79.14	40	14980	-4548	1136	14856	-2556	-153	216	-80	-1058	344	148	2
	0.02	1.13	73.69	0.18	-3.78	79.11	32	15044	-4512	1112	14732	-2560	-183	206	-80	-1070	366	125	2
	0.02	1.11	73.6	0.17	-3.74	79.11	48	14904	-4604	1036	14948	-2684	-164	168	-62	-1084	366	126	2
	0.02	1.08	73.54	0.17	-3.75	79.11	28	14948	-4648	1168	14804	-2576	-224	184	-105	-1087	352	117	2
	0.01	1.05	73.51	0.16	-3.73	79.1	-8	14884	-4656	1144	14852	-2748	-236	236	-112	-1085	361	149	2
	0	1.09	73.53	0.16	-3.75	79.11	-112	14956	-4444	1128	14788	-2600	-235	186	-88	-1087	296	177	2
	0	1.11	73.58	0.16	-3.79	79.15	-84	14904	-4408	1240	14900	-2628	-217	189	-52	-1103	270	187	2
	0	1.08	73.59	0.16	-3.86	79.12	148	15008	-4540	1316	14896	-2732	-197	205	-73	-1075	326	150	2
	0.01	1.04	73.57	0.16	-3.86	79.05	68	14980	-4572	996	14844	-2636	-203	238	-100	-1078	323	180	2
	0	1.04	73.57	0.16	-3.81	79.09	-52	15168	-4608	904	14876	-2628	-210	-7	-50	-1122	266	219	2
	0	0.97	73.61	0.15	-3.83	79.09	148	15000	-4596	1192	14768	-2568	-196	123	-71	-1099	326	173	2
	0	0.91	73.55	0.15	-3.84	79.08	204	14904	-4708	1228	14712	-2792	-201	128	-102	-1081	297	180	2
	-0.01	0.87	73.47	0.15	-3.9	79.02	48	14880	-4712	1336	14776	-2788	-259	170	-112	-1084	325	182	2
	-0.02	0.87	73.4	0.14	-3.92	79	84	14900	-4644	1200	14696	-2848	-241	260	-132	-1095	260	163	2
	-0.03	0.89	73.39	0.14	-3.97	78.97	84	15000	-4432	1236	14780	-2632	-225	248	-107	-1079	313	172	2
	-0.04	0.86	73.38	0.14	-3.98	78.94	168	15072	-4544	1188	14816	-2644	-243	221	-97	-1086	298	145	2
	-0.04	0.86	73.41	0.14	-3.97	78.93	8	14956	-4732	1228	14824	-2696	-208	271	-105	-1103	325	151	2
	-0.03	0.85	73.41	0.13	-3.95	78.92	76	15020	-4728	1084	14756	-2816	-160	75	-56	-1117	319	173	2
	-0.02	0.78	73.32	0.12	-3.96	78.94	152	14956	-4848	1252	14824	-2672	-212	141	-79	-1121	282	174	2
	-0.03	0.71	73.21	0.11	-4.03	78.92	244	14880	-4872	1316	14824	-2668	-285	152	-87	-1109	320	136	2
	-0.06	0.66	73.16	0.11	-4.05	78.9	96	14920	-4744	1180	14792	-2812	-290	148	-108	-1107	291	153	2
	-0.07	0.65	73.19	0.1	-4.06	78.88	68	15076	-4620	1164	14816	-2752	-239	156	-124	-1120	270	145	2
	-0.08	0.66	73.21	0.09	-4.04	78.87	64	15016	-4628	1216	14844	-2608	-264	191	-120	-1122	280	162	2
	-0.09	0.68	73.21	0.09	-4.08	78.88	-20	14976	-4704	1308	14828	-2716	-243	146	-118	-1094	358	127	2
	-0.1	0.61	73.18	0.09	-4.05	78.87	308	14896	-4628	1180	14660	-2808	-287	92	-128	-1101	384	112	2
	-0.12	0.58	73.17	0.08	-3.98	78.81	136	15004	-4612	1164	14872	-2788	-324	288	-141	-1147	442	118	2
	-0.14	0.6	73.19	0.06	-3.9	78.82	136	14948	-4684	1048	14736	-2728	-300	235	-117	-1148	367	171	2
	-0.15	0.65	73.19	0.04	-3.88	78.79	-4	14868	-4576	1224	14784	-2732	-290	249	-116	-1173	435	127	2
	-0.16	0.64	73.19	0.02	-3.89	78.8	172	15016	-4752	1328	14912	-2708	-293	234	-103	-1198	434	158	2
	-0.17	0.67	73.23	0	-3.91	78.84	40	14948	-4776	1216	14840	-2368	-276	156	-107	-1187	395	170	2
	-0.17	0.68	73.26	0	-3.94	78.95	164	14912	-4504	1288	14872	-2428	-262	158	-98	-1130	347	170	2
	-0.16	0.68	73.33	0	-3.96	78.9	84	15004	-4536	1444	14788	-2724	-215	190	-72	-1100	466	131	2
	-0.13	0.69	73.43	0	-3.95	78.82	128	15008	-4360	1192	14796	-2736	-168	197	-49	-1130	619	174	2
	-0.09	0.69	73.5	0.01	-3.86	78.84	124	14980	-4496	1080	14728	-2544	-113	266	-15	-1127	516	182	2
	-0.04	0.7	73.49	0	-3.79	78.84	104	14932	-4648	1288	14760	-2648	-85	110	-54	-1169	598	152	2
	0	0.64	73.32	-0.01	-3.72	78.88	260	15112	-5084	1168	14792	-2572	-160	299	-116	-1176	589	148	2
	-0.02	0.58	73.03	0	-3.7	78.88	352	14912	-5236	1404	14796	-2660	-348	423	-212	-1105	698	138	2
	-0.09	0.59	72.81	0.01	-3.68	78.74	140	14984	-4748	1328	14952	-2888	-437	439	-237	-1126	1015	103	2
	-0.16	0.68	72.82	0	-3.41	78.62	156	15044	-4620	1060	14868	-3068	-446	417	-192	-1177	1044	120	2
	-0.2	0.77	72.87	-0.02	-3.2	78.65	180	14964	-4656	1092	14892	-2736	-402	500	-195	-1231	950	154	2
	-0.25	0.82	72.91	-0.06	-3.05	78.76	296	15004	-4544	1088	14824	-2512	-408	687	-221	-1306	760	271	2
	-0.29	0.92	72.94	-0.11	-3.1	78.95	304	14928	-4660	1468	14820	-2420	-439	773	-232	-1297	547	370	2
	-0.34	1.05	72.94	-0.14	-3.3	79.14	84	14936	-4464	1328	14876	-2324	-442	778	-244	-1245	389	396	2
	-0.38	1.2	72.91	-0.15	-3.39	79.21	20	15180	-4808	1204	14852	-2588	-513	723	-170	-1184	401	354	2
	-0.44	1.27	72.82	-0.15	-3.49	79.24	196	14824	-4896	1448	14856	-2604	-547	715	-138	-1197	555	351	2
	-0.51	1.3	72.76	-0.15	-3.49	79.26	364	14948	-4732	1212	14864	-2664	-606	717	-143	-1209	589	402	2
	-0.58	1.34	72.85	-0.16	-3.45	79.23	88	15080	-4500	1272	14828	-2940	-597	613	-239	-1259	551	460	2
	-0.62	1.32	72.99	-0.19	-3.43	79.18	448	14852	-4112	1264	14728	-2968	-537	877	-296	-1324	588	481	2
	-0.63	1.51	73.25	-0.25	-3.44	79.15	176	15188	-3992	1180	14820	-2776	-412	1290	-207	-1389	567	537	2
	-0.63	1.72	73.35	-0.3	-3.5	79.27	308	15248	-4572	1424	14912	-2284	-458	1161	-105	-1396	539	571	2
	-0.65	1.77	73.16	-0.33	-3.65	79.45	456	14920	-5240	1620	14976	-2152	-573	1169	-124	-1302	611	548	2
	-0.71	1.79	73	-0.32	-3.78	79.5	216	14928	-5152	1940	14872	-2392	-737	672	-66	-1183	827	475	2
	-0.8	1.69	73	-0.29	-3.79	79.58	444	15092	-4756	1244	15160	-2348	-796	637	-38	-1172	806	498	2
	-0.9	1.67	73.12	-0.27	-3.69	79.75	244	15100	-4520	1232	14880	-2564	-772	872	-185	-1171	449	589	2
	-0.95	1.72	73.25	-0.25	-3.88	79.72	428	14972	-4148	1632	14696	-2684	-654	1440	-202	-1156	589	585	2
	-0.97	2.01	73.49	-0.23	-4.05	79.7	32	15060	-3948	1684	14852	-2556	-564	1449	-119	-1155	583	656	2
	-0.98	2.12	73.78	-0.2	-4.18	79.77	552	15224	-4128	1648	14872	-2464	-571	1209	49	-1102	579	660	2
	-0.96	2.16	73.94	-0.15	-4.35	79.79	164	14936	-4488	1948	14776	-2372	-491	799	122	-1019	721	571	2
	-0.95	2.05	74	-0.08	-4.48	79.75	516	15108	-4404	1980	14900	-2352	-522	730	119	-927	961	577	2
	-0.94	1.91	74.13	0.02	-4.66	79.61	732	15164	-4228	2324	14764	-2316	-568	929	44	-753	1300	448	2
	-0.96	1.74	74.21	0.17	-4.62	79.64	1104	15056	-4204	1712	15100	-2188	-595	1738	-63	-680	1246	496	2
	-0.97	2.03	74.29	0.29	-4.39	79.79	296	15048	-4260	1056	14880	-2352	-557	2028	-82	-703	787	563	2
	-0.93	2.36	74.4	0.38	-4.43	79.88	484	14896	-3972	1948	14760	-2580	-414	1963	-129	-712	434	671	2
	-0.86	2.7	74.58	0.52	-4.91	79.56	216	14996	-3832	2692	14796	-2564	-226	2169	29	-590	867	565	2
	-0.76	2.74	74.73	0.68	-5.62	79.2	1392	15492	-4220	3804	14888	-1528	-309	1510	-1	-364	942	524	2
	-0.74	2.45	74.57	0.9	-6.16	78.88	1596	15144	-4580	3820	15388	-948	-511	2567	-74	145	1453	331	2
	-0.78	2.63	74.41	1.36	-6.24	78.82	660	14956	-4764	2352	15336	-1696	-629	2441	-74	650	1456	167	2
	-0.83	2.99	74.22	1.88	-6.1	78.64	716	15056	-4864	2676	15080	-2272	-665	2371	-33	977	1803	-188	2
	-0.89	3.28	73.95	2.37	-5.84	78.26	724	14980	-4928	2424	14892	-2500	-708	2498	-47	1151	2491	-427	2
	-0.95	3.32	73.97	2.87	-5.5	77.92	788	15060	-4100	2716	15252	-2432	-771	2187	48	1496	2409	-570	2
	-1.06	3.11	74.14	3.54	-5.65	77.15	1908	15596	-3956	3816	15224	-1988	-957	3097	-217	2078	2701	-906	2
	-1.22	3.09	74.11	4.25	-5.67	76.65	1932	14904	-3932	3428	15656	-1196	-1079	3702	-435	2653	2665	-982	2
	-1.33	3.61	74.19	5.13	-5.81	76.43	600	15160	-3844	3548	16556	-404	-952	3876	-470	3499	2069	-589	2
	-1.36	4.01	74.19	6.15	-6.19	76.55	1152	14912	-4228	3152	16272	1080	-805	4087	-461	4312	217	92	2
	-1.38	4.28	74.03	7.36	-7.01	77.23	1260	14932	-4072	1664	15632	328	-794	3815	-288	4797	-2512	231	2
	-1.38	4.62	74.32	8.5	-7.74	78.15	1008	15192	-3036	168	15664	-1964	-596	3500	-152	5379	-4815	230	2
	-1.31	4.72	74.65	9.09	-8.19	78.06	1148	15408	-2720	168	14928	-4688	-222	3413	7	5718	-5566	633	2
	-1.08	4.6	75.25	10.04	-9.39	77.05	1464	15404	-2796	1764	14548	-6100	187	2372	325	3762	-3968	1418	2
	-0.71	3.93	75.81	9.95	-9.97	75.76	1736	15648	-3120	2356	14288	-7508	601	1397	476	1322	-2348	1847	2
	-0.3	2.86	75.75	8.78	-10.5	74.75	2580	15556	-4852	3476	14300	-6480	611	1065	360	-2140	545	2520	2
	-0.08	1.81	75.07	6.84	-9.98	74.28	2784	14928	-5256	2372	13756	-6004	316	1427	24	-5447	2651	3047	2
	0.06	1.23	74.68	3.85	-8.75	74.49	1572	15124	-4100	2232	13844	-4848	195	1324	-101	-8578	3151	3815	2
	0.2	0.85	74.69	0.02	-7.7	75.39	1744	14984	-3716	2196	13848	-4484	325	1173	-161	-11253	2738	4494	2
	0.41	0.39	74.91	-3.38	-7.19	76.2	1704	15148	-3156	2312	14056	-4004	600	1421	-154	-13272	2150	4694	2
	0.66	0.41	75.21	-7.31	-6.88	77.34	564	15028	-3320	2476	13820	-3236	962	830	91	-14883	1767	4865	2
	1.06	-0.12	75.65	-11.34	-7.14	78.27	1660	15300	-3636	3636	13456	-2480	1292	-419	438	-15490	2035	4580	2
	1.48	-0.88	75.76	-14.55	-7.21	79	1616	15084	-3888	3412	13848	-1528	1437	187	348	-15482	2725	4093	2
	1.78	-1.31	75.66	-17.24	-7.1	79.9	1656	14956	-4396	3408	13584	-232	1540	18	393	-14654	2671	3904	2
	2.17	-2.19	75.42	-19.22	-6.96	80.56	2468	14916	-4212	3012	13828	616	1544	293	378	-13213	3041	3216	1
	2.54	-2.46	75.38	-20.62	-6.62	81	1316	15052	-4116	3628	13964	596	1787	296	429	-11758	3417	2318	1
	2.91	-2.54	75.49	-21.46	-6.8	80.32	572	15028	-4500	4804	13256	704	1958	-633	792	-10160	4042	1022	1
	3.14	-2.86	75.61	-21.5	-6.81	79.63	1360	14760	-4048	4572	13312	1376	2155	-2288	1166	-8180	4399	-407	1
	3.54	-3.79	76.07	-20.74	-6.92	78.06	1172	15192	-3040	4696	12968	2404	2516	-2090	1144	-5676	3840	-1341	1
	4.21	-4.46	77.06	-19.25	-7.5	76.22	764	15124	-2640	4836	12832	2960	3623	-3288	1390	-3101	2614	-1948	1
	5.23	-5.62	77.9	-17.04	-8.25	74.56	736	14704	-2628	3540	12388	2328	4761	-4599	1681	23	695	-2742	1
	6.32	-6.95	78.99	-13.89	-9.25	73.42	1292	15132	-1552	2736	11848	988	5824	-6036	2076	2487	-1529	-3306	1
	7.95	-9.2	79.9	-11.26	-10.97	72.67	2360	14792	-2508	6800	17608	1616	7127	-5512	2182	1447	-4722	-1042	1
	9.56	-10.52	80.2	-9.09	-15.71	70.55	1116	15336	-4436	12796	22544	7248	8379	-5435	2335	1640	-6550	-750	1
	11.45	-10.64	80.12	-6.02	-19.13	68.71	-1952	17464	-3948	7896	14888	2604	9723	-8042	2644	6251	-6487	-3011	1
	13.53	-11.51	80.96	-3	-19.11	68.6	2052	21456	-2896	236	15136	-3212	10499	-110	2072	5957	-3879	-3943	1
	15.64	-9.1	81.68	-0.45	-16.67	67.4	-3280	19776	-2652	-3776	15164	-4948	12174	-653	2876	4171	-2302	-3957	1
	18.14	-8.22	82.51	0.76	-14.49	66.48	-1288	21252	-4040	-4660	17620	-4832	13163	-2540	3414	2742	-3817	-3398	1
	20.14	-6.67	83.07	1.8	-14.02	65.61	-4336	21360	-3408	1672	14956	-6080	13630	-257	3893	1737	-5402	-3087	1
	22.34	-4.52	83.76	2.58	-15.8	63.55	-5584	20372	-920	6452	14184	-6316	14537	-4647	5949	1684	-991	-3724	1
	25.14	-6.24	85.34	3.17	-15.81	62.25	808	17868	-5536	3644	14088	-4112	15950	-9470	6527	1561	1960	-3670	1
	26.91	-8.38	84.4	3.55	-14.48	63.12	2648	14812	-10940	1976	14876	-604	14623	-6144	6217	1210	1445	-3016	1
	27.76	-10.26	81.18	3.86	-12.82	64.78	3384	9552	-15012	244	16384	672	12729	-6308	6325	1297	1589	-3367	1
	27.63	-12.48	75.58	4.32	-11.08	65.86	4060	5368	-16516	2280	15036	560	9374	-5791	5805	1785	2930	-4250	1
	26.71	-13.54	70.18	4.76	-9.41	66.29	1960	3668	-16780	916	15664	-828	5219	-5247	5101	2233	5506	-4777	1
	23.71	-16.1	64.86	5.29	-5.68	66.74	2696	4628	-13324	-1480	15824	-2300	-1382	-12601	4247	2071	5299	-4083	1
	19.56	-20.02	60.58	5.71	-2.69	66.93	5620	4904	-13124	-944	15112	-3464	-6843	-9801	1629	1802	4508	-2991	1
	13.72	-21.71	55.09	5.88	-0.49	67.36	5788	4840	-12600	-464	15556	-2868	-11881	420	-1260	1442	4977	-2484	1
	7.48	-20.39	50.59	6	1.01	67.92	3568	5864	-10980	60	15252	-2524	-16951	3051	-4559	1363	5376	-2197	1
	-0.35	-18.02	45.5	5.98	2.73	69.09	3192	6236	-11128	-684	15280	-1516	-21238	6623	-6871	1027	5242	-1922	1
	-7.44	-14.34	41.66	5.96	4.32	70.56	1196	7256	-11368	-684	15028	-588	-23985	9254	-7256	969	3438	-1303	1
	-14.49	-9.92	38.81	5.94	4.53	71.95	-1336	8180	-10468	-224	15328	884	-26222	5908	-7354	1097	1962	-1006	1
	-21.75	-7.71	36.8	5.99	4.33	73.13	-288	9776	-10832	-320	15540	1816	-28117	-2298	-7119	1304	-426	-901	1
	-28.24	-8.09	35.69	6.23	3.08	74.39	1660	10020	-10352	1748	15292	-156	-29265	-2180	-5943	2024	-979	-948	1
	-34.5	-7.9	35.33	6.58	1.6	75	628	11044	-8940	1156	15064	-1284	-29966	-301	-5676	2477	-238	-1133	1
	-39.76	-7.4	36.68	6.98	1.05	75.72	564	13336	-5624	288	14884	-948	-29328	-1556	-5571	2716	-1127	-880	1
	-44.49	-7.13	39.67	7.42	-0.03	76.7	-604	15588	-3412	572	15408	-936	-27785	-2222	-5962	2889	-2267	-725	1
	-47.56	-6.76	43.14	7.81	-0.62	77.34	-612	15684	64	-3056	15284	412	-25076	-2533	-5111	2555	-5189	-217	1
	-49.04	-5.7	47.02	8.22	-2.44	77.83	-2104	16196	2648	3020	14456	-1136	-19965	487	-3755	3668	-4915	-538	1
	-48.14	-2.86	48.33	8.81	-3.91	78.1	-6196	14840	8184	-648	16020	-148	-12471	479	-1147	3712	-3250	-751	1
	-44.84	-0.75	49.12	9.69	-5.29	78.5	-5932	16432	9668	3928	14444	-1100	-4650	-3153	1567	5674	-5088	-443	1
	-38.79	-0.21	52.19	10.94	-7.46	77.32	-1688	15656	5492	2648	15836	-1656	3027	189	2932	6686	-551	-1254	1
	-33.11	1.61	55.54	12.27	-6.84	76.84	-1120	14120	1088	432	15500	-4232	8707	6483	2892	7517	-1713	-1365	1
	-25.02	7.4	58.45	13.92	-7.72	75.66	-8304	17964	-3816	4656	17372	-1332	10671	10814	2145	8217	1359	-2273	1
	-17.72	10.49	60.57	15.46	-8.08	74.94	-1840	15140	-6824	3188	18416	196	10229	6381	2188	9250	824	-2193	1
	-12.71	10.2	61.78	17.53	-8.71	74.61	4372	14904	-5912	4404	18432	-68	9525	5638	2181	11577	-1377	-3362	1
	-8.57	9.32	61.98	19.63	-9.68	73.01	8412	16084	-6588	7452	20072	1216	6785	10040	834	13238	615	-5331	1
	-6.69	9.89	62.03	21.36	-10.16	71.09	2640	15728	-7908	8640	22188	5580	4872	11746	1544	14204	3032	-6824	1
	-4.61	11.12	63.53	23.66	-9.78	69.11	-1888	15980	-5620	2572	21100	5416	3579	2380	2946	15204	881	-6710	1
	-3.79	10.62	64.98	25.44	-9.08	68.64	-108	15328	-3156	-3340	20796	720	2948	224	3152	18062	-1484	-4981	1
	-2.26	9.59	67.47	28.89	-7.64	67.31	1868	15168	-2452	-3540	16700	-9824	3587	3668	1826	17462	-4780	-3107	1
	-0.58	10.32	69.32	30.41	-5.19	61.48	676	15760	-3020	-12136	10396	-23408	3670	8942	886	11871	-2464	-2885	1
	0.85	11.89	71.27	30.1	-3.97	55.61	-1916	16248	-2228	-7608	5532	-19752	3646	2962	2654	7370	-1751	-2921	1
	2	10.03	73.93	27.59	-2.06	50.93	792	16480	-1812	-2156	5624	-13040	4095	-3908	4470	-1170	-150	1733	1
	3.01	6.85	75.92	21.88	1.29	49.53	2172	15460	-2568	-4672	6744	-10444	3875	-4338	3834	-10995	4599	5061	1
	3.98	3.87	76.43	15.02	5.33	48.12	3144	14968	-5084	-7824	4836	-11496	3720	-1076	2432	-17362	103	6486	1
	4.63	2.66	76.46	7.28	7.08	47.79	2500	15460	-4352	-5552	4868	-9668	3136	1329	1991	-22956	-3415	9049	1
	5.04	1.68	77.23	-1.81	7.54	48.43	1296	15596	-2852	-2616	4192	-8908	2958	-1240	2071	-26387	-2631	11218	1
	5.5	0.37	78.09	-11.43	7.6	50.06	2064	15400	-2552	-704	5176	-8684	3169	-1482	2054	-29304	2623	12070	1
	5.93	-0.79	78.87	-19.6	9.49	51.6	1768	15608	-1324	-2240	6680	-9988	3301	862	1742	-31986	8010	11749	1
	6.53	-0.71	80.55	-26.33	12.41	53.02	236	15804	-224	-2860	7972	-9740	4294	-635	2023	-32768	11157	9990	1
	7.37	-1.34	81.95	-33.99	16.79	54.78	1272	15476	-732	-3252	9360	-8724	5256	-1109	2201	-32768	12586	9314	1
	8.58	-1.97	82.95	-40.01	19.83	58.82	928	14664	-2056	-1676	13608	-3492	6133	-729	2455	-32768	12149	10178	1
	9.79	-2.2	83.54	-44.8	20.92	64.46	-304	14816	-3120	1224	16756	1132	7112	-2747	3097	-31655	8558	9272	1
	11.02	-3.81	83.62	-47.79	17.56	67.69	3428	15060	-3764	7048	16516	6908	7319	-3199	2868	-21885	1039	6699	1
	12.15	-4.71	83.11	-46.31	11.85	65.48	1312	14960	-3620	11120	7308	12416	7619	0	2631	-11082	-400	2152	1
	13.6	-4.88	83.82	-41.11	6.22	61.25	1332	15668	-1864	6916	13312	10312	8601	-785	2696	1545	-902	-1109	1
	14.8	-4.67	84.66	-33.89	3.04	61.38	752	16652	-1632	1280	13032	2020	9935	-110	3395	9078	-9589	-3497	1
	16.59	-4.46	86.04	-25.96	-3.64	60.95	148	18552	-1648	12700	21756	-1244	11500	-2391	4082	7175	-10699	-3069	1
	18.99	-4.24	87.51	-19.8	-8.87	60.07	-3068	21256	-56	5884	15140	-5500	13823	-2471	4744	10669	-5697	-2893	1
	21.29	-3.23	87.7	-13.92	-7.67	58.77	-7900	24256	3676	-7968	13380	-9244	16869	-4227	6150	9467	-1279	-3729	1
	25.41	-2.21	87.78	-9.71	-5.65	57.75	-10772	26252	3688	-5068	15296	-6464	19883	-9429	8702	6098	-2155	-2459	1
	29.17	-3.91	89.1	-6.26	-3.58	57.63	-2488	24772	1576	-6788	18256	-6636	21632	-11548	8548	5132	-3947	-2827	1
	33.29	-7.87	90.98	-3.29	-5.29	56.5	4840	21088	-6556	4864	14332	-7132	23348	-11958	8716	4334	-5440	-3233	1
	36.25	-12.56	89.03	-1.63	-6.35	56.3	6856	19372	-17592	2420	14224	-4692	19677	-13024	7044	3545	241	-3657	1
	37.07	-16.16	84.73	0.15	-5.65	57.52	6924	10720	-20132	-88	15940	-4016	12621	-7601	5500	3560	422	-3509	1
	35.2	-17.37	77.22	1.49	-5.12	59.06	4580	2688	-17952	76	14728	-2140	5982	-1904	3608	2834	561	-2665	1
	32.28	-18.24	69.8	2.44	-4.04	60.93	3184	1540	-15320	-524	16164	-1884	1372	-6181	2498	2269	2232	-2787	1
	26.9	-21.1	63.21	3.18	-1.93	62.64	5084	7340	-12504	-1936	16676	-1128	-7109	-9978	-1546	1781	2336	-3066	1
	20.1	-22.47	57.52	3.65	-0.41	64.31	6172	3252	-13024	-2324	15500	428	-14635	1273	-3868	847	59	-2079	1
	11.6	-20.19	49.09	3.7	-0.02	66.11	3592	208	-12076	-848	14392	452	-19122	6088	-4674	665	-3481	-658	1
	3.36	-17.59	42.43	4.03	-2.19	66.8	1460	2104	-9984	5748	15636	-1408	-24741	3381	-7725	1918	-2206	-985	1
	-5.74	-16.84	37.04	4.7	-3.67	67.59	4080	4104	-11500	1612	14680	-104	-30151	-76	-9642	2490	462	-1812	1
	-16.24	-15	30.8	5.41	-3.62	68.91	2720	1636	-12852	1348	15080	660	-32768	9705	-9219	3093	795	-1819	1
	-25.03	-11.13	25.86	6.16	-3.54	70.18	1048	5852	-12060	-188	16104	1016	-32768	6629	-10601	3122	89	-1497	1
	-31.89	-9.95	22.69	6.83	-2.5	70.88	864	6908	-15140	-2184	15268	1316	-32768	-2430	-10810	3155	-2609	-1325	1
	-39.59	-10.16	19.6	7.39	-2.88	71.77	1416	9556	-13016	-1488	15740	2096	-32768	-306	-10539	3124	-4486	-613	1
	-43.59	-8.96	20.74	7.92	-3.71	72.33	1084	16176	-3476	-268	15168	1916	-32768	6753	-10769	4243	-6574	-585	1
	-47.49	-5.24	23.68	8.93	-5.96	72.07	-5368	20340	3196	5716	15624	316	-29258	6091	-9396	6345	-2067	-1667	1
	-49.04	-1.17	25.98	10.7	-6.75	72.26	-6740	13804	7540	1768	15300	-508	-17913	2136	-4475	7384	-235	-1680	1
	-46.09	2.08	28.44	12.25	-7.52	72.6	-6984	13688	10676	2760	14592	-484	-4740	-3392	1822	8491	-1498	-1787	1
	-39.84	-0.13	33.91	14.05	-7.48	73.46	4184	14288	3796	-188	17512	-512	6114	-3166	4648	9529	-2629	-2601	1
	-31.18	0.74	40.29	16.13	-8.09	73.7	-2584	17232	-6696	2600	18108	-876	10689	13179	3005	11025	-2172	-3900	1
	-24.39	8.18	42.98	18.54	-9.19	72.46	-12972	20388	444	5516	18492	-1416	12002	4787	4182	12297	-986	-5215	1
	-16.93	8.33	47.53	20.82	-10.74	69.83	2612	14516	-6888	9648	20224	-272	11910	-4333	4558	14394	897	-7619	1
	-12.69	5.13	48.25	23.34	-11.73	65.66	8792	13452	-11724	13072	25288	4648	8694	3934	2258	15417	5866	-10936	1
	-8.57	4.18	48.84	26.07	-10.89	61.65	6836	16060	-8528	10984	22732	5928	5705	9749	1260	16363	8406	-11929	1
	-5.46	5.87	51.34	29.09	-6.86	58.8	-1804	16656	-7048	-3228	20472	956	4688	7308	2810	18093	11031	-11668	1
	-3.7	6.15	54.65	32.28	-0.75	55.61	-1240	15956	-2948	-6788	18880	-12876	4625	-2480	4375	19005	7251	-9316	1
	-1.45	3.54	59.85	33.81	3.33	50.9	3052	16372	-1856	-11880	12588	-20892	4824	-2433	4479	12593	4907	-6997	1
	0.3	1.86	63.19	32.54	5.54	44.46	2560	14748	-2996	-5756	4244	-19892	4115	1697	2817	5825	2679	-5688	1
	1.48	1.78	65.69	29.26	8.08	38.34	920	16100	-2872	-3364	3924	-12652	3597	1743	2737	-1273	3140	-1064	1
	2.47	1.11	68.2	24.15	10.63	37.87	1020	16392	-3112	-6612	7008	-11192	3649	-2035	3272	-10097	249	4919	1
	3.44	-0.42	70.92	17.62	13.12	37.9	1040	15952	-2684	-7448	3588	-10028	3564	-3615	3156	-16503	-598	6659	1
	4.38	-2.46	72.86	8.78	14.29	37.41	2496	14948	-2992	-7080	3116	-10756	3623	-2508	2242	-21748	-7042	9438	1
	4.79	-2.49	73.74	4.11	13.38	38.44	764	15912	-1896	-4220	3256	-8488	3647	-398	1904	-25215	-8425	13027	1
	5.51	-3.38	75.53	-4.98	11.42	41.03	2780	15460	-1244	-2316	3688	-8908	3849	-1246	1685	-27197	-5417	15635	1
	6.16	-3.95	76.47	-14.41	9.99	45.46	2016	15596	-496	-856	5220	-9080	4051	1491	1471	-29929	-847	17472	1
	7.05	-3.1	78.46	-22.16	10.23	49.68	-384	15868	1180	-1856	8316	-9900	5148	219	1621	-31671	3642	15772	1
	8.01	-3.17	79.52	-29.47	11.49	53.3	1564	16520	1540	-1020	8992	-9412	6004	-454	1569	-32768	7499	13757	1
	9.13	-3.91	79.37	-35.57	13.11	57.23	3812	15320	2676	-504	12584	-7236	6077	3605	1200	-32768	9122	13358	1
	10.57	-2.27	80.2	-41.48	14.2	64.14	-1092	15148	580	2436	17004	-36	7933	2951	1576	-31590	9857	11050	1
	11.91	-1.63	80.96	-45	12.97	67.49	828	15128	-2524	6984	17292	3464	9220	-190	1796	-24899	7432	7213	1
	13.83	-1.41	80.29	-45.65	10.8	67.63	268	13988	-5852	6824	10592	6448	10876	4020	2204	-15891	8109	2367	1
	15.91	-0.04	79.61	-42.63	8.36	62.83	-1380	14436	-5272	8568	11860	13524	11853	-1274	2921	-4434	7805	-2292	1
	18.22	-0.14	80.08	-36.95	7.58	60.72	-1324	18200	-3500	1100	12444	4400	12753	-2229	3404	4456	3689	-4540	1
	20.79	0.12	81.79	-30.22	6.09	61.67	-1852	19312	1252	788	12644	-1036	14693	-1695	4554	8190	-5847	-4043	1
	23.61	0.28	82.89	-23.44	-0.82	60.96	-3588	22324	4868	17460	25328	2068	17502	-2895	5314	5623	-10068	-1552	1
	27.15	0.99	83.48	-17.44	-6.03	60.95	-9696	28740	6532	6116	16008	-1520	20858	-4496	6838	11493	-7590	-2671	1
	31.4	0.53	84.37	-11.67	-5.46	60.17	-9036	29004	3544	-6084	14240	-7024	24161	-9973	8509	10419	-4103	-3691	1
	35.58	-2.47	86.31	-7.08	-3.14	58.28	240	21868	-4264	-6368	12856	-6060	25131	-16255	7831	5733	-3667	-2926	1
	39.66	-11.09	84.44	-4.22	-2.48	58.39	10900	20840	-20040	-4608	19728	-6780	23115	-19485	5636	6316	-3887	-5247	1
	41	-16.72	80.35	-1.05	-4.14	57.72	10584	14344	-23384	1832	14016	-3148	14950	-9768	4675	6142	-554	-6093	1
	39.05	-17.14	73.46	1.13	-2.58	57.46	7000	1120	-20968	-2408	15244	-4872	6270	3917	2267	5241	1104	-5099	1
	35.39	-15.32	64.33	2.84	-1.35	57.21	2080	472	-18600	-2760	16136	-6128	1402	-1489	63	4704	-755	-3958	1
	30.42	-15.8	58.15	4.26	-0.16	57.3	2340	4808	-13100	-2200	14560	-7024	-6830	-6171	-2472	3091	187	-2236	1
	22.89	-17.15	52.91	4.89	0.14	57.76	4256	3444	-12812	1612	15760	-5488	-16591	-3805	-2748	2344	2636	-2561	1
	16.94	-17.83	48.62	5.2	0.57	58.58	4472	-324	-12464	1152	15864	-1936	-20905	-1040	-2454	2198	5649	-3363	1
	7.93	-17.07	42.47	5.58	2.79	60.59	4140	1824	-10516	-2168	15720	-512	-25801	6172	-4552	1915	5231	-2490	1
	-3.35	-15.6	36.78	5.88	4.2	62.63	4600	3484	-11152	-588	15324	-276	-31318	3932	-7890	2079	3135	-1885	1
	-13.15	-12.55	31.57	6.26	4.37	64.81	3240	2808	-12964	376	14800	368	-32768	13163	-8289	2265	3254	-1825	1
	-21.85	-7.82	25.74	6.77	4.47	67	956	1232	-12560	928	15120	1116	-32768	9526	-8962	3090	2221	-1819	1
	-30.44	-7.28	21.78	7.39	4.09	68.24	3940	7280	-13396	360	15084	2008	-32768	-2072	-9622	3799	1521	-1623	1
	-37.15	-9.06	20.17	8.28	4.11	69.23	4736	10716	-10032	-1096	15440	2068	-32768	-1702	-10643	4783	190	-1417	1
	-43.1	-9.23	22	9.54	3.56	70.46	1040	16852	-3020	-116	15828	1836	-32768	1710	-10850	5566	-500	-1469	1
	-48.86	-5.26	26.09	10.69	2.9	71.63	-6204	18880	3296	516	15004	724	-32768	4440	-7938	6473	-1154	-1484	1
	-51.38	-0.7	28.43	12.14	0.53	71.42	-10200	15608	8776	5220	14952	-1116	-22706	585	-1619	7822	1109	-2208	1
	-49.42	-0.29	30.19	13.63	-0.09	71.72	-5768	13464	15412	-144	15640	-768	-6701	-10415	3749	8138	844	-1617	1
	-42.61	-3.09	35.5	14.94	-0.32	72.87	2332	14844	5724	648	14924	-852	4470	-6405	6068	9389	-2622	-1234	1
	-34.17	-6.07	40.64	16.56	-2.29	73.1	8004	11288	-4364	2908	17480	572	9159	7489	3495	10287	-1127	-2702	1
	-28.22	-1.94	43.27	18.54	-2.94	73.19	-1704	14292	-9856	1968	17240	-408	9656	17580	2199	11848	-315	-3935	1
	-22.3	7.68	46	20.85	-4.03	71.75	-16752	25184	-68	6748	19416	-332	4890	17118	-1062	14001	2668	-6098	1
	-17.06	13.53	47.59	23.96	-4.93	68.59	-7792	17640	-1580	12060	24060	5512	10528	3247	2739	15194	4782	-6942	1
	-10.94	12.32	52.72	26.62	-6.19	65.3	1296	15412	-4700	12540	24120	6488	10254	456	3921	16382	4008	-7124	1
	-6.5	9.21	54.41	29.39	-6.11	63.63	8140	15256	-6940	524	21200	3704	9198	3364	2865	18551	2372	-7046	1
	-3.05	6.14	55.16	33.15	-2	62.25	8028	16768	-8692	-9504	21880	-8292	8094	5618	3728	20933	689	-4133	1
	-0.14	5.52	57.7	35.69	0.18	60.02	-1152	15312	-6200	-9028	14700	-13880	6481	-435	4715	17372	-3688	-1736	1
	1.93	3.7	60.79	35.86	1	55.84	-1496	15976	-4840	-12800	7932	-23276	6349	-10564	5212	10202	-7729	209	1
	3.71	-0.23	63.36	33.85	0.79	50.52	4616	14224	-3920	-7296	1764	-19352	5979	-4669	3512	4718	-3268	1692	1
	5.13	-1.99	65.05	30.6	1.89	47.27	3692	16796	-4080	-3264	5644	-12684	5086	3474	2580	-1799	-29	5190	1
	6.2	-2.12	67.67	24.45	5.64	46.55	996	15984	-3716	-6312	5140	-11152	4489	-3371	3191	-10703	6447	6658	1
	6.78	-4.86	68.95	17.16	10.08	45.19	4064	15120	-3664	-9228	3124	-10832	3878	-6661	2744	-17920	-864	8943	1
	7.18	-7.1	70.34	9.19	11.64	45.04	2844	15544	-1508	-6692	3364	-9296	3579	-1812	1399	-21742	-6100	10890	1
	7.59	-7.38	72.12	0	10.97	46.44	1868	15364	-1012	-2928	4740	-8764	3842	-1484	1255	-24937	-7210	13256	1
	8.03	-8.49	73.13	-8.81	9.22	48.86	5116	15680	-500	-900	5604	-9348	3800	152	730	-27222	-1793	14064	1
	8.24	-8.34	73.01	-15.15	8.7	51.04	4432	15804	792	444	6504	-9732	3314	6304	-87	-29625	3740	14171	1
	8.56	-5.14	74.51	-23.2	10.31	53.37	-360	15888	456	-1676	7992	-9984	4219	7002	-1	-31605	8214	11648	1
	9.12	-2.71	76.12	-31.63	13.68	55.47	1228	15660	-676	-2028	8936	-8788	4952	5586	255	-32768	10867	9648	1
	10.02	0.43	76.59	-36.75	16.41	57.32	-5192	15152	-2756	-3096	11092	-7400	6929	5049	1127	-32768	11136	9070	1
	11.41	1.68	76.74	-43.46	19.03	62.81	-1040	15364	-2148	-316	15024	-332	8235	-4974	2273	-32664	10179	8627	1
	12.96	-0.71	77.34	-47.37	18.95	67.93	3508	15472	-3224	2900	17284	1308	8602	537	2201	-27399	9839	6507	1
	14.62	-1.02	78.31	-48.83	17.7	69.97	-56	15068	-3168	5444	14660	3704	9265	-1956	2743	-19906	6886	3461	1
	15.28	-2.25	78.36	-48.06	16.19	68.16	4904	15040	-2688	8808	9220	13860	9197	-1806	2515	-9728	6521	-1549	1
	16.64	-2.77	78.49	-42.29	13.63	64.01	1528	14848	-2748	1152	13056	8084	10414	4100	2288	1791	285	-2804	1
	18.73	-0.64	79.57	-35.17	9.93	64.27	-2872	16320	-1888	2020	8312	-3096	12351	-90	3442	8373	-7998	-3526	1
	21.02	-0.05	81.12	-28.03	2.81	61.14	-2652	19536	656	14240	17044	-8120	14812	-2974	4724	6869	-7273	-2891	1
	23.85	0.06	82.47	-21.84	-2.8	59.99	-5796	24932	3244	6604	24472	5520	17534	-3548	5235	8583	-750	-1638	1
	26.54	0.77	82.87	-17.56	-2.45	60.35	-13908	27980	4448	-4476	14924	-3152	20895	-5666	7926	10900	-4145	-3648	1
	30.44	-0.1	83.56	-12.63	-2.01	60.13	-9180	28260	2804	-3520	15004	-6748	23778	-14691	8874	8228	-10	-3660	1
	34.41	-6.16	85.41	-8.73	1.61	58.43	8580	21328	-5820	-12284	17160	-9324	25964	-22983	7111	7443	2019	-5452	1
	38.69	-15.62	82.32	-5.33	1.68	56.64	13136	22268	-19932	1624	14424	-6700	21393	-13910	3213	5878	-1141	-5014	1
	39.23	-17.77	77.22	-2.43	1.64	56.95	12264	12144	-22784	-380	16132	-4392	12934	2686	638	4644	1686	-3892	1
	37.36	-14.94	69.6	-0.38	2.32	57.68	4240	1936	-19360	-2576	15568	-5008	7348	10371	-339	4283	-193	-2747	1
	34.23	-12.6	60.75	0.96	2.55	58.55	956	2524	-15092	-1356	14812	-5128	1528	-1126	-1968	2610	-1039	-1083	1
	28.37	-14.33	54.24	1.86	2.48	59.91	2676	6180	-13164	164	16520	-4528	-8666	-10174	-4471	1479	1626	-1545	1
	20.88	-17.07	48.52	2.4	3.17	61.96	6204	2088	-13552	-856	16332	-600	-16441	-3326	-4588	798	2678	-2501	1
	12.33	-17.68	41.79	2.49	4.15	62.83	5188	-208	-12356	-3804	15224	3260	-21471	2190	-4440	-265	-209	-1238	1
	3.45	-16.36	35.36	2.53	3.32	64.03	3040	768	-11372	-236	15216	4224	-26046	5324	-7259	273	-4773	43	1
	-7.31	-15.2	28.81	3.04	-0.24	64.81	3156	2464	-11316	4352	16000	4704	-31841	1043	-10557	1801	-4376	-482	1
	-16.64	-13.95	23.39	3.68	-2.25	64.92	3140	732	-12832	1748	15200	4896	-32768	6786	-9308	2822	-4106	-1048	1
	-24.9	-10.74	17.74	5.06	-5.02	65.63	1160	1328	-11708	4920	15016	228	-32768	5342	-9620	4987	-3535	-1466	1
	-33.06	-9.9	14.85	6.8	-6.61	66.08	2008	8364	-16856	1168	14872	-2652	-32768	-2044	-11078	5936	-226	-2111	1
	-40.6	-9.27	13.33	8.19	-5.2	66.55	-532	9396	-9172	-3108	14696	-3088	-32768	1186	-9964	5671	-354	-1912	1
	-45.11	-8.31	16.37	9.32	-3.92	67.27	-168	16664	-2280	-1564	15996	-2048	-32768	4606	-9731	5389	-600	-1423	1
	-50.78	-4.11	21.31	10.27	-3.29	69.01	-5056	19452	4992	-588	15228	1188	-29583	2554	-6997	5385	-179	-1059	1
	-52.06	-2.43	24.66	11.6	-5.21	68.92	-2472	13824	8752	7356	14964	3352	-17996	258	-2959	7230	-903	-1481	1
	-49.03	-0.54	26.98	13.38	-6.96	68.39	-7944	14264	13832	2916	15592	692	-4436	-5309	2264	8918	-999	-1898	1
	-41.47	-2.23	33.14	15.21	-6.98	69.49	1240	14420	4084	-252	16572	-2024	6822	-8252	6425	9987	-2879	-2431	1
	-32.64	-5.01	40.63	17.18	-7.58	69.85	3792	16364	-2428	1868	16768	-1720	10237	1526	6214	10945	-1222	-4036	1
	-25.87	-1.44	44.66	19.44	-7.33	69.91	-6464	18932	-5348	1716	17720	-2176	9201	9877	3634	11506	222	-4325	1
	-20.51	4.73	47.01	21.05	-7.37	69.39	-10536	19236	-1432	4576	19192	-1884	8028	6776	1055	12993	1101	-5356	1
	-15.17	5.88	50.6	23.85	-8.43	66.43	2276	16964	-4864	10688	22224	3564	9560	2496	1945	14601	3710	-7795	1
	-10.11	6.58	53.53	26.09	-8.97	63.13	1664	16476	-7472	11788	22828	5104	7908	6813	1939	15262	5496	-8808	1
	-6.64	5.9	55.66	28.39	-8.56	60.02	3952	15156	-6376	5396	21948	6816	6869	2658	2735	16423	6362	-9888	1
	-3.74	3.57	58.08	31.61	-3.78	58.75	6084	16972	-5660	-7604	18092	-1968	6495	-635	4195	20284	6811	-8400	1
	-1.27	2.12	61.45	33.86	0.02	56.45	-124	15620	-3464	-7080	17424	-13808	5411	-465	4567	18191	2936	-6022	1
	0.92	0.5	65.59	34.21	3.38	51.37	1020	15704	-3272	-12616	10428	-25672	5264	-5837	4269	9900	-2909	-3178	1
	2.28	-1.27	67.21	32.61	4.09	46.2	3716	15236	-3552	-6832	3000	-18136	4990	-255	2838	4152	189	-1918	1
	3.68	-1.63	68.72	29.51	5.93	42.39	2660	16000	-4156	-5092	5676	-12616	4392	3145	1874	-2052	114	2669	1
	4.59	-1.76	69.95	23.21	9.53	42.04	2352	16408	-4248	-7132	6076	-11220	3743	578	2145	-11220	4752	5645	1
	5.14	-2.84	71.2	15.8	12.39	41.55	2032	15536	-3508	-8144	3332	-11124	2974	-2163	2228	-18623	-3078	8787	1
	5.49	-3.85	73.29	7.66	12.44	41.68	988	15612	-924	-4644	3012	-9436	2651	-2402	1673	-22816	-6962	10710	1
	5.84	-4.29	75.22	-1.75	11.06	42.59	1168	15800	564	-2748	3156	-8796	3160	-383	1423	-26236	-4203	12448	1
	6.41	-4.2	76.85	-9.81	10.88	44.27	1688	15724	1024	-1880	4016	-8540	3910	1214	1296	-28450	-95	13847	1
	7.2	-3.32	78.27	-17.45	11.32	46.76	-280	16000	992	-1488	6180	-9572	5031	1687	1123	-31792	6030	14359	1
	8.08	-3.1	79.05	-26.22	13.71	49.44	3416	16076	1652	-2100	6852	-10144	5265	1161	517	-32768	8862	11807	1
	9.05	-2.79	78.81	-33.1	16.38	51.44	2208	15060	1800	-2980	8828	-9616	5812	6190	388	-32768	9681	10847	1
	9.82	-1.2	79.22	-37.16	17.59	54.46	-2452	15960	748	-1396	15296	-2668	7575	5081	1062	-32768	8420	12287	1
	11.23	-0.49	80.01	-42.66	17.59	61.52	2408	15808	-2132	2984	18644	2384	7792	836	1276	-30936	5870	11136	1
	12.68	0.45	80.43	-45.31	13.3	65.25	-2532	15140	-1220	9188	16536	4788	8976	4050	1752	-21196	829	7441	1
	14.59	2.41	79.94	-43.64	7.46	61.92	-3600	15332	4924	12948	8564	14280	12052	-2418	2997	-7654	4061	-454	1
	17.59	2.1	80.98	-39.25	5.88	59.14	-548	18700	2288	4700	13648	9580	15979	448	4024	2877	5845	-3833	1
	21.2	4.2	82.15	-31.37	6.55	58.69	-6832	20732	2088	-3068	13208	1944	19166	2132	6535	8836	-5126	-5213	1
	26.37	5.98	83.12	-24.35	2.11	58.5	-12452	25260	7156	8604	19032	-4336	23487	-5429	10263	9775	-15350	-3710	1
	31.4	3.73	84.44	-18.4	-5.79	58.69	-9372	32264	7820	2712	15464	-492	27886	-16331	11174	10260	-12163	-807	1
	36.64	-0.3	87	-11.94	-7.45	58.63	-2468	28300	-4624	-3140	11596	-7508	27221	-11734	8842	8734	-14193	-949	1
	40.98	-5.91	86.37	-8.07	-10.48	59.47	8160	18592	-18072	1776	14948	-2188	25159	-18698	9046	6128	-9289	-2654	1
	43.18	-14.57	82.94	-4.53	-10.92	61.25	13972	15684	-22020	-336	16564	-2012	18701	-20606	6287	6532	-3772	-4803	1
	42.73	-17.1	79.59	-2.87	-9.55	60.49	18272	5572	-22344	-5964	16956	-4120	7493	1083	-919	7330	-2530	-6728	1
	39.35	-12.67	67.64	0.35	-7.23	58.44	7532	-2712	-24040	-5996	14324	-7240	6379	20546	-3804	6066	-4551	-5183	1
	34.89	-7.18	57.3	2.31	-6.27	57.03	-2020	4356	-13764	-3516	14972	-8596	-2710	1947	-6155	4930	-5402	-3427	1
	28.91	-9.35	52.81	3.76	-6.93	55.94	632	6116	-13952	1404	14192	-10400	-13942	-16027	-6896	4015	-3187	-2241	1
	18.28	-14.08	43.59	4.8	-7.25	55.28	3984	-3196	-14108	1312	14148	-8312	-21287	-7788	-5056	3225	-691	-2053	1
	7.44	-14.67	35.15	5.39	-6.35	56.34	2904	216	-10240	-1516	15996	-4144	-26547	3135	-6509	1680	-254	-1780	1
	-2.72	-14.26	30.68	5.5	-4.66	58.52	3776	3972	-10620	-3788	15692	-584	-32135	3585	-8277	1023	-2362	-1452	1
	-12.6	-10.42	25.44	5.44	-4.77	60.66	944	-716	-12612	-160	15108	-872	-32768	16783	-8414	622	-4098	-785	1
	-21.35	-4.65	19.02	5.54	-6.81	62.48	-2736	-608	-11384	4640	14072	-1224	-32768	5427	-9420	1643	-1878	-1467	1
	-29.98	-5.67	15.16	6.01	-8.34	62.89	2400	6832	-16956	3764	13980	-1400	-32768	-7104	-9762	2743	954	-1678	1
	-36.72	-8.32	13.99	6.71	-8.01	63.99	5848	7488	-8584	1620	15928	-796	-32768	-4111	-9780	3937	1683	-2533	1
	-42.68	-9.91	16.4	7.77	-6.01	66.09	2928	19204	-940	-436	15380	68	-32768	1631	-11357	4590	3435	-2837	1
	-48.49	-4.95	20.9	8.82	-4.72	67.28	-6696	19936	3840	1672	16116	2012	-28300	9838	-8924	5450	2960	-3105	1
	-49.47	0.88	23.11	10.33	-4.25	67.39	-9880	13764	8908	2260	15896	2276	-16408	2979	-1983	7138	2574	-3702	1
	-46.2	1.3	26.59	12.19	-3.68	68.06	-912	12908	9900	872	15728	-492	-2838	-8815	3554	8700	1539	-4037	1
	-38.91	-1.5	33.72	14.22	-3.91	68.27	2028	17708	3532	3328	17940	-228	6670	-3343	5330	10419	1967	-4714	1
	-30.66	0	41.19	16.27	-4.15	67.85	-4748	22040	-940	3944	18752	-316	7455	13940	1983	11679	2365	-5490	1
	-25.55	7.39	43.23	18.54	-4.68	66.85	-9396	19052	1932	6256	20176	128	10243	15543	1698	13445	2324	-6839	1
	-17.87	11.64	48	21.29	-5.74	64.32	888	15744	-4748	10624	22544	3340	11960	4308	3395	14939	4215	-8754	1
	-12.52	10.54	49.66	24.47	-6.19	60.43	4920	12864	-10364	12784	26344	5396	9146	9661	1403	16554	7966	-10965	1
	-8.21	10.7	50.55	28.05	-4.47	56.02	3792	15724	-9316	4968	22764	8536	6244	8855	1632	18311	11551	-12200	1
	-5.33	10.24	53.71	31.14	0.37	54.5	3320	18064	-5872	-7604	18140	-6008	6214	4013	4438	20832	10476	-10109	1
	-2.49	9.66	58.37	33.8	5.05	50.63	76	15352	-3552	-9676	14724	-20236	5815	1787	5212	16145	5377	-7970	1
	-0.48	7.94	62.02	33.38	7.71	44.3	1480	15452	-3584	-7072	5188	-18240	5396	-1905	5121	7108	-2567	-5726	1
	1.18	5.24	64.4	31.64	8.91	39.08	4700	15628	-3912	-5040	508	-18876	4629	825	3607	2706	390	-3514	1
	2.51	4.09	66.23	26.84	10.48	36.79	2936	16204	-4288	-3152	7996	-12172	3646	4948	2447	-7247	7390	1206	1
	3.35	4.72	67.61	19.12	15.92	35.91	-1160	16348	-5908	-9260	2800	-11788	3526	1770	2900	-15738	6239	4493	1
	4.1	3.66	69.06	11.56	17.86	34.89	704	14660	-4736	-8264	3756	-11316	3206	-4050	2988	-21137	-5168	6464	1
	4.68	1.26	70.68	3.29	16.66	35.11	2700	15428	-2652	-4276	2584	-9900	2958	-2346	2543	-25699	-8154	9859	1
	5.05	0.67	72.16	-2.96	15.04	36.25	976	15996	-536	-1592	2152	-7952	3357	242	2192	-27720	-5420	13089	1
	5.64	0.07	74.55	-11.07	13.64	38.69	1628	15608	-856	-1036	4316	-8576	3882	-1853	2516	-30361	1250	15049	1
	6.17	-1.14	75.7	-19.46	14.28	42.08	2360	15208	-1300	-2228	6256	-10288	4011	-633	2263	-32585	3114	12640	1
	7.01	-1.33	77.87	-27.13	15.67	44.68	-676	15732	-720	-2508	6908	-9588	4939	-1452	2317	-32768	9867	11738	1
	8.19	-2.25	79.91	-34.67	19.71	48.16	1416	15612	-464	-5016	12416	-9432	5967	-2213	2417	-32768	9527	11199	1
	9.34	-2.88	81.43	-41.66	21.01	55.6	368	15832	636	1404	15612	-252	6798	-1814	2467	-32768	9371	10475	1
	10.69	-3.52	82.97	-44.96	19.16	59.47	704	16156	772	7280	19012	2388	7905	-3776	2544	-27105	5824	7830	1
	12.2	-4.79	83.74	-46.13	15.15	61.03	2284	15088	-64	7756	11916	6820	9082	-1032	2754	-15482	5683	1919	1
	14.2	-4.61	84.95	-43.21	11.25	57.61	540	14796	-1556	8204	9608	11648	10705	-708	3025	-5314	4773	-2445	1
	16.3	-5.1	85.3	-37.54	9.53	56.14	2560	16116	-2872	-1368	12932	6240	11502	516	2754	4647	-2849	-3356	1
	18.12	-3.8	85.02	-29.23	5.88	57.3	-1692	16500	-4768	40	13860	-1000	12678	2444	3489	10061	-13466	-4954	1
	20.69	-2.41	85.6	-23.33	-1.5	57.7	-3080	18952	-1512	12292	22344	-1944	14532	-2847	4427	4754	-14003	533	1
	23.3	-1.51	86.22	-18	-8.24	59.74	-6576	21792	472	2672	15772	-2468	16484	-3199	5358	6212	-12117	630	1
	26.52	-0.18	85.95	-13.4	-12.12	60.86	-12272	25068	5040	1720	15056	-3688	19858	-8430	7516	6541	-9637	-1811	1
	30.67	-2.6	86.74	-9.58	-12.55	61.78	-3456	27012	3696	-2296	17544	-3752	22407	-13773	7512	5881	-4739	-2911	1
	34.5	-6.94	88.58	-6.16	-9.4	60.93	5248	23296	-2260	-10268	16040	-4568	24300	-15782	6366	5098	-5188	-3701	1
	38.14	-12.72	86.55	-3.77	-10.21	60.91	10924	24392	-16500	-740	15124	-3568	22699	-10855	3416	3690	-10558	-2817	1
	39.74	-15.8	81.13	-1.9	-12.54	61.91	9724	13272	-21472	2540	15072	-2732	15195	-2243	1312	3390	-8946	-2801	1
	38.6	-15.03	73.8	0.01	-14.55	62.5	6176	2656	-20824	2072	14588	-3592	9596	7204	772	3658	-5381	-2946	1
	36.36	-12.69	65.98	1.5	-14.38	62.82	0	1772	-17760	464	15340	-4616	4040	1164	-291	3604	-4118	-2600	1
	31.01	-13.64	59.08	2.83	-13.76	63.15	1204	6300	-13728	1284	15864	-5176	-6358	-13140	-2890	3430	-646	-3253	1
	22.41	-17.68	52.43	3.85	-12.03	62.9	5472	1556	-13864	148	15368	-5348	-15961	-6007	-2569	2966	3005	-3737	1
	13.97	-17.71	45.54	4.64	-8.99	62.53	3880	-1140	-12540	-468	14964	-5308	-20882	3871	-2732	2267	4260	-3445	1
	4.75	-16.45	39.15	4.96	-6.72	62.87	1952	1624	-10324	-1760	15332	-3508	-27040	-532	-5168	1641	3827	-2557	1
	-5.3	-16.37	34.16	5.19	-4.27	64.31	3544	2040	-11852	-116	15320	-1008	-32528	1930	-5918	1340	1846	-2235	1
	-15.62	-13.39	27.45	5.45	-3.5	65.98	736	-1388	-12284	1520	15320	1332	-32768	8560	-6345	1557	3086	-2509	1
	-20.42	-12.32	24.8	5.69	-2.94	66.28	3252	1948	-13968	-212	15616	3820	-32768	1128	-7216	2231	1550	-1932	1
	-29.17	-12.11	21.29	6.29	-2.56	66.41	1148	7932	-15056	380	15648	5080	-32768	-229	-8378	3656	129	-2042	1
	-36	-12.82	20.59	7.6	-2.6	66.59	4616	10068	-9108	1644	16012	3636	-32768	-1899	-8755	5396	623	-2048	1
	-42.71	-11.14	24.33	9.02	-2.86	67.13	-212	18888	812	2356	15076	2492	-32768	6841	-8916	6707	1064	-2243	1
	-46.18	-6.43	28.38	10.58	-3.09	67.75	-3256	16992	5372	1132	15120	1524	-22408	9815	-4442	8086	396	-3317	1
	-45.64	-0.15	31.32	12.74	-3.82	68.2	-7816	12080	4200	2848	16532	152	-11179	6556	-840	9410	-234	-4338	1
	-41.06	2.72	35.92	14.79	-4.55	68.06	-2940	13712	2672	3428	16660	-176	236	-3827	3529	10710	381	-4523	1
	-35.59	1.63	41.43	17.34	-5.53	67.15	1372	14092	1772	4992	17264	460	7698	-25	4478	12530	660	-5671	1
	-28.45	6.85	46	20.31	-7.05	65.14	-15840	29308	5040	7296	19528	600	5265	10566	-632	14825	1295	-7889	1
	-21.02	11.02	50	23.16	-8.45	62.12	-3192	17584	556	14548	25988	5016	11975	4662	2887	17020	5183	-9462	1
	-14.66	7.67	52.65	26.94	-7.95	57.53	13176	14420	-5928	12000	26208	4944	11991	2884	3813	18154	9373	-12602	1
	-10	5.59	50.91	29.87	-5.76	54.8	11768	11008	-14440	1052	22944	4132	8126	17440	660	19422	10981	-12622	1
	-6.51	10.07	50.25	32.99	0.46	52.46	-3840	15572	-10692	-10048	18708	-9176	4212	10797	2498	21450	11119	-10396	1
	-4.49	10.98	53.15	35.25	5.76	48.14	-6516	19308	-4732	-10344	13780	-20408	4448	-6190	5789	15157	5186	-7509	1
	-2.99	7.6	55.81	34.69	6.16	45.16	5224	15168	-3260	-6272	4672	-19256	5162	-7717	4610	6045	-2097	-4861	1
	-1.36	5.96	57.46	31.88	8.46	39.19	4120	14584	-4276	-5436	512	-17816	4739	6566	1966	284	2749	-1750	1
	0.44	5.8	59.64	26.31	11.34	36.96	1548	16888	-5164	-6444	5036	-12140	3985	4382	1123	-8843	4416	4037	1
	1.89	5.38	63.19	19.27	14.4	36.68	-1148	16652	-1568	-7376	2908	-10128	3980	-4701	3098	-16970	3077	5773	1
	2.64	1.42	65.25	11.18	17.04	34.85	5576	14544	-792	-7800	496	-10828	3011	-8120	2350	-22000	-3086	7778	1
	3.44	-1.33	66.36	2.9	17.32	34.27	2072	15344	-2472	-4620	1660	-8244	3171	4916	671	-26219	-4723	10398	1
	4.34	0.93	68.93	-7.11	16.6	35.12	-736	15596	-396	-3364	456	-8452	4143	1154	1044	-30096	-3826	14399	1
	5.12	-0.07	70.21	-15.95	15.85	36.75	3460	15292	-1540	-2352	1668	-9352	4186	1567	1277	-32768	-615	17432	1
	6.01	0.56	72.37	-23.99	16.19	39.78	-976	16124	-760	-2624	4988	-11324	4721	2481	790	-32768	1882	16093	1
	7.07	1.32	74.32	-32.4	17.39	43.47	-648	15328	-492	-3060	7432	-15688	5800	419	1318	-32768	7997	16416	1
	8.41	0.12	75.9	-38.82	17.97	50.76	3108	15320	-1492	-396	17180	-3032	6646	588	1615	-32768	7612	15223	1
	9.81	0.57	77.53	-43.49	16.35	56.02	-2064	15084	-868	8636	20556	5952	7793	-1244	2820	-29910	5214	11264	1
	11.37	-0.25	79.29	-44.82	13.02	58.6	1332	15812	-1176	6236	13208	8488	8503	-4385	3098	-16057	6931	3864	1
	13.1	-1.96	79.76	-41.3	10.23	55.49	2776	14760	-3336	8336	8120	12192	9433	1586	2427	-3429	4822	-3616	1
	14.82	-1.93	80.17	-36.32	9.58	54.25	404	15436	-3476	288	13948	3732	10418	546	2697	5282	5143	-5346	1
	16.7	-1.67	81.75	-28.52	7.09	55.2	-648	17492	-1160	4016	16008	-4928	11932	-1951	3499	7955	-7895	-4347	1
	18.98	-1.63	83.42	-22.33	-2.39	54.36	-2508	20548	348	13716	21184	2716	14124	-1889	3786	7099	-8915	-570	1
	22.11	-0.37	83.95	-16.5	-5.09	56.1	-8848	24128	3288	-1592	14908	-4092	17086	-4679	5941	9505	-7861	-2113	1
	25.16	-0.56	84.45	-11.8	-4.65	55.64	-9616	25584	3864	-4204	13948	-7728	19745	-9789	7723	6605	-4752	-1671	1
	29.43	-2.39	85.74	-8.38	-2.98	55.74	-4132	25648	2176	-9860	18080	-6388	22283	-12536	7367	5239	-2287	-2968	1
	33.96	-7.17	87.66	-5.43	-2.75	55.2	4424	22672	-6308	1372	14096	-6092	23381	-13850	6404	3647	-5252	-3838	1
	36.81	-11.69	86.12	-3.43	-4.75	55.66	6916	21600	-17216	3228	16340	-1788	20941	-14240	5364	3099	-929	-4436	1
	37.65	-16.66	81.47	-1.7	-4.86	57.77	9308	12524	-20192	-564	15828	-1000	13050	-8379	3839	3450	-1934	-3723	1
	36	-17.3	73.5	-0.07	-4.78	59.97	4852	1024	-19060	-1136	13884	-2788	7699	3798	2753	2531	-3801	-1565	1
	33.05	-15.41	65.11	0.98	-5.11	62.01	244	2212	-15388	-568	16380	-2632	2177	-1084	1673	1610	-2843	-1507	1
	28.96	-16.75	61.14	1.71	-5.03	63.58	1900	6716	-12548	492	16500	-2076	-6559	-11440	-1222	1562	-613	-2773	1
	21.08	-19.14	54.7	2.52	-5.08	64.84	4688	1108	-13548	2444	15428	-616	-15271	-3118	-2055	2080	1425	-3302	1
	11.64	-17.19	46.51	3.23	-4.38	66.18	3020	-648	-12004	-200	14636	-392	-20487	7474	-2701	2241	2468	-2453	1
	4.28	-15.51	41.81	3.92	-3.08	67.68	2344	2976	-10108	-1300	15776	-1184	-26423	2620	-5567	2296	470	-1736	1
	-7.17	-15.67	35.39	4.51	-2.53	69.04	3840	1904	-11140	-180	15496	-1480	-32282	663	-7204	2397	81	-1793	1
	-17.67	-13.46	28.87	5.14	-2.13	70.39	1664	-196	-12592	164	15052	-1140	-32768	7938	-6868	2282	1015	-1921	1
	-25.84	-11.23	24.01	5.74	-1.88	71.97	2796	3928	-14816	576	15004	-404	-32768	2361	-8530	2485	122	-1304	1
	-32.17	-10.26	21.22	6.36	-2.67	72.59	1416	8556	-15664	2200	15880	2372	-32768	1399	-10108	3470	-690	-1331	1
	-39.83	-9.14	20.44	7.29	-2.88	72.69	2744	11948	-7324	-140	16020	3420	-32768	-322	-10037	4545	-693	-1444	1
	-45.01	-6.7	24.39	8.58	-3.26	72.76	-772	19660	3272	1680	15872	3552	-32768	10930	-9065	5853	-1295	-1366	1
	-47.68	-0.8	27.3	9.89	-4.15	72.56	-8020	16356	7964	2532	15308	3128	-19665	6549	-3624	7106	-1296	-1695	1
	-45.86	2.58	29.57	11.98	-5.07	72.69	-6432	11552	8800	852	14628	1028	-7474	-2841	1124	8811	-2147	-2576	1
	-40.13	1.35	34.64	14.07	-6.07	72.9	1772	17296	6744	2184	15820	-1372	3019	-3423	4178	10056	-1835	-3471	1
	-32.26	0.43	41.12	15.93	-6.78	72.56	3364	16252	-1560	3104	17400	-812	7624	9596	2443	10838	-1034	-4187	1
	-28.16	7.65	42.76	18.08	-7.54	71.73	-19824	24084	4040	3860	18052	-1340	3712	16456	-630	12319	-865	-5409	1
	-23.81	11.14	44.53	20.14	-8.48	69.88	-7920	19140	1564	9460	22148	1644	11725	-1454	3702	14335	1556	-7344	1
	-17.25	7.3	47.97	22.98	-9.27	66.27	8888	15384	-7936	12632	27104	2180	10925	-1008	2947	15663	5284	-8726	1
	-14.72	5.75	47.74	24.51	-9.23	64.01	14620	12884	-14780	12412	24864	7500	8377	9723	2147	16934	7602	-11471	1
	-10.7	7.95	48.18	27.48	-6.79	61.61	-2164	13512	-10528	-120	19076	-1680	4950	8196	2951	17308	9943	-11355	1
	-7.7	7.95	52.08	30.75	0.4	57.28	-3636	18012	-3708	-8444	14444	-13980	4533	-8075	5078	18852	10244	-9828	1
	-5.31	3.99	56.92	32.55	6.27	49.88	3192	16188	-1688	-15992	10036	-27772	4652	-7482	4215	11018	8570	-8644	1
	-3.27	1.68	59.54	31.27	8.16	44.19	3724	14632	-1980	-6792	2580	-19300	4324	4316	1725	4662	5123	-7080	1
	-1.32	1.87	62.67	27.97	10.83	37.27	1560	17456	-3280	-3860	2360	-13444	4134	1385	1401	-1634	1777	-1475	1
	0.13	0.82	65.19	22.13	13.26	35.92	2104	16052	-2748	-6464	7076	-11440	3800	-2275	2391	-11040	1649	2689	1
	1.17	-1.59	67.15	15.33	16.43	34.41	2552	15276	-3100	-8936	2084	-11188	3100	-4853	2096	-17218	-39	4074	1
	2.12	-3.53	68.75	7.73	16.76	33.8	2428	15468	-2860	-5104	3408	-9264	2624	-751	605	-21258	-5841	6509	1
	2.71	-3.57	70.08	-1.03	14.85	34.88	1900	15380	-2060	-2116	3140	-8140	2565	1441	324	-24344	-4182	9328	1
	3.28	-3.38	71.77	-8.59	13.08	36.57	1744	15804	-888	508	3228	-7204	2352	1862	276	-26770	1091	11373	1
	3.89	-2.37	73.76	-16.18	13.69	39.79	-812	15860	8	-1948	7020	-9408	3274	1848	116	-29724	5117	11414	1
	4.6	-2.03	74.89	-24.53	14.26	42.31	3396	16192	1492	812	6724	-10124	3479	2632	-376	-31914	8746	9039	1
	5.37	-0.89	75.18	-31.58	17.27	43.63	1248	15684	1824	-3740	9056	-12768	4030	7491	-603	-32768	11527	7753	1
	6.35	1.17	76.15	-37.84	19.7	47.27	196	16148	1184	-1528	13876	-6484	5225	4726	-338	-32768	9543	9133	1
	7.46	1.9	76.79	-44.03	20.01	54.64	1680	15056	1596	2696	18872	5600	6163	6074	208	-29301	8743	9117	1
	9.16	4.43	77.63	-45.69	18.12	59.03	-2760	15284	1932	2436	20492	7804	8316	3942	1173	-19635	1296	8507	1
	11	5.04	78.78	-43.65	12.8	60.63	960	15792	-40	5012	7088	8892	9430	1943	903	-7783	-8521	4401	1
	13.02	5.19	78.86	-38.39	3.44	57.82	1264	13488	-3164	11192	11056	6584	11061	7344	1097	3220	-7920	363	1
	15.77	6.48	79.54	-31.04	-3.51	56.11	-888	14416	-3172	9776	10756	-752	12678	2291	2775	10781	-6949	-4878	1
	18.34	5.91	80.39	-23.53	-8.93	54.05	608	17940	-4172	13884	22120	3816	14031	-149	3628	7511	1372	-2871	1
	20.62	6.37	81.35	-17.73	-6.5	55.59	-6112	23768	-1024	-3572	15656	-3044	15017	-145	4604	9448	1149	-3424	1
	24.13	6.59	82.37	-12.61	-2.12	53.34	-7880	24720	1884	-9452	15796	-10068	18191	-4876	5739	7552	136	-5157	1
	27.67	6.44	82.92	-8.44	1.17	51.68	-10692	27644	3496	-8028	15924	-11604	21050	-6307	6820	5111	872	-4240	1
	31.83	4.19	84.17	-5.94	1.23	50.86	-5904	27756	-204	800	14256	-8688	21978	-14216	7461	3270	-3159	-3306	1
	34.69	-1.38	84.94	-4.07	-1.03	51.31	5156	19656	-11348	5444	15152	-3356	21545	-17603	7977	2499	638	-3041	1
	36.93	-9.63	82.16	-2.13	-1.25	53.84	7756	16076	-19080	-1452	15740	-932	17726	-18745	7280	2817	1119	-2908	1
	36.59	-15.62	77.07	-0.78	-0.18	55.93	8696	5680	-20028	-2576	15300	72	8345	-6364	4612	2122	-1402	-2170	1
	34.32	-15.47	69.43	0.24	-0.26	58.47	4348	-1160	-18340	1268	15916	-1488	5245	1350	3089	1968	727	-2316	1
	31.18	-16.27	62.37	1.4	0.31	60.74	3308	3100	-13624	-668	16720	-708	-128	-6386	88	2438	3183	-3679	1
	25.06	-19.59	56.58	2.33	1.97	62.22	6064	5720	-12560	-2244	15436	-1008	-9997	-6567	-2891	2188	2361	-2368	1
	17.85	-19.95	50.01	3.11	2.92	63.76	4948	724	-12096	-1464	15080	-3236	-16226	4472	-4994	1769	678	-1214	1
	10.14	-16.86	41.95	3.6	2.94	65.03	3092	-1552	-10984	184	15260	-2784	-20941	10839	-7310	1490	1133	-1210	1
	0.57	-14.31	34.76	4	2.82	66.79	3840	3564	-10100	556	15316	-1540	-27121	4324	-9592	1471	2514	-1319	1
	-10.5	-12.63	28.43	4.38	3.12	68.4	3460	380	-12448	-80	15012	-1424	-31895	9379	-10402	1615	1672	-1030	1
	-17.9	-8.56	22.71	4.78	2.73	70.14	-476	920	-11636	856	14488	-52	-32768	8432	-11606	1848	408	-887	1
	-26.99	-8.11	18.07	5.23	1.98	71.56	5452	6616	-17252	600	15148	624	-32768	160	-12788	2172	-41	-1029	1
	-34.9	-7.33	14.04	5.84	1.26	73.11	2992	9868	-13500	420	15852	1076	-32768	6993	-15976	2859	-658	-996	1
	-39.3	-4.05	13.47	6.31	1.02	73.62	2400	15524	-6092	-908	15684	2400	-32768	21933	-17832	3211	-759	-854	1
	-36.23	-2.37	16.27	8.32	-0.23	71.63	3416	15496	-10140	12264	21476	2672	3972	14532	2626	13000	3979	-7859	1
	-30.27	1.29	23.92	12.14	-1.17	67.91	-1140	17072	-6812	8476	22704	4224	2704	5510	4098	14648	6782	-9176	1
	-26.18	1.87	31.31	16.05	0.7	65.69	764	15408	-2360	-2076	16984	-5688	1295	-551	4707	15519	8654	-10173	1
	-23.6	2.12	35.9	8.65	1.98	60.98	-836	15820	-536	3040	3288	-10184	2808	1209	842	-31918	15973	-4546	1
	-19.26	2.21	43.13	-2.08	8.49	55.34	464	15780	1060	-696	8240	-13724	3624	1725	1035	-32386	28206	-7306	1
	-15.64	2.66	48.13	-13.18	20.05	48.91	-380	15828	2032	-5356	8484	-7976	4806	1129	1041	-31854	25774	-10235	1
	-11.56	2.38	53.15	-21.39	28.1	47.62	1536	15880	488	-672	13772	-2752	6008	2914	699	-27215	27270	-11031	1
	-6.44	-1.01	51.6	-20.09	25.77	49.3	12668	13704	-13860	2576	15240	-2092	18421	-2412	-3363	-785	155	56	1
	-0.66	-3.94	47.27	-17.13	22.46	53.05	12596	9280	-17088	1684	16048	1644	14377	4628	-7292	163	5330	-2041	1
	3.86	-3.14	39.22	-14.63	22.15	55.49	11448	2588	-17384	-1340	15684	2288	10775	17403	-11966	802	6434	-2281	1
	3.86	-3.14	39.22	-14.22	22.2	55.86	11448	2588	-17384	-1660	15468	1856	10775	17403	-11966	868	6316	-2211	1
	2.55	-2.58	27.76	-11.97	23.16	56.83	8120	2572	-12124	-3864	14328	-5508	-4332	13275	-23528	504	6671	-1341	1
	0.28	-0.29	18.23	-10.03	23.64	57.72	6648	3708	-11936	-1640	14636	-5128	-7941	18972	-25759	-407	5951	-668	1
	-3.46	3.18	8.6	-8.47	22.84	59.99	6144	4140	-12044	292	15420	-2280	-12557	18851	-28048	-389	7305	-966	1
	-4.91	5.48	6.17	-8.47	22.84	59.99	2140	5040	-13736	292	15420	-2280	-17160	27981	-29869	-389	7305	-966	1
	-8.92	11.91	0.17	-7.13	22.83	62.53	512	6668	-13860	-408	15324	-880	-17697	28326	-29962	37	7685	-1438	1
	-14.06	20.54	-6.13	-5.75	23	64.72	-1680	9412	-13180	-1208	14616	-1752	-18577	27097	-29202	208	7649	-1297	1
	-16.49	23.98	-7.75	-5.15	23.01	65.7	-500	12528	-10816	-128	14912	-1124	-18624	26244	-27209	368	7702	-1293	1
	-20.67	33.36	-8.74	-4.04	22.91	67.54	-6376	14992	-9308	-152	15336	-1016	-16691	30871	-23393	659	8327	-1438	1
	-22.95	40.88	-7.7	-2.84	23.18	69.17	-7864	14664	-8224	-1176	14892	-1720	-15052	26565	-17253	787	8337	-1404	1
	-24.6	46.14	-2.78	-1.77	23.26	70.33	-1520	13872	-3200	-972	14744	-1804	-11804	19671	-9679	1063	8071	-1346	1
	-24.89	45.28	4.54	-0.95	23.6	70.99	-208	15948	-1984	-1388	15120	-2132	-8467	10756	-5605	1337	8121	-1145	1
	-23.32	43.49	12.47	0.04	24.32	71.54	-3524	14468	-3672	-2852	15640	-2956	-1760	8388	-1211	1222	7204	-300	1
	-19.39	41.09	19.3	0.68	24.4	71.83	-972	11472	-7372	-1928	15372	-3692	4388	888	4005	866	5225	487	1
	-16	35.38	24.37	1.2	23.33	72.47	4708	15404	-9308	420	14904	-3364	1719	4396	2527	751	5176	708	1
	-14.17	32.96	28.75	1.71	22.31	73.41	4092	14152	-6752	-28	15168	-2708	-366	12873	-564	827	6632	316	1
	-12.38	32.17	31.81	2.19	21.58	74.2	3260	14040	-10484	484	14996	-3008	-1043	17907	-1487	977	7536	163	1
	-11.47	34.52	34.05	2.54	21.53	74.44	-1636	12960	-9108	-492	15520	-4316	-2648	16428	-1175	706	8717	111	1
	-11.06	35.33	36.01	2.67	22.12	73.68	-4596	14604	-8468	-440	14792	-6916	-2888	8086	-402	-177	9097	277	1
	-10.5	33.55	39.52	2.45	22.68	72.44	-1336	15292	-7196	-76	13996	-6552	-2778	2963	-176	-1115	10753	159	1
	-10.22	30.25	43.23	2.06	24.07	71.94	3284	16160	-5496	-1764	14232	-5184	-3671	7736	-1036	-1684	10723	55	1
	-10.18	29.1	45.86	1.58	24.72	71.89	848	14844	-5064	-96	14828	-4712	-4042	10736	-1264	-2111	10340	-216	1
	-10.26	27.69	48.66	0.99	24.68	71.38	1920	14132	-4104	3376	14196	-3124	-4231	5326	-1731	-2131	14074	-2306	1
	-10.3	26.33	51.31	0.65	25.72	69.94	-228	16160	-3924	3640	13076	-2568	-3998	9933	-2110	-1722	20242	-5759	1
	-10.16	26.8	53.88	0.39	29.16	67.66	-804	15652	-2348	1356	13092	-3080	-3206	8233	-2043	-1444	24729	-8739	1
	-9.86	26.07	56.4	0.43	33.14	65.32	1068	15020	-2508	-624	13216	-4300	-2755	8694	-1759	-422	24415	-10345	1
	-9.31	26.01	58.91	0.88	36.61	62.27	-1328	15668	-2868	-396	12424	-6172	-1944	6860	-1572	1253	22438	-11226	1
	-8.52	24.67	61.28	1.93	38.59	57.41	84	15548	-2756	2816	11332	-8064	-1234	4964	-1116	2868	23509	-12762	1
	-7.94	23.29	62.98	3.22	41.4	51.99	1324	15432	-2288	3104	11100	-8624	-1002	4250	-854	3646	28664	-14560	1
	-7.11	21.38	65.25	4.3	45.2	47.46	312	15724	-2080	1628	12132	-8340	-625	3119	-757	3310	31433	-14881	1
	-6.25	19.02	66.98	5.06	49.65	43.93	1676	15508	-3152	-352	12232	-6740	-394	2809	-954	2353	31054	-14328	1
	-5.63	17.13	67.46	5.38	54.46	41.46	2016	15172	-4264	-1196	13220	-5828	-583	3695	-1253	1035	28864	-13319	1
	-5.11	15.82	68.01	5.12	57.09	40.97	908	15564	-3504	-1500	14764	-5196	-559	3170	-1453	-459	27651	-11317	1
	-4.51	14.02	68.83	4.48	59.65	41.26	1788	15644	-3140	-1936	14596	-3552	-353	2757	-1578	-1758	26172	-9711	1
	-3.99	12.77	69.46	3.65	61.14	42.78	1404	14852	-2680	-2568	15760	-2548	-39	2574	-1840	-2015	23673	-8343	1
	-3.43	11.44	69.98	2.75	62.37	44.36	2376	15892	-1780	-2212	16712	-2540	288	4397	-2309	-2939	20077	-6526	1
	-2.72	10.79	70.98	1.49	60.67	47.19	1048	15784	-1028	-460	16172	-1356	797	4188	-2461	-4194	16611	-5569	1
	-1.88	10.39	71.8	0.14	58.26	50.38	824	15540	-1824	-816	16224	1048	1397	3790	-2633	-5279	12449	-2985	1
	-0.94	10	72.73	-1.42	54.08	54.12	508	15460	-324	-3868	14944	1548	2169	3356	-2684	-5817	2985	1274	1
	-0.04	9.82	73.27	-2.46	48.41	56.94	188	16004	2008	1932	14776	-1624	3421	3249	-2160	-5582	-5380	1939	1
	1.4	9.45	74.1	-3.84	39.05	59.81	260	16324	712	3148	19224	576	5018	1478	-1376	-5571	-1568	354	1
	3.38	8.57	75.25	-4.58	32.63	62.26	-176	15352	-2524	1032	14244	2052	6513	342	-973	-4299	-459	-1374	1
	5.35	6.68	74.67	-4.98	28.9	63.74	3172	14700	-4996	1404	15240	1816	7043	-619	-1463	-4127	-670	-1066	1
	6.4	4.99	72.68	-5.16	25.96	65.04	6476	15132	-10192	916	15812	1468	6033	2855	-3144	-3367	-2387	-458	1
	7.18	4.9	70.3	-5.08	21.86	67.35	2348	15204	-8660	608	16260	108	4548	5469	-3117	-2497	-2920	-533	1
	7.71	4.71	68.32	-4.84	18.36	69.25	3304	16312	-6156	792	15456	-960	3277	2688	-4866	-2056	-1732	-978	1
	7.34	4.73	65.8	-4.47	15.55	70.49	7828	15796	-5540	1008	15868	-1664	410	14206	-8379	-1527	-51	-1353	1
	6.16	10.29	60.23	-3.97	13.38	71.49	5396	13276	-10392	-24	15100	-2576	-1823	32767	-12351	-1389	444	-1116	1
	3.98	20.13	53.11	-3.58	11.7	72.13	-272	10248	-13044	1060	14940	-2016	-6044	32767	-12264	-1295	837	-1086	1
	0.93	27.47	50.47	-3.13	10.24	73.07	-1840	15188	-6464	1244	15812	-152	-11115	29325	-9882	-798	2121	-1305	1
	-1	33.85	49.02	-2.48	9.49	74.43	-7352	11688	-12544	468	15704	-784	-1658	24633	-8189	-258	2592	-1459	1
	-0.53	38.13	44.69	-1.9	8.51	74.73	-11200	8068	-9840	2268	14228	-968	398	-2595	-1962	-139	3529	-1758	1
	-0.82	31.63	45.48	-1.31	7.88	75.1	1932	14080	-5648	632	15556	-1016	-2215	-10330	-1370	-152	3789	-1924	1
	-1.13	27.79	47.67	-0.84	7.84	75.4	860	19352	-7796	-172	15192	-2580	-920	6681	-2011	-182	1894	-1289	1
	-1.09	27.51	49.23	-0.44	7.04	75.33	-2712	12792	-5440	948	14560	-2968	-509	4613	-1405	-291	1488	-1244	1
	-1.09	24.45	52.56	-0.19	6.56	75.45	208	16804	-3016	-68	15600	-2488	-500	-4673	-222	-538	2387	-1174	1
	-1.01	19.71	54.82	0.02	6.41	75.73	2948	15264	-4512	612	14196	-2608	-280	-1542	-707	-346	1286	-657	1
	-0.87	16.51	56.86	0.38	4.77	75.47	932	14720	-3880	2744	14688	-2256	-34	1976	-1075	20	1971	-900	1
	-0.63	15.3	59.17	0.74	4.49	76.27	40	15356	-2356	-1068	15704	-60	402	1257	-1070	-98	1388	-620	1
	-0.19	13.61	61.88	0.92	4.55	76.86	188	16264	-2600	-668	14980	-1696	1153	1499	-1085	-348	-518	-510	1
	0.33	12.82	63.66	1.02	3.42	76.43	-296	15348	-1644	2664	15104	-3564	1847	1253	-786	-508	2039	-1378	1
	1.25	12.14	66.26	0.97	4.06	75.98	-1892	15424	240	-2464	15344	-2836	3143	83	-199	-1262	2822	-1075	1
	2.63	10.59	68.36	0.75	4.59	75.93	296	16540	-3880	-964	14616	-2156	4061	1014	-207	-1567	-1057	-211	1
	3.12	10.41	68.63	0.66	3.85	76.22	-716	15908	-5312	1736	15068	-1708	4294	1846	246	-1338	-1779	8	1
	4.21	9.51	69.1	0.59	2.15	76.68	-88	14880	-5104	1232	15076	-1572	4453	-882	453	-1011	-65	-409	1
	5.31	7.59	69.77	0.51	2.09	77.48	1128	15520	-4648	-1548	15252	-1064	4452	-725	333	-1183	-826	-461	1
	6.33	6.49	70.52	0.47	1.41	78.23	320	16832	-4208	636	15188	-1232	4668	1316	31	-1032	-1334	-358	1
	7.16	6.15	71.35	0.44	0.82	78.46	304	16088	-3216	552	14992	-2348	5597	711	-291	-1013	128	-509	1
	8.28	5.79	71.73	0.46	0.57	78.49	436	14864	-5092	440	14204	-2224	6083	2320	461	-820	147	-553	1
	9.7	5.08	71.8	0.56	0.02	78.59	1144	14960	-6140	1152	15012	-1708	7014	-641	696	-491	386	-711	1
	10.79	3.35	70.6	0.81	0.05	78.55	1232	12828	-9352	172	14944	-2780	6570	-2998	802	7	1621	-964	1
	11.3	1.6	68.21	1.17	0.32	77.67	1928	10256	-11628	2152	14044	-3852	4826	-1551	1834	475	4405	-1700	1
	10.82	0.27	65.84	1.58	1.16	76.09	1340	10656	-9820	2024	15228	-4860	828	-2369	1230	675	7528	-2518	1
	8.82	-2.32	63.3	1.93	4.34	74.67	5740	11196	-9600	-3108	15200	-4352	-3680	-16	-1220	344	8298	-2020	1
	6.05	-2.75	61.21	2.06	7.68	73.93	6224	13120	-8044	-2268	15228	-2404	-7441	10028	-3431	-395	5733	-1137	1
	2.74	0.3	58.97	1.98	9.04	74.42	1868	11724	-7824	-1364	15516	-1632	-9849	16012	-5150	-679	5244	-1066	1
	-1.6	5.55	57.09	1.87	9.99	75.19	-1492	13248	-7432	-1088	15220	-524	-11854	10318	-5579	-785	4277	-773	1
	-5.3	8.06	56.15	1.87	9.44	76.13	-912	13552	-6452	1772	15804	1504	-12809	6227	-5098	-106	3753	-705	1
	-8.58	9.02	55.96	2.23	8.91	76.44	-612	13368	-5904	1488	15272	1760	-13323	2862	-4181	1197	4057	-1024	1
	-12.04	8.85	56.72	2.89	8.79	76.79	996	13884	-3924	184	15276	1936	-11858	2677	-1986	2118	3562	-1056	1
	-13.32	8.84	60.27	3.92	7.99	76.62	-284	13376	-944	2476	15616	3252	-4175	2126	1271	3719	2963	-1419	1
	-10.66	9.42	61.14	5.6	6.74	75.57	-3008	13892	-12440	3380	15956	3572	6209	2855	2608	5690	2732	-2007	1
	-8.57	9.51	60.63	7.22	5.23	74.29	-1352	12316	-4020	4364	14848	2660	60	-4449	-620	7252	2227	-3376	1
	-7.77	8.36	61.19	8.71	4	73.08	7576	21140	-5360	6268	17676	-464	694	10074	-186	9059	3150	-5063	1
	-6.87	10.73	61.95	11.13	2.59	70.8	2536	13956	-4604	6424	20736	2492	197	13713	-469	11001	5358	-6631	1
	-6.17	10.23	62.38	13.53	2.4	69.45	5444	16088	-5444	4660	24880	4884	-863	5338	-1333	12773	3870	-6058	1
	-5.48	10.67	61.88	16.88	1.73	69.44	-1820	13488	-7292	544	19972	-796	-355	9282	-1089	13702	-1158	-4388	1
	-4.81	13.43	61.66	20.07	1.65	68.31	-3692	15096	-6576	-4044	13388	-10092	200	7488	-520	13414	-2651	-2443	1
	-3.89	14.35	62.73	21.77	2.58	63.15	-172	15196	-6064	-5728	9372	-18708	818	3464	1006	10956	-2314	-2843	1
	-3.14	12.71	64.09	21.68	3.56	58.47	672	15284	-4992	-3908	9396	-13244	714	-1862	2243	4489	473	-2919	1
	-2.5	8.59	65.81	19.32	6.03	54.8	3780	16072	-4440	-3748	6692	-10136	671	-5584	2135	-2401	3689	555	1
	-1.86	4.84	67	15.67	8.17	53.46	4364	15668	-4660	-2628	9920	-9512	782	-1621	1064	-7943	3788	2623	1
	-1.44	2.74	67.33	10.72	9.7	54.19	3364	15200	-4240	-3048	10524	-7368	273	1326	580	-13254	2894	4076	1
	-1.13	1.75	68.33	4.45	10.58	56.28	2344	15856	-3996	-2248	10676	-6136	369	-35	403	-16861	971	6646	1
	-0.68	0.75	69.04	-1.41	10.45	59.12	1916	14292	-4672	-1224	10936	-5776	847	532	551	-18975	769	8733	1
	-0.21	0.02	69.7	-7.78	9.33	63.02	1584	14848	-3516	684	11604	-5292	1087	-804	844	-20206	948	9642	1
	0.28	-1.28	70.9	-13.02	8.47	65.88	2728	15132	-1928	832	11484	-5628	1596	-766	899	-21089	3346	8699	1
	1.03	-2.71	72	-17.93	8.63	68.75	3648	14952	-2184	-188	12944	-4576	2192	190	793	-21823	3742	8783	1
	1.7	-3	72.74	-22.71	8.5	73.01	1408	14976	-3028	332	13792	-2148	2591	1474	977	-20886	2935	9495	1
	2.58	-2.61	73.74	-25.54	8.06	76.54	120	15356	-3448	924	13756	-1152	3593	-159	1215	-18840	2225	9383	1
	3.79	-2.5	74.48	-27.84	6.44	80.25	888	15168	-4340	2732	14340	-176	4472	-678	1538	-16141	917	8118	1
	4.83	-3.11	74.67	-28.97	3.56	82.01	2236	15636	-4772	4472	14220	340	4566	590	1606	-12937	-487	5749	1
	5.99	-3.55	75.28	-28.71	0.74	81.74	2052	15300	-4100	5504	13748	1180	5213	-2024	1874	-9497	478	2811	1
	6.88	-4.69	75.42	-27.16	-1.26	80.28	3664	15704	-4200	5492	14584	2736	5557	-1335	1683	-4848	2495	-59	1
	8.07	-5.49	75.61	-24.3	-2.19	78.51	1876	15640	-4012	3160	13452	3448	5924	-392	1685	90	1766	-2224	1
	9.38	-5.64	76.73	-19.39	-3.34	77.24	612	16032	-2816	752	12812	508	7048	-2283	2109	5966	-3734	-4208	1
	10.9	-5.79	78.43	-14.62	-6.63	76.32	184	17468	-1420	5664	17920	1420	8648	-2379	2523	4582	-8601	-1684	1
	12.57	-5.58	80.14	-11.03	-10.79	76.03	-1172	19372	328	3732	17644	-228	10346	-1517	2968	4974	-11382	-1113	1
	14.95	-3.79	81.31	-7.51	-12.94	76.13	-6048	20800	2500	-3292	14544	-1260	12700	-1858	4562	4728	-11195	-1295	1
	17.84	-2.18	81.79	-5.25	-14.85	76.32	-7912	21784	3732	1100	13756	-1604	15273	-6387	7059	3087	-11621	-637	1
	20.76	-2.93	83.29	-3.03	-16.57	75.08	-4072	21768	3008	4564	16020	-5428	17452	-9755	8855	3816	-6327	-3343	1
	24.58	-6.22	86.35	-1.2	-18.55	71.97	708	21284	-4232	6852	13536	-4664	20106	-14645	9032	3999	-762	-4623	1
	28.14	-11.83	85.98	0.69	-16.82	70.31	5772	20100	-15104	-2072	15440	-2496	19068	-15668	7554	3699	713	-4653	1
	30.14	-17	82.88	2.3	-13.1	68.9	7512	12752	-20096	-5876	15744	-1956	14406	-13894	7114	3244	-6313	-1966	1
	30.02	-19.37	77.72	3.11	-13.23	69.27	6140	4424	-19428	-844	15596	-2764	8477	-2301	6759	2491	-8166	-1561	1
	28.64	-18.8	71.71	3.86	-13.98	68.94	1208	3148	-18216	1372	15500	-4472	3812	-3301	5112	1978	-2412	-3097	1
	24.19	-19.15	66.18	4.3	-12.34	68.39	1904	6908	-14408	-904	15444	-5160	-6584	-8097	477	1443	-2080	-2236	1
	17.49	-18.82	60.54	4.59	-12.23	67.85	2548	3688	-14484	2056	14456	-5340	-15591	613	-860	1357	-1428	-1647	1
	9.94	-17.32	54.62	4.72	-11.17	68.16	2312	2008	-12624	-852	15452	-2608	-20587	852	-1395	690	-56	-1859	1
	0.27	-16.46	47.91	4.7	-9.15	69.31	3532	3336	-11240	-944	15092	-1196	-26522	1497	-4664	627	-567	-1725	1
	-5.2	-15.77	45.04	4.76	-8.98	69.66	3492	4184	-12572	1080	15260	-1412	-32029	4018	-6654	919	-172	-1597	1
	-15.96	-11.52	38.82	4.96	-8.32	70.86	-492	2572	-12192	488	14560	-1692	-32768	10650	-6319	1460	-292	-1703	1
	-23.85	-7.94	34.32	5.36	-7.87	71.71	-2796	4876	-11888	1168	14652	-1620	-32768	-2576	-7548	1896	-138	-1941	1
	-28.62	-9.33	32.24	5.62	-7.42	72.22	2800	7856	-14628	272	15328	-1500	-32768	-12596	-7091	2347	-188	-1915	1
	-34.28	-11.74	31.4	6.04	-6.89	73.04	6152	12296	-8204	28	15628	-124	-32768	-1716	-7601	2971	-10	-1896	1
	-40.52	-10.14	33.49	6.91	-6.36	73.88	280	18488	-4	1108	15348	1696	-32768	6101	-10573	3968	594	-2074	1
	-45.48	-5.28	35.78	7.89	-6.15	73.81	-1496	17248	5700	1436	15716	2728	-25018	11894	-9803	4935	238	-2104	1
	-45.13	2.58	35.93	9.2	-6.52	73.62	-8568	12452	8112	2956	16108	1400	-11166	15140	-5447	6627	-350	-2339	1
	-40.94	8.27	36.72	10.9	-7.07	73.46	-6316	12960	7484	2272	16824	1452	1336	5979	-898	8171	-780	-3196	1
	-32.28	9.52	42.48	13.19	-7.1	73.6	-476	13940	-5028	736	17468	980	13366	5967	3684	10312	-1917	-4091	1
	-23.81	12.6	47.18	15.35	-7.58	73.27	-9172	24552	292	3588	19684	-524	11017	-2463	4067	11640	-1479	-4969	1
	-18.27	10.47	51.69	17.83	-9.33	70.56	1288	16192	-3672	9660	19612	-2392	12611	-5912	5678	13020	1268	-7381	1
	-12.13	5.87	53.09	20.53	-10.26	67.05	4992	11092	-13716	12196	23556	1468	8933	916	5569	14676	4780	-9074	1
	-8.45	3.53	53.27	23.52	-10	62.22	5136	13924	-9752	11252	22448	4212	6476	-1504	2860	15622	8748	-11981	1
	-5.77	1.77	54.6	26.29	-7.68	58.84	884	17528	-9256	2860	21040	3936	4805	1403	3398	16934	11433	-12627	1
	-3.43	1.61	58.17	29.64	-1.27	56.76	-304	15492	-2796	-5664	19528	-10808	4040	-2687	3729	19713	12476	-10986	1
	-1.46	-0.68	62.68	32.03	3.17	52.38	3288	16668	-1836	-8860	14480	-19804	4431	-3734	3393	15020	6726	-8515	1
	0.08	-2.44	64.55	31.81	6.57	45.59	4376	15356	-2880	-5532	5588	-17848	3897	2443	2385	7419	1421	-7048	1
	1.25	-2	67.04	29.95	8.87	40.89	-616	16020	-2416	-6516	4388	-15608	3666	-484	2699	1507	1814	-3788	1
	2.38	-2.59	69.88	25.01	10.81	39.39	108	16832	-1540	-6068	7700	-11232	3918	-5279	3299	-7728	1743	3169	1
	3.48	-5.44	72.14	18.69	13.25	39.2	4100	15840	-2028	-7176	4008	-10908	3613	-4127	2534	-14635	691	5612	1
	4.22	-6.2	73.31	11.28	14.71	38.67	1608	15240	-2424	-7564	4032	-10772	3504	-84	1811	-20160	-3770	8379	1
	4.89	-6.3	74.67	2.11	14.84	39.98	1896	15612	-2432	-4980	4004	-7660	3629	-1685	1610	-24287	-6347	11822	1
	5.56	-7.3	75.16	-6.76	13.69	42.73	4136	15252	-2808	-3460	4352	-8188	3398	1022	889	-26308	-4055	13977	1
	6.15	-6.07	75.94	-14.29	12.97	45.9	220	15156	-2124	-1876	5784	-8936	3602	2918	800	-28641	-1802	15113	1
	6.61	-5.42	77.05	-21.65	12.43	49.25	2164	16204	104	-1064	7012	-9624	3854	50	653	-30663	1646	14427	1
	7.2	-5.38	76.9	-28.2	12.65	51.65	4044	15944	1660	-1168	6844	-9136	3882	6699	195	-31866	5780	12821	1
	7.82	-2.46	77.66	-36	15.08	54.99	-1564	15744	1076	-2640	9856	-8256	4879	7577	237	-32768	9571	11922	1
	8.72	-0.4	78.57	-41.66	17.04	60.13	604	15784	876	-548	14148	-2580	6048	1875	888	-31606	8687	12042	1
	9.93	0.33	79.19	-45.61	16.48	66.68	440	14612	2084	3668	18116	736	7870	6760	1339	-26791	6669	9791	1
	12.24	3.49	79.61	-47.19	14.41	69.89	-3728	16132	-664	5216	14996	3148	10637	-474	2994	-19761	3448	6279	1
	14.2	2.4	80.05	-45.41	9.14	68.06	2896	16400	-5372	9124	9600	8688	11123	-537	2711	-9781	2639	895	1
	16.17	2.96	80.41	-40.78	7.3	65.56	-2596	15312	-2368	860	13088	7332	12418	2633	3523	625	263	-2261	1
	18.88	3.68	82.23	-33.06	4.64	65.51	-1880	17592	-1304	2568	11256	2032	15182	314	4414	8133	-6342	-5161	1
	22.5	4.14	84.28	-26.22	-1.69	63.89	-3036	21536	184	16016	23468	-1288	17490	-1399	6035	6821	-9884	-2423	1
	25.61	4.16	85.44	-19.66	-7.51	62.92	-7392	26092	4268	756	18876	2164	19485	-3779	6851	10503	-4943	-2714	1
	26.4	1.63	81.91	-17.45	-7.56	62.88	13624	4476	-22772	-672	14340	-3472	9109	-389	2201	5424	-3551	-5435	1
	25.66	2.02	71.84	-12.88	-8.26	62.17	4816	-564	-23736	2332	14596	-6312	6607	8322	567	5710	-1047	-5051	1
	23.27	2.55	64.42	-8.83	-7.1	60.54	388	4596	-14216	-764	14800	-7512	-1754	-1817	-2587	4915	3797	-4636	1
	23.27	2.55	64.42	-8.83	-7.1	60.54	388	4596	-14216	-764	14800	-7512	-1754	-1817	-2587	4915	3797	-4636	1
	20.14	2.28	61.88	-8.01	-7.01	61.19	3736	3332	-11880	932	15084	-1396	-32768	8915	-7853	2030	-281	-1611	1
	6.04	5.99	51.57	-6.11	-6.76	63.15	-712	-852	-12108	1504	14568	-1332	-32768	11584	-7779	2348	-37	-1807	1
	-4.84	6.81	43.98	-3.95	-6.61	64.96	352	4556	-12924	656	15256	-564	-32768	-2630	-9043	2641	946	-1873	1
	-9.8	6.54	43.53	-3.14	-6.55	65.04	-432	21572	2676	1484	15616	4564	-32768	4297	-10915	5441	6	-2327	1
	-17.59	8.17	43.84	0.27	-7.76	64.03	-2940	17352	8036	5676	15372	4932	-23844	6412	-8527	8147	553	-3207	1
	-19.98	13.23	42.33	3.5	-8.5	63.82	-10244	11868	12824	3952	16492	568	-6855	6301	-723	9819	66	-3711	1
	-15.31	11.31	46.82	6.52	-9.25	63.85	2056	14216	-3776	4268	16892	-2296	12006	6300	5136	13626	-1795	-5681	1
	-10.16	16.07	50.25	11.37	-9.8	62.71	-8988	26144	1524	4716	20624	-1096	10001	10563	394	15095	1694	-7747	1
	-4.38	18.1	54.63	15.14	-10.22	60.9	1336	16296	-4376	11528	25920	3780	13382	6690	2788	15976	3011	-9309	1
	-0.09	15.85	55.52	19.13	-10.5	57.56	7216	13788	-11444	14280	25980	5244	11080	8377	3557	17007	6572	-11013	1
	1.82	15.22	56.61	22.98	-4.85	55.68	-1748	16632	-9156	-7440	18312	-8868	6156	-217	5473	21314	12421	-11254	1
	3.86	11.04	60.78	26.27	0.83	51.32	680	16388	-4248	-11664	14648	-21256	5797	-9236	6549	16131	9030	-8867	1
	5.36	5.82	64.42	26.59	4.94	44.82	4380	15944	-3288	-6780	4988	-19496	5751	-4120	4905	6876	1154	-6065	1
	5.36	5.82	64.42	26.16	5.26	43.9	4380	15944	-3288	-4996	2244	-16352	5751	-4120	4905	518	1486	-2815	1
	6.36	4.53	65.95	22.16	7.25	42.3	2848	16796	-5240	-5688	7836	-12048	4001	2756	2311	-7967	1046	3980	1
	6.94	4.12	67.78	14.86	11.92	41.39	-840	15936	-4076	-9788	3164	-11868	4014	-1216	3272	-16206	1882	6475	1
	7.47	0.95	70.47	7.31	13.26	40.41	3264	15228	-2368	-7556	2908	-10632	3790	-7590	2866	-21813	-7273	9047	1
	7.68	-0.02	71.07	2.66	12.73	41.32	4176	15360	444	-1324	4200	-10108	3782	-342	1297	-30038	-2145	15671	1
	8.15	-0.23	72.55	-8.08	12.35	44.2	428	15628	1948	-1300	5480	-11148	4419	3521	1007	-32768	3860	15204	1
	8.92	0.5	74.1	-18.19	14.54	47.07	864	16076	1940	-2728	7176	-11660	5937	2669	959	-32768	10074	13397	1
	9.99	1.16	75.81	-26.01	17.66	50.27	408	15940	-388	-3540	10700	-9152	7206	2743	1349	-32768	9679	13652	1
	11.53	1.53	77.69	-32.48	18.45	57	-364	15024	-1532	1328	17472	208	8519	1601	1858	-32768	9087	12227	1
	13.55	2.32	78.95	-38.95	16.91	63.02	-2788	15536	-1996	6972	19488	4488	10731	-2592	3207	-26948	5933	9071	1
	15.52	0.8	80.27	-40.09	13.27	63.66	2604	16924	-2912	6888	8992	7552	11118	-4087	3020	-13517	5586	1501	1
	17.45	0.28	80.65	-37.94	10.78	59.78	528	15824	-3200	5688	10568	14156	12199	2393	2588	-4865	4299	-2338	1
	19.65	1.09	81.84	-31.87	9.42	58.38	-1108	15216	-1164	-676	15644	5428	14071	210	3697	5941	-5347	-4066	1
	22.56	1.31	83.78	-24.89	2.35	57.69	-2500	19832	604	9416	15340	-6644	16401	-2601	5188	9935	-14877	-3510	1
	25.73	1.48	84.73	-19.01	-5.52	56.87	-7880	24764	3384	5112	18980	512	19066	-4814	6358	10863	-8095	-2305	1
	29.3	1.16	85.16	-11.76	-6.59	57.56	-8412	26868	5864	-6176	12252	-5448	21688	-9199	7328	11248	-10483	-1710	1
	33.66	-0.79	86.64	-7.46	-5.34	56.43	-2704	25972	1816	-8816	15836	-3700	23866	-9437	6986	7228	-9013	-1669	1
	36.56	-4.63	86.99	-5.07	-4.97	55.5	9688	23796	-8552	-7868	18148	-10784	25887	-15982	6022	6351	-11251	-3501	1
	39.34	-9.54	84.47	-2.72	-8.59	53.74	10192	21464	-18980	8068	13252	-7852	21211	-11632	2958	5390	-6114	-4728	1
	39.83	-12.51	78.96	-0.26	-9.03	53.7	10416	9704	-22880	-1676	16896	-3856	13305	118	1543	4553	244	-5476	1
	38.17	-9.68	70.72	1.83	-7.58	54.32	1616	2768	-21372	-544	13980	-5280	8397	8228	1616	4656	-3530	-3490	1
	34.86	-8.28	64.06	3.07	-7.96	55.07	-2664	3828	-14248	808	14420	-4576	-57	-10107	41	3729	-3149	-2399	1
	28.21	-13.46	58.34	4.11	-7.46	56.43	4232	5508	-14392	556	16616	-5320	-10197	-15454	-1229	2771	1796	-2862	1
	20.7	-17.01	52.51	4.91	-5.03	57.8	6476	1588	-13864	-1304	15120	-1596	-16007	-973	-1104	2507	2468	-3932	1
	12.31	-14.72	46.6	5.26	-3.48	59.55	2784	1184	-12208	-1572	15472	-468	-21959	9481	-3000	1940	2264	-2587	1
	1.74	-11.48	39.42	5.74	-2.57	61.96	640	264	-10608	480	14908	-1392	-28047	818	-5358	2451	-2047	-1496	1
	-7.71	-11.68	33.55	6.32	-3.69	63.94	3696	1064	-11904	2308	15056	20	-32768	121	-6287	2648	-285	-1867	1
	-18.14	-10.07	27.55	6.76	-3.05	65.78	1824	-1124	-13124	-1304	15048	-824	-32768	7768	-5635	2585	610	-2023	1
	-26.25	-8.06	22.46	7.17	-2.89	67.49	2288	3188	-13260	888	15496	-788	-32768	2300	-7686	3037	-1012	-1690	1
	-33.44	-8.77	19.07	7.81	-3.03	69.37	3256	6300	-19308	-372	15152	-252	-32768	-1341	-10116	3545	-360	-1924	1
	-40.5	-9.1	16.74	8.53	-2.55	70.73	4480	8012	-10100	12	15712	896	-32768	-4171	-10196	4470	-248	-1774	1
	-46.03	-9.57	19.79	9.58	-2.87	71.18	852	21140	104	2396	15568	2536	-32768	2442	-11779	5895	1227	-1977	1
	-50.09	-4.81	22.49	11.25	-3.3	70.91	-5452	16824	9584	2672	15488	2724	-27818	9895	-9177	7622	1008	-2831	1
	-49.4	2.61	23.58	12.86	-4.38	70.01	-9556	11844	12780	4740	16824	2596	-10135	9190	-2564	9117	741	-4220	1
	-43.17	5.54	27.22	15.22	-5.5	69.09	-1812	14792	4912	2388	15844	1556	4135	-1116	1848	11236	-750	-4343	1
	-36.39	4.63	33.34	17.74	-6.14	69.07	3992	13844	-2216	2448	17684	592	11459	2615	4689	13049	-1712	-5378	1
	-28.44	8.54	39.49	20.22	-7.19	68.08	-12304	27620	3908	5100	19780	-192	7446	9218	1138	14591	-239	-7110	1
	-21.92	11.86	43.98	23.86	-8.78	64.78	-3232	16888	352	13148	25372	4020	12166	4932	3385	16923	3297	-9238	1
	-15.42	10.58	47.5	26.85	-8.7	60.91	5172	14432	-11348	12980	27360	4216	11538	5262	4617	17888	7330	-11818	1
	-10.19	8.64	47.43	29.69	-8.06	56.82	6456	11796	-12348	9728	24460	7604	7745	6499	1718	19142	10740	-13817	1
	-6.35	7.65	48.73	33.3	-1.87	54.5	2516	17952	-10924	-6864	17192	-5432	6281	7107	3067	21668	14393	-12284	1
	-3.71	8.57	52.24	36.46	5.19	48.9	-600	15668	-5048	-14088	15500	-26240	5853	1618	4347	16313	11265	-9988	1
	-1.45	6.84	56.38	35.34	7.22	43.96	1184	16104	-4000	-6212	4664	-19652	5619	-3960	4767	6129	2395	-7543	1
	0.61	2.96	59.73	32.05	10.19	36.45	5648	15112	-4400	-4748	1304	-17328	4625	-2394	3175	-124	2982	-4343	1
	1.81	1.08	60.99	26.12	12.74	34.93	4296	15892	-4808	-7764	6432	-12200	3168	3892	1582	-9794	1994	3533	1
	2.49	1.34	63.11	19.7	14.14	34.93	464	16232	-3528	-7940	3676	-10920	2491	1820	1603	-17563	-2062	5715	1
	3.03	1.04	66.35	10.42	15.45	34.16	1456	15888	-1024	-6448	1820	-9904	1973	220	1949	-22829	-6594	8577	1
	3.29	0.26	68.41	0.52	14.29	34.63	3604	15776	728	-3340	2160	-9012	1619	3108	1157	-26649	-5824	11488	1
	3.51	1.58	70.22	-8.67	13.67	35.79	412	15516	1808	-3128	1644	-8340	1985	9264	482	-28999	-3307	14506	1
	4.13	5.31	71.6	-15.88	13.4	38.36	-2896	15508	1576	-1736	3096	-8964	3542	7546	1245	-31556	-224	17314	1
	5.26	7.59	73.4	-24.89	14.31	42.57	-1816	15860	1660	-4000	5896	-10972	5563	4036	2253	-32768	2733	16733	1
	6.69	7.57	75.29	-32.75	15.78	46.22	1300	15856	1728	-3272	7244	-13976	6654	2239	2441	-32768	4846	16206	1
	8.17	6.78	76.89	-37.77	16.4	49.81	1432	15952	592	-2112	10816	-8896	7136	2909	2387	-32768	5255	16702	1
	9.78	6.83	78.86	-43.94	15.72	58.35	-1248	15164	768	4056	17416	2480	8696	-78	2906	-32768	6560	14316	1
	12.03	4.98	81	-47.38	12.72	63.29	1548	14948	-1396	10512	18156	4372	9489	-2586	3062	-24609	5528	10736	1
	14.04	4.08	81.74	-46.59	9.13	62.23	-1196	14648	-3120	8968	6736	9420	11160	1531	3474	-11252	7073	1035	1
	16.11	4.06	82.35	-41.95	6.45	56.77	-972	14352	-3060	9688	11728	10592	12842	-3003	4269	1134	9419	-5336	1
	17.87	3.05	83.03	-36.8	7.53	55.57	1460	17620	-3968	-2888	10544	2936	14018	-647	4863	9515	4530	-7800	1
	20.53	3.27	84.35	-29.03	6.79	55.2	-2356	20444	-2760	2944	20636	-5340	15549	-2369	6544	8303	-6771	-4407	1
	23.73	1.96	86.47	-23.53	0.38	56.37	-2244	21036	-788	9116	25620	612	17306	-4644	6307	6471	-12072	371	1
	25.48	2.28	86.8	-19.47	-2.72	57.34	-9504	26788	5172	-1464	11740	-5216	19846	-4301	7846	10242	-14205	-1534	1
	30.27	2.24	87	-14.12	-5.47	56.83	-12592	29144	8044	1440	15344	-8216	23364	-11109	9431	7584	-8427	-1840	1
	34.4	-1.77	88.88	-9.69	-5.2	57.11	160	24996	788	-6988	14724	-4196	24403	-18374	9557	5801	-4482	-2733	1
	38.34	-9.83	88.06	-7.01	-4.98	56.64	11376	22716	-17064	-2244	17304	-5972	24239	-19025	6950	5254	-9484	-3606	1
	40.23	-15.78	84.38	-3.78	-8.22	57.29	9584	16776	-22216	3240	15268	-3532	16476	-12237	4905	5180	-4891	-4398	1
	38.33	-17.36	77.08	-1.16	-8.32	58.16	7284	2296	-20920	-1288	15332	-3608	6010	3068	2492	4606	-1928	-4655	1
	35.42	-14.71	69.07	0.36	-7.18	58.48	612	12	-20452	-3464	15196	-3884	2613	2005	2147	3688	-2859	-3302	1
	30.62	-15.07	63.06	1.8	-6.26	59.18	472	6224	-13852	-2160	15364	-5076	-6387	-13541	-1170	2675	-4592	-1793	1
	21.96	-19.1	56.97	2.67	-6.81	59.94	5196	2944	-14576	1340	15896	-5668	-17330	-7947	-2067	2214	-3075	-1615	1
	11.76	-18.08	48.49	3.45	-7.65	60.68	3540	-1560	-13208	2976	14992	-3228	-23061	8549	-2646	2255	-164	-2397	1
	3.49	-14.33	42.07	4.14	-6.85	62.48	312	-640	-10212	-732	15448	-1216	-28207	6897	-5302	2382	1362	-2023	1
	-8.08	-13.37	34.63	4.81	-5.52	64.22	3448	860	-11672	-520	15404	-1152	-32768	-1794	-7597	2619	-631	-1746	1
	-18.46	-13.1	27.66	5.54	-5.45	66.16	3392	-268	-14124	2152	14568	-236	-32768	6667	-7420	2853	674	-1836	1
	-25.56	-10.34	22.19	6.22	-5.01	67.77	2224	-1300	-13540	304	15176	596	-32768	5731	-8828	3216	509	-1980	1
	-33.64	-8.86	17.05	6.9	-4.34	69.34	-1208	7216	-16124	-960	14972	316	-32768	3895	-12424	3806	-1005	-1781	1
	-40.65	-8.56	16.23	8.05	-4.24	71.01	2732	14684	-8116	1268	15548	500	-32768	1145	-13635	4828	-521	-1659	1
	-46.16	-5.18	19.11	9.38	-4.58	71.6	-5252	19288	2608	2412	15244	1792	-32768	8928	-13208	6287	978	-2150	1
	-48.96	0.3	20.35	10.81	-4.69	71.43	-4616	15912	11992	2340	14936	1692	-19013	9103	-7144	7926	1348	-3367	1
	-45.6	5.99	22.21	13	-5.45	70.53	-10480	11944	12172	3980	17056	3092	-3096	2857	147	9716	579	-4029	1
	-39.09	5.3	27.31	15.55	-6.32	69.65	512	15060	5864	1916	17720	3344	8232	-4993	5441	11879	-1561	-4079	1
	-31.3	4.39	34.63	18.06	-7.15	69.42	-4040	23376	-2308	3856	20196	452	9557	8685	4440	13671	-1888	-5290	1
	-23.36	10.18	40.4	20.97	-8.65	67.61	-5684	18488	-2148	8968	20852	-1572	11575	8739	3608	15585	140	-7524	1
	-16.72	10.56	45.12	24.47	-10.22	63.48	5264	14188	-8016	16700	25696	5212	13113	3144	5337	16922	5123	-11215	1
	-10.94	8.33	45.65	27.57	-9.56	59.88	7064	10904	-13124	13028	25316	4904	8343	9953	1817	18354	8310	-12573	1
	-7.58	8.47	46.71	30.7	-6.71	56.4	7000	16088	-10112	-48	21496	4956	6423	8953	2412	19500	12580	-12799	1
	-4.76	10.69	49.52	34.77	0.98	53.37	-3852	17948	-7900	-8100	18988	-12284	6003	8622	4413	21250	10222	-9817	1
	-2.02	10.37	54.32	36.24	5.73	48.56	-504	15308	-4072	-18928	13696	-29272	5959	-4508	6165	13391	9811	-8516	1
	0.05	6.68	58.81	34.42	7.86	42.6	2956	15972	-3972	-8108	3024	-22688	5554	-6188	6127	4566	2981	-6104	1
	1.85	2.81	61.87	30.6	9.51	35.77	4168	15236	-4728	-1376	3248	-14240	4821	-644	4049	-2010	2508	-2133	1
	3	1.61	64.05	24.16	11.77	34.97	1748	15940	-4712	-5868	6292	-11316	3900	70	3014	-11868	5051	3580	1
	4	0.38	66.57	15.9	16.32	33.89	1092	15892	-3972	-9308	1960	-10532	3662	-2248	3517	-18535	-12	5545	1
	4.74	-1.63	69.24	8.77	16.8	33.55	2924	15520	-1012	-7684	3176	-10768	3588	-4158	3320	-23113	-7101	7940	1
	5.38	-3.66	71.27	-0.65	15.76	34.83	2864	15544	-708	-3808	2872	-7360	3564	168	2319	-26770	-7281	11339	1
	6.05	-3.45	73.42	-10.04	14.11	37.03	816	15668	-804	-1328	2512	-7400	4117	1296	1978	-28925	-3126	15260	1
	6.81	-3.44	75.41	-17.2	13.42	40.6	1824	15456	-756	-2016	5964	-9416	4616	385	2296	-31685	-641	15546	1
	7.61	-3.32	77.25	-26	12.88	44.13	928	15572	-308	588	6084	-10300	5089	686	2225	-32768	3783	13245	1
	8.62	-3.23	79.12	-32.93	15.1	46.3	1652	15928	-740	-4312	7768	-13476	5744	544	1943	-32768	10100	12368	1
	9.13	-3.68	79.4	-37.5	16.79	49.23	3800	15440	-172	-1100	12220	-5260	5497	1611	1501	-32768	7914	11043	1
	10.03	-2.44	80.46	-41.43	16.82	53.87	-2260	15016	116	3336	17460	2340	7500	2065	2338	-32233	9113	10120	1
	11.66	-1.53	81.26	-45.04	15.4	59.32	-1552	15964	-1048	4440	18616	4568	9027	-4811	3406	-22793	5692	6064	1
	13.63	-3.47	81.96	-44.09	11.93	59.57	3560	15004	-2540	6128	8388	8048	10482	1598	3226	-10626	2006	201	1
	16.02	-1.52	82.85	-40.81	8.45	57.19	-4696	14856	-1172	6192	11936	9132	12819	-695	4321	-1692	1251	-2876	1
	18.86	-0.57	83.43	-33.66	5.83	56.64	-4640	18636	344	-232	10488	2708	15493	-5628	5807	6827	-3343	-5397	1
	22.09	-0.88	84.71	-26.08	1.97	57.7	-3688	21348	4488	4972	20760	-3420	18208	-4008	6490	6441	-11837	-2838	1
	26.11	0.1	85.22	-21.5	-5.76	58.76	-10576	27580	7172	11796	27068	4696	21682	-4771	7838	5241	-16896	2410	1
	30.87	0	85.75	-15.78	-12.34	60.39	-12780	31384	6368	1828	11596	-1900	25776	-11433	10030	10468	-16807	-1188	1
	35.63	-3.75	87.82	-10.12	-13.97	59.85	-352	28372	-952	-1408	14664	-7364	26174	-20621	8927	7678	-9090	-2713	1
	40.29	-14.14	85.88	-6.77	-12.57	59.08	12144	22008	-19672	-5612	13888	-5808	25134	-20415	4642	5441	-5673	-2962	1
	41.77	-18.81	81.3	-3.88	-12.64	58.86	11680	15356	-23508	1408	17308	-5164	15228	-9350	3070	5995	-4479	-5541	1
	39.81	-19.83	73.7	-0.83	-12.02	58.62	13272	-712	-23704	-408	14676	-4484	6358	8181	-715	6064	-500	-6413	1
	36.54	-15.41	62.59	1.54	-9.38	57.82	5564	-3120	-25496	-2856	14680	-5876	4701	8479	-3618	5252	-78	-5468	1
	31.31	-14.31	53.66	3.21	-7.13	57.35	2044	4588	-13368	-3036	15252	-6656	-5701	-6914	-6426	4443	-136	-3513	1
	23.92	-16.96	47.92	4.25	-5.4	57.24	4576	4300	-14080	-2440	15480	-7116	-16523	-7679	-7052	2986	-692	-2309	1
	13.95	-18.39	39.53	4.83	-4.9	58.05	4604	-2700	-13772	1740	15268	-4156	-22000	-639	-4887	1972	1213	-2728	1
	4.9	-17.1	32.32	5.21	-3.67	59.7	3952	-1348	-11136	-60	16000	-1300	-25674	6080	-6411	1668	4714	-3698	1
	-1.14	-16.6	29.34	5.3	-2.4	60.47	3044	4680	-10880	-2660	15156	72	-31997	238	-9978	1910	3685	-3193	1
	-11.17	-14.57	23.68	5.71	-0.65	62.84	2140	144	-12724	-508	14888	-168	-32768	8308	-9638	2138	2015	-2068	1
	-20.71	-9.77	16.65	6.23	-0.47	65.15	-252	172	-11780	1980	15188	-340	-32768	5677	-9793	2931	1863	-2310	1
	-29.88	-9.1	12.47	6.9	-0.32	66.51	3280	3872	-14908	584	14844	208	-32768	-2055	-9580	3466	2806	-2538	1
	-36.22	-8.88	11.78	7.6	0.6	68.22	2580	8436	-9964	-312	15492	124	-32768	2513	-8804	4233	2532	-2575	1
	-42.27	-8.73	14.74	8.72	1.3	69.77	2532	17188	-2672	356	15764	944	-32768	3622	-9425	5257	2958	-2740	1
	-47.47	-3.88	20.19	9.75	2.02	70.3	-6716	19956	3524	0	15984	3204	-29602	8139	-7499	6027	2403	-2695	1
	-48.25	-0.13	23.36	11.12	1.68	69.69	-6396	13428	9312	2180	15472	5380	-15200	-954	494	7533	527	-2640	1
	-45.25	0.14	27.41	13.12	0.44	69.23	-3508	12512	10604	780	15504	2588	-3886	-9043	5029	9360	-1164	-2560	1
	-38.08	-3.47	34.43	15.27	-0.88	70.23	3452	16704	3780	2792	17200	-912	7244	-5996	7356	11065	-2249	-3467	1
	-30.23	-1.04	41.64	17.64	-3.05	68.68	-8628	23944	-852	6680	17596	-1960	5970	14130	643	12805	1417	-5980	1
	-25.13	7.6	42.91	20.43	-4.07	66.33	-11284	19680	2968	8684	21568	952	10160	17789	327	15100	4130	-8150	1
	-17.29	11.23	47.57	23.42	-5.08	63.28	4140	17256	-5044	12432	25520	5720	13015	4425	2570	16488	4874	-9370	1
	-11.82	9.4	48.22	27.13	-5.93	59.25	8980	13420	-11984	15768	28892	9012	9441	11828	562	18205	6362	-10806	1
	-8.16	9.95	48.16	30.16	-4.36	56.8	5684	14784	-10276	924	22792	3636	6075	11603	1558	19951	9198	-11164	1
	-5.13	10.03	50.91	33.83	1.48	54.83	-924	17604	-8356	-8692	19376	-9272	5227	4126	4278	21862	7941	-9034	1
	-2.68	9.48	55.27	36.11	5.49	50.46	-2160	16344	-4172	-13404	13592	-23828	4937	-4221	5381	15390	6267	-7344	1
	-0.61	6.12	59.92	34.79	8.09	44.22	3088	14948	-2868	-7172	4176	-18924	4845	-5344	4672	6075	-968	-4273	1
	0.84	3.34	61.15	31.81	9.81	38.35	6232	14844	-3868	-5140	136	-17028	4773	3223	1734	181	-367	-849	1
	2.22	3.8	62.89	27.09	11.26	37.18	1612	16920	-3740	-6800	6092	-11736	3615	7964	578	-8156	-391	5248	1
	3.15	5.52	65.48	18.78	14.31	37.49	-1952	16060	-2748	-7360	2852	-10080	3209	1638	2392	-17519	4476	6508	1
	3.84	4.34	68.29	10.27	16.76	36.2	-104	15676	-952	-8372	1484	-10156	3512	-5455	3973	-23333	-4968	8933	1
	4.29	2.61	70.31	4.44	16.61	36.3	2032	15600	260	-4092	1872	-8336	3479	-3924	3144	-26678	-5264	11033	1
	5.04	1.06	72.11	-4.29	15.68	36.98	3288	15140	348	-1848	892	-7524	4009	1624	1311	-29671	-2819	13823	1
	5.91	2.12	74.11	-13.2	14.72	38.79	-436	16020	-296	-1772	3020	-8764	4555	6503	1293	-32502	4723	15703	1
	6.95	3.57	76.1	-21.56	16.1	41.54	-792	15224	20	-1068	5576	-11352	5671	1065	2522	-32768	6247	12946	1
	8.21	2.75	78.38	-29.43	18.97	43.05	1516	14924	-1004	-4920	6472	-14000	6735	504	2521	-32768	10287	12005	1
	9.59	2.85	80.14	-36.23	21.63	47.3	-568	16032	-552	-1768	13536	-4128	7660	644	2504	-32768	7648	11245	1
	11.12	2.06	81.83	-41.17	20.48	52.53	1560	15416	-1092	6976	19668	4576	8358	-1909	2961	-30150	8583	9856	1
	12.63	0.58	82.58	-43.06	19.16	57.05	1380	15060	-2540	2464	14768	6352	9079	-783	3348	-16713	8708	4512	1
	14.65	0.54	83.94	-40.91	16.18	56.49	-1436	14316	-952	5604	6908	7128	10570	-2374	3958	-6160	2432	-581	1
	17	-0.46	85.84	-34.98	11.01	53.75	1472	15840	604	3772	13688	7428	12813	-2266	4394	4748	-1561	-4292	1
	19.25	-0.55	87.24	-27.85	5.67	54.53	-672	19856	872	7948	23832	512	14825	557	4794	7602	-13995	-1702	1
	22.44	0.45	88.22	-21.31	-2.97	56.02	-6404	25104	2980	2968	19904	-436	17941	-521	5789	10810	-12251	-1046	1
	26.27	2.74	87.97	-15.11	-4.95	55.07	-14212	27672	3440	-3892	11724	-9904	21513	-5809	9420	9674	-8286	-2255	1
	30.26	1.88	88.37	-10.74	-3.3	53.38	-12084	29036	4648	-5372	14968	-8052	24447	-14136	10141	5865	-2417	-2730	1
	34.96	-3.65	90.5	-7.43	-1.95	51.88	1692	25484	-5872	-1752	17944	-12788	24341	-20066	9441	5201	-5510	-4085	1
	38.27	-11.33	89.18	-4.48	-5.05	51.04	9328	21676	-19380	5264	13944	-5012	23119	-21845	8783	4262	-232	-4754	1
	39.56	-19.01	85.17	-1.99	-4.16	52.76	10392	14820	-22612	-2552	16804	-2280	12764	-13606	6831	4369	2388	-4817	1
	37.24	-19.12	77.98	-0.41	-2.71	53.76	5980	-588	-19120	-3344	15668	-3308	5677	5930	4752	3963	-1431	-3190	1
	34.37	-16.44	70.05	1.15	-2.27	56.04	832	-336	-17992	-1048	14632	-2988	2090	-343	3770	2678	-1233	-1929	1
	28.44	-18.24	64.16	2.05	-1.6	57.67	3000	7320	-12512	-1060	17096	-4216	-8748	-14294	-49	1950	2658	-2221	1
	20.45	-21.6	58.07	2.79	-0.3	59.08	6776	128	-13312	-564	15948	-2336	-17966	-3804	-1352	2014	1718	-2970	1
	11.74	-19.91	50.1	3.45	0.48	61.8	3804	-2396	-12124	-616	14412	-568	-22137	8732	-2403	1723	1466	-1519	1
	1.56	-16.45	41.26	4.02	0.55	64.66	2400	1052	-10200	984	15924	-940	-28636	4909	-6360	2049	1233	-942	1
	-9.9	-16.92	34.24	4.67	0.38	66.54	6384	1064	-11756	1296	15120	-220	-32768	2036	-7636	2607	1559	-1572	1
	-17.36	-14.66	29.1	5.34	0.59	68.2	3736	-1180	-14236	292	15152	1296	-32768	14221	-7411	2795	1878	-1519	1
	-26.09	-10.64	22.25	6.15	0.72	69.57	2760	2588	-16476	180	15692	2696	-32768	2945	-9960	3534	43	-1302	1
	-34.55	-8.19	18.94	7.1	0.19	70.01	-1160	7724	-10676	208	15104	3456	-32768	913	-10325	4614	-924	-1254	1
	-39.64	-7.97	19.76	8.36	-0.71	70.45	-1008	13872	-5876	2176	16028	3120	-32768	-5242	-8827	6169	-1049	-1287	1
	-45.83	-7.95	25.26	10.14	-1.91	70.87	64	20716	5060	1896	15784	2272	-28066	-1429	-5586	7658	-676	-1585	1
	-46.65	-5.94	29.27	11.94	-2.79	71.63	1228	15272	9132	1736	15276	932	-14042	7412	-1734	8880	-1711	-1584	1
	-43.5	-1.41	32.82	14.33	-4.63	71.59	-3928	11468	6032	2696	15248	2196	-3472	6988	892	10227	-2523	-2718	1
	-37.47	1.06	37.91	16.11	-5.65	71.69	-968	14296	4120	148	16692	1536	6931	3515	3980	11514	-4489	-3155	1
	-29.76	6.7	43.58	19.04	-7.66	71.76	-17200	28532	2300	3588	19024	-1132	5825	13817	143	13628	-4528	-4804	1
	-23.75	12.6	45.77	22.15	-9.79	69.17	-7600	16656	2728	13120	25372	3952	10803	7141	2269	15355	1347	-6675	1
	-20.45	11.66	47.07	23.7	-10.23	67.22	8944	14752	-8692	14176	25004	4872	11368	1991	3246	16867	3825	-9103	1
	-14.39	9.12	46.57	26.9	-10.97	62.99	10268	11784	-11924	11884	25732	7296	7656	12490	574	18460	5723	-10635	1
	-10.83	10.37	46.97	30.27	-7.51	61.4	-364	15908	-12236	-3764	18840	-3468	5354	11399	2098	20141	9168	-10425	1
	-8.05	11.05	49.89	33.55	-1.38	57.44	-3564	17268	-6112	-8720	15552	-15072	4848	-4490	5281	19093	7742	-8091	1
	-5.29	6.99	55.65	34.28	3.66	51.59	1196	15700	-3060	-16732	11212	-29384	4776	-8629	5868	9764	-543	-5320	1
	-2.81	2.29	59.23	32.28	5.76	44.41	5544	15200	-3076	-10012	172	-18340	4928	-568	2522	3581	-2268	-2263	1
	-1.69	2.01	60.85	29.92	6.7	42.01	1896	16152	-2624	-5156	5764	-11592	4050	3902	1545	-3820	-1079	3681	1
	-0.39	1.83	63.38	24.54	9.47	42.07	-488	16996	-2892	-7640	5268	-10752	4316	-2572	3487	-13456	4271	6116	1
	1.08	-0.5	66.99	15.45	13.66	40.33	1404	15448	-1404	-9276	1884	-10652	4349	-9052	4319	-20416	-2567	8956	1
	2.44	-4.88	69.57	5.67	14.95	39.74	4316	15224	-928	-5840	1936	-7392	3867	-5802	2736	-24483	-5693	10861	1
	3.38	-6.07	70.96	-1.79	14.85	40.73	3060	15916	-1544	-3416	1564	-6756	3681	468	1222	-27357	-5817	13657	1
	4.14	-5.95	72.22	-11.41	14.08	42.58	2564	15484	-1780	-3072	3712	-9708	3606	1975	1292	-30748	567	15379	1
	4.93	-5.54	73.84	-20.91	14.41	45.25	1556	15448	-1732	-984	5552	-10604	3584	957	1332	-32768	1858	13349	1
	5.76	-4.62	75.8	-28.39	15.73	47.22	-360	15620	-964	-3836	7856	-14808	4707	393	1284	-32768	10204	12293	1
	6.79	-4.34	77.63	-34.59	18.28	49.68	888	16032	164	-4512	10672	-7072	5694	-978	1402	-32768	6791	11539	1
	8.07	-4.24	78.9	-41.19	17.85	56.93	-608	16240	3276	4248	20496	3928	6822	-651	1785	-32768	6112	10076	1
	9.67	-3.75	79.2	-44.54	15.15	61.31	-1240	16512	4508	7212	18116	5308	8581	-2982	2500	-20957	5899	6144	1
	11.45	-4.96	78.99	-43.45	12.58	60.4	5296	16024	4176	7092	9496	7720	9512	1560	2050	-9597	4907	-285	1
	13.77	-3.68	79.49	-38.56	9.28	56.45	-960	14128	828	1712	13316	7760	12501	5691	2573	676	2617	-4420	1
	16.8	-1.35	80.92	-31.04	7	56.8	-2540	17624	-1648	-1732	11288	-1276	14952	-1519	4713	8494	-13563	-3448	1
	20.65	-0.63	82.84	-25.39	-2.69	57.16	-5168	21572	492	19620	21576	1400	17563	-1280	5306	4651	-18302	2731	1
	23.79	1.12	83.05	-19.9	-9.53	57.37	-11864	26592	4228	6928	15708	-3528	20210	-3311	7000	8723	-9772	-637	1
	27.86	2.09	83.28	-13.91	-9.64	57.7	-13480	27724	4576	-6684	14944	-5400	23821	-9427	9038	7317	-4618	-2977	1
	33.27	-1.83	85.43	-9.95	-7.34	56.79	-2224	26972	-1840	-7412	16788	-7972	24551	-19240	8062	6218	-4192	-3794	1
	36.25	-10.11	84.07	-7.08	-6.46	55.66	12188	22148	-16732	768	14272	-6320	24126	-23911	5407	4196	-3961	-4461	1
	38.26	-16.73	80.34	-4.46	-6.87	56.79	12784	17556	-21300	-628	17356	-2304	17314	-12004	3319	3450	-2406	-3925	1
	37.47	-17.4	72.95	-2.22	-6.79	58.85	9780	2080	-22180	-316	13572	-2040	9218	10466	1557	3735	-5616	-2598	1
	35.13	-12.83	63.72	-0.59	-8.29	59.93	2120	228	-20144	2240	15196	-3796	4839	4693	-260	2937	-3048	-1803	1
	31.53	-12.86	58.63	0.66	-7.54	61.21	1400	4504	-12260	-1392	16372	-3284	-3957	-7778	-3030	2437	85	-2545	1
	23.74	-16.42	52.19	1.66	-6.19	62.2	5152	3248	-13188	196	16216	-2956	-14117	-7962	-3455	2324	1992	-3569	1
	14.17	-17.55	44.31	2.69	-4.73	63.49	3940	-1316	-11796	400	15036	-1100	-21095	1172	-3328	2412	3499	-3565	1
	6.33	-17.42	38.27	3.45	-2.79	65.05	3104	-1068	-10500	-1492	15180	-764	-25446	-714	-4709	2239	2662	-2080	1
	-4.79	-18.53	32.05	4.16	-1.67	66.74	5032	3780	-11252	472	15732	-856	-32313	19	-7406	2583	1146	-1725	1
	-15.61	-16.57	26	5.07	-1.56	68.25	3412	-660	-12864	1416	14648	348	-32768	9595	-7963	2991	2450	-2356	1
	-23.98	-13.22	20.63	5.94	-0.55	69.84	3996	1888	-13556	-144	15228	808	-32768	9341	-8005	3401	2424	-2133	1
	-30.97	-10.91	17.59	6.59	-0.24	70.95	1620	8328	-17184	812	15632	692	-32768	6136	-10638	4101	1319	-1926	1
	-37.62	-8.07	17.17	7.82	-0.01	71.98	1176	10364	-9112	-148	15552	1704	-32768	1155	-10210	4916	1192	-2009	1
	-44.1	-6.79	21.64	9.05	0.54	72.23	-2356	21104	1908	-1316	16176	3936	-32768	668	-8909	5509	-235	-1473	1
	-47.55	-4.52	25.02	10.17	0.2	71.97	-3792	17000	8676	356	15252	3984	-21242	-297	-3181	6569	-2174	-1416	1
	-46	-2.05	28.41	11.85	-1.97	71.98	-5440	11992	8884	3420	14972	1244	-8510	-105	1893	8037	-2382	-1652	1
	-40.3	-1.75	33.36	13.37	-3.51	72.56	820	13116	5664	600	14372	20	3612	-5181	4292	8667	-3434	-1786	1
	-31.97	-3.22	39.6	15.3	-5.22	73.14	2144	14500	-4868	2844	16768	-2644	10247	6638	4627	10070	-6049	-3160	1
	-26.81	1.88	42.33	17.34	-7.33	71.65	-14760	24804	-3880	5024	17752	-2816	4231	7687	648	11420	-1711	-5381	1
	-21.43	5.81	44.96	19.62	-8.56	69.2	-5220	20548	4800	8156	21100	1440	7829	-3686	1519	13095	1495	-7752	1
	-16.03	3.36	48.72	22.38	-9.56	65.73	7676	20000	-4552	10816	23692	4056	9236	5117	2007	14944	3203	-8536	1
	-11.68	4.56	50.61	25.25	-10.35	61.89	3180	14044	-8792	15880	28956	8916	7803	9882	1076	16951	5889	-10871	1
	-9.33	4.99	51.4	27.44	-8.95	59.81	1088	13772	-8772	5484	23192	2924	5601	863	2026	18178	11013	-11809	1
	-6.77	3.6	54.29	30.47	-2.47	57.22	1708	16864	-3860	-10096	15596	-9212	4412	-1793	3523	20084	12466	-10908	1
	-4.37	2.26	59.33	32.7	3.44	51.9	688	16360	-368	-12196	12752	-22188	3949	141	3278	15667	8848	-8741	1
	-2.51	1.14	62.68	32	6.37	45.69	3752	15480	-164	-8476	3672	-18824	4204	1407	2403	6553	1	-6403	1
	-0.83	0.95	65.17	29.11	9.37	38.51	2204	16408	-1240	-7636	1756	-14888	4321	4559	1961	-327	26	-886	1
	0.94	1.36	68.29	24.41	11.3	37.81	1308	16492	-2512	-7924	7856	-12220	4609	1137	2447	-9417	-186	5532	1
	2.24	0.27	70.18	17.28	14.07	37.24	1316	16016	-4312	-9152	1056	-12812	4060	-2512	3055	-18135	51	7787	1
	3.19	-1.39	71.28	7.5	15.46	36.53	1196	14988	-5440	-6716	1628	-9660	3453	-4188	2458	-23812	-4432	10649	1
	3.89	-3.37	71.77	-0.72	16.06	37.05	2788	15260	-4680	-4480	1892	-8220	2781	-2787	1444	-26720	-4153	12581	1
	4.37	-4.21	72.68	-9.86	15.63	38.52	1700	15176	-2388	-3600	2800	-7816	2684	465	1021	-29291	1843	14743	1
	4.6	-4.19	73.56	-14.04	15.15	40.22	1372	15924	-356	1488	5172	-8960	2859	-129	905	-31478	440	13429	1
	5.13	-4.21	75.51	-23.18	15.18	42.7	1016	15464	648	-3164	7208	-13020	3454	202	1212	-32768	12460	10323	1
	5.87	-3.46	77.02	-30.81	19.03	44.14	-948	16212	1940	-3628	8044	-9636	4556	-514	1466	-32768	7233	9327	1
	6.73	-3.77	77.65	-35.82	19.66	49.1	3288	16784	3380	644	14160	96	5284	-256	1287	-31933	6876	9037	1
	7.88	-3.44	77.12	-39.89	18.31	55.49	908	15960	5876	3620	21904	4916	5903	4823	723	-23044	7242	8262	1
	9.47	-0.76	76.11	-40.32	16.81	59.49	-1728	16340	7324	2484	14408	4824	8358	2603	1326	-13172	2669	5453	1
	11.7	0.04	76	-37.24	10.66	59.37	1668	13956	3436	5352	8308	6292	11753	3326	2020	-3074	-4507	978	1
	14.34	1.16	77.86	-31.8	5.47	59	-800	13520	-1320	3460	14192	5032	14799	4061	3409	5886	-9035	-2987	1
	18.45	2.2	79.21	-25.64	-0.65	60.14	-1856	17728	-3820	8864	21304	-1700	17023	-1997	5352	4632	-14187	108	1
	21.91	1.92	81.1	-20.15	-8.28	60.71	-5508	24980	1380	3944	17364	2316	18000	-3675	5597	6841	-10462	355	1
	25.44	2.33	82.47	-15	-10.24	61.04	-7540	26100	1740	-3728	14716	-6932	21423	-3361	6542	8431	-6131	-3795	1
	30.54	3.24	83.19	-10.85	-8.25	59.56	-13352	30392	4388	-4152	14748	-7928	23819	-8350	8279	5684	-3677	-2707	1
	34.29	0.11	84.84	-7.45	-6.54	57.9	-2524	28508	-2092	-3508	15268	-9152	23612	-18204	8112	3449	-3789	-3384	1
	37.82	-8.69	84.37	-5.17	-8.27	58.55	9148	20956	-19048	3164	14928	-2280	21720	-21302	7797	2365	-6577	-2276	1
	38.66	-15.41	80.92	-3.6	-10.11	59.53	9644	13552	-20432	3492	15624	-900	12610	-13987	5667	3421	-4638	-3317	1
	36.44	-18.14	74.6	-1.38	-11.67	60.05	11280	680	-21036	3856	14360	-1632	4602	2027	2511	3852	-161	-3669	1
	33.07	-14.31	64.02	0.56	-9.68	61.16	2696	-5244	-21212	-1024	15652	-3244	3070	10321	606	3788	3061	-3897	1
	28.59	-13.1	56.81	1.79	-7.09	61.35	2472	3568	-12092	-2572	15948	-3484	-6570	-5995	-3451	3458	3947	-4496	1
	20.42	-17.64	50.13	2.97	-3.64	61.34	6256	1384	-13092	-2304	15868	-4028	-16725	-11112	-4123	2762	3673	-4169	1
	12.25	-19.64	42.25	3.74	-0.73	61.8	6876	-2080	-11932	-3016	15328	-2784	-20304	3741	-5245	2028	2040	-2622	1
	2.14	-18	34.36	4.22	0.53	63.05	3916	2568	-9660	-1904	15136	-2316	-25894	6948	-8776	1597	396	-1326	1
	-6.18	-15.71	30.49	4.45	0.86	64.83	3836	3704	-11252	-1036	15256	-1872	-31684	9649	-10372	1325	-1193	-630	1
	-15.63	-10.46	24.28	4.85	0.09	66.77	-576	-140	-11412	1248	14700	-2012	-32768	13201	-10318	1692	-887	-1046	1
	-25.01	-6.63	18.11	5.16	-0.71	67.89	-936	3064	-12872	1724	14556	-1168	-32768	-2366	-9872	1857	740	-1584	1
	-31.42	-7.81	15.83	5.54	-0.85	69.24	2156	6012	-15144	940	15060	176	-32768	-3642	-9261	2316	1347	-1779	1
	-38.02	-8.65	14.68	6.1	-0.54	70.77	3924	8956	-9068	-868	16432	1788	-32768	2103	-9122	2528	489	-1384	1
	-43.9	-7.1	18.73	6.62	0.43	71.25	1284	19996	-592	-1952	14996	2200	-31037	5002	-11681	3134	-1504	-1103	1
	-47.45	-3.51	23.31	7.45	-0.8	71.68	-3076	19576	2644	3124	15376	2264	-23475	10009	-11491	4606	-688	-1465	1
	-46.47	3.21	25.14	8.53	-1.6	72.15	-10532	13416	8692	1712	14936	-948	-11548	9280	-3865	6171	776	-2043	1
	-42.72	7.41	26.63	10.33	-2	72.45	-13076	15276	12872	1408	14504	-1616	-910	-5708	3162	7296	481	-2298	1
	-38.5	5.71	30.47	11.49	-1.71	72.84	128	18412	6772	-1572	15800	-928	6582	-10481	6663	8051	-130	-2346	1
	-33.7	6.02	35.76	12.77	-1.52	72.88	-5172	21732	3468	-932	17944	-2668	2352	6487	316	8170	-2709	-2412	1
	-27.24	11.23	40.33	14.35	-2.87	72.38	-4292	15288	4060	3604	17300	-3512	9061	13313	2201	8934	-176	-3447	1
	-20.25	15.83	45.26	16.1	-3.75	71.15	-3096	17716	-2820	4980	17872	-2344	9256	8295	1516	10239	2209	-4529	1
	-15.47	14.48	48.65	18.5	-4.6	69.13	5624	14328	-4688	7208	20044	1904	6383	4689	629	12063	3492	-6279	1
	-12.18	12.85	50.73	20.43	-5.33	66.85	3924	16788	-5820	9764	21720	3916	3904	8047	2249	13805	4605	-7632	1
	-9.64	12.91	54.76	23.36	-5.61	63.46	1416	17620	-2276	9328	23788	6468	3364	3843	3829	15483	6754	-8881	1
	-7.27	11.81	59.9	26.45	-3.15	62.12	-52	15572	-1112	-1644	19256	-2428	2914	3140	4194	16996	8571	-9198	1
	-5.23	11.94	63.93	28.77	1.23	59.15	-1996	16104	-1424	-8056	14816	-10928	4127	3688	3263	17582	7667	-8681	1
	-3.15	12.13	67.15	30.81	5.28	52.78	1128	15284	-1172	-6656	8452	-20132	4985	5387	2299	13430	5676	-7768	1
	-1.02	11.83	69.38	30.18	8.75	44.66	3044	15708	-2580	-4468	2684	-20812	4455	7423	1630	5245	4933	-7740	1
	0.73	12.06	70.93	27.81	11.54	37.75	-232	16936	-3944	-3100	1268	-14652	4489	5253	2188	-51	7066	-4267	1
	1.71	10.99	71.92	23.52	14.93	35.01	716	16288	-5240	-6828	4056	-12364	3883	-1141	2702	-7905	7436	471	1
	2.64	8.16	72.4	16.41	17.83	31.6	2444	15040	-5760	-6988	868	-11208	2769	-1186	1966	-15471	-1422	1815	1
	3.16	6.02	72.17	9.13	18.59	29.88	2544	15312	-5000	-2828	1188	-8544	1916	2578	412	-20219	1807	4245	1
	3.34	6.15	72.72	1.15	19.21	29.27	392	15672	-3176	-4888	2324	-10724	1458	3032	296	-25602	520	5329	1
	3.41	6.04	74.46	-8.1	16.07	29.22	-280	15856	-744	3356	3332	-9924	1112	1411	922	-29267	2598	5363	1
	3.56	5.67	76.58	-16.39	16.46	29.72	-476	15996	1044	-1012	6012	-13076	1830	-629	1186	-31481	11325	3960	1
	3.97	4.94	77.98	-25.2	20.39	30.49	-372	16056	1768	-5432	7252	-13812	2685	-322	1151	-32768	14557	1978	1
	4.63	4.34	78.92	-30.51	23.05	32.21	-56	16304	2300	-6224	11964	-6632	3935	-1079	1323	-32768	8712	1783	1
	5.76	3.34	79.8	-37.09	23.16	38.02	228	15892	2508	4212	13804	-1176	5290	-533	1309	-27147	9602	1860	1
	7.02	2.63	80.56	-38.69	24.69	41.97	404	16260	1364	-2788	23496	-3104	6436	-712	1234	-13368	17567	-2002	1
	8.52	2.73	81.59	-36.83	23.67	42.15	-2220	15104	-8	6744	8452	-4236	8060	-2211	2133	-6989	14465	-6586	1
	10.25	1	82.58	-33.14	22.66	42.61	2596	15212	-2268	2960	11296	2536	8732	-2834	2332	-3063	13203	-6528	1
	12.22	-0.51	82.44	-28.87	22.3	45.24	1984	14748	-3736	-2912	18956	4084	8948	-519	2098	3523	-437	297	1
	13.84	-1.51	82.08	-22.87	12.91	49.92	1452	15140	-4152	8632	19148	-1788	9071	-437	1827	4390	-13641	3218	1
	14.63	-1.28	82.24	-20.81	11.61	51.72	-1136	15852	-2868	-2256	12100	-2792	9897	-197	2133	3584	-8247	2702	1
	16.2	-0.12	82.51	-16.46	8.85	53.83	-5048	18100	-368	932	15512	-7796	11237	-2229	2723	3650	-1249	-1857	1
	18.39	-0.11	82.86	-12.87	7.66	54.32	-3356	20604	-628	2076	14888	-4092	13331	-6864	2886	2116	6418	-3570	1
	20.61	-1.46	84.28	-10.93	8.86	55.5	100	21880	-496	-2560	16720	-3304	14658	-3692	2559	1533	5955	-3185	1
	23.24	-1.54	85.52	-8.63	9.63	57.36	-1056	20812	-2056	-1888	14256	-3324	16073	-1668	2323	1011	-1301	-334	1
	25.68	-2.4	85.4	-7	7.72	60.13	1568	18196	-5276	-272	14748	-2664	15980	-4441	2017	-78	-1965	108	1
	27.61	-6.3	82.33	-5.79	6.48	62.92	7548	13620	-12036	1256	15248	-408	15026	-8335	1535	-113	524	-1505	1
	28.42	-10.47	76.83	-4.83	5.45	63.97	8724	9252	-15416	2892	15672	248	11972	-4878	218	622	2948	-2260	1
	28.31	-12.09	70.59	-3.42	5.51	65.84	7996	6664	-15276	-308	15024	832	9290	3283	-1902	1249	3270	-2429	1
	27.2	-11.19	62.3	-2.33	6.67	66.81	6544	5104	-14328	-4288	16220	420	5464	7900	-6014	953	1892	-1782	1
	24.73	-10.16	54.98	-1.58	7.99	66.82	5696	6256	-11384	-4552	15232	-2896	-441	6030	-10122	153	-643	-1071	1
	20.96	-10.73	48.01	-1.11	7.72	67.26	6684	5264	-11388	-2024	15448	-3936	-5025	4081	-12761	-797	-1019	-470	1
	15.56	-9.92	39.89	-0.97	7.45	68.12	6536	7024	-11088	-1620	14228	-3632	-9363	11340	-15611	-1002	-2726	799	1
	9.36	-5.5	33.18	-0.72	4.59	68.17	2824	6960	-11668	5024	14676	-4604	-13678	17493	-16789	-487	-541	199	1
	5.97	-2.7	30.2	-0.55	4.22	68.4	2044	7820	-11132	200	14376	-3056	-16797	15972	-17741	-428	2833	-925	1
	0.82	0.25	26.23	-0.31	5.07	69.51	2304	8592	-11132	-1604	15292	-1408	-18281	12994	-17989	-600	2016	-824	1
	-5.68	3.79	22.03	-0.06	5.2	71.39	1612	10104	-10688	-248	15472	-280	-19656	13868	-18735	-534	1143	-636	1
	-11.46	7.86	19.06	0.1	5.29	72.65	288	11784	-10068	-1316	15096	32	-21278	15968	-19301	-534	1065	-588	1
	-16.57	12.36	17.17	0.34	5.05	74.16	-1568	13512	-9248	568	15092	-1600	-21792	17458	-19470	-266	1328	-705	1
	-21.95	18.27	16.65	0.7	4.56	74.61	-3320	15444	-6468	1144	14624	-2012	-21448	18140	-17441	160	3036	-1376	1
	-26.05	24.92	18.13	1.09	5.02	75.29	-4324	15620	-4108	-708	14916	-760	-18979	21473	-13566	459	3415	-1481	1
	-27.6	30.54	19.97	1.48	6.09	75.61	-7720	17852	212	-2516	15512	-968	-14169	22064	-9853	647	2271	-1203	1
	-26.55	33.54	25.99	1.91	6.96	75.61	-52	14492	-1680	-1600	15352	-2824	-3268	14446	-4252	722	2000	-988	1
	-22.7	32.92	30.33	2.27	7.21	75.42	808	11764	-7236	72	14832	-3420	2422	11059	-2096	724	3347	-1012	1
	-19.58	32.01	32.65	2.59	7.43	75.24	0	10876	-7184	684	14780	-2952	3914	6886	-665	836	5404	-1508	1
	-15.4	29.25	35.87	2.87	8.44	75.27	-808	13196	-7940	-1008	15092	-2084	3878	4171	136	802	6147	-1557	1
	-12.4	28.61	39.75	3.22	10.06	75.6	-2608	15300	-6552	-1008	15108	-1020	1761	8172	22	942	5553	-1554	1
	-10.57	29.91	42.79	3.57	10.99	76.06	-4412	15616	-4876	-968	14952	-2040	759	8754	-378	1148	5273	-1525	1
	-9.11	29.23	46.1	3.82	11.52	75.99	1380	15296	-5364	-916	15076	-2988	1079	9012	318	1182	4900	-1346	1
	-7.24	30.14	49.52	4.11	12.11	75.57	-2364	15032	-4788	-828	15176	-4020	1581	13741	-155	1156	5385	-1235	1
	-5.81	31.25	51.94	4.32	13.01	74.82	-4596	16144	-4732	-1136	14564	-4188	1868	5236	1561	897	5679	-1228	1
	-4.39	28.27	55.62	4.41	13.66	74.2	-1456	16032	-3780	-848	14616	-4640	1393	-3354	2733	634	5957	-1143	1
	-3.45	23.93	58.89	4.38	14.41	73.58	1504	15040	-3824	-1424	14752	-4616	1484	-1226	2463	286	6366	-1207	1
	-2.43	21.54	60.52	4.25	15.39	73.06	508	14240	-6692	-976	14492	-3884	1903	5025	1183	-46	6277	-1251	1
	-1.49	21.33	61.81	4.07	15.82	72.95	-772	16460	-4700	-520	14456	-3280	1279	5663	59	-108	6875	-1639	1
	-0.93	19.74	63.34	3.92	16.34	72.68	2236	15192	-4480	20	15048	-3696	1162	5743	353	-122	8085	-2362	1
	-0.32	19.21	63.91	3.69	17.15	71.87	-644	13544	-6312	724	14892	-3312	1667	5058	268	-430	11415	-4434	1
	0.38	17.74	64.44	3.44	19.23	70.66	924	15444	-5496	16	14416	-3588	1596	1272	-335	-768	14730	-6325	1
	0.82	16.59	65.16	3.03	22.81	68.29	604	15276	-4844	-840	13888	-5332	1361	6615	-662	-1140	17182	-7452	1
	1.26	17.18	65.44	2.62	25.51	65.97	-2936	14436	-5644	-272	13180	-5192	1807	4482	-348	-1409	17518	-7473	1
	1.85	16.61	65.83	2.2	28.22	64.3	-260	15324	-5016	-1300	14408	-4408	1988	1683	-520	-1565	16412	-6746	1
	2.32	15.43	66.5	1.76	30.05	63.27	1604	15820	-4364	-592	14932	-4736	1962	5534	-1126	-1548	13385	-5422	1
	2.8	15.17	66.87	1.49	30.16	62.85	1100	14712	-4648	60	14008	-4756	2568	6122	-2203	-1610	12123	-4664	1
	3.47	14.49	65.78	1.13	30.36	62.64	3788	14544	-5964	-348	14232	-4276	2701	9059	-4689	-1570	11195	-4177	1
	3.92	15.52	63.62	0.83	30.1	62.42	3332	14344	-6640	128	13648	-4488	2352	16301	-7147	-1611	11671	-4311	2
	4.3	19.57	60.82	0.56	30.4	62.24	-404	13608	-7280	-720	14072	-4076	2426	19311	-7925	-1790	12285	-4371	2
	4.6	22.39	58.95	0.29	30.46	62.26	672	13940	-6092	-4	14212	-4148	2286	14900	-7719	-1926	11754	-4577	2
	4.77	23.83	57.5	-0.05	30.39	61.72	1832	14116	-6180	1108	13916	-4876	2073	16518	-7612	-2005	13079	-5094	2
	4.93	25.96	56.02	-0.4	30.85	60.71	124	13488	-6580	440	13552	-5372	2062	14749	-7049	-2251	14561	-5584	2
	5.03	26.84	55.03	-0.69	31.72	59.91	620	13620	-6724	-144	13424	-5560	1945	12720	-6319	-2470	14944	-5703	2
	5.07	27.32	54.15	-1.1	32.85	58.94	188	13008	-6928	-220	13216	-4980	1869	11685	-5757	-2659	15211	-5687	2
	5.13	27.51	53.33	-1.5	33.91	58.55	836	12884	-7072	-196	13500	-4336	1850	10772	-5572	-2684	14954	-5639	2
	5.16	26.94	52.48	-1.82	34.14	58.18	2168	13132	-6628	756	13092	-4436	1732	11136	-6014	-2673	15607	-5706	2
	5.11	26.69	51.56	-2.05	35.03	58.26	2504	13036	-7052	-1000	13996	-3860	1614	13568	-6716	-2737	15259	-5214	2
	5.12	27.41	50.58	-2.28	35.96	58.47	1860	13084	-7564	-1376	14500	-3196	1457	14424	-7221	-2812	13147	-4430	2
	4.95	27.85	49.42	-2.52	35.87	59.24	2184	13312	-7656	-592	13968	-3244	1061	14742	-7435	-2793	11913	-3818	2
	4.8	28.08	48.94	-2.64	35.67	59.64	1468	13144	-7596	-152	14360	-3584	681	14950	-7232	-2829	11495	-3383	2
	4.45	28.95	48.43	-2.88	34.69	60.71	1128	14604	-6760	108	14332	-3512	267	13446	-6657	-2879	10862	-2859	2
	3.93	29.07	48.3	-3.13	33.84	61.85	2156	14060	-6668	-332	14768	-3520	-221	12806	-5873	-3016	10125	-2322	2
	3.34	28.56	48.52	-3.41	33.13	62.97	2024	13784	-6460	-516	15668	-3488	-551	11485	-4920	-3280	9239	-1818	2
	2.88	27.71	48.98	-3.75	32.16	64.05	2304	13856	-6328	-160	14884	-3756	-820	9407	-4107	-3556	8565	-1202	2
	2.19	25.68	49.63	-4.08	31	64.92	3152	13520	-6412	-92	14304	-4136	-1308	8217	-3276	-3789	8153	-711	2
	1.41	24.02	50.55	-4.56	29.66	65.51	1452	13208	-6276	616	13516	-5092	-1759	6917	-2037	-4023	8352	-382	2
	0.85	22.43	51.64	-4.96	28.77	65.44	1336	13280	-6448	524	12540	-5892	-1925	3320	-1103	-4382	9886	-524	2
	0.07	19.63	52.66	-5.6	28.69	65.75	1700	13356	-7456	-940	14016	-4212	-2142	3101	-826	-5366	11237	-534	2
	-0.6	17.69	53.71	-6.5	28.63	67.9	1052	14288	-6504	1096	19800	692	-1967	2714	-1246	-6000	8621	1387	2
	-1.11	16.35	54.77	-7.11	25.02	69.29	864	15956	-6732	4764	15956	-180	-2139	3842	-1461	-4441	6025	1253	2
	-1.54	15.54	56.04	-7.08	22.24	69.84	-456	15700	-6224	4156	14708	52	-2134	2957	-1160	-3840	8692	656	2
	-1.98	14.4	57.38	-6.99	21.72	71.47	-44	14744	-6388	968	15100	-220	-1965	1022	-785	-3431	10836	-146	2
	-2.36	12.36	58.04	-6.78	22.21	72.61	1960	14252	-7312	1596	14616	-2036	-2100	1631	-998	-2910	11353	-398	2
	-2.66	10.88	57.96	-6.49	21.61	71.73	2980	13272	-7308	6504	14312	-2424	-2341	2667	-1397	-2430	14673	-2066	2
	-3.17	9.29	58.41	-5.98	21.11	69.1	2536	15396	-5232	9016	14112	-1596	-2741	3397	-1675	-1631	21229	-4366	2
	-3.53	8.69	59.87	-5.19	24.18	66.33	872	15840	-3588	5368	15384	-724	-2249	2764	-1421	-675	27266	-6731	2
	-3.6	7.67	61.74	-4.08	28.83	64.72	1996	15092	-3404	3444	14696	-920	-1335	1182	-1309	582	28014	-8399	2
	-3.38	6.35	62.77	-3.01	32.22	63.32	2844	14988	-2964	3360	13812	-2484	-658	2854	-1539	1869	28709	-9641	2
	-2.99	4.91	63.59	-1.3	36.07	60.32	3656	14860	-4596	4316	12968	-2564	-278	2418	-1702	2857	30500	-10969	2
	-2.71	3.78	63.07	0.33	41.04	59.19	3472	13760	-6716	108	13836	92	-514	3129	-2069	3296	30376	-10581	2
	-2.56	3.2	62.3	1.89	44.37	59.59	2472	14028	-6768	-8	14516	-452	-863	3258	-2349	4712	24954	-9716	2
	-2.46	2.82	61.97	3.75	46.53	59.71	2508	14812	-5780	52	15212	-840	-850	2993	-2377	5419	20921	-8565	2
	-2.34	2.38	62.18	5.62	48.1	59.42	2128	15124	-4804	-4708	15412	-2000	-710	2684	-2378	4895	14469	-6279	2
	-2.18	2.32	62.78	6.56	47.68	58.82	1132	15456	-4004	-6584	14976	-4236	-382	2108	-2379	2483	4730	-1630	2
	-1.86	2.22	63.9	6.18	44.35	60.54	692	15084	-2388	-2100	15332	-1252	288	1215	-2165	-1346	-1862	2684	2
	-1.25	1.75	65.72	5.06	36.54	64.62	1048	15808	-1436	1380	17652	1316	1171	478	-1935	-1815	-2755	2212	2
	-0.47	1.47	67.35	4.39	32.04	67.33	-152	15788	-1516	948	17276	-796	2218	-197	-1632	-823	2994	-2460	2
	0.56	1.22	68.89	3.96	29.98	68.58	-444	15264	-1404	-1040	14028	512	3569	-1879	-1232	-1192	6164	-3092	2
	2.18	0.1	70.55	3.35	29.48	69.01	648	15412	-1812	-4048	17188	-188	4716	-2230	-1566	-1812	3265	-1422	2
	3.71	-0.1	70.97	2.76	24.49	70.21	-1336	15584	-3848	5512	14660	-1148	5721	-38	-2224	-1254	-2885	218	2
	5.65	1.22	70.73	2.61	18.27	69.2	-2484	17604	-2576	5836	14724	-784	6971	307	-2238	-289	549	-1266	2
	7.63	1.62	71.61	2.57	16.27	70.11	-812	17632	-1952	-836	15620	-884	8809	-38	-1608	-254	2670	-2462	2
	9.96	1.58	72.35	2.42	15.36	70.81	280	17664	-3096	-820	15628	-2376	10125	28	-1627	-853	1779	-2324	2
	12.62	0.81	72.12	2.14	13.83	71.18	1776	17236	-5924	808	15236	-2484	10889	-733	-1911	-1041	2424	-2275	2
	14.9	-0.56	70.1	1.94	12.98	71.62	3260	15236	-9104	-308	15040	-2056	10137	-67	-2668	-993	2484	-1856	2
	15.88	-1.63	66.7	1.75	12.37	72.29	4500	11624	-11968	-352	15232	-2316	8727	1737	-3867	-1063	1738	-1256	2
	16.57	-2.1	62.09	1.57	11.4	72.87	4484	10068	-12976	676	14968	-2508	7101	4852	-4641	-888	2885	-1290	2
	16.86	-1.44	58.7	1.51	11.37	73.09	3536	8648	-13160	-336	15580	-2368	5501	6939	-5930	-917	4099	-1487	2
	16.25	-0.32	54.48	1.39	11.62	73.51	2132	8584	-12096	-1192	15152	-2016	2120	6153	-7505	-1058	3322	-1085	2
	13.97	0.33	48.81	1.27	11.41	74.01	4244	8276	-10840	76	15148	-2576	-2694	7006	-10180	-1054	3500	-862	2
	10.86	1.2	43.81	1.08	11.31	74.68	5456	8264	-10092	-56	15548	-1656	-6090	12624	-11700	-1283	4390	-990	2
	6.56	4.91	38.19	0.83	11.54	75.59	3920	8800	-10848	-652	15464	-1016	-8854	18496	-13387	-1530	4083	-907	2
	2.58	9.14	34.46	0.62	11.57	76.32	2244	10396	-9908	-460	15464	-720	-11333	18623	-14338	-1661	3262	-651	2
	-1.69	13.23	31.47	0.42	10.87	77.23	1444	11824	-9104	1168	15116	-1328	-13008	17867	-14850	-1334	2905	-483	2
	-6.38	17.76	29.15	0.34	10.05	77.77	-360	12372	-8616	1024	14908	-1060	-13948	17095	-14167	-1138	2922	-482	2
	-9.96	21.51	28.66	0.32	9.36	78.52	-2156	13768	-6800	312	15452	-424	-13935	16059	-12394	-1065	2554	-496	2
	-13.07	25.03	29.37	0.34	8.76	79.6	-3520	15232	-6016	560	15196	-464	-12711	14028	-10089	-844	1776	-424	2
	-15.69	27.39	31.34	0.47	7.44	79.84	-3708	15656	-4116	2204	15168	-608	-11440	6896	-7176	-468	2435	-808	2
	-17.3	27.13	34.99	0.69	6.81	79.95	-3404	15640	-3564	780	15188	-900	-9495	3651	-3834	-166	2978	-974	2
	-17.52	26.11	38.81	0.91	6.91	80.31	-2304	15448	-640	-728	15648	-1416	-5383	1338	-872	-188	2146	-663	2
	-15.5	24.47	43.52	1.08	6.89	80.43	-3052	13564	-5968	-604	15332	-1792	1498	1879	1672	-310	1443	-442	2
	-12.56	21.83	46.45	1.25	6.45	80.46	-860	11924	-8016	572	14980	-1952	2411	-3576	2459	-340	1556	-341	2
	-10.93	18.45	48.08	1.39	5.8	80.61	800	13744	-8536	1032	14928	-1208	757	-4384	1851	-157	1882	-368	2
	-9.52	14.1	50.13	1.59	5.29	80.89	2564	13332	-7720	728	15284	-1092	-1032	-1780	711	120	2060	-370	2
	-8.9	11.38	51.18	1.87	5.23	81.21	2848	13208	-7536	-304	15312	-1492	-1864	1852	-451	217	2185	-432	2
	-8.22	10.48	52.13	2.1	5.55	81.28	2008	13444	-7684	-816	15264	-1960	-882	5596	-802	133	1596	-157	2
	-7.77	10.65	52.46	2.21	5.32	81.15	824	14644	-8080	1328	15184	-2360	-634	6253	-1218	219	2278	-233	2
	-7.26	11.54	53.7	2.4	5.34	80.91	-464	15548	-5872	-76	15140	-2472	-2004	4891	-1742	242	3588	-252	2
	-6.92	12.19	55.84	2.55	6.04	80.55	-1376	15616	-4560	-588	15076	-3296	-1722	4574	-627	64	3187	-52	2
	-6.52	12.63	57.71	2.55	6.31	80.09	-1584	14976	-4248	48	15084	-3552	-1478	2875	-498	-340	3106	165	2
	-6.11	12.44	59.72	2.45	6.51	79.82	-1064	14868	-4156	156	14788	-3108	-1459	2121	-121	-570	2846	324	2
	-5.75	12.02	61.41	2.3	6.39	79.82	-492	14820	-4536	644	15140	-2608	-1052	1941	174	-752	2836	344	2
	-5.36	11.2	63.18	2.15	6.11	80.1	476	15480	-4256	820	15300	-1808	-1302	1474	-23	-764	3141	324	2
	-5.13	10.18	64.33	2.04	6.05	80.6	1244	15000	-4304	232	15212	-1684	-1236	1761	58	-708	2216	618	2
	-4.84	9.13	65.61	1.92	5.58	81.18	916	15200	-4164	560	15084	-1672	-1412	2356	-231	-721	1306	751	2
	-4.69	8.45	66.82	1.85	4.93	81.54	812	15236	-4208	696	15084	-2100	-1609	2851	-316	-673	894	858	2
	-4.51	8.51	67.57	1.76	4.09	81.62	-476	14760	-4704	712	14980	-3004	-1402	3251	-335	-729	469	977	2
	-4.41	8.4	68.03	1.69	2.9	81.36	196	15344	-4844	2300	14696	-2472	-1489	1766	-268	-730	501	842	2
	-4.35	7.7	68.69	1.66	1.76	81.19	900	15008	-4624	2292	15072	-1608	-1736	2243	-223	-515	1140	675	2
	-4.36	7.43	69.08	1.68	0.98	81.25	208	14696	-4992	1552	15400	-2052	-1895	2350	-288	-466	805	751	2
	-4.41	6.91	69.31	1.74	0.2	81.04	1464	14944	-4564	2388	14764	-2676	-2122	2002	-552	-287	627	533	2
	-4.63	6.71	69.87	1.84	-0.72	80.34	120	15420	-3600	3172	14864	-2684	-2507	3911	-764	-175	1930	31	2
	-4.8	7.45	70.73	2.01	-1.28	79.26	-1328	15080	-2688	3556	15464	-2836	-2166	1691	-210	109	3425	-672	2
	-4.83	6.49	72.17	2.3	-1.34	78.22	1560	15868	-1916	3292	15596	-2436	-1848	733	-183	621	4493	-1006	2
	-4.71	5.78	72.98	2.65	-1.26	77.72	1436	15560	-2664	3396	14432	-1736	-1463	2842	-544	1186	4281	-419	2
	-4.53	5.7	73.51	3.28	-1.31	77.39	628	15084	-3316	1628	13892	-2684	-1216	1904	-481	1612	2643	342	2
	-4.32	5.07	73.73	3.79	-0.75	77.94	1260	15360	-3688	-1360	14360	-2076	-1296	1972	-534	1704	-826	910	2
	-4.26	4.88	73.95	4.29	-0.94	77.92	996	15852	-3220	-1352	14096	-3640	-1346	1653	-521	1891	-4073	648	2
	-4.15	4.36	74.3	4.55	-0.95	77.27	1596	16084	-3012	-2700	14160	-5360	-1262	1223	-567	1219	-3038	294	2
	-3.98	3.63	74.69	4.55	-1.21	74.91	1316	15868	-2872	700	12412	-10128	-1168	1363	-617	-477	-116	1263	2
	-3.82	3.32	75.32	3.32	-1.3	72.67	352	16052	-2052	2868	13116	-7788	-1016	552	-538	-4435	5536	1575	2
	-3.53	2.82	76.24	1.45	0.77	72.65	708	15776	-1544	-1308	13316	-3552	-513	-408	-441	-6945	5815	1362	2
	-3.08	1.97	77.09	-0.79	2.77	74.07	972	15408	-1592	-1752	13556	120	-54	103	-486	-7531	1871	2443	2
	-2.54	1.48	77.98	-2.48	2.52	76.1	456	15944	-1388	296	14816	-2824	362	217	-402	-4741	-2696	2822	2
	-1.97	1.34	78.79	-3.03	-0.59	76	40	15604	-1560	3208	13212	-2740	860	-530	-156	-2789	-1115	146	2
	-1.36	0.76	79.2	-3.13	-0.89	75.76	1176	15792	-2264	2028	16128	-3680	1188	-299	-119	-3196	2088	-439	2
	-0.64	0.17	79.33	-3.6	-1.37	76.01	788	15768	-2888	2104	17836	-1296	1321	-494	-63	-3547	2504	214	2
	0.01	-0.4	79.27	-3.84	-1.54	76.69	384	15784	-3604	2580	16288	-1636	1349	-1491	31	-2967	-65	424	2
	0.45	-1.05	78.76	-3.88	-2.91	77.05	780	15164	-4664	2704	14552	-2120	1155	-1674	37	-2577	-1707	1274	2
	0.77	-1.86	77.89	-3.71	-5.13	76.8	1072	15072	-5040	4816	14632	-1408	692	-1334	-96	-1751	-815	321	2
	0.91	-2.39	77.29	-3.39	-6.03	76.54	1052	15024	-4476	2240	15324	-660	373	-1256	-164	-1525	1656	-401	2
	0.94	-2.91	76.89	-3.03	-5.65	77.39	1100	15356	-4148	1548	15644	-476	125	-868	-344	-1231	358	-257	2
	0.9	-2.98	76.69	-2.69	-5.99	77.64	416	15356	-3920	2524	15280	-732	-3	-554	-407	-858	-133	-291	2
	0.85	-2.92	76.53	-2.18	-6.44	77.82	356	15060	-3824	1976	14956	-1128	-74	-713	-427	-600	73	-399	2
	0.76	-2.97	76.4	-1.64	-6.64	77.94	532	15284	-3820	2504	14908	-1332	-175	-833	-421	-289	364	-610	2
	0.67	-2.94	76.38	-1.13	-6.78	77.78	180	15224	-3768	2104	14860	-1472	-199	-836	-383	-136	887	-810	2
	0.61	-2.92	76.44	-0.7	-6.48	77.94	216	15244	-3480	964	15304	-2260	-147	-1070	-300	-215	30	-502	2
	0.56	-2.97	76.63	-0.35	-6.35	77.94	348	15452	-3188	1028	15124	-2892	-103	-763	-326	-404	-703	-240	2
	0.54	-2.86	76.84	-0.09	-6.3	77.8	196	15428	-3136	1036	14792	-3092	-28	-562	-337	-679	-714	-107	2
	0.55	-2.74	76.88	0	-6.28	77.7	196	15236	-3544	1264	14720	-2932	37	-516	-280	-927	-398	-90	2
	0.57	-2.61	76.87	0.06	-6.41	77.61	248	15316	-3628	2044	14880	-2452	34	-574	-224	-986	55	-166	2
	0.59	-2.48	76.88	0.11	-6.45	77.68	68	15280	-3632	1812	14932	-2276	36	-607	-192	-960	224	-127	2
	0.59	-2.38	76.81	0.18	-6.41	77.8	152	15168	-3916	1784	14788	-2312	41	-753	-136	-878	388	-173	2
	0.61	-2.35	76.8	0.26	-6.32	77.89	260	15292	-3644	1680	15012	-2024	30	-659	-108	-787	634	-272	2
	0.63	-2.28	76.99	0.36	-6.04	78.23	360	15380	-3192	1280	15008	-1760	140	-425	-81	-713	316	-167	2
	0.68	-2.1	77.15	0.46	-5.87	78.6	236	15628	-3696	1216	15000	-1784	189	-134	-82	-692	-63	-41	2
	0.72	-1.93	77.04	0.57	-5.89	78.73	252	15300	-4216	1652	15252	-2556	128	-162	-27	-673	116	-37	2
	0.71	-1.82	76.84	0.63	-5.81	78.61	-272	15312	-4196	1456	15188	-2848	-49	-427	122	-674	527	-101	2
	0.68	-1.81	76.99	0.69	-5.45	78.51	112	15312	-3772	1028	14972	-2864	-8	-1729	283	-815	465	40	2
	0.67	-2.08	77.07	0.69	-5.23	78.55	456	15188	-3680	1372	14660	-2700	15	-720	231	-911	328	158	2
	0.67	-2.22	77.05	0.68	-5.18	78.6	444	14992	-3964	1408	14948	-2440	33	-936	274	-927	463	102	2
	0.67	-2.45	76.97	0.67	-5.17	78.77	576	15244	-4184	1424	14736	-1980	18	-882	203	-885	229	174	2
	0.64	-2.58	76.8	0.7	-5.39	78.84	672	15484	-4392	1936	14992	-2124	-129	-802	46	-778	266	149	2
	0.55	-2.61	76.67	0.75	-5.46	78.86	360	15412	-4156	1484	15052	-2188	-281	-73	11	-692	511	119	2
	0.51	-2.46	76.75	0.79	-5.38	78.92	-104	15280	-3316	1456	14896	-2180	-240	-553	101	-665	574	108	2
	0.46	-2.36	76.99	0.85	-5.2	79.01	160	15304	-3536	1440	14768	-2312	-141	-824	207	-707	469	174	2
	0.45	-2.34	77.3	0.82	-5.16	79.39	236	15472	-3288	728	15436	-1728	7	-625	236	-989	-99	605	2
	0.48	-2.28	77.36	0.82	-5.32	79.59	220	15192	-3848	1760	14656	-2460	78	-282	236	-787	-897	575	2
	0.51	-2.28	77.28	0.83	-5.55	79.5	308	15188	-4188	1396	14760	-2828	47	-997	348	-807	-334	390	2
	0.5	-2.52	77.07	0.83	-5.7	79.28	660	15388	-4424	1632	14676	-3272	-99	-807	257	-853	-467	412	2
	0.46	-2.68	76.85	0.84	-6.01	78.86	724	15028	-4320	2020	14552	-3120	-223	-657	163	-795	394	216	2
	0.38	-2.73	76.74	0.84	-5.84	78.63	440	15164	-3800	1476	14964	-2832	-296	-489	105	-853	668	175	2
	0.31	-2.54	76.92	0.84	-5.73	78.57	124	15564	-3280	1704	14896	-2740	-255	-293	71	-914	585	295	2
	0.3	-2.28	77.12	0.8	-5.7	78.64	192	15456	-3540	1900	15032	-2300	-51	-5	25	-903	533	246	2
	0.34	-2.1	77.19	0.81	-5.72	78.66	344	15232	-3672	1732	14656	-2348	75	3	94	-777	649	161	2
	0.4	-2.05	77.2	0.84	-5.66	78.58	508	15268	-3700	1836	14476	-2732	130	-456	181	-712	642	94	2
	0.46	-2.09	77.12	0.9	-5.62	78.42	548	14920	-3940	1836	14568	-2652	166	-304	145	-645	853	-3	2
	0.54	-2.11	76.91	0.95	-5.45	78.28	660	14996	-4272	1580	14748	-2664	151	-270	118	-672	921	-17	2
	0.59	-2.09	76.71	1	-5.32	78.14	384	15112	-4216	1724	14860	-2984	119	-328	119	-634	735	42	2
	0.64	-2.06	76.68	1.04	-5.35	77.97	476	15292	-3908	1756	14824	-2908	192	-347	111	-613	744	-39	2
	0.71	-2.06	76.76	1.09	-5.29	77.8	500	15352	-3604	1696	14804	-2764	274	-77	82	-618	704	-52	2
	0.79	-2	76.79	1.13	-5.25	77.71	496	15244	-3736	1564	14788	-2716	323	-206	94	-607	723	-90	2
	0.88	-2.02	76.64	1.17	-5.2	77.54	648	15096	-4176	1636	14568	-3008	313	-185	53	-642	809	-89	2
	0.92	-2.02	76.33	1.18	-5.08	77.38	640	15004	-4484	1344	14640	-3172	214	31	-17	-669	867	-109	2
	0.92	-1.95	76.03	1.19	-4.89	77.32	548	15136	-4512	1488	14660	-2720	94	-15	-55	-683	746	-74	2
	0.9	-1.82	75.78	1.19	-4.8	77.31	356	14964	-4272	1408	14824	-2956	23	225	-95	-748	599	-20	2
	0.86	-1.66	75.63	1.17	-4.77	77.27	344	15152	-4436	1564	14752	-3036	22	-339	-28	-795	450	-18	2
	0.83	-1.66	75.66	1.12	-4.8	77.05	248	15392	-3884	1560	14728	-3424	-51	-437	39	-867	576	-42	2
	0.79	-1.71	75.78	1.06	-4.69	76.96	440	15212	-3932	1360	14784	-3084	10	-347	-19	-961	736	0	2
	0.78	-1.73	75.79	0.98	-4.54	77	592	15052	-3940	1316	14708	-2892	100	-18	-73	-1016	494	69	2
	0.79	-1.69	75.68	0.9	-4.65	77.04	552	15064	-4436	1780	14452	-2844	90	127	-95	-998	348	59	2
	0.78	-1.6	75.49	0.86	-4.83	77.01	496	15004	-4468	1740	14544	-2816	49	150	-98	-920	409	39	2
	0.76	-1.44	75.3	0.83	-4.99	77.05	360	15080	-4456	1580	14696	-2680	-7	95	-103	-915	194	59	2
	0.73	-1.41	75.12	0.81	-5.17	77.13	504	15268	-4596	1764	14616	-2628	-38	83	-110	-859	58	73	2
	0.71	-1.33	74.95	0.81	-5.33	77.23	100	14996	-4596	1676	14576	-2492	-19	-407	-16	-735	124	63	2
	0.68	-1.5	74.89	0.85	-5.45	77.28	572	15068	-4296	1632	14948	-2852	-41	-407	-9	-748	119	3	2
	0.66	-1.5	75.01	0.88	-5.6	77.23	-56	15292	-3692	1600	15020	-3184	-37	-637	28	-754	-69	73	2
	0.68	-1.63	75.39	0.89	-5.71	77.16	464	15348	-3648	1148	14652	-3344	161	-1077	159	-865	-588	216	2
	0.72	-1.88	75.42	0.84	-5.82	77.13	732	14932	-4172	1008	14512	-3328	195	-595	29	-1048	-958	286	2
	0.77	-2.13	75.19	0.74	-6.02	77.29	920	14968	-4656	944	14448	-3000	181	-346	-37	-1184	-1489	384	2
	0.79	-2.21	74.91	0.61	-6.5	77.54	712	15004	-4732	1480	14588	-2808	88	-270	-91	-1173	-1892	515	2
	0.78	-2.25	74.6	0.59	-7.42	77.2	632	14916	-4804	3372	14524	-3448	-16	-104	-178	-908	-1049	236	2
	0.74	-2.17	74.38	0.63	-7.83	76.75	420	14956	-4804	2132	14520	-3192	-83	-220	-156	-704	69	0	2
	0.67	-2.1	74.17	0.72	-7.67	76.76	396	15088	-4732	1444	14624	-2892	-166	-493	-105	-682	-237	82	2
	0.59	-2.18	74.12	0.76	-7.68	76.95	580	15176	-4512	1808	15080	-2376	-185	-591	-126	-766	-400	135	2
	0.53	-2.25	74.13	0.82	-7.61	77.23	568	15044	-4364	1068	14708	-2848	-176	-515	-154	-622	-1135	310	2
	0.47	-2.21	74.1	0.89	-7.72	77.17	36	14912	-4356	1340	14360	-3712	-198	-590	-171	-616	-1296	249	2
	0.45	-2.12	74.23	0.93	-7.77	77.1	-340	15240	-3764	1228	14684	-3224	-58	-1034	-9	-717	-1012	134	2
	0.48	-2.25	74.47	0.96	-7.71	77.18	412	15120	-3888	804	14536	-3188	127	-981	26	-731	-1257	220	2
	0.55	-2.45	74.47	0.95	-7.74	77.16	492	14868	-4544	820	14704	-3460	172	-1144	23	-915	-1798	288	2
	0.58	-2.96	74.21	0.8	-7.94	77.58	1408	15124	-5076	428	15428	-2404	-16	-1067	-238	-1244	-2985	738	2
	0.54	-3.15	73.74	0.73	-8.9	77.79	508	15032	-5532	2732	14368	-3276	-232	-382	-313	-793	-2957	596	2
	0.4	-3.05	73.12	0.82	-10.01	76.72	220	14512	-5720	3540	14140	-4720	-509	-940	-300	-558	-690	78	2
	0.23	-3.01	72.77	0.89	-9.58	75.91	336	14604	-5184	584	14000	-4732	-659	-690	-355	-610	-58	-23	2
	0.04	-2.93	72.6	0.94	-8.83	75.46	232	14960	-4904	452	13952	-3892	-728	-749	-312	-799	-264	-13	2
	-0.16	-2.89	72.72	0.91	-8.13	75.21	136	14928	-4240	156	14312	-4136	-739	-1181	-240	-937	256	-166	2
	-0.3	-3.03	72.92	0.82	-7.27	74.71	496	15092	-4300	1132	14856	-4768	-709	-1117	-295	-1184	785	-164	2
	-0.44	-2.89	72.93	0.67	-6.88	74.68	-208	15528	-5024	1392	15080	-3220	-808	-658	-288	-1344	657	-17	2
	-0.61	-2.66	72.83	0.56	-6.65	75.02	-524	15312	-4980	1528	14820	-2772	-833	-1861	-152	-1190	158	111	2
	-0.78	-3	72.83	0.53	-6.56	75.15	528	14676	-4400	1864	14396	-3136	-951	-1628	-207	-918	815	-111	2
	-0.91	-3.1	72.91	0.56	-6.01	75.23	292	14720	-4300	788	14048	-3320	-996	-1101	-227	-830	1127	-191	2
	-1.08	-3.08	73.05	0.57	-5.05	75.29	176	14672	-4184	-96	14004	-3500	-993	-976	-205	-975	507	-76	2
	-1.21	-2.93	73.36	0.51	-4.47	75.21	56	14852	-3728	400	14236	-3848	-906	-788	-248	-1189	391	-82	2
	-1.28	-2.7	73.72	0.38	-4.15	75	12	15172	-3504	784	14528	-3940	-809	-263	-283	-1364	376	-14	2
	-1.29	-2.47	73.84	0.31	-4.12	75.01	-520	15368	-4016	792	14332	-3764	-674	-278	-216	-1399	-17	122	2
	-1.28	-2.04	74.03	0.15	-3.97	75.01	-404	15332	-4036	600	14664	-3824	-603	-656	-51	-1516	55	115	2
	-1.23	-1.91	74.2	-0.02	-3.74	74.9	0	15280	-4248	724	14708	-4088	-536	-753	-41	-1637	456	6	2
	-1.2	-1.86	74.28	-0.2	-3.53	74.84	112	15100	-4344	920	14448	-3736	-534	-442	-96	-1771	745	33	2
	-1.19	-1.74	74.32	-0.42	-3.44	75.12	60	15396	-4380	1040	14696	-2836	-655	-407	-86	-1818	462	159	2
	-1.21	-1.57	74.37	-0.57	-3.76	75.41	-140	15268	-4248	2672	15088	-2348	-713	-349	-103	-1710	681	223	2
	-1.26	-1.4	74.43	-0.6	-4.49	75.66	-304	15564	-4264	2900	15220	-772	-857	-268	-165	-1138	918	140	2
	-1.32	-0.9	74.7	-0.45	-4.79	76.19	-1032	15836	-3388	1892	15028	-996	-817	-404	48	-643	286	259	2
	-1.3	-0.72	75.15	-0.13	-4.69	76.9	-264	15128	-3400	556	14792	-2776	-533	-253	-15	-337	-9	234	2
	-1.23	-0.7	75.4	0.15	-4.16	76.62	128	14876	-3692	204	14004	-4376	-386	-584	47	-430	546	-41	2
	-1.09	-0.74	75.52	0.3	-3.5	75.91	-396	14684	-4224	72	13844	-4988	-166	-972	206	-748	868	-46	2
	-0.91	-0.69	75.51	0.3	-2.98	75.31	-1000	14912	-4200	112	14116	-4680	33	-1931	415	-1169	336	223	2
	-0.7	-1.12	75.55	0.21	-2.81	75.17	-76	15324	-4292	644	14404	-3804	66	-2048	346	-1355	-177	320	2
	-0.54	-1.49	75.69	0.08	-3.04	75.32	512	15232	-3884	1264	14720	-3436	17	-812	159	-1421	-61	221	2
	-0.43	-1.62	75.84	0.01	-3.29	75.61	708	15348	-3956	1584	14572	-2556	-77	-326	95	-1295	95	228	2
	-0.4	-1.65	75.82	-0.02	-3.58	75.87	620	15484	-4188	1740	14920	-3060	-384	146	-15	-1203	348	194	2
	-0.43	-1.43	75.69	-0.03	-3.93	75.81	200	15044	-4272	2276	15008	-3504	-476	311	-111	-1138	818	51	2
	-0.48	-1.05	75.56	-0.03	-4.09	75.76	-132	15116	-4164	1684	14576	-3320	-520	429	-160	-1126	962	163	2
	-0.53	-0.5	75.68	-0.01	-4.04	75.93	-880	15296	-3360	1168	14584	-3196	-558	75	-144	-1074	226	246	2
	-0.52	0.03	76.02	0.01	-3.95	76.03	-740	15488	-3180	792	14492	-3604	-219	112	-56	-1108	282	142	2
	-0.39	0.29	76.22	0.01	-3.85	75.84	-96	15164	-3688	1152	14428	-4004	38	-69	4	-1187	581	62	2
	-0.24	0.15	76.29	-0.03	-3.72	75.68	344	15016	-3984	1144	14352	-3560	83	-295	83	-1296	627	74	2
	-0.15	-0.05	76.22	-0.08	-3.69	75.7	556	15048	-4236	1228	14508	-3272	24	-283	39	-1295	619	102	2
	-0.1	-0.18	75.97	-0.1	-3.66	75.79	512	15104	-4900	1144	14588	-2996	-173	248	-157	-1259	554	92	2
	-0.14	-0.05	75.53	-0.12	-3.68	75.87	316	15308	-5168	1256	14532	-3272	-423	773	-349	-1235	442	62	2
	-0.22	0.34	75.11	-0.14	-3.75	75.82	-116	15196	-4736	1336	14528	-3460	-521	556	-357	-1233	439	10	2
	-0.31	0.45	75.05	-0.17	-3.76	75.76	196	15156	-3972	1152	14524	-3628	-561	454	-339	-1283	450	22	2
	-0.39	0.55	75.08	-0.21	-3.76	75.68	72	15112	-3956	1240	14420	-3560	-531	327	-357	-1311	472	2	2
	-0.46	0.62	75.08	-0.26	-3.79	75.58	132	15104	-4020	1524	14584	-3600	-549	337	-429	-1333	721	-63	2
	-0.52	0.73	74.99	-0.29	-3.74	75.58	16	15188	-4048	1208	14628	-3216	-541	426	-428	-1354	720	-38	2
	-0.57	0.88	74.96	-0.33	-3.76	75.63	-72	15296	-3944	1592	14776	-3116	-570	390	-430	-1326	649	-78	2
	-0.62	1.01	75.05	-0.35	-3.72	75.7	-60	15412	-3764	1044	14720	-3140	-566	739	-544	-1325	717	-66	2
	-0.66	1.27	75.16	-0.38	-3.55	75.8	32	15288	-3772	820	14528	-3280	-525	970	-596	-1381	443	7	2
	-0.67	1.51	75.2	-0.4	-3.64	75.71	-136	15156	-3652	1724	14332	-3608	-472	1089	-583	-1303	760	-79	2
	-0.66	1.9	75.27	-0.4	-3.66	75.55	-372	15156	-3640	1468	14656	-3252	-357	983	-525	-1292	1226	-185	2
	-0.61	2.32	75.36	-0.41	-3.45	75.79	-728	15552	-3652	1112	14884	-2744	-269	682	-388	-1318	745	1	2
	-0.55	2.5	75.33	-0.41	-3.33	76.25	-412	15476	-4036	920	14892	-2616	-242	729	-381	-1252	147	81	2
	-0.49	2.56	75.24	-0.39	-3.35	76.47	-204	15188	-4116	1096	14596	-2904	-213	400	-335	-1191	296	11	2
	-0.44	2.47	75.15	-0.34	-3.47	76.51	-244	15192	-4164	1320	14668	-3016	-342	419	-305	-1098	470	-27	2
	-0.43	2.52	75.23	-0.27	-3.52	76.64	-528	15332	-3856	1016	14664	-3000	-267	-85	-96	-1051	162	51	2
	-0.38	2.44	75.34	-0.21	-3.69	76.65	-236	15260	-3900	1340	14604	-3244	-178	248	-182	-997	103	80	2
	-0.31	2.33	75.39	-0.14	-3.76	76.47	-48	15032	-3932	1204	14744	-3688	-142	103	-150	-1036	479	-17	2
	-0.24	2.09	75.42	-0.1	-3.69	76.33	160	15064	-4120	1032	14600	-3496	-139	118	-181	-1096	533	-5	2
	-0.18	1.89	75.45	-0.08	-3.68	76.37	4	15296	-3920	1204	14544	-3056	-122	70	-192	-1143	385	93	2
	-0.14	1.85	75.51	-0.05	-3.78	76.61	-212	15304	-3776	1260	14596	-2752	-85	180	-212	-1051	62	129	2
	-0.08	1.85	75.53	0	-3.96	76.72	-148	15300	-3960	1328	14640	-2948	-54	367	-248	-959	199	34	2
	-0.02	1.87	75.56	0.07	-4.02	76.69	-140	15364	-4032	1216	14584	-3192	-45	452	-255	-904	347	-28	2
	0.04	1.92	75.52	0.13	-3.93	76.64	-248	15316	-4044	852	14604	-3324	-43	262	-206	-961	262	41	2
	0.07	1.82	75.42	0.16	-3.9	76.57	-44	15184	-4336	1188	14640	-3480	-101	-64	-138	-1015	290	38	2
	0.08	1.65	75.24	0.16	-3.95	76.37	80	15120	-4400	1412	14796	-3620	-195	74	-252	-1085	711	-15	2
	0.06	1.56	75.1	0.16	-3.82	76.27	4	15220	-4228	996	14672	-3444	-265	191	-250	-1083	535	120	2
	0.03	1.56	75.03	0.15	-3.75	76.27	-156	15128	-4120	968	14404	-3288	-334	229	-243	-1130	370	164	2
	-0.03	1.51	74.94	0.11	-3.62	76.3	16	15096	-4344	828	14524	-3356	-373	225	-290	-1225	459	94	2
	-0.1	1.5	74.84	0.05	-3.48	76.28	-92	15132	-4252	1008	14604	-3544	-446	299	-332	-1299	490	90	2
	-0.19	1.49	74.69	-0.04	-3.4	76.14	-56	15148	-4456	1316	14668	-3888	-547	177	-324	-1421	480	183	2
	-0.29	1.46	74.63	-0.11	-3.43	76.08	-80	15044	-4220	1372	14596	-3424	-607	117	-314	-1431	547	201	2
	-0.4	1.51	74.66	-0.2	-3.44	76.14	-236	15076	-3916	1108	14508	-3144	-629	237	-333	-1418	642	129	2
	-0.49	1.6	74.66	-0.27	-3.42	76.27	-216	15188	-4312	1284	14452	-3028	-629	285	-306	-1394	708	118	2
	-0.59	1.67	74.62	-0.32	-3.36	76.42	-36	15324	-4232	1076	14632	-3040	-689	207	-290	-1380	626	130	2
	-0.65	1.65	74.6	-0.35	-3.31	76.45	-8	15288	-4128	1048	14952	-3476	-789	268	-308	-1451	595	137	2
	-0.8	1.64	74.6	-0.43	-3.19	76.35	-152	15240	-4180	940	14612	-3820	-873	141	-303	-1514	743	203	2
	-0.93	1.61	74.72	-0.52	-3.1	76.26	-176	15040	-3768	1332	14516	-3360	-875	135	-290	-1564	823	251	2
	-1.02	1.67	74.94	-0.59	-3.12	76.29	-272	15236	-3516	1520	14616	-3012	-811	250	-260	-1539	965	165	2
	-1.07	1.76	75.09	-0.64	-3.07	76.49	-364	15248	-3584	1232	14640	-2704	-701	416	-237	-1512	771	184	2
	-1.09	1.88	75.27	-0.67	-3.09	76.74	-248	15348	-3616	1268	14844	-2564	-623	424	-252	-1482	640	207	2
	-1.09	1.93	75.46	-0.69	-3.17	77.03	-56	15272	-3464	1364	14708	-2696	-576	219	-211	-1402	550	210	2
	-1.09	1.88	75.59	-0.68	-3.33	77.1	84	15336	-3712	1716	14804	-2868	-611	255	-168	-1288	757	128	2
	-1.09	1.85	75.7	-0.65	-3.38	77.16	-152	15288	-3728	1336	14676	-2884	-570	149	-169	-1269	810	113	2
	-1.07	1.82	75.84	-0.6	-3.45	77.25	-84	15248	-3596	1444	14724	-2776	-548	324	-229	-1230	519	147	2
	-1.06	1.9	75.94	-0.57	-3.53	77.34	-272	15324	-3632	1140	14736	-3000	-533	562	-272	-1267	305	187	2
	-1.03	1.94	76.01	-0.55	-3.67	77.29	-104	15396	-3496	1648	14692	-3212	-510	479	-278	-1286	450	137	2
	-1	2	76.14	-0.53	-3.72	77.14	-224	15320	-3516	1408	14584	-3136	-472	391	-235	-1289	851	61	2
	-0.96	2.02	76.27	-0.52	-3.64	77.07	-120	15376	-3344	1224	14532	-3020	-431	306	-227	-1276	838	94	2
	-0.92	2.04	76.32	-0.52	-3.6	77.08	-304	15460	-3944	1280	14804	-2944	-429	374	-245	-1319	855	88	2
	-0.89	2.05	76.17	-0.51	-3.6	77.11	-96	15472	-4192	1388	14820	-2756	-501	201	-203	-1295	945	50	2
	-0.9	1.92	76.07	-0.5	-3.55	77.26	24	15204	-3968	1444	14776	-2628	-586	92	-266	-1268	760	117	2
	-0.93	1.84	76.11	-0.47	-3.58	77.33	-64	15216	-3524	1488	14616	-2792	-582	277	-295	-1195	840	81	2
	-0.93	1.87	76.26	-0.43	-3.61	77.35	-312	15256	-3288	1544	14664	-2752	-502	323	-280	-1116	1000	28	2
	-0.9	1.98	76.47	-0.37	-3.54	77.49	-348	15472	-3216	1276	14636	-2612	-385	235	-221	-1119	709	74	2
	-0.84	2.02	76.64	-0.31	-3.6	77.62	-236	15488	-3608	1456	14852	-2820	-342	126	-157	-1099	486	94	2
	-0.78	1.98	76.78	-0.27	-3.7	77.61	-284	15460	-3608	1536	14964	-2936	-361	115	-132	-1098	585	89	2
	-0.75	1.98	76.88	-0.22	-3.73	77.57	-456	15364	-3448	1412	14708	-3004	-343	-345	-93	-1097	655	127	2
	-0.68	1.81	77.03	-0.17	-3.78	77.53	-300	15344	-3404	1636	14784	-2900	-244	-63	-78	-1048	706	98	2
	-0.58	1.67	77.22	-0.11	-3.86	77.5	-20	15032	-3180	1588	14640	-2680	-132	-1	-54	-1008	810	58	2
	-0.5	1.59	77.27	-0.07	-3.82	77.47	56	15332	-3568	1256	14740	-3152	-115	183	-122	-1047	720	67	2
	-0.41	1.54	77.17	-0.04	-3.84	77.41	-100	15400	-4044	1436	14728	-3048	-148	205	-148	-1103	702	62	2
	-0.35	1.52	77.04	-0.02	-3.86	77.32	-84	15356	-3752	1696	14788	-3176	-190	55	-220	-1105	880	47	2
	-0.32	1.42	77.04	-0.01	-3.78	77.21	-12	15368	-3632	1468	14760	-3284	-209	89	-210	-1105	1043	37	2
	-0.29	1.38	77.02	0	-3.74	77.19	-228	15432	-3860	1604	14712	-2884	-253	-68	-186	-1112	1022	96	2
	-0.25	1.36	76.97	0.01	-3.7	77.29	-280	15248	-3736	1444	14768	-2736	-220	-183	-156	-1146	833	180	2
	-0.22	1.32	76.98	-0.01	-3.76	77.41	-100	15300	-3492	1772	14932	-2628	-178	-101	-176	-1178	667	204	2
	-0.2	1.33	77.07	-0.02	-3.99	77.53	-312	15564	-3440	1804	14844	-2308	-235	-6	-164	-1140	639	156	2
	-0.18	1.36	77.11	0.02	-4.22	77.65	-308	15376	-3548	1860	14708	-2556	-208	-102	-132	-956	349	188	2
	-0.15	1.34	77.1	0.1	-4.35	77.52	8	15324	-3716	1544	14652	-3236	-172	155	-184	-899	672	78	2
	-0.12	1.37	77.02	0.16	-4.27	77.27	-152	15116	-3748	1236	14584	-3480	-170	220	-177	-940	844	47	2
	-0.1	1.35	77.01	0.17	-4.08	77.14	-60	15204	-3600	1176	14364	-3360	-165	-65	-114	-1097	632	81	2
	-0.07	1.25	77.03	0.16	-3.99	77.24	-32	15096	-3564	1068	14460	-2512	-164	56	-126	-1153	480	83	2
	-0.04	1.27	76.93	0.13	-3.98	77.39	-88	15356	-3996	1320	14656	-2676	-159	292	-187	-1132	357	42	2
	-0.04	1.35	76.78	0.11	-4.13	77.38	-88	15320	-4060	1580	14796	-2996	-220	485	-264	-1171	421	-8	2
	-0.05	1.48	76.63	0.09	-4.27	77.19	-164	15496	-4052	1668	14844	-3212	-330	551	-287	-1193	408	60	2
	-0.09	1.63	76.58	0.05	-4.35	77.11	-336	15516	-3504	1488	14760	-3136	-333	213	-237	-1202	358	118	2
	-0.14	1.63	76.58	0.02	-4.44	77.09	-88	15316	-3832	1468	14684	-3032	-332	107	-205	-1218	469	97	2
	-0.17	1.63	76.57	-0.02	-4.44	77.09	-220	15148	-3824	1332	14716	-2952	-345	188	-226	-1235	522	77	2
	-0.18	1.64	76.54	-0.05	-4.47	77.08	-92	15056	-3852	1388	14500	-3128	-363	250	-218	-1291	350	143	2
	-0.22	1.63	76.51	-0.1	-4.6	77.05	12	15208	-3736	1740	14720	-3020	-404	257	-206	-1308	362	150	2
	-0.29	1.63	76.4	-0.14	-4.7	77.04	-52	15200	-3812	1672	14700	-2948	-466	345	-303	-1293	530	95	2
	-0.33	1.69	76.34	-0.17	-4.74	77.03	-212	15468	-3728	1684	14916	-2944	-507	307	-300	-1315	625	90	2
	-0.42	1.73	76.27	-0.21	-4.71	77.12	-228	15400	-3832	1324	14792	-2772	-558	187	-283	-1316	568	132	2
	-0.49	1.71	76.31	-0.24	-4.71	77.23	-140	15368	-3528	1464	14712	-2856	-577	186	-281	-1305	423	156	2
	-0.55	1.74	76.46	-0.27	-4.79	77.24	-272	15348	-3388	1724	14712	-2924	-527	232	-290	-1273	584	123	2
	-0.58	1.81	76.57	-0.28	-4.82	77.19	-464	15372	-3316	1564	14624	-2904	-501	386	-259	-1266	618	112	2
	-0.62	2.12	76.78	-0.3	-4.84	77.23	-788	15768	-3316	1600	14748	-2840	-479	-429	-65	-1309	421	138	2
	-0.62	2.03	76.96	-0.33	-4.84	77.38	-132	15436	-3328	1560	14848	-2584	-361	327	-186	-1317	358	193	2
	-0.59	1.96	77.12	-0.34	-4.93	77.43	68	15220	-3304	1852	14768	-2752	-342	137	-127	-1267	488	121	2
	-0.55	1.79	77.2	-0.33	-4.96	77.45	36	15140	-3492	1672	14728	-2764	-289	-40	-85	-1223	617	79	2
	-0.51	1.67	77.19	-0.32	-5.01	77.4	-88	15260	-3744	1644	14704	-2752	-268	-11	-105	-1197	627	60	2
	-0.48	1.61	77.07	-0.3	-5.02	77.42	-32	15336	-3772	1556	14752	-2736	-296	173	-186	-1218	523	62	2
	-0.47	1.63	77.04	-0.29	-5.01	77.47	-92	15548	-3672	1612	14732	-2672	-332	403	-268	-1193	393	104	2
	-0.45	1.64	77.1	-0.28	-5.08	77.49	28	15356	-3448	1732	14816	-2788	-315	322	-233	-1181	449	56	2
	-0.43	1.65	77.15	-0.25	-5.17	77.41	-116	15472	-3428	1804	14792	-2820	-304	247	-213	-1133	600	14	2
	-0.41	1.69	77.14	-0.21	-5.15	77.39	-196	15436	-3752	1584	14736	-2880	-282	191	-266	-1122	504	33	2
	-0.39	1.69	77.07	-0.19	-5.15	77.41	-140	15344	-3640	1660	14792	-2764	-303	150	-264	-1158	467	31	2
	-0.38	1.65	76.97	-0.17	-5.14	77.38	-72	15272	-3592	1764	14904	-2804	-313	125	-275	-1125	603	8	2
	-0.37	1.61	76.97	-0.15	-5.12	77.31	-204	15324	-3628	1516	14756	-2960	-354	97	-272	-1135	693	-2	2
	-0.37	1.59	77.01	-0.13	-5.03	77.32	-156	15408	-3512	1616	14700	-2796	-341	214	-278	-1147	602	34	2
	-0.37	1.67	77.05	-0.12	-5	77.37	-616	15532	-3312	1468	14796	-2756	-341	107	-237	-1137	530	14	2
	-0.35	1.73	77.13	-0.11	-4.96	77.41	-188	15408	-3308	1604	14864	-2832	-271	189	-246	-1162	548	13	2
	-0.32	1.73	77.17	-0.1	-4.98	77.36	-172	15384	-3476	1688	14840	-2800	-249	142	-244	-1148	702	6	2
	-0.3	1.71	77.18	-0.09	-4.98	77.33	-220	15252	-3504	1796	14812	-2804	-247	112	-214	-1106	747	32	2
	-0.27	1.66	77.14	-0.06	-4.94	77.34	-180	15432	-3724	1660	14828	-2700	-238	15	-249	-1107	730	20	2
	-0.26	1.66	77.05	-0.04	-4.87	77.38	-284	15380	-3812	1500	14760	-2732	-247	41	-245	-1092	822	4	2
	-0.25	1.62	77.04	-0.01	-4.78	77.43	-120	15384	-3600	1528	14856	-2684	-293	-5	-223	-1064	715	35	2
	-0.25	1.63	77.08	0.01	-4.77	77.47	-236	15372	-3548	1528	14712	-2560	-256	39	-223	-1044	651	36	2
	-0.23	1.66	77.1	0.06	-4.78	77.51	-460	15336	-3716	1704	14604	-2660	-207	-101	-173	-1001	691	39	2
	-0.2	1.58	77.1	0.11	-4.77	77.5	-220	15304	-3484	1680	14700	-2732	-200	-131	-168	-976	668	29	2
	-0.17	1.54	77.11	0.14	-4.76	77.52	-196	15360	-3452	1604	14784	-2788	-215	-46	-168	-977	559	1	2
	-0.16	1.53	77.13	0.18	-4.8	77.51	-144	15328	-3632	1604	14660	-2748	-222	68	-164	-958	556	34	2
	-0.15	1.56	77.13	0.22	-4.83	77.47	-272	15364	-3732	1684	14848	-2832	-236	140	-166	-963	616	5	2
	-0.14	1.58	77.11	0.25	-4.79	77.41	-240	15324	-3760	1476	14724	-3040	-234	110	-141	-969	648	-32	2
	-0.13	1.59	77.1	0.27	-4.75	77.32	-280	15412	-3708	1460	14708	-3000	-225	96	-153	-1026	593	7	2
	-0.12	1.61	77.12	0.27	-4.74	77.31	-284	15296	-3388	1632	14768	-2972	-236	12	-150	-1042	580	84	2
	-0.13	1.61	77.12	0.27	-4.79	77.29	-208	15472	-3760	1608	14756	-2804	-279	118	-174	-1043	581	63	2
	-0.15	1.62	77.08	0.26	-4.92	77.26	-260	15380	-3616	2216	14816	-2592	-318	98	-157	-1083	694	126	2
	-0.17	1.69	77.14	0.26	-4.99	77.28	-664	15532	-3348	1868	15020	-2388	-342	-264	-60	-993	542	95	2
	-0.17	1.71	77.31	0.29	-5.09	77.46	-348	15328	-3192	1624	14736	-2496	-210	143	-121	-918	284	154	2
	-0.13	1.69	77.36	0.34	-5.14	77.51	-24	15264	-3572	1472	14700	-2828	-159	111	-81	-880	369	89	2
	-0.11	1.6	77.31	0.37	-5	77.43	-140	15248	-3836	1248	14688	-3260	-164	48	-58	-968	507	93	2
	-0.09	1.52	77.19	0.37	-4.88	77.36	-128	15292	-3920	1192	14704	-3184	-209	-81	-44	-1068	377	160	2
	-0.09	1.47	77.1	0.32	-4.86	77.28	-232	15340	-3884	1468	14684	-3140	-256	82	-50	-1165	333	239	2
	-0.11	1.54	77.19	0.27	-5.04	77.32	-452	15540	-3472	2080	14976	-2692	-285	-1	-19	-1178	430	206	2
	-0.11	1.61	77.42	0.25	-5.32	77.42	-292	15480	-3296	2036	14832	-2484	-222	16	-9	-1018	298	254	2
	-0.1	1.6	77.55	0.28	-5.49	77.48	-124	15212	-3440	1704	14732	-2584	-160	110	12	-910	274	224	2
	-0.06	1.6	77.56	0.32	-5.53	77.45	-236	15116	-3552	1488	14632	-3072	-127	17	59	-938	321	154	2
	-0.02	1.46	77.47	0.34	-5.44	77.38	76	15096	-3776	1352	14560	-3160	-147	-112	58	-994	425	153	2
	-0.02	1.3	77.34	0.32	-5.29	77.31	-36	15204	-3932	1252	14600	-3048	-237	-162	9	-1108	414	150	2
	-0.04	1.18	77.26	0.27	-5.21	77.3	0	15208	-3780	1676	14752	-3056	-305	-110	-26	-1179	284	193	2
	-0.07	1.13	77.26	0.23	-5.34	77.28	-184	15412	-3492	1860	14808	-2784	-305	37	-56	-1186	299	216	2
	-0.09	1.22	77.34	0.18	-5.5	77.3	-300	15448	-3284	1772	14728	-2896	-250	171	-93	-1179	148	241	2
	-0.09	1.29	77.42	0.17	-5.7	77.28	-276	15384	-3308	1828	14724	-2860	-241	223	-87	-1122	193	204	2
	-0.09	1.37	77.43	0.15	-5.69	77.32	-184	15268	-3660	1380	14596	-2836	-246	225	-75	-1133	289	179	2
	-0.09	1.38	77.39	0.13	-5.64	77.28	72	15356	-3640	1676	14620	-3140	-250	222	-127	-1137	306	145	2
	-0.1	1.38	77.3	0.1	-5.58	77.16	-60	15244	-3716	1608	14664	-3160	-273	254	-154	-1183	518	86	2
	-0.12	1.4	77.2	0.07	-5.52	77.1	-232	15404	-3832	1676	14696	-2952	-333	268	-128	-1235	508	132	2
	-0.15	1.54	77.2	0.01	-5.57	77.17	-496	15444	-3472	1788	14744	-2556	-342	81	-143	-1300	245	217	2
	-0.17	1.66	77.37	-0.06	-5.76	77.37	-200	15444	-3336	1912	14984	-2472	-266	331	-150	-1298	-26	274	2
	-0.16	1.75	77.44	-0.08	-6	77.41	-100	15408	-3536	1992	14708	-2624	-231	403	-113	-1205	-87	259	2
	-0.16	1.76	77.38	-0.09	-6.18	77.43	-16	15264	-3808	1768	14752	-2952	-245	325	-79	-1200	-114	248	2
	-0.16	1.72	77.26	-0.11	-6.22	77.51	-104	15304	-3952	1364	14680	-2956	-295	192	-84	-1249	-279	272	2
	-0.17	1.64	77.18	-0.15	-6.26	77.63	92	15160	-3840	1280	14744	-2804	-317	122	-104	-1322	-508	327	2
	-0.18	1.57	77.17	-0.18	-6.55	77.55	108	15388	-3676	2332	14716	-3124	-317	216	-111	-1250	-249	256	2
	-0.21	1.53	77.16	-0.18	-6.85	77.18	48	15364	-3608	2100	14736	-3272	-388	386	-183	-1199	403	135	2
	-0.26	1.64	77.13	-0.18	-6.8	77.14	-292	15276	-3716	1668	14724	-2896	-389	244	-150	-1219	113	260	2
	-0.28	1.66	77.16	-0.2	-6.82	77.21	-232	15324	-3456	1736	14768	-2708	-375	253	-152	-1245	-60	253	2
	-0.29	1.64	77.18	-0.22	-6.81	77.3	60	15312	-3612	1864	14900	-2824	-333	384	-189	-1275	135	177	2
	-0.31	1.58	77.15	-0.24	-6.72	77.39	148	15376	-3588	1376	14896	-2840	-367	452	-208	-1319	-1	235	2
	-0.33	1.69	77.22	-0.3	-6.59	77.64	-304	15500	-3192	948	14712	-2596	-339	152	-184	-1506	-861	414	2
	-0.33	1.69	77.24	-0.3	-6.59	77.64	-200	15428	-3344	948	14712	-2596	-343	133	-193	-1506	-861	414	2
	-0.34	1.81	77.25	-0.48	-7.18	78.16	64	15288	-3512	1128	14756	-2204	-348	1270	-355	-1731	-2435	715	2
	-0.35	2.19	77.14	-0.61	-8.13	78.21	-320	15240	-3576	2696	14628	-3000	-352	956	-281	-1547	-2100	603	2
	-0.35	2.39	77.01	-0.64	-9.05	77.65	-144	15348	-3664	3084	14612	-3124	-354	729	-245	-1330	-597	314	2
	-0.36	2.41	77.03	-0.58	-9.15	77.39	4	15256	-3544	2084	14772	-2956	-347	632	-189	-1178	-62	297	2
	-0.36	2.42	77.14	-0.52	-8.91	77.43	-48	15388	-3156	1624	14832	-2852	-337	726	-227	-1162	-188	302	2
	-0.36	2.4	77.22	-0.47	-8.55	77.61	240	15468	-3336	1392	14864	-2652	-352	1134	-338	-1238	-106	189	2
	-0.36	2.47	77.16	-0.47	-8.29	77.76	412	15556	-3656	848	14864	-2644	-385	1475	-450	-1338	-524	314	2
	-0.38	2.62	77.03	-0.52	-8.12	78.08	76	15380	-3840	664	14888	-2400	-422	1509	-458	-1554	-1688	579	2
	-0.41	2.95	76.79	-0.62	-8.41	78.4	-384	15248	-4108	1656	14652	-2552	-390	1290	-406	-1599	-2207	662	2
	-0.41	3.12	76.58	-0.66	-9.01	78.3	-332	15320	-3944	2424	14568	-2612	-374	373	-229	-1466	-1411	467	2
	-0.43	2.98	76.57	-0.66	-9.3	78.19	-20	15336	-3684	1992	14820	-2796	-391	280	-197	-1329	-929	376	2
	-0.44	2.84	76.64	-0.64	-9.3	78.28	-248	15356	-3552	1552	14752	-2620	-390	210	-118	-1289	-1092	437	2
	-0.44	2.59	76.79	-0.61	-9.3	78.36	92	15476	-3320	1576	14844	-2544	-354	-31	-112	-1279	-977	381	2
	-0.43	2.38	76.96	-0.6	-9.15	78.56	20	15476	-3300	976	14788	-2520	-319	-34	-79	-1333	-1013	394	2
	-0.41	2.2	77.11	-0.6	-9.03	78.69	100	15460	-3316	1276	14740	-2876	-262	68	-120	-1344	-1297	502	2
	-0.38	2.01	77.24	-0.57	-9.43	78.38	0	15460	-3396	2784	14656	-3112	-247	153	-107	-1198	-519	300	2
	-0.34	1.87	77.37	-0.5	-9.45	77.94	-36	15412	-3352	1968	14908	-2828	-212	90	-73	-1108	351	102	2
	-0.3	1.74	77.46	-0.42	-8.9	77.95	-32	15356	-3324	1340	14816	-2636	-178	225	-104	-1115	146	164	2
	-0.25	1.66	77.51	-0.36	-8.56	78	20	15428	-3512	1728	14728	-2624	-125	256	-122	-1093	293	64	2
	-0.19	1.52	77.58	-0.3	-8.09	78.01	312	15472	-3388	1496	14708	-2764	-122	225	-166	-1098	508	17	2
	-0.14	1.34	77.51	-0.26	-7.74	77.97	488	15472	-3628	1604	14824	-2872	-170	488	-305	-1145	381	114	2
	-0.14	1.42	77.45	-0.24	-7.57	77.95	-52	15308	-3496	1800	14996	-2524	-256	505	-282	-1136	300	130	2
	-0.13	1.52	77.35	-0.2	-7.42	78.02	-84	15388	-3588	1732	14912	-2448	-212	390	-285	-1093	207	165	2
	-0.11	1.54	77.25	-0.15	-7.14	78.1	244	15392	-3720	1380	14764	-2588	-230	555	-289	-1056	304	46	2
	-0.11	1.58	77.21	-0.11	-6.79	78.02	24	15208	-3504	1172	14704	-3000	-236	443	-265	-1093	359	46	2
	-0.1	1.56	77.21	-0.1	-6.54	77.99	-60	15320	-3388	1192	14784	-2924	-201	188	-224	-1139	332	69	2
	-0.08	1.49	77.21	-0.11	-6.3	77.97	-12	15508	-3512	1236	14772	-2836	-198	203	-241	-1227	148	111	2
	-0.08	1.4	77.21	-0.12	-6.24	77.94	352	15412	-3552	1812	14892	-2736	-220	514	-269	-1187	339	103	2
	-0.07	1.44	77.22	-0.11	-6.13	77.87	52	15352	-3536	1580	14720	-2748	-208	614	-278	-1181	578	15	2
	-0.06	1.52	77.19	-0.11	-5.96	77.91	84	15500	-3548	1364	14820	-2588	-206	735	-317	-1172	482	32	2
	-0.06	1.64	77.13	-0.12	-5.8	77.94	64	15448	-3484	1688	14988	-2728	-222	689	-334	-1215	443	47	2
	-0.07	1.67	77.12	-0.14	-5.86	78.01	284	15340	-3376	1936	15096	-2044	-276	843	-392	-1216	588	42	2
	-0.08	1.85	77.11	-0.11	-5.91	78.13	-156	15324	-3564	1848	14888	-2248	-252	821	-373	-1048	203	131	2
	-0.08	2.02	77.03	-0.06	-5.9	78.22	-376	15336	-3512	1244	14868	-2740	-286	632	-424	-1014	65	86	2
	-0.11	2.12	77.11	-0.03	-5.71	78.11	320	15692	-2804	1148	14984	-3116	-358	633	-497	-1137	184	84	2
	-0.13	2.28	77.11	-0.08	-5.38	78.03	-56	15372	-3660	560	14780	-3236	-200	1751	-526	-1405	4	224	2
	-0.11	2.5	76.89	-0.19	-5.26	78	-120	15220	-4072	1148	14560	-3060	-214	513	-307	-1566	-224	263	2
	-0.1	2.32	76.6	-0.35	-5.39	77.93	132	15172	-4216	1520	14744	-2904	-248	506	-293	-1693	-134	344	2
	-0.11	2.24	76.39	-0.49	-5.68	78.03	-88	15108	-4256	1948	14772	-2408	-290	307	-238	-1632	-234	334	2
	-0.14	2.05	76.29	-0.57	-5.94	78.17	208	15236	-3976	1760	14888	-2292	-328	249	-241	-1524	-125	250	2
	-0.17	1.95	76.26	-0.6	-6.08	78.35	44	15312	-3652	1592	14772	-2064	-367	356	-242	-1381	-92	195	2
	-0.22	1.86	76.34	-0.59	-6.13	78.55	12	15412	-3504	1392	14880	-2260	-413	148	-178	-1326	-95	158	2
	-0.27	1.68	76.43	-0.59	-6.08	78.64	140	15484	-3592	1216	14892	-2720	-435	76	-184	-1338	-103	225	2
	-0.31	1.51	76.52	-0.59	-6.09	78.56	176	15384	-3588	1696	15076	-2864	-442	-72	-173	-1370	74	205	2
	-0.35	1.34	76.62	-0.63	-6.06	78.64	-56	15452	-3540	1000	15576	-1900	-476	77	-184	-1653	-320	510	2
	-0.41	1.25	76.84	-0.79	-5.96	79.82	192	15704	-3228	244	15156	-484	-487	-94	-229	-1835	-2755	1052	2
	-0.44	1.29	76.9	-0.81	-6.96	80	-192	15480	-3348	3248	14596	-1816	-480	475	-269	-1259	-1916	576	2
	-0.49	1.32	76.9	-0.73	-7.58	79.51	156	15596	-3540	3212	14676	-2988	-658	27	-234	-1049	-530	280	2
	-0.65	1.1	76.81	-0.55	-7.91	79.05	696	15144	-3816	1992	14992	-3116	-869	1624	-462	-805	-330	353	2
	-0.78	1.67	76.59	-0.34	-7.72	78.87	-912	15112	-4080	1080	14508	-3000	-886	824	-318	-737	-18	154	2
	-0.95	1.8	76.39	-0.19	-7.13	78.7	276	15236	-3920	844	14856	-3124	-996	290	-272	-862	731	62	2
	-1.1	1.71	76.37	-0.13	-6.53	78.56	400	15360	-3412	1432	14624	-3088	-1076	1260	-452	-1078	800	151	2
	-1.25	1.97	76.37	-0.14	-6.2	78.19	-200	15136	-3808	1428	14936	-3588	-1149	989	-371	-1288	827	262	2
	-1.48	1.83	76.27	-0.2	-5.78	77.86	1216	15508	-3920	1292	14644	-3988	-1515	1150	-590	-1448	829	301	2
	-1.86	1.72	75.79	-0.31	-5.61	77.12	1712	15396	-4332	3044	14972	-3996	-2099	3699	-1123	-1616	2984	-212	2
	-2.3	3.01	75.14	-0.47	-4.79	76.39	-1324	14784	-4660	2024	15160	-3712	-2213	2824	-982	-1814	4423	-426	2
	-2.67	3.84	74.59	-0.72	-3.6	76	-1380	14856	-4296	1896	15116	-3688	-2234	844	-1044	-2192	4039	-388	2
	-3.03	4.04	74.45	-0.99	-2.97	75.46	196	14408	-3380	3180	14980	-3244	-2282	2727	-1330	-2211	4640	-591	2
	-3.24	4.4	74.46	-1.03	-2.83	75.43	712	15824	-3092	3344	13720	-484	-2394	3962	-1483	-1596	4538	-379	2
	-3.62	4.97	74.54	-0.89	-2.98	75.41	716	15276	-2900	2884	14220	992	-2597	3982	-1534	-723	2748	-20	2
	-3.95	5.64	74.71	-0.31	-3.94	75.64	40	15856	-2924	3740	14820	712	-2533	4195	-1587	702	-599	-353	2
	-4.23	6.27	74.99	0.54	-5.03	75.61	280	16000	-2552	1716	14504	-1232	-2494	3979	-1596	1909	-601	-1290	2
	-4.46	6.79	75.45	1.5	-4.65	75.57	184	16048	-2056	-1428	14376	-3588	-2402	3483	-1557	2223	-1573	-1333	2
	-4.59	7.06	76.2	2.65	-3.9	73.55	-152	16244	-624	-1424	12728	-8664	-2120	2798	-1584	3081	-1972	-1491	2
	-4.52	7.21	77.33	3.44	-3.6	70.51	-476	16672	208	816	13416	-9408	-1425	1366	-1252	1811	698	-1919	2
	-4.25	6.82	78.36	3.49	-2.47	68.34	-316	16236	-500	-324	11716	-6716	-805	487	-988	-653	4327	-2273	2
	-3.88	5.98	79.16	2.99	-0.35	67.08	916	16136	-576	-392	12676	-5988	-428	-21	-1115	-1304	4120	-1461	2
	-3.37	5.03	79.67	2.23	0.63	66.92	704	15944	-536	696	14956	-3800	-82	641	-1528	-3672	4562	-453	2
	-2.91	4.4	79.95	0.36	3.23	68.36	628	16148	-1104	-3980	15496	-1468	102	546	-1755	-6449	431	2177	2
	-2.46	3.94	80.02	-1.42	1.69	70.3	316	15864	-1384	2936	18668	-448	185	130	-1850	-6973	-4512	1272	2
	-1.97	3.43	80.13	-2.92	-0.89	71.17	-308	16396	-1556	6184	18524	-620	292	-264	-1937	-5834	-1470	825	2
	-1.57	3.49	79.81	-3.86	-4.02	70.52	-1872	15788	-2192	6148	14780	-1332	433	-991	-1574	-4398	685	-153	2
	-1.16	3.33	79.3	-4.26	-5.1	71.22	-2128	15168	-2804	2464	13744	692	618	-2709	-988	-3786	-976	212	2
	-0.7	2.86	79.1	-4.5	-5.99	72.66	-1880	15696	-716	1244	16036	1380	801	-5451	-346	-3258	-2195	291	2
	-0.32	1.12	79.86	-4.49	-6.4	73.91	-828	16484	-12	688	15104	1276	833	-4774	-386	-2575	-2799	-444	2
	0.22	0.35	80.34	-4.3	-7.27	74.63	-1584	16864	924	2260	15864	1624	1876	-3256	-542	-2147	-2004	-792	2
	0.99	0.35	80.39	-4.11	-7.76	75.13	-2776	16508	492	1180	16048	1464	2647	-3179	-390	-1942	-2634	-594	2
	2.15	0.44	80.59	-3.87	-8.06	76.31	-1884	16456	-652	-796	15220	-4	3833	-2584	-48	-1976	-5222	-209	2
	3.31	0.78	81.11	-3.6	-9.38	77.04	-1596	15240	-396	2020	15016	-2104	5537	-1330	2094	-1702	-4451	-577	2
	4.51	0.54	81.21	-3.36	-9.8	77.27	-856	14884	-2900	588	15040	-1360	4489	909	571	-1636	-2387	-735	2
	5.5	1.5	80.87	-3.08	-9.8	78.11	-2656	15992	-4392	620	15652	-84	4113	-1559	1258	-1438	-3056	-540	2
	5.96	1	79.74	-2.82	-9.56	79.09	-2448	15016	-7056	-2092	15960	612	2574	-6980	1848	-1662	-4858	14	2
	5.49	-1.68	78.36	-2.65	-9.45	79.52	592	14876	-6652	-1120	15820	156	-807	-8211	1254	-1610	-6047	185	2
	3.96	-4.06	77.36	-2.46	-10.11	80.33	1572	14852	-4944	304	15540	-1176	-4246	-5007	-645	-1408	-5243	-36	2
	1.79	-4.78	76.87	-2.2	-10.95	80.62	884	15856	-2960	776	15184	-1412	-6566	-697	-2305	-1247	-4394	-52	2
	-1.11	-3.58	76.37	-1.94	-11.26	80.98	-312	15780	-2352	104	15372	-1536	-8511	3161	-3558	-1076	-4988	164	2
	-2.67	-2.1	75.95	-1.82	-11.51	81.27	-2112	15700	-1992	-76	15264	-1372	-9604	4786	-3934	-1080	-5355	375	2
	-5.34	0.62	75.13	-1.54	-12.06	81.75	-3196	15784	-1184	588	15100	-1184	-9694	3185	-3728	-827	-4290	25	2
	-7.51	2.22	74.8	-1.14	-12.34	82.01	-1804	15240	8	1240	15332	-792	-8474	1342	-3437	-435	-3441	-224	2
	-9.06	3.41	74.8	-0.81	-11.97	82.4	-2432	15860	-264	-456	15628	-1184	-6819	758	-2795	-413	-3940	-24	2
	-10.02	4.07	74.85	-0.43	-11.94	82.37	-2748	16284	288	696	14928	-2472	-6552	-908	-1895	-166	-3693	-109	2
	-10.79	4.18	75.1	-0.01	-12.16	81.54	-2728	16388	1132	2484	14972	-2352	-6122	-2399	-1108	3	-742	-524	2
	-11.24	3.79	75.88	0.49	-11.6	80.64	-1948	15860	1204	2592	14864	-3036	-5141	-2369	-142	765	1616	-1165	2
	-11.3	3.5	76.74	1.05	-9.83	79.7	-1856	15152	684	92	14832	-3316	-4479	-2521	195	984	3834	-1811	2
	-11.25	3.14	77.64	1.64	-7.24	78.51	-1792	15276	312	-320	15032	-3008	-3941	-2453	384	735	4684	-1994	2
	-10.97	2.87	78.74	1.97	-4.34	77.85	-1568	15108	104	-1764	14992	-1712	-3267	-1550	447	461	3497	-1864	2
	-10.58	2.94	79.72	2.19	-1.95	77.89	-1560	15256	-40	-3500	16076	4	-3181	-877	383	-80	2775	-1057	2
	-10.3	3.28	80.16	2.11	0.07	77.13	-1712	15376	760	-4264	15648	448	-2944	283	-51	-788	-2110	69	2
	-9.78	4.13	80.6	2.07	-0.91	77.88	-1576	15908	700	2308	14636	-792	-2326	2375	-479	-145	-3422	191	2
	-9.18	5.96	80.72	2.34	-2.92	77.46	-2588	15524	572	2024	15028	-2488	-1946	4297	-662	696	74	-597	2
	-8.56	7.95	80.39	2.77	-2.39	76.93	-3036	15048	404	492	14440	-3996	-1389	4711	-696	1086	889	-996	2
	-7.81	9.88	80.12	3.09	-1.69	76.56	-2952	15188	160	-356	14640	-3300	-617	4437	-573	1042	2238	-1282	2
	-6.79	11.34	79.97	3.41	-0.3	76.37	-2328	15664	156	-1936	15080	-2388	36	4288	-904	746	2375	-1039	2
	-5.75	12.74	79.92	3.51	1.88	76.03	-2772	15916	552	-3776	15064	-680	1117	5419	-686	288	-593	-66	2
	-4.47	13.99	79.89	3.59	1.63	76.71	-2836	16604	-864	-20	14860	-1500	1816	4488	-190	506	-1351	-91	2
	-3.51	15.09	79.58	3.83	1.01	76.66	-3904	16432	-476	880	14796	-4516	1141	3335	-44	1130	581	-407	2
	-2.53	15.72	79.5	4.16	1.49	75.58	-3136	15608	-156	-708	14864	-5332	1272	1930	557	1076	2840	-697	2
	-1.73	15.68	79.89	4.37	2.66	74.59	-2676	16220	-188	-400	14020	-5220	937	1977	507	1120	3422	-965	2
	-1.31	15.65	80.13	4.58	3.56	74.31	-2704	15844	772	-424	15648	-2780	634	1628	548	1041	5818	-1181	2
	-0.74	15.45	80.18	4.68	5.72	74.47	-2108	15984	2124	-3712	15060	-928	1468	1475	599	995	3571	-484	2
	0.06	15.05	80.74	4.97	6.37	75.5	-2264	17108	1436	812	14876	-1060	2285	1928	1360	1527	2717	-375	2
	0.88	14.57	81.18	5.3	6.82	76.26	-1972	16236	2172	-912	15388	-2716	2112	675	1374	1861	3067	-132	2
	1.66	14.11	81.78	5.63	6.63	76.51	-1796	16288	1920	1152	15036	-2492	2997	1819	2003	2250	2620	-26	2
	2.6	14.22	82.41	6.23	5.94	77.15	-2976	16304	-40	1140	15784	-976	3515	1690	2206	2978	2880	-148	2
	3.48	13.62	83.17	6.83	6.07	77.85	-764	15704	-1496	-1512	17176	-2424	3068	910	1805	3052	1488	81	2
	3.77	13.19	83.47	7.29	5.26	77.81	1172	16360	-1628	3608	17592	-2200	2555	3329	1203	3748	701	-855	2
	4.14	12.29	83.33	8.11	3.59	76.88	1300	15924	-3012	4144	16200	-1228	2033	5405	994	4874	3096	-1743	2
	4.28	12.56	83.21	9.5	2.02	75.78	-528	15924	-2360	5548	17264	496	1460	4364	646	6471	2176	-2847	2
	4.15	12.04	83.44	11.27	-0.14	73.49	1256	15692	-1452	7364	18416	1916	772	4824	795	8138	2665	-4367	2
	3.87	12.94	83.6	13.03	-2.02	70.99	-1944	15904	-1508	8884	19004	1528	135	6941	278	9409	2799	-6070	2
	3.48	14.92	83.29	14.99	-2.77	68.88	-2280	14784	-816	3684	15628	-1424	384	6613	258	10172	4773	-6193	2
	3.41	16.78	83.04	17.31	1.6	65.67	-2736	16312	184	-9424	11336	-10284	1110	7730	156	10797	4355	-4833	2
	3.55	17.86	83.44	18.81	5.39	60.3	-348	16712	368	-9744	8720	-15420	1598	6516	397	9183	53	-3306	2
	3.78	17.69	84.18	18.62	7.53	55.32	-840	16124	-1556	-5644	6696	-13500	1972	3453	1497	2000	1080	-1125	2
	3.99	16.07	84.43	15.45	10.25	51.65	780	16260	-2800	-3380	5692	-9888	1861	-45	1758	-6756	3909	3785	2
	4.1	13.72	84.04	10.69	13.04	51.94	1216	15624	-4148	-5892	9932	-10060	1413	1903	1075	-13240	7004	6892	2
	4.07	13.28	83.53	7.19	13.54	53.15	248	15436	-4896	-852	9368	-7896	776	2097	642	-18282	1535	9045	2
	3.81	12.32	83.07	0.63	13.96	56.16	4	15572	-2832	-3216	12008	-7800	375	632	680	-20068	1280	10121	2
	3.5	10.57	83.17	-5.8	12.86	59.76	1324	16112	-1516	-1204	11908	-7672	333	1175	266	-19547	-1671	10337	2
	3.27	9.62	83.33	-11.18	10.39	62.95	28	15824	-1968	-1188	12324	-6748	373	1299	204	-17929	-5282	9062	2
	3.12	8.84	83.23	-14.32	8.08	65.49	-752	15768	-2332	-20	12456	-5016	610	-1220	484	-16052	-4408	8126	2
	3.01	7.15	83.31	-17.34	5.25	68.32	992	16224	-2084	2384	12676	-4896	528	-1949	333	-14410	-71	6672	2
	2.8	5.34	83.16	-19.4	3.73	70.17	528	16000	-2612	2588	12656	-3836	185	-1585	242	-12870	3352	4497	2
	2.57	4.28	83.04	-20.24	2.73	71.25	-880	15348	-2432	3276	12724	-1564	49	-1742	252	-10936	2323	2475	2
	2.39	3.6	83.24	-20.5	1.39	72.72	-676	16036	-984	1272	14012	292	427	-2297	215	-8343	577	1369	2
	2.4	2.69	83.91	-19.55	1.12	74.11	264	16024	12	-3232	13652	1616	936	-1455	-15	-4031	-5877	830	2
	2.58	1.72	84.68	-17.25	-1.82	74.01	136	16244	324	3196	13736	-2720	1487	-2136	86	-1627	-11024	821	2
	2.97	0.56	85.18	-15.58	-6.41	73.52	160	16596	616	7928	15480	-6832	2282	-3488	158	-882	-11396	2671	2
	3.59	0	85.35	-13.52	-13.4	70.27	-3084	16008	276	15732	16676	-4440	3333	-3584	537	-1313	-2495	-148	2
	4.72	0.07	84.15	-12	-15.09	68.42	-4160	16328	2032	3520	12752	-652	5054	-9047	1707	-1014	2922	-1628	2
	6.36	-2.39	84.36	-10.32	-11.98	69.56	-724	17748	2300	-3520	18288	1416	6894	-8612	2237	-886	-1162	-1034	2
	7.7	-3.46	85.32	-9.15	-10.24	70.23	-1168	16332	-1196	-2504	16508	1432	7149	-5275	2478	-1277	-3606	-803	2
	9.19	-4.28	84.83	-8.08	-10.01	71.81	-996	16480	-6284	932	15680	-52	6525	-5465	2451	-1637	-3161	-1355	2
	9.99	-5.28	83.16	-7.09	-10.76	72.79	600	15192	-8824	2028	16052	-880	5149	-4629	2100	-1122	-3312	-968	2
	9.86	-6.61	80.82	-6.22	-11.19	73.96	2036	13796	-9304	1004	15264	-1096	1841	-5371	1735	-862	-4096	-170	2
	8.45	-8.39	78.03	-5.28	-11.6	75.2	2504	13768	-7748	1340	15812	-348	-1868	-3319	-98	-746	-2545	-634	2
	6.23	-8.99	76.11	-4.55	-11.19	75.98	1724	14332	-5656	1200	15724	604	-4078	-2116	-1320	-714	-331	-1040	2
	3.91	-9.04	74.79	-3.74	-10.42	76.85	1864	13876	-4380	1192	15420	748	-4853	-41	-2551	-322	-706	-737	2
	2.32	-7.54	73.87	-3.02	-10.27	77.55	-84	14004	-3548	1504	15416	68	-4855	3694	-3297	-138	-1595	-419	2
	0.4	-4.77	72.89	-2.33	-10.34	77.99	-652	13916	-3688	1944	15212	-1052	-4453	4393	-2931	117	-1225	-515	2
	-0.97	-1.92	72.23	-1.57	-9.99	78.14	-1384	13616	-3844	1048	15164	-2096	-3428	4521	-2549	112	-487	-546	2
	-1.4	0.18	71.98	-1.04	-9.6	78.43	-2896	13740	-3016	1212	15596	-1432	-1115	2009	-832	3	-87	-370	2
	-0.84	1.49	71.84	-0.59	-8.66	78.85	-2672	15348	-5472	208	15748	-1972	1071	-2679	822	-105	513	-343	2
	-0.59	0.68	72.11	-0.22	-7.31	79.13	-824	15428	-4792	-16	15360	-2092	-303	-3510	1008	-430	642	-116	2
	-0.73	0.15	73.3	0.07	-6.45	79.56	-1532	16840	-2700	960	15516	-1788	-797	-2498	699	-390	566	108	2
	-0.75	0.69	74.31	0.25	-5.83	79.91	-1872	16072	-2516	516	15380	-1664	-528	-52	683	-417	1382	185	2
	-0.8	1.33	75	0.45	-4.67	80.5	-780	15496	-2848	200	15328	-1272	-707	593	307	-534	1495	347	2
	-0.85	1.72	75.72	0.59	-3.98	81.25	696	15380	-3072	888	15484	-348	-613	3157	44	-460	1650	513	2
	-0.92	2.69	76	0.77	-3.4	82	-100	14816	-3428	1060	15396	-376	-790	4198	-38	-267	1687	697	2
	-1.05	3.97	76.23	0.99	-2.86	82.81	-1384	15196	-3112	760	15512	-260	-1147	2896	330	-180	1551	840	2
	-1.36	4.67	76.77	1.23	-2.59	83.45	184	15968	-2728	1208	15512	-4	-1829	2508	-84	98	1193	938	2
	-1.87	5.22	76.94	1.56	-2.34	84.13	1096	14816	-3036	556	16008	-376	-2159	6808	-624	325	1261	1009	2
	-2.04	7.51	76.24	1.85	-2.17	84.34	-3316	13744	-5108	2004	16304	-1800	-1208	7790	-720	403	1476	1052	2
	-2.16	9.44	75.37	2.13	-2.73	83.68	-976	16192	-3732	3728	14724	-996	-1433	607	138	465	2151	583	2
	-2.37	8.04	75.47	2.54	-4.06	82.16	2996	16464	-3284	5508	14764	-904	-1861	4035	-332	1153	2109	231	2
	-2.68	8.66	75.85	3.18	-5.15	80.76	-1240	15656	-2572	4448	13996	-1324	-1961	4149	-313	2196	2093	-495	2
	-2.84	8.73	76.41	3.63	-4.9	79.74	8	16364	-1336	2012	14564	-3740	-1817	2538	-104	2306	4338	-2642	2
	-2.93	8.7	77.52	4.13	-2.96	78.51	16	16152	-1208	-156	15372	-3704	-1292	2785	-78	1756	6239	-2927	2
	-2.85	8.16	78.62	4.19	0.26	76.31	-108	16052	-1464	-1384	14096	-6592	-968	673	293	-400	5828	-659	2
	-2.72	7.33	79.5	3.62	0.83	75.1	196	16100	-908	1556	13040	-6268	-673	-612	414	-1691	1377	811	2
	-2.43	6.2	80.56	2.87	-0.49	73.75	344	15896	-1264	3196	13184	-6216	-166	137	315	-2645	-173	490	2
	-2.02	5.07	81.23	1.87	-1.87	73.45	1256	15356	-1204	1860	14212	-1104	208	-233	152	-2776	1128	148	2
	-1.62	3.63	81.29	1.17	-1.1	75.38	2716	16516	-668	308	18564	668	441	364	-351	-2119	1330	404	2
	-1.41	3.29	81.3	1.04	-1.91	75	888	16104	-1540	5972	15072	384	585	1402	-674	-1420	1588	-1137	2
	-0.92	3.3	81.31	0.84	-3.63	72.82	-444	15784	-2460	5440	12964	-1232	691	701	-751	-1241	5909	-1792	2
	-0.47	3.72	80.83	0.7	-2.76	72.65	-884	15356	-3256	508	14020	-2876	741	1600	-768	-1430	2974	-851	2
	-0.12	3.95	80.44	0.33	-2.76	74.04	-152	15672	-3084	-264	15888	-1440	703	908	-650	-2086	-3198	1037	2
	0.16	3.58	80.19	0.04	-3.72	75.47	384	15780	-3184	276	15036	-1176	613	-129	-476	-2028	-3167	515	2
	0.41	2.99	79.94	-0.37	-3.35	76.37	-724	15600	-3416	-2660	15700	-700	602	-1228	-178	-2880	-2418	635	2
	0.63	2.43	79.7	-0.93	-4.06	77.45	-1100	15852	-3544	1352	15376	-2556	683	-3274	215	-2484	-5242	1274	2
	0.82	1.22	79.69	-1.17	-7.01	76.45	-104	15576	-3088	5024	14120	-3384	571	-3870	397	-2256	-2295	817	2
	0.95	-0.2	79.92	-1.36	-8.22	76.23	12	15492	-2640	2544	15328	-2136	449	-3306	369	-2190	-1825	399	2
	1.07	-1.3	80.32	-1.5	-8.92	76.93	476	15280	-2172	2064	15868	-524	488	-2911	85	-2041	-2060	162	2
	1.16	-2	80.59	-1.64	-8.67	78.32	628	15928	-2072	196	15096	-464	533	-1854	-274	-2074	-1972	32	2
	1.28	-2.1	80.7	-1.71	-8.97	78.79	-332	15680	-2492	2264	15356	-448	675	-1060	-338	-1961	-1942	-94	2
	1.45	-1.97	80.65	-1.68	-9.66	78.95	-776	15680	-3072	2444	15556	-888	753	-1501	-99	-1485	-1720	-9	2
	1.55	-1.77	80.25	-1.49	-10.1	79.12	-1012	15280	-3992	2104	15068	-1504	581	-1623	103	-1013	-1700	-21	2
	1.56	-1.73	79.55	-1.21	-10.3	79.09	-208	15004	-4288	2236	15404	-1152	287	-1646	-53	-671	-380	-343	2
	1.45	-1.85	78.95	-0.89	-9.65	79.54	360	15132	-4068	572	15496	-1012	-124	-507	-291	-517	39	-345	2
	1.26	-1.62	78.56	-0.55	-8.68	79.98	-344	15288	-3712	576	15184	-2176	-405	-505	-242	-517	-451	-147	2
	0.97	-1.43	78.36	-0.34	-8.11	79.9	-464	15468	-3452	808	15160	-2556	-638	-1204	-114	-735	152	-127	2
	0.72	-1.27	78.34	-0.2	-7.5	79.87	-728	15672	-3280	948	15176	-2424	-729	-961	-77	-845	620	-43	2
	0.43	-1.05	78.38	-0.08	-6.77	80.02	-388	15572	-3124	772	15016	-2036	-760	-817	-60	-889	586	87	2
	0.2	-0.95	78.4	-0.01	-6.09	80.24	-52	15560	-3328	1048	15520	-1784	-868	30	-148	-964	1039	130	2
	-0.09	-0.45	78.39	0.04	-5.34	80.68	-740	15224	-3192	548	15256	-1484	-997	136	-75	-1006	1049	356	2
	-0.33	0.09	78.41	0.06	-4.81	81.09	-868	15376	-3256	584	15012	-1540	-1012	382	-17	-1082	713	564	2
	-0.56	0.69	78.57	0.07	-4.36	81.52	-780	15444	-2672	956	15376	-1760	-988	470	39	-1101	800	663	2
	-0.74	1.12	78.84	0.06	-4.03	81.78	-444	15620	-2692	868	15012	-2024	-1016	691	52	-1162	868	787	2
	-0.91	1.67	79.24	0.04	-3.84	81.91	-404	15568	-2532	1424	15100	-2040	-874	1648	11	-1156	943	860	2
	-0.99	2.19	79.64	0.04	-3.6	82.22	-156	15700	-2172	1020	15248	-1500	-814	1629	87	-1128	1124	918	2
	-1.11	2.49	79.93	0.04	-3.25	82.82	768	16012	-2500	812	15288	-1300	-1109	1975	-77	-1111	849	1110	2
	-1.41	3.02	79.93	0.06	-3.14	83.2	-24	15760	-3196	1296	15356	-1436	-1593	2879	-112	-1013	918	1183	2
	-1.68	3.92	79.52	0.09	-2.95	83.45	-1104	15152	-4080	1032	15376	-1620	-1607	2913	32	-1036	1389	1197	2
	-1.98	4.66	79.06	0.09	-2.29	83.84	-748	14880	-3836	60	15688	-1648	-1836	2028	142	-1164	1533	1297	2
	-2.32	5.09	78.96	0.06	-1.84	84.12	-572	15392	-2980	948	15524	-1780	-1975	1697	260	-1196	1753	1359	2
	-2.62	4.88	79.57	0.04	-1.51	84.5	764	15960	-1372	1296	15548	-232	-1933	1174	177	-1147	2019	1125	2
	-2.76	4.79	79.92	0.1	-2	84.21	940	16196	-1076	4080	15672	872	-1831	2506	-15	-715	1141	1016	2
	-2.86	5.21	80.68	0.31	-3.43	83.19	-464	16160	-1260	4648	14816	-216	-1389	2911	-99	-127	604	853	2
	-2.85	5.54	81.2	0.77	-4.78	82.42	160	15920	-1852	3500	15232	-1948	-1146	2318	-21	421	-344	767	2
	-2.78	5.52	81.32	1.22	-5.94	81.34	112	15868	-2736	2980	14220	-3424	-1067	1919	87	347	-148	226	2
	-2.73	5.12	81.31	1.4	-6.41	80.17	328	15828	-2516	2948	13432	-4432	-1136	337	187	-136	600	-138	2
	-2.72	4.51	81.65	1.51	-6.71	78.5	460	15820	-1732	3320	13760	-4012	-1133	302	212	-567	2339	-160	2
	-2.64	3.9	82.24	1.41	-6.73	77.55	300	16080	-1268	3744	15320	-2544	-923	-268	253	-1057	3284	-167	2
	-2.51	2.98	82.93	1.25	-6.08	77.58	908	16356	-520	2256	15956	-464	-636	-786	341	-1140	2904	-455	2
	-2.28	2.26	83.61	1.12	-5.31	78.17	656	15952	8	984	15260	96	-224	-308	225	-935	2224	-452	2
	-1.89	1.61	84.2	1.12	-4.66	78.99	992	16200	-212	1112	15152	-984	226	210	-8	-613	817	-173	2
	-1.42	1.3	84.53	1.22	-5.32	78.81	664	15952	-1120	3352	14208	-2096	578	192	-23	-402	-173	-326	2
	-1.07	1.08	84.58	1.3	-6.41	78.07	400	15848	-1508	3476	13788	-2460	670	-72	-32	-313	-287	83	2
	-0.58	0.96	84.46	1.51	-7.36	77.45	316	15656	-1816	2800	13960	-3240	802	518	-215	136	-807	85	2
	-0.19	0.85	84.37	1.68	-7.73	77.19	748	16028	-1564	1192	14960	-2996	919	414	-325	-254	-1099	-30	2
	0.27	0.45	84.16	1.55	-7.85	77.36	812	16060	-1736	1940	15904	-2824	1051	-93	-323	-1281	-1158	-21	2
	0.66	0.02	83.93	1.25	-8.08	77	516	15884	-2320	2904	15152	-3316	1141	-1010	-291	-1896	608	-677	2
	1.03	-0.56	83.39	0.71	-7.84	76.55	744	15708	-3092	1900	14824	-2376	1078	-914	-401	-2297	969	-685	2
	1.28	-0.95	82.58	0.16	-7.26	77.16	684	15588	-3864	56	14728	-1576	887	-765	-534	-2554	-1626	135	2
	1.41	-1.34	81.82	-0.23	-7.7	77.87	552	16012	-3344	1408	14696	-2376	681	-1360	-867	-2266	-3731	689	2
	1.53	-1.55	81.53	-0.59	-9.27	77.74	-408	15288	-2148	3840	15776	-1968	721	-528	-573	-2398	-2286	585	2
	1.72	-0.99	81.33	-0.89	-9.55	77.83	-1696	15676	-2480	1256	15124	-2376	1112	-1970	-135	-2129	-712	54	2
	1.98	-1.31	81.17	-1.09	-9.42	77.91	-256	15728	-3116	2000	15080	-2580	1122	-2450	83	-1997	-994	-99	2
	2.09	-1.98	80.89	-1.19	-9.49	77.82	572	15772	-3532	2184	15148	-2132	731	-2916	68	-1929	-90	-239	2
	2.01	-3.17	80.35	-1.3	-8.99	78.13	1512	15360	-3564	1212	15120	-1340	105	-2178	-130	-1876	201	-393	2
	1.78	-3.6	79.84	-1.36	-8.59	78.66	612	15448	-3660	1760	15580	-560	-347	-1031	-310	-1683	-24	-437	2
	1.45	-3.46	79.35	-1.32	-8.4	79.07	-76	15376	-3788	1636	15372	-436	-564	-1100	-438	-1417	-103	-411	2
	1.28	-3.31	79.15	-1.26	-8.24	79.3	-204	15412	-3632	1024	15248	-1064	-799	-676	-520	-1259	-449	-325	2
	0.86	-2.9	78.84	-1.12	-8.16	79.34	-460	15576	-3240	2060	14936	-2344	-966	-1066	-453	-1147	-157	-303	2
	0.48	-2.68	78.93	-1	-7.96	79.01	-604	15604	-2552	1628	15112	-2476	-973	-1470	-336	-1215	965	-432	2
	0.23	-2.53	79.2	-0.94	-7.17	79.03	-688	15584	-2128	700	15100	-2328	-788	-1829	-205	-1359	947	-301	2
	0.05	-2.53	79.6	-0.91	-6.52	79.09	-624	15728	-2036	1416	15212	-2048	-595	-1905	-69	-1460	1019	-220	2
	-0.07	-2.53	80.02	-0.92	-6.05	79.19	-500	15636	-2160	1316	15244	-2052	-468	-1895	78	-1522	1155	-131	2
	-0.11	-2.62	80.42	-0.94	-5.55	79.41	-272	15656	-2332	1412	15140	-1948	-326	-2012	160	-1529	1074	-19	2
	-0.12	-2.73	80.6	-0.94	-5.38	79.34	-228	15688	-2676	2132	15304	-2004	-221	-1929	197	-1466	1690	-162	2
	-0.1	-2.8	80.8	-0.93	-4.91	79.4	-444	15640	-2508	1384	15200	-1608	-169	-1829	235	-1464	2166	-224	2
	-0.07	-2.8	80.97	-0.92	-4.21	79.8	-448	15620	-2536	1268	15168	-1224	-105	-1737	238	-1432	1905	-145	2
	-0.03	-2.79	81.14	-0.88	-3.84	80.03	-332	15692	-2344	1756	15224	-1220	-68	-1773	256	-1285	2084	-176	2
	0	-2.88	81.24	-0.79	-3.52	80.03	68	15984	-2652	1844	15392	-1380	-253	-1470	253	-1205	2673	-269	2
	-0.05	-2.87	81.2	-0.72	-2.96	80.27	108	15580	-2896	1028	15216	-1300	-388	-766	105	-1217	2372	-149	2
	-0.13	-2.58	80.97	-0.66	-2.54	80.62	-224	15624	-3192	1588	15232	-1312	-540	-783	72	-1238	1890	2	2
	-0.21	-2.5	80.91	-0.64	-2.42	80.67	60	15520	-2928	1656	15156	-1196	-708	-418	-28	-1213	2035	-18	2
	-0.36	-2.19	80.83	-0.59	-2.28	80.83	-256	15612	-2704	1684	15264	-1008	-832	-9	-73	-1224	1931	29	2
	-0.54	-1.69	80.81	-0.54	-2.22	81.12	-328	15640	-2492	1528	15180	-896	-864	-43	-35	-1195	1512	161	2
	-0.7	-1.3	80.85	-0.5	-2.35	81.17	-456	15632	-2660	2016	15272	-1392	-899	-275	72	-1167	1453	174	2
	-0.84	-1.06	80.98	-0.45	-2.41	81.16	-372	15732	-2516	1692	15332	-1800	-877	-669	119	-1246	1601	189	2
	-0.95	-0.97	81.15	-0.47	-2.33	81.29	-288	15796	-2360	1428	15316	-1452	-842	-688	136	-1402	1278	299	2
	-1.03	-0.93	81.36	-0.53	-2.42	81.51	-196	15780	-2164	1436	15228	-1468	-827	-846	124	-1527	800	455	2
	-1.09	-0.97	81.53	-0.58	-2.71	81.56	192	15692	-2148	1892	15164	-1408	-784	-407	36	-1546	787	443	2
	-1.16	-0.77	81.67	-0.65	-3.1	81.51	-336	15824	-2460	2204	15116	-1460	-787	-147	-2	-1551	1043	347	2
	-1.21	-0.59	81.71	-0.71	-3.3	81.56	-100	15588	-2500	1752	15224	-1152	-809	-285	6	-1563	1012	372	2
	-1.27	-0.51	81.75	-0.77	-3.47	81.72	196	15752	-2172	1892	15280	-948	-851	88	-90	-1571	699	409	2
	-1.32	-0.32	81.87	-0.81	-3.77	81.88	48	15808	-2032	1948	15256	-540	-862	337	-185	-1542	390	411	2
	-1.36	-0.05	82.05	-0.81	-4.31	81.91	-168	15792	-1848	2428	15280	-672	-782	406	-162	-1375	258	402	2
	-1.36	0.24	82.26	-0.76	-4.84	81.72	-336	15776	-1772	2728	15276	-1024	-681	92	-52	-1203	523	279	2
	-1.34	0.31	82.43	-0.69	-5.01	81.62	-116	15948	-2040	1884	15364	-1308	-669	-275	-40	-1221	784	229	2
	-1.34	0.29	82.58	-0.64	-4.99	81.7	-36	15904	-1668	1784	15244	-1572	-695	-250	-68	-1277	584	310	2
	-1.32	0.27	82.79	-0.62	-5.07	81.7	-32	15792	-1696	2036	15292	-1292	-622	3	-107	-1327	723	290	2
	-1.28	0.39	82.98	-0.6	-5.17	81.66	-184	15888	-1628	2064	15168	-1188	-528	45	-111	-1332	825	264	2
	-1.21	0.52	83.19	-0.58	-5.3	81.65	-192	15912	-1536	2096	15192	-1144	-392	118	-79	-1231	644	266	2
	-1.09	0.67	83.33	-0.54	-5.57	81.5	-200	15788	-1712	2480	15164	-1068	-286	84	-62	-1189	734	207	2
	-0.98	0.74	83.45	-0.48	-5.75	81.44	-92	15868	-1720	2080	15260	-584	-213	136	-80	-1092	767	117	2
	-0.83	0.84	83.59	-0.37	-5.89	81.45	-152	15916	-1764	2228	15280	-476	-138	133	-71	-953	512	96	2
	-0.7	0.92	83.65	-0.27	-6.03	81.42	-244	15800	-1780	2312	15240	-768	-11	138	-43	-860	499	46	2
	-0.55	1	83.65	-0.13	-6.2	81.37	-276	15900	-2096	2096	15224	-1036	36	103	-5	-815	391	99	2
	-0.38	1.04	83.62	0	-6.35	81.33	28	15756	-2116	2020	15316	-1160	95	-26	17	-846	241	190	2
	-0.24	1.01	83.63	0.08	-6.43	81.37	-100	15776	-1960	1824	15320	-1236	114	-36	31	-827	-19	131	2
	-0.07	1.02	83.71	0.18	-6.65	81.37	-116	15812	-1808	2188	15160	-1144	219	-107	74	-794	-77	113	2
	0.08	0.98	83.78	0.3	-6.92	81.27	-72	15816	-1864	2244	15128	-980	301	-111	57	-671	16	49	2
	0.25	0.97	83.77	0.42	-7.15	81.15	-16	15816	-2016	2320	15352	-840	311	88	20	-600	127	-31	2
	0.4	0.98	83.69	0.57	-7.28	81.11	44	15772	-2080	2128	15272	-888	373	300	-22	-479	-80	-26	2
	0.53	1.03	83.58	0.73	-7.42	81.1	-52	15836	-2084	2136	15324	-1168	400	311	-42	-445	-151	-31	2
	0.67	1.12	83.46	0.87	-7.52	81.1	-72	15716	-2256	1960	15140	-1224	368	247	-21	-439	-314	9	2
	0.78	1.13	83.33	1	-7.72	81.06	-112	15668	-2284	2020	15236	-1276	426	118	9	-415	-518	-10	2
	0.89	1.13	83.22	1.11	-7.88	81.03	-132	15672	-2332	1888	15200	-1448	461	-54	42	-412	-613	4	2
	1.01	1.05	83.12	1.22	-8.1	80.94	-104	15668	-2300	2096	15104	-1544	510	6	2	-413	-685	-3	2
	1.13	1.06	82.99	1.3	-8.31	80.78	-140	15688	-2472	2180	15136	-1688	542	32	-23	-395	-591	-39	2
	1.24	0.99	82.85	1.39	-8.46	80.6	108	15544	-2400	1980	15116	-1784	533	-135	3	-370	-471	-70	2
	1.32	0.93	82.74	1.47	-8.52	80.41	-108	15892	-2476	2016	15076	-1960	544	-19	6	-411	-254	-114	2
	1.4	0.85	82.53	1.52	-8.41	80.33	-20	15612	-2708	1656	15168	-1660	544	-213	-9	-442	-176	-113	2
	1.48	0.73	82.25	1.56	-8.32	80.2	64	15532	-2904	1964	14992	-2132	507	-62	-45	-455	-202	-121	2
	1.53	0.73	82.13	1.6	-8.3	80.02	-124	15668	-2796	2104	14968	-2004	519	-51	-43	-452	242	-213	2
	1.58	0.72	82.08	1.64	-8.17	79.85	-20	15612	-2376	2176	14932	-2000	591	-42	-55	-311	544	-261	2
	1.67	0.75	82.04	1.76	-8.04	79.45	-200	15584	-2460	2332	14972	-1888	673	23	-14	-201	1298	-471	2
	1.76	0.72	81.93	1.83	-7.45	79.4	68	15688	-2880	1152	15268	-1772	680	-72	16	-275	1202	-437	2
	1.79	0.67	81.82	1.85	-7.1	79.44	144	15636	-3064	1280	15080	-2200	652	-161	65	-367	629	-266	2
	1.84	0.51	81.51	1.87	-6.86	79.37	172	15428	-3264	1804	14976	-1920	566	-228	44	-355	736	-300	2
	1.85	0.38	81.09	1.88	-6.61	79.22	180	15464	-3620	1684	15116	-2148	478	-257	44	-382	952	-306	2
	1.82	0.25	80.7	1.9	-6.35	79.18	204	15396	-3640	1796	14928	-2244	344	-306	7	-363	659	-220	2
	1.75	0.2	80.35	1.93	-6.38	78.91	-156	15728	-3720	2364	15036	-2256	213	-199	-26	-318	1138	-410	2
	1.64	0.16	80.11	1.95	-5.95	78.73	68	15544	-3240	1492	15032	-2304	147	-415	-20	-362	1496	-420	2
	1.53	0.01	79.93	1.95	-5.49	78.62	112	15380	-3208	1352	14900	-2532	52	-555	-17	-438	1486	-357	2
	1.43	-0.19	79.88	1.91	-5.05	78.48	32	15452	-2944	1392	14912	-2384	86	-660	6	-567	1399	-334	2
	1.37	-0.26	79.86	1.85	-4.76	78.46	-48	15500	-3120	1568	14864	-2300	94	-544	-38	-616	1214	-230	2
	1.3	-0.36	79.78	1.81	-4.71	78.33	216	15440	-3180	2156	14896	-2464	117	-446	-73	-603	1216	-251	2
	1.24	-0.4	79.66	1.74	-4.71	78.02	-48	15500	-3276	2032	14932	-2556	111	-267	-127	-607	1717	-293	2
	1.22	-0.25	79.47	1.72	-4.44	77.94	-584	15512	-3424	1868	14860	-2284	240	-791	-28	-572	1660	-299	2
	1.22	-0.48	79.31	1.7	-4.31	77.89	264	15552	-3684	1768	15044	-2212	219	-1252	13	-595	1679	-412	2
	1.17	-0.84	79.14	1.65	-3.97	77.88	456	15508	-3432	1404	14924	-2244	74	-807	-84	-694	1646	-437	2
	1.1	-1.05	79.06	1.57	-3.56	77.91	320	15440	-3192	1292	14804	-2508	-23	-612	-158	-777	1664	-386	2
	1.02	-1.12	78.98	1.51	-3.44	77.72	124	15296	-3200	1752	14780	-2752	-83	-535	-176	-846	1689	-446	2
	0.94	-1.03	78.95	1.4	-3.31	77.54	-240	15500	-3168	1652	14948	-2448	-26	-506	-217	-896	1666	-376	2
	0.88	-0.91	78.97	1.34	-3.36	77.54	-132	15572	-3032	2284	14724	-2028	2	-423	-223	-764	1324	-251	2
	0.85	-0.88	78.96	1.32	-3.51	77.52	300	15384	-3000	1912	14920	-2180	14	-94	-290	-693	1384	-292	2
	0.82	-0.73	78.9	1.29	-3.42	77.67	-80	15504	-3208	1236	14856	-2024	7	179	-338	-733	1193	-292	2
	0.8	-0.45	78.67	1.23	-3.21	77.8	-204	15476	-3552	1236	15088	-2632	35	-258	-221	-863	1069	-328	2
	0.77	-0.35	78.52	1.15	-3.19	77.67	-164	15460	-3356	1772	14772	-2768	27	-375	-177	-986	1415	-359	2
	0.76	-0.31	78.51	1.06	-3.12	77.62	-204	15428	-3120	1552	14652	-2300	43	-704	-182	-851	1676	-203	2
	0.77	-0.32	78.55	1.05	-3.37	77.42	-272	15324	-3128	2668	14936	-2616	126	-578	-128	-760	1627	-231	2
	0.79	-0.27	78.39	1.06	-3.32	77.32	-236	15768	-3864	1600	14928	-2528	84	-906	-54	-710	1715	-348	2
	0.75	-0.49	78.14	1.05	-3.13	77.45	124	15332	-4020	1460	15108	-2056	-61	-1146	-43	-802	1618	-338	2
	0.69	-0.68	78	1.02	-2.98	77.74	24	15440	-3600	1736	15232	-1880	-178	-1118	-93	-882	1310	-260	2
	0.59	-0.94	78.02	1	-3.12	77.77	204	15448	-3176	2164	15268	-2152	-227	-695	-135	-780	1515	-348	2
	0.52	-0.8	78.22	1.02	-3.06	77.78	-232	15452	-2856	1300	14812	-2564	-151	-307	-183	-673	1426	-310	2
	0.5	-0.54	78.45	1.03	-2.84	77.97	-368	15336	-2652	800	14908	-2440	-19	-208	-161	-776	653	-98	2
	0.52	-0.37	78.56	1	-2.9	78.14	-172	15348	-3256	1144	14616	-2644	56	-43	-179	-840	60	44	2
	0.53	-0.24	78.31	0.95	-3.25	78.02	-12	15332	-4036	1480	14740	-2808	-1	-48	-207	-965	207	-56	2
	0.47	-0.11	77.82	0.87	-3.48	78.05	-208	15896	-4488	1408	15308	-2392	-345	-273	-217	-1099	-25	48	2
	0.34	-0.17	77.35	0.77	-3.9	78.21	-140	15220	-4520	1660	15108	-2436	-541	-708	-150	-1095	-462	221	2
	0.15	-0.36	77.04	0.68	-4.28	78.28	36	15176	-4124	1084	14720	-2612	-742	-837	-244	-1189	-590	228	2
	-0.07	-0.36	77.01	0.58	-4.52	78.39	-288	15152	-3328	936	14596	-2728	-752	-412	-324	-1264	-865	281	2
	-0.18	-0.24	77.11	0.48	-4.78	78.39	-404	15260	-2876	1252	14716	-2844	-696	-211	-321	-1413	-955	274	2
	-0.27	-0.04	77.37	0.33	-5.06	78.39	-380	15232	-2516	1208	14528	-3032	-541	136	-359	-1524	-1269	381	2
	-0.3	0.35	77.77	0.14	-5.64	78.36	-708	15576	-2380	1556	14740	-2792	-322	364	-318	-1578	-1148	373	2
	-0.26	0.8	78.11	-0.04	-6.03	78.41	-600	15664	-2768	1364	15076	-2700	-90	170	-233	-1706	-1224	413	2
	-0.17	0.96	78.23	-0.24	-6.46	78.47	-208	15528	-3332	1728	14900	-2704	-54	43	-238	-1739	-1249	414	2
	-0.13	0.94	78.12	-0.42	-6.77	78.51	64	15448	-3604	1384	15168	-2748	-118	173	-282	-1873	-1034	422	2
	-0.1	0.99	77.97	-0.64	-6.9	78.77	-28	15460	-3444	940	14952	-2372	-201	475	-393	-1972	-1476	517	2
	-0.11	1.16	77.95	-0.86	-7.14	79.22	164	15360	-2852	780	14704	-1820	-289	1110	-549	-2092	-2179	662	2
	-0.11	1.61	78.02	-1.08	-7.69	79.93	-340	15404	-2960	1180	14688	-1528	-241	1809	-634	-2015	-3111	786	2
	-0.09	2.36	78.03	-1.16	-8.61	80.1	-668	15456	-3076	2364	14672	-1696	-146	2337	-654	-1663	-2586	666	2
	-0.05	3.27	77.88	-1.13	-9.39	79.73	-876	15456	-3348	2752	15040	-2508	-74	2133	-522	-1364	-918	285	2
	0	3.85	77.79	-1.02	-9.36	79.51	-676	15408	-3336	1828	15148	-2508	-53	1621	-334	-1179	-360	205	2
	0.05	4.08	77.8	-0.92	-9.21	79.44	-452	15300	-3252	1700	14928	-2476	5	1281	-217	-1071	-339	230	2
	0.16	4.26	78	-0.76	-8.96	79.52	-448	15580	-2828	1496	14936	-2132	169	1113	-177	-1006	-418	209	2
	0.26	4.2	78.16	-0.59	-8.8	79.65	240	15692	-2924	1708	15044	-2168	218	1259	-368	-917	-729	255	2
	0.34	4.1	78.12	-0.44	-8.86	79.67	868	15520	-3344	1816	15032	-2124	18	2842	-637	-831	-660	253	2
	0.35	4.61	77.8	-0.27	-8.86	79.64	76	15104	-3788	1668	14916	-2264	-70	3211	-709	-749	-564	175	2
	0.35	5.2	77.39	-0.11	-8.69	79.69	-468	15176	-4008	1708	14972	-2144	-79	2731	-672	-791	-678	215	2
	0.36	5.74	76.94	0.03	-8.88	79.68	-708	15516	-4140	2444	15040	-1552	13	2226	-515	-644	-577	61	2
	0.4	5.97	76.74	0.23	-8.89	79.75	-868	15288	-3880	1508	14880	-1860	109	1279	-316	-406	-762	42	2
	0.47	5.78	76.67	0.47	-8.58	79.75	-288	15340	-3660	812	14892	-2596	145	444	-136	-370	-693	48	2
	0.51	5.19	76.75	0.65	-8.14	79.55	272	15348	-3284	760	14764	-3168	49	599	-217	-436	-393	-30	2
	0.52	4.84	76.84	0.77	-7.6	79.17	-64	15280	-3408	800	14832	-3388	17	1189	-273	-592	18	23	2
	0.52	4.83	76.85	0.8	-7.39	79	-172	15328	-3568	928	14572	-3272	24	1206	-265	-736	-1	69	2
	0.55	4.84	76.84	0.8	-6.97	78.76	-180	15324	-3660	1068	15024	-3132	113	1425	-262	-847	44	125	2
	0.61	4.93	76.74	0.78	-6.69	78.71	-520	15276	-3944	1108	14904	-2796	204	1247	-191	-934	37	142	2
	0.67	4.67	76.52	0.73	-6.47	78.78	304	15808	-4488	1324	15136	-2360	38	442	-83	-1072	-112	299	2
	0.6	4.18	76.32	0.62	-6.15	79.32	888	15484	-4388	192	15152	-1824	-297	806	-191	-1245	-1055	495	2
	0.45	3.9	76.01	0.52	-6.38	79.72	-72	15016	-4040	1368	14664	-1984	-463	955	-302	-1204	-1578	540	2
	0.3	3.79	75.87	0.45	-6.82	79.73	-52	15164	-4044	1532	14688	-2896	-557	662	-294	-1115	-1325	483	2
	0.14	3.74	75.8	0.4	-7.15	79.4	-204	15136	-3896	1408	14620	-3392	-517	1072	-316	-1110	-1079	420	2
	0.04	3.8	75.68	0.36	-7.19	79.02	-404	15160	-4180	1400	14516	-3800	-459	423	-194	-1145	-665	362	2
	-0.05	3.52	75.72	0.28	-7.04	78.72	40	15228	-3716	1036	14712	-3300	-475	-140	-133	-1268	-141	367	2
	-0.14	3.04	75.97	0.17	-6.69	78.92	108	15392	-3372	896	14988	-2484	-464	102	-138	-1342	-260	408	2
	-0.19	2.85	76.21	0.1	-6.56	79.18	-172	15312	-3440	1028	14908	-2172	-394	134	-120	-1325	-542	449	2
	-0.2	2.66	76.42	0.04	-6.62	79.27	76	15232	-3280	1412	14772	-2792	-321	323	-135	-1275	-418	388	2
	-0.21	2.53	76.49	0	-6.81	79.11	-68	15320	-3452	2032	15064	-2636	-271	590	-182	-1201	-112	311	2
	-0.2	2.48	76.6	0	-6.83	79.03	-228	15460	-3552	1656	14788	-2628	-259	23	-56	-1081	246	225	2
	-0.19	2.18	76.69	0.03	-6.56	79.11	248	15344	-3684	944	14900	-2356	-243	-154	-37	-1054	259	199	2
	-0.18	1.96	76.77	0.06	-6.15	79.17	92	15304	-3536	976	14760	-2716	-227	-12	-75	-1049	264	183	2
	-0.18	1.85	76.84	0.07	-5.96	79.23	204	15416	-3516	1056	14908	-2328	-260	349	-151	-1089	116	232	2
	-0.18	1.81	76.89	0.08	-5.87	79.33	-28	15344	-3688	1172	14768	-2640	-248	519	-121	-1042	-338	320	2
	-0.17	1.8	76.85	0.1	-5.93	79.26	32	15292	-3744	1360	14908	-2836	-226	316	-97	-1009	-94	217	2
	-0.16	1.69	76.84	0.13	-5.94	79.14	-44	15412	-3608	1564	14960	-2664	-252	277	-125	-1039	154	185	2
	-0.15	1.62	76.86	0.14	-5.75	79.2	-156	15376	-3556	968	14928	-2508	-224	204	-73	-1037	47	261	2
	-0.14	1.53	76.9	0.16	-5.66	79.21	-32	15236	-3584	1184	14692	-2584	-160	26	-27	-1017	-16	266	2
	-0.12	1.41	77.01	0.17	-5.55	79.09	-12	15404	-3332	1140	14668	-2952	-217	320	-96	-1077	153	243	2
	-0.09	1.42	77.29	0.16	-5.36	79.16	-8	15420	-3148	1076	14948	-2472	-94	416	-92	-1096	-201	285	2
	-0.02	1.56	77.51	0.15	-5.4	79.2	-124	15252	-3232	1332	14812	-2484	44	758	-71	-1091	-113	278	2
	0.09	1.58	77.53	0.16	-5.46	79.21	276	15404	-3548	1504	14744	-2496	129	476	-48	-1030	63	241	2
	0.17	1.52	77.4	0.17	-5.41	79.27	168	15412	-4136	1200	15040	-2396	120	643	-71	-1034	23	280	2
	0.25	1.54	77.12	0.22	-5.42	79.32	-64	15216	-4308	1516	14912	-2572	20	-76	79	-911	322	169	2
	0.28	1.23	76.82	0.27	-5.25	79.28	360	15072	-4396	1276	14816	-2620	-51	-423	93	-890	544	121	2
	0.27	0.96	76.71	0.33	-5.08	79.14	500	15268	-3988	1420	14732	-2864	-197	24	-3	-822	502	113	2
	0.24	0.86	76.74	0.39	-4.93	79	104	15284	-3588	1080	14752	-2696	-188	252	-17	-813	444	112	2
	0.24	0.85	76.91	0.45	-4.83	78.95	48	15348	-3476	1256	14744	-2676	-112	98	29	-800	342	125	2
	0.23	0.73	76.88	0.52	-4.79	78.89	388	15408	-4044	1248	14888	-2664	-158	258	-24	-742	413	101	2
	0.2	0.73	76.8	0.59	-4.75	78.77	60	15372	-3924	1568	14996	-2820	-222	36	25	-721	633	63	2
	0.16	0.61	76.75	0.65	-4.61	78.6	80	15280	-3952	1256	14848	-2964	-232	-233	85	-718	823	2	2
	0.13	0.4	76.77	0.71	-4.41	78.42	272	15252	-3784	1252	14660	-3212	-207	-374	90	-708	810	-52	2
	0.12	0.22	76.86	0.76	-4.2	78.2	392	15132	-3652	1208	14736	-3208	-172	-126	64	-754	874	-41	2
	0.13	0.13	76.91	0.78	-4.04	78.07	200	15184	-3588	1180	14672	-3004	-132	-138	51	-799	904	-47	2
	0.13	-0.01	76.93	0.79	-3.84	77.94	316	15436	-3968	1248	14732	-2968	-152	-78	41	-865	905	-16	2
	0.13	-0.07	76.84	0.77	-3.67	77.88	260	15244	-4116	1144	14760	-2984	-179	-64	22	-904	817	-12	2
	0.1	-0.18	76.7	0.74	-3.59	77.81	464	15320	-4220	1264	14824	-3028	-279	-168	0	-955	808	-7	2
	0.05	-0.24	76.57	0.69	-3.46	77.67	72	15412	-3960	900	14812	-3256	-359	-295	-1	-1033	844	53	2
	-0.01	-0.35	76.62	0.62	-3.3	77.58	144	15248	-3760	1052	14820	-3264	-327	-585	39	-1161	781	67	2
	-0.04	-0.51	76.67	0.51	-3.21	77.51	344	15192	-3528	1096	14716	-3084	-302	-612	73	-1255	719	119	2
	-0.06	-0.68	76.75	0.41	-3.24	77.5	412	15080	-3612	1208	14636	-2832	-251	-353	3	-1353	572	155	2
	-0.06	-0.77	76.81	0.27	-3.34	77.6	344	15140	-3720	1264	14652	-2852	-227	-168	-37	-1392	260	228	2
	-0.05	-0.75	76.77	0.14	-3.58	77.59	204	15348	-3908	1584	14760	-2928	-218	-114	-67	-1402	389	167	2
	-0.06	-0.78	76.66	0.05	-3.72	77.6	472	15436	-3896	1580	14808	-2760	-252	-145	-69	-1369	585	108	2
	-0.08	-0.86	76.56	-0.02	-3.78	77.7	428	15260	-4024	1324	14672	-2456	-309	-150	-138	-1346	602	65	2
	-0.1	-0.91	76.54	-0.09	-3.83	77.83	468	15140	-3800	1364	14832	-2720	-312	34	-201	-1325	471	87	2
	-0.12	-0.81	76.53	-0.13	-3.88	77.84	292	15308	-3768	1252	14904	-3048	-281	374	-263	-1332	306	110	2
	-0.14	-0.65	76.42	-0.18	-3.92	77.77	184	15364	-4088	1184	14740	-3060	-323	389	-297	-1397	287	138	2
	-0.17	-0.54	76.22	-0.27	-3.96	77.73	284	15300	-3932	1132	14732	-2964	-386	114	-289	-1460	277	156	2
	-0.23	-0.59	76.06	-0.35	-4.09	77.7	496	15256	-3920	1660	14752	-2852	-445	98	-353	-1488	412	133	2
	-0.29	-0.55	76	-0.41	-4.29	77.66	352	15240	-3776	1652	14728	-2524	-496	295	-393	-1457	794	48	2
	-0.33	-0.43	75.94	-0.46	-4.31	77.76	224	15292	-3912	1640	14876	-2388	-504	257	-397	-1412	607	58	2
	-0.37	-0.33	75.93	-0.47	-4.33	77.88	104	15376	-3812	1524	14868	-2256	-497	231	-362	-1353	585	75	2
	-0.42	-0.26	75.87	-0.47	-4.31	78.04	160	15288	-4048	1260	14864	-2584	-532	0	-336	-1297	523	46	2
	-0.5	-0.3	75.79	-0.47	-4.22	78.19	292	15256	-4012	1296	14896	-2552	-602	15	-371	-1320	450	78	2
	-0.55	-0.3	75.78	-0.48	-4.22	78.21	180	15144	-3752	1196	14880	-2548	-672	-78	-349	-1338	356	112	2
	-0.64	-0.27	75.82	-0.48	-4.29	78.22	100	15276	-3516	1424	14712	-2844	-635	-9	-369	-1358	215	126	2
	-0.7	-0.13	75.98	-0.49	-4.38	78.29	-60	15304	-3340	1216	14868	-2560	-579	139	-368	-1345	139	162	2
	-0.72	-0.02	76.12	-0.5	-4.47	78.36	52	15288	-3256	1532	14820	-2528	-508	197	-394	-1328	129	141	2
	-0.71	0.1	76.35	-0.5	-4.61	78.32	20	15392	-3160	1664	14884	-2692	-416	321	-355	-1299	348	99	2
	-0.67	0.23	76.48	-0.49	-4.61	78.33	60	15464	-3568	1368	14868	-2656	-360	240	-350	-1305	421	98	2
	-0.64	0.31	76.47	-0.49	-4.54	78.34	-52	15456	-3672	1380	14888	-2784	-359	300	-356	-1359	514	74	2
	-0.62	0.37	76.39	-0.5	-4.46	78.38	212	15372	-3764	1256	14936	-2484	-389	64	-297	-1351	529	76	2
	-0.61	0.33	76.28	-0.51	-4.42	78.51	248	15176	-3844	1360	14936	-2468	-428	45	-289	-1332	471	96	2
	-0.62	0.27	76.22	-0.51	-4.41	78.61	140	15268	-3612	1304	14704	-2372	-458	142	-358	-1334	313	84	2
	-0.63	0.37	76.29	-0.51	-4.46	78.68	-52	15308	-3464	1352	14760	-2400	-478	188	-361	-1342	310	72	2
	-0.62	0.48	76.43	-0.52	-4.46	78.74	-132	15304	-3384	1156	14848	-2576	-381	170	-325	-1336	177	102	2
	-0.6	0.56	76.56	-0.52	-4.59	78.75	84	15504	-3532	1512	14864	-2548	-363	177	-318	-1342	263	63	2
	-0.57	0.61	76.62	-0.52	-4.68	78.68	-56	15412	-3644	1568	15008	-2568	-373	140	-302	-1344	561	11	2
	-0.55	0.61	76.57	-0.52	-4.59	78.72	4	15296	-3684	1304	14820	-2424	-378	115	-289	-1309	521	25	2
	-0.55	0.59	76.53	-0.5	-4.5	78.83	176	15252	-3836	1288	14900	-2256	-404	98	-291	-1274	450	26	2
	-0.54	0.63	76.58	-0.49	-4.45	78.93	0	15296	-3368	1280	14892	-2380	-387	286	-313	-1265	404	39	2
	-0.53	0.78	76.69	-0.46	-4.46	78.99	-168	15380	-3408	1300	14872	-2360	-340	349	-297	-1230	194	105	2
	-0.5	0.89	76.8	-0.43	-4.53	79.08	-144	15472	-3404	1228	14848	-2448	-297	310	-252	-1229	41	132	2
	-0.46	0.98	76.86	-0.41	-4.6	79.18	-20	15288	-3600	1188	14992	-2456	-238	252	-212	-1216	8	166	2
	-0.42	0.97	76.83	-0.38	-4.66	79.19	-52	15368	-3576	1416	14964	-2576	-282	157	-214	-1197	94	143	2
	-0.4	0.96	76.84	-0.35	-4.71	79.14	68	15328	-3576	1456	14816	-2484	-282	207	-211	-1204	266	104	2
	-0.37	1.01	76.91	-0.33	-4.69	79.16	-80	15412	-3388	1324	14908	-2456	-243	304	-199	-1216	277	144	2
	-0.33	1.09	77.01	-0.32	-4.66	79.18	24	15488	-3552	1232	14920	-2628	-211	336	-194	-1216	257	175	2
	-0.3	1.11	76.99	-0.31	-4.63	79.26	72	15380	-3864	1284	14968	-2380	-245	334	-196	-1239	267	173	2
	-0.3	1.1	76.85	-0.31	-4.62	79.31	76	15364	-4064	1120	14948	-2388	-355	195	-194	-1239	239	196	2
	-0.33	1.05	76.72	-0.29	-4.66	79.33	20	15352	-3768	1428	14912	-2492	-421	186	-218	-1196	264	179	2
	-0.37	1.05	76.71	-0.28	-4.67	79.34	-12	15484	-3516	1304	14860	-2564	-452	108	-190	-1188	383	161	2
	-0.4	0.98	76.74	-0.26	-4.62	79.3	96	15420	-3592	1368	15008	-2664	-453	91	-163	-1197	467	154	2
	-0.44	0.95	76.81	-0.26	-4.53	79.23	16	15308	-3516	1292	14840	-2768	-455	25	-181	-1223	560	154	2
	-0.46	0.9	76.9	-0.26	-4.42	79.15	-36	15332	-3588	1332	14728	-2592	-462	49	-177	-1241	720	139	2
	-0.5	0.86	76.83	-0.27	-4.27	79.14	12	15352	-4016	1308	14976	-2472	-501	74	-183	-1247	750	167	2
	-0.55	0.86	76.76	-0.27	-4.21	79.2	-152	15412	-3788	1580	15040	-2148	-565	-205	7	-1267	896	123	2
	-0.6	0.71	76.8	-0.27	-4.17	79.27	144	15328	-3844	1568	14992	-2088	-634	-250	-76	-1193	978	98	2
	-0.67	0.53	76.96	-0.25	-4.11	79.32	244	15268	-3404	1444	14880	-2292	-611	-130	-113	-1188	811	137	2
	-0.72	0.51	77.17	-0.24	-4.06	79.42	68	15404	-3192	1356	14852	-2196	-548	-3	-148	-1189	576	149	2
	-0.72	0.57	77.38	-0.21	-4.11	79.47	-128	15404	-3128	1352	14876	-2384	-446	225	-158	-1158	452	182	2
	-0.71	0.65	77.49	-0.2	-4.12	79.47	-216	15464	-3124	1524	14900	-2428	-337	55	-93	-1154	483	157	2
	-0.66	0.65	77.55	-0.19	-4.16	79.51	-4	15492	-3376	1304	15016	-2280	-298	-152	-32	-1192	429	152	2
	-0.6	0.54	77.64	-0.19	-4.24	79.51	212	15420	-3316	1468	14956	-2404	-272	-61	-66	-1181	431	148	2
	-0.55	0.51	77.74	-0.17	-4.32	79.46	52	15348	-3388	1628	14808	-2476	-223	7	-66	-1143	576	109	2
	-0.49	0.52	77.79	-0.15	-4.34	79.49	52	15352	-3372	1440	14920	-2324	-225	37	-93	-1141	466	141	2
	-0.44	0.5	77.76	-0.13	-4.39	79.52	128	15500	-3536	1316	14928	-2300	-257	204	-107	-1125	324	144	2
	-0.4	0.52	77.71	-0.12	-4.42	79.52	136	15464	-3616	1248	15000	-2648	-263	65	-108	-1130	336	156	2
	-0.39	0.44	77.67	-0.12	-4.47	79.46	260	15348	-3444	1488	14996	-2436	-330	113	-164	-1188	450	142	2
	-0.39	0.44	77.66	-0.12	-4.48	79.41	44	15364	-3524	1492	14880	-2432	-343	95	-179	-1192	465	155	2
	-0.39	0.48	77.65	-0.13	-4.51	79.4	84	15472	-3448	1560	15020	-2336	-315	206	-191	-1205	416	139	2
	-0.38	0.56	77.65	-0.13	-4.53	79.41	4	15380	-3512	1468	14880	-2548	-325	193	-196	-1197	369	183	2
	-0.38	0.58	77.67	-0.14	-4.58	79.42	64	15540	-3468	1596	15012	-2300	-327	149	-162	-1214	454	158	2
	-0.37	0.58	77.69	-0.15	-4.6	79.46	0	15336	-3416	1564	14948	-2196	-356	109	-185	-1215	517	152	2
	-0.37	0.59	77.7	-0.15	-4.69	79.49	52	15384	-3436	1608	14960	-2156	-337	68	-157	-1175	415	166	2
	-0.37	0.6	77.71	-0.13	-4.74	79.46	-12	15428	-3492	1632	14980	-2560	-341	56	-160	-1137	506	119	2
	-0.37	0.59	77.71	-0.11	-4.7	79.37	104	15448	-3396	1408	14880	-2736	-351	45	-149	-1127	647	105	2
	-0.37	0.57	77.72	-0.1	-4.64	79.31	80	15460	-3500	1552	14972	-2292	-354	70	-123	-1170	764	123	2
	-0.38	0.55	77.77	-0.1	-4.57	79.38	0	15360	-3404	1540	14908	-2228	-353	-69	-115	-1142	662	128	2
	-0.38	0.54	77.83	-0.08	-4.54	79.48	80	15400	-3216	1368	14972	-2140	-342	70	-153	-1123	526	121	2
	-0.37	0.55	77.87	-0.07	-4.55	79.55	120	15312	-3244	1392	14880	-2316	-339	144	-137	-1105	314	149	2
	-0.36	0.6	77.91	-0.05	-4.69	79.53	40	15512	-3352	1492	14880	-2404	-292	155	-157	-1105	251	179	2
	-0.34	0.65	77.91	-0.03	-4.77	79.55	8	15436	-3436	1340	14932	-2312	-287	152	-138	-1105	226	171	2
	-0.33	0.65	77.93	-0.02	-4.8	79.55	96	15404	-3360	1508	14844	-2292	-233	83	-108	-1114	178	160	2
	-0.3	0.61	77.99	-0.02	-4.88	79.57	152	15404	-3328	1292	15000	-2340	-241	35	-91	-1127	102	191	2
	-0.27	0.59	77.97	-0.02	-5.03	79.56	176	15468	-3444	1692	14996	-2316	-247	-34	-125	-1146	49	205	2
	-0.26	0.54	77.91	-0.02	-5.15	79.54	60	15448	-3520	1724	14952	-2324	-291	185	-122	-1135	6	198	2
	-0.26	0.53	77.88	-0.02	-5.26	79.59	180	15352	-3580	1508	14812	-2248	-291	111	-138	-1151	-84	204	2
	-0.25	0.52	77.87	-0.02	-5.41	79.54	68	15564	-3356	1508	14980	-2564	-298	80	-149	-1112	9	209	2
	-0.25	0.52	77.9	-0.03	-5.5	79.43	48	15532	-3420	1528	14900	-2608	-292	133	-146	-1168	261	157	2
	-0.25	0.53	77.95	-0.04	-5.46	79.4	132	15456	-3204	1492	14848	-2344	-275	100	-153	-1192	267	153	2
	-0.24	0.53	77.95	-0.05	-5.46	79.38	108	15396	-3340	1672	14856	-2464	-273	138	-168	-1188	289	160	2
	-0.23	0.57	77.93	-0.07	-5.47	79.33	0	15424	-3496	1620	15000	-2412	-275	206	-204	-1187	332	134	2
	-0.22	0.6	77.92	-0.07	-5.47	79.3	-28	15356	-3308	1488	14892	-2496	-268	258	-214	-1154	308	103	2
	-0.21	0.66	77.92	-0.07	-5.48	79.26	-44	15480	-3176	1552	14912	-2380	-234	273	-207	-1162	392	95	2
	-0.19	0.7	77.89	-0.08	-5.47	79.24	160	15492	-3460	1716	15068	-2308	-242	155	-206	-1178	478	94	2
	-0.18	0.7	77.83	-0.07	-5.42	79.27	44	15392	-3524	1572	14996	-2328	-265	79	-213	-1154	448	73	2
	-0.2	0.65	77.75	-0.07	-5.31	79.31	96	15276	-3620	1372	14900	-2288	-332	-2	-218	-1156	441	75	2
	-0.22	0.6	77.67	-0.07	-5.25	79.32	76	15400	-3508	1428	14924	-2352	-337	71	-229	-1153	360	56	2
	-0.24	0.59	77.67	-0.07	-5.26	79.29	92	15320	-3352	1620	14792	-2296	-371	129	-240	-1175	294	106	2
	-0.26	0.63	77.69	-0.08	-5.26	79.3	32	15460	-3292	1396	14964	-2332	-358	157	-221	-1190	239	120	2
	-0.27	0.66	77.71	-0.09	-5.27	79.31	-88	15524	-3412	1676	15048	-2272	-328	108	-201	-1197	294	102	2
	-0.27	0.68	77.74	-0.1	-5.22	79.32	44	15480	-3316	1360	14956	-2308	-285	94	-222	-1230	334	133	2
	-0.27	0.65	77.73	-0.11	-5.21	79.37	8	15420	-3528	1484	14932	-2344	-303	70	-212	-1216	251	127	2
	-0.27	0.63	77.73	-0.12	-5.28	79.39	136	15412	-3252	1624	14960	-2216	-331	110	-234	-1200	226	119	2
	-0.28	0.65	77.73	-0.13	-5.29	79.42	96	15428	-3364	1352	15100	-2416	-308	192	-272	-1211	121	139	2
	-0.28	0.67	77.75	-0.14	-5.35	79.48	64	15484	-3260	1436	14988	-2332	-325	257	-278	-1216	-15	152	2
	-0.28	0.72	77.74	-0.16	-5.45	79.45	-8	15424	-3520	1504	15020	-2316	-282	205	-251	-1234	39	124	2
	-0.28	0.73	77.73	-0.17	-5.52	79.51	20	15400	-3340	1540	14952	-2132	-321	176	-260	-1230	-59	143	2
	-0.28	0.75	77.75	-0.18	-5.63	79.52	52	15472	-3320	1532	14956	-2380	-304	227	-303	-1237	-119	139	2
	-0.28	0.76	77.73	-0.19	-5.75	79.46	84	15424	-3416	1588	14916	-2344	-320	392	-306	-1234	16	118	2
	-0.29	0.85	77.67	-0.2	-5.76	79.42	48	15452	-3500	1548	14948	-2368	-346	335	-325	-1266	117	126	2
	-0.3	0.9	77.63	-0.21	-5.75	79.45	-28	15444	-3588	1464	14996	-2116	-367	288	-302	-1240	80	130	2
	-0.31	0.97	77.62	-0.22	-5.8	79.55	-24	15496	-3516	1544	14908	-2136	-357	204	-270	-1242	-51	172	2
	-0.32	0.99	77.64	-0.25	-5.82	79.73	40	15400	-3280	1280	14984	-1952	-322	243	-282	-1290	-314	209	2
	-0.31	1.03	77.64	-0.26	-5.95	79.79	-156	15484	-3280	1516	14940	-2260	-317	198	-272	-1275	-392	227	2
	-0.31	1.01	77.66	-0.28	-6.14	79.74	-8	15424	-3160	1676	14864	-2296	-313	156	-270	-1253	-127	175	2
	-0.31	0.99	77.66	-0.27	-6.21	79.72	32	15384	-3340	1480	14928	-2220	-311	164	-259	-1229	-102	157	2
	-0.3	1	77.68	-0.26	-6.2	79.74	16	15424	-3288	1308	14976	-2256	-301	175	-258	-1198	-50	131	2
	-0.29	1.04	77.73	-0.25	-6.16	79.79	8	15448	-3252	1500	15124	-2052	-263	191	-252	-1194	12	99	2
	-0.27	1.06	77.78	-0.23	-6.16	79.78	-72	15432	-3272	1444	14948	-2328	-244	165	-258	-1184	-12	105	2
	-0.24	1.03	77.79	-0.21	-6.16	79.76	116	15396	-3304	1556	15036	-2340	-222	143	-252	-1164	36	74	2
	-0.22	0.98	77.71	-0.19	-6.11	79.67	112	15544	-3520	1456	14984	-2368	-266	212	-275	-1143	192	38	2
	-0.23	1.01	77.67	-0.18	-6.03	79.64	-64	15488	-3464	1516	15020	-2244	-312	217	-287	-1145	322	45	2
	-0.23	1.02	77.61	-0.14	-5.99	79.63	108	15348	-3456	1760	14972	-2164	-317	312	-326	-1067	400	7	2
	-0.25	1.11	77.6	-0.09	-5.85	79.6	-100	15396	-3332	1424	14924	-2084	-328	371	-309	-1030	511	-24	2
	-0.26	1.18	77.61	-0.05	-5.69	79.69	8	15336	-3376	1420	14952	-2012	-327	414	-308	-1021	345	-17	2
	-0.26	1.28	77.58	-0.01	-5.56	79.72	-196	15368	-3468	1348	15016	-2408	-323	391	-308	-1022	324	-8	2
	-0.27	1.36	77.59	0.01	-5.46	79.76	64	15408	-3372	1440	15048	-2200	-298	386	-277	-1084	243	71	2
	-0.28	1.41	77.57	0.04	-5.47	79.82	-12	15456	-3584	1488	14960	-2104	-347	362	-268	-1031	192	116	2
	-0.3	1.44	77.51	0.08	-5.43	79.86	-60	15460	-3556	1220	14876	-2252	-381	306	-241	-1008	70	84	2
	-0.33	1.48	77.54	0.09	-5.36	79.86	-216	15344	-3308	1240	15056	-2380	-405	217	-240	-1055	114	121	2
	-0.34	1.47	77.57	0.1	-5.27	79.75	-60	15608	-3416	1368	14820	-2552	-371	271	-251	-1112	262	67	2
	-0.36	1.44	77.56	0.07	-5.12	79.6	8	15392	-3624	1096	14940	-2852	-407	388	-260	-1199	300	115	2
	-0.38	1.45	77.63	0.02	-4.98	79.47	-112	15444	-3352	1108	15044	-2916	-410	136	-191	-1343	316	173	2
	-0.4	1.4	77.76	-0.09	-4.78	79.43	-52	15508	-3276	1080	14956	-2704	-395	9	-152	-1490	300	216	2
	-0.4	1.35	77.86	-0.22	-4.73	79.53	-124	15392	-3400	1328	14944	-2212	-361	88	-198	-1582	175	264	2
	-0.41	1.32	77.88	-0.32	-4.81	79.66	-8	15396	-3376	1588	14996	-1988	-365	139	-171	-1522	87	302	2
	-0.41	1.32	77.88	-0.4	-4.95	79.81	-68	15436	-3416	1608	15000	-1776	-389	106	-168	-1452	114	243	2
	-0.42	1.29	77.89	-0.44	-5.08	79.97	-184	15560	-3264	1588	15064	-1784	-377	4	-299	-1387	142	220	2
	-0.39	1.33	78.03	-0.45	-5.15	80.07	-336	15288	-2728	1432	15076	-2200	-168	342	-351	-1302	204	192	2
	-0.33	1.48	78.19	-0.45	-5.16	80.05	-400	15620	-2780	1500	15028	-2448	-66	295	-229	-1304	289	217	2
	-0.3	1.51	78.24	-0.45	-5.13	80.07	-68	15612	-3112	1148	15012	-2228	0	423	-116	-1355	178	259	2
	-0.19	1.52	78.27	-0.47	-5.12	80.24	-140	15448	-3396	1428	14916	-1912	-36	-30	-4	-1332	36	308	2
	-0.13	1.31	78.18	-0.47	-5.22	80.3	112	15600	-3832	1552	15016	-2084	-130	-306	32	-1308	256	233	2
	-0.13	1.09	77.96	-0.46	-5.24	80.37	88	15468	-4036	1476	14948	-1804	-329	-179	14	-1255	280	188	2
	-0.18	0.96	77.72	-0.42	-5.24	80.49	-28	15432	-3784	1360	15012	-1760	-429	-74	-126	-1173	215	182	2
	-0.22	0.98	77.82	-0.38	-5.26	80.58	-84	15456	-2752	1480	14948	-1788	-325	574	-347	-1139	203	172	2
	-0.18	1.32	78.06	-0.34	-5.22	80.71	-316	15544	-2876	836	15200	-1776	-148	517	-248	-1228	-25	269	2
	-0.15	1.38	78.16	-0.35	-5.11	81.09	64	15600	-3248	636	14940	-1596	-132	591	-169	-1332	-1144	505	2
	-0.1	1.44	78.24	-0.37	-5.53	81.2	-4	15528	-3308	1580	14976	-1968	-140	274	-63	-1262	-1131	464	2
	-0.08	1.4	78.2	-0.35	-6.06	81.06	-160	15420	-3580	1692	15088	-2256	-185	-101	30	-1185	-734	354	2
	-0.08	1.25	78.12	-0.3	-6.38	80.93	-192	15400	-3744	1932	15156	-2256	-282	-339	111	-1058	-425	274	2
	-0.09	1.11	78.11	-0.24	-6.52	80.75	-16	15460	-3356	1804	15032	-2416	-239	-125	-58	-965	29	140	2
	-0.07	1.15	78.23	-0.15	-6.41	80.56	-320	15540	-3084	1432	15028	-2356	-140	79	-36	-966	331	94	2
	-0.02	1.07	78.41	-0.08	-6.13	80.5	44	15556	-3016	1232	15064	-2268	-71	-107	42	-1032	231	109	2
	0.01	0.93	78.44	-0.05	-6.03	80.45	148	15432	-3360	1416	14980	-2208	-106	-56	24	-1077	211	136	2
	0.03	0.82	78.41	-0.02	-5.96	80.42	4	15360	-3552	1656	15080	-2072	-150	-248	53	-1066	228	101	2
	0.04	0.72	78.32	0.01	-5.91	80.34	120	15416	-3688	1540	14940	-2120	-180	-253	31	-1039	314	53	2
	0.04	0.62	78.25	0.05	-5.83	80.3	116	15468	-3548	1480	15056	-2072	-189	34	-49	-1015	412	36	2
	0.03	0.61	78.21	0.08	-5.67	80.25	28	15424	-3552	1412	15156	-2288	-226	-69	-30	-1021	516	19	2
	0.01	0.56	78.2	0.1	-5.51	80.21	60	15424	-3468	1500	14968	-2208	-278	-159	-49	-1044	549	38	2
	-0.01	0.46	78.16	0.12	-5.38	80.17	160	15344	-3440	1436	14992	-2032	-254	-276	-136	-1056	449	64	2
	-0.02	0.43	78.17	0.13	-5.25	80.16	60	15416	-3348	1468	15000	-2140	-249	59	-138	-1060	426	86	2
	-0.03	0.49	78.21	0.15	-5.21	80.19	-52	15592	-3328	1468	14976	-1936	-190	153	-108	-1036	353	81	2
	-0.02	0.53	78.25	0.16	-5.19	80.19	148	15464	-3388	1488	14964	-2080	-189	72	-108	-1014	344	53	2
	-0.01	0.52	78.18	0.18	-5.15	80.15	-28	15368	-3372	1448	15000	-2216	-141	211	-229	-1032	389	27	2
	0.01	0.6	78.16	0.19	-5.02	80.09	-16	15364	-3228	1152	15100	-2252	-144	51	-172	-1071	455	48	2
	0.03	0.61	78.17	0.18	-4.94	80.02	68	15404	-3216	1300	15036	-2356	-102	55	-98	-1103	473	57	2
	0.06	0.61	78.2	0.17	-4.89	79.95	64	15456	-3324	1380	14956	-2336	-87	-67	-47	-1097	544	56	2
	0.08	0.55	78.16	0.17	-4.79	79.97	40	15368	-3704	1356	15020	-2048	-141	-185	6	-1100	520	55	2
	0.07	0.48	78.06	0.16	-4.71	80.03	112	15400	-3748	1256	15032	-1952	-198	-225	-43	-1112	479	60	2
	0.05	0.36	77.95	0.16	-4.71	80.03	152	15340	-3452	1724	14968	-2024	-241	-44	-116	-1044	560	38	2
	0.02	0.41	77.96	0.18	-4.72	80.01	-100	15548	-3224	1556	15060	-2064	-243	112	-144	-1018	596	-7	2
	0.04	0.45	77.98	0.2	-4.62	80.08	248	15200	-3060	1244	15084	-2096	-112	352	-363	-1013	395	54	2
	0.1	0.84	77.99	0.21	-4.58	80.09	-768	15292	-3128	1380	14908	-2084	91	297	-217	-1038	334	77	2
	0.2	0.89	78.11	0.21	-4.62	80.07	32	15448	-3156	1376	15004	-2044	158	-56	12	-1045	316	78	2
	0.29	0.73	78.22	0.23	-4.69	80.1	284	15472	-3400	1548	14968	-2016	79	-58	43	-987	237	63	2
	0.34	0.61	78.16	0.26	-4.79	80.17	108	15244	-3748	1456	14924	-1872	6	-143	109	-910	238	42	2
	0.34	0.51	78	0.31	-4.85	80.2	32	15328	-3996	1508	15056	-1948	-111	-247	128	-869	315	27	2
	0.31	0.4	77.88	0.37	-4.88	80.22	144	15364	-3632	1604	15076	-1896	-188	-17	38	-797	313	-21	2
	0.3	0.42	77.86	0.44	-4.94	80.25	-68	15456	-3664	1548	14984	-1888	-166	50	31	-723	137	37	2
	0.29	0.45	77.92	0.52	-5.02	80.26	68	15340	-3440	1404	14964	-1888	-104	-210	57	-640	62	44	2
	0.3	0.39	77.98	0.61	-5	80.23	-24	15436	-3596	1100	14932	-2332	-32	-233	21	-640	33	72	2
	0.33	0.31	78.06	0.69	-4.95	80.15	28	15424	-3212	1272	14956	-2524	-3	-173	-2	-697	60	49	2
	0.37	0.3	78.11	0.74	-4.91	79.96	96	15424	-3384	1180	14912	-2664	67	-10	10	-746	165	41	2
[truncated: 19,694 more rows]
