# Supplementary material for: Human Gait Activity Recognition Machine Learning Methods
Source: Sensors (Basel). 2023 Jan 9;23(2):745. doi: 10.3390/s23020745 (PMC9865094; doi:10.3390/s23020745)
Supplement: Supplementary file 1 [file sensors-23-00745-s001.zip › PB3.xlsx]

## Sheet: Sheet1
	0.14	-1.79	71.65	0.13	-3.23	78.98	360	14856	-4784	812	14696	-2936	-216	-10	-221	-1110	343	31	0
	0.15	-1.76	71.64	0.13	-3.22	79	412	14940	-4920	772	14824	-2640	-184	100	-215	-1120	314	11	0
	0.17	-1.7	71.61	0.14	-3.18	79.05	416	14836	-5040	740	14840	-2616	-200	75	-214	-1119	281	49	0
	0.18	-1.7	71.54	0.14	-3.13	79.02	448	14824	-5092	756	14872	-2920	-218	-22	-258	-1128	290	56	0
	0.19	-1.7	71.52	0.14	-3.12	78.96	396	14912	-4996	968	14728	-2892	-238	36	-211	-1111	450	22	0
	0.19	-1.64	71.54	0.15	-3.12	78.91	272	14828	-4792	980	14812	-2744	-241	40	-183	-1070	647	-27	0
	0.2	-1.59	71.6	0.18	-3	79.01	440	14884	-4824	652	14756	-2648	-220	24	-196	-1030	521	-19	0
	0.21	-1.58	71.64	0.21	-2.89	79.12	408	14860	-4900	784	14796	-2664	-192	45	-165	-1015	408	-7	0
	0.22	-1.52	71.64	0.22	-2.86	79.17	324	14800	-4880	808	14936	-2604	-223	2	-138	-1050	319	11	0
	0.22	-1.53	71.61	0.25	-2.86	79.19	412	14864	-5056	704	14776	-2624	-244	-68	-129	-1004	354	35	0
	0.22	-1.57	71.56	0.29	-2.89	79.22	400	14804	-5004	780	14784	-2568	-245	2	-130	-970	272	18	0
	0.21	-1.58	71.53	0.32	-2.9	79.16	356	14900	-4924	624	14768	-2868	-260	61	-143	-979	262	47	0
	0.21	-1.54	71.55	0.34	-2.88	79.07	308	14844	-4736	628	14816	-2952	-262	69	-162	-1034	365	30	0
	0.21	-1.54	71.61	0.34	-2.82	78.9	356	14844	-4916	824	14800	-3092	-222	10	-153	-1054	398	46	0
	0.23	-1.51	71.65	0.35	-2.86	78.82	320	14920	-5036	1028	14884	-2768	-177	-86	-136	-1034	559	7	0
	0.25	-1.55	71.65	0.36	-2.78	78.85	356	14876	-4832	784	14936	-2676	-160	-29	-114	-988	541	-6	0
	0.27	-1.58	71.64	0.38	-2.73	78.95	524	14884	-4832	836	14848	-2772	-165	40	-150	-981	394	-17	0
	0.28	-1.53	71.65	0.4	-2.69	78.99	348	14904	-4856	612	14704	-2720	-176	86	-150	-966	333	13	0
	0.3	-1.52	71.66	0.41	-2.66	78.96	328	14892	-4780	740	14724	-3032	-179	36	-144	-1017	326	38	0
	0.3	-1.52	71.62	0.4	-2.67	78.88	484	14888	-5040	936	14784	-2928	-195	-9	-130	-1033	386	12	0
	0.31	-1.5	71.55	0.4	-2.68	78.8	280	14852	-4956	800	14776	-2784	-194	70	-158	-1030	437	37	0
	0.32	-1.47	71.58	0.4	-2.65	78.79	376	14700	-4932	576	14760	-2888	-173	156	-155	-1059	481	30	0
	0.34	-1.45	71.58	0.39	-2.57	78.8	372	14892	-5008	672	14832	-2904	-129	138	-160	-1074	409	48	0
	0.35	-1.43	71.54	0.38	-2.54	78.81	320	14848	-4984	724	14824	-2792	-146	75	-125	-1097	424	53	0
	0.36	-1.44	71.51	0.36	-2.53	78.84	420	14796	-5024	680	14680	-2696	-182	33	-149	-1097	318	70	0
	0.37	-1.42	71.43	0.34	-2.57	78.86	236	14888	-5200	648	14872	-2776	-179	166	-168	-1070	275	93	0
	0.36	-1.36	71.37	0.34	-2.59	78.9	228	14916	-5064	736	14876	-2616	-206	129	-177	-1075	235	78	0
	0.35	-1.36	71.36	0.33	-2.58	78.91	532	14952	-4928	564	14820	-2880	-222	150	-185	-1085	262	81	0
	0.34	-1.32	71.31	0.31	-2.61	78.86	384	14696	-5036	572	14688	-2940	-242	135	-144	-1131	257	119	0
	0.32	-1.32	71.29	0.28	-2.62	78.82	312	14824	-5080	844	14748	-2888	-268	17	-160	-1133	254	158	0
	0.31	-1.29	71.34	0.27	-2.72	78.75	260	14876	-4888	960	14804	-2868	-221	119	-138	-1105	469	97	0
	0.3	-1.27	71.33	0.27	-2.67	78.76	436	14740	-5180	616	14732	-2808	-249	239	-146	-1077	375	100	0
	0.29	-1.28	71.23	0.26	-2.59	78.78	376	14824	-5288	652	14696	-2696	-282	96	-147	-1130	390	119	0
	0.25	-1.31	71.15	0.24	-2.53	78.81	316	14780	-4996	688	14796	-2876	-340	5	-134	-1151	412	142	0
	0.22	-1.32	71.18	0.22	-2.53	78.85	324	14784	-4844	716	14896	-2760	-326	55	-129	-1151	334	152	0
	0.21	-1.31	71.25	0.22	-2.56	78.9	332	14888	-4780	732	14772	-2788	-304	86	-100	-1100	286	166	0
	0.19	-1.28	71.29	0.21	-2.54	78.92	308	14808	-5100	676	14848	-2876	-285	153	-102	-1140	262	188	0
	0.18	-1.26	71.24	0.19	-2.54	78.87	344	14832	-5176	780	14756	-2976	-291	76	-122	-1166	363	185	0
	0.17	-1.29	71.21	0.17	-2.56	78.91	436	14884	-4968	812	14888	-2772	-324	104	-123	-1146	397	155	0
	0.15	-1.29	71.22	0.17	-2.56	78.94	424	14792	-5164	664	14708	-2876	-282	138	-103	-1134	304	165	0
	0.14	-1.28	71.25	0.16	-2.57	78.92	376	14812	-4944	760	14744	-2956	-296	154	-116	-1155	342	148	0
	0.13	-1.29	71.26	0.14	-2.55	78.91	504	14916	-5036	644	14824	-2852	-305	165	-126	-1177	330	162	0
	0.11	-1.28	71.24	0.13	-2.54	78.94	412	14848	-5056	740	14808	-2668	-341	193	-108	-1166	312	161	0
	0.1	-1.25	71.24	0.12	-2.58	78.96	304	14856	-4860	760	14840	-2876	-329	98	-126	-1154	317	164	0
	0.08	-1.28	71.29	0.12	-2.6	78.98	484	14824	-4864	660	14868	-2728	-330	149	-108	-1127	349	188	0
	0.08	-1.27	71.36	0.11	-2.62	78.92	412	14880	-4924	768	14736	-2932	-288	226	-125	-1165	385	209	0
	0.08	-1.26	71.36	0.09	-2.6	78.9	436	14780	-4968	752	14796	-2896	-296	245	-129	-1198	379	223	0
	0.08	-1.23	71.35	0.08	-2.64	78.91	388	14792	-4936	876	14824	-2712	-276	169	-114	-1203	418	184	0
	0.09	-1.23	71.38	0.07	-2.64	79	476	14860	-4944	820	14800	-2544	-247	239	-101	-1162	368	208	0
	0.1	-1.2	71.37	0.07	-2.67	79.03	332	14888	-5176	788	14656	-2764	-258	217	-81	-1156	380	189	0
	0.1	-1.21	71.37	0.07	-2.7	79.06	416	14980	-5160	932	14756	-2684	-308	100	-104	-1143	402	163	0
	0.09	-1.25	71.32	0.08	-2.74	79.17	508	14756	-5028	720	14812	-2508	-339	176	-152	-1097	271	182	0
	0.08	-1.24	71.32	0.11	-2.76	79.23	392	14812	-4944	720	14836	-2916	-325	241	-132	-1075	198	187	0
	0.08	-1.22	71.35	0.12	-2.79	79.24	412	14904	-4848	684	14796	-2768	-275	179	-117	-1125	132	243	0
	0.08	-1.25	71.37	0.12	-2.8	79.19	580	14808	-5008	620	14788	-2960	-281	149	-101	-1138	64	281	0
	0.09	-1.28	71.37	0.12	-2.92	79.14	344	14772	-5020	844	14736	-2916	-270	78	-99	-1164	177	232	0
	0.09	-1.31	71.33	0.12	-3	79.13	456	14876	-4952	936	14712	-2848	-291	96	-85	-1114	208	217	0
	0.09	-1.33	71.34	0.13	-3.03	79.13	504	14772	-4940	772	14800	-2760	-292	232	-113	-1079	223	195	0
	0.09	-1.33	71.38	0.14	-3.05	79.14	488	14896	-4984	708	14772	-2820	-289	260	-122	-1096	214	203	0
	0.09	-1.32	71.39	0.15	-3.05	79.13	408	14816	-4844	708	14652	-2868	-267	250	-149	-1104	144	246	0
	0.1	-1.3	71.39	0.15	-3.12	79.11	380	14764	-4984	1068	14788	-2844	-246	104	-127	-1086	226	189	0
	0.11	-1.32	71.38	0.16	-3.12	79.1	540	14836	-4932	856	14812	-2944	-269	248	-157	-1097	266	181	0
	0.11	-1.33	71.35	0.17	-3.14	79.08	432	14804	-5076	856	14832	-2852	-305	242	-141	-1106	245	189	0
	0.11	-1.35	71.36	0.17	-3.15	79.04	520	14752	-4948	944	14836	-2860	-256	153	-127	-1107	282	175	0
	0.12	-1.38	71.32	0.18	-3.15	79.02	512	14820	-5256	784	14768	-2916	-274	308	-147	-1107	303	186	0
	0.12	-1.37	71.29	0.18	-3.16	79	460	14696	-5144	936	14660	-2840	-266	223	-134	-1102	235	177	0
	0.12	-1.38	71.26	0.18	-3.15	78.97	512	14788	-4944	840	14800	-2752	-263	99	-149	-1125	320	184	0
	0.12	-1.43	71.28	0.17	-3.15	78.98	672	14784	-4996	940	14800	-2660	-262	245	-168	-1137	315	149	0
	0.13	-1.43	71.27	0.17	-3.15	78.94	452	14920	-5008	844	14844	-3000	-245	202	-156	-1115	338	162	0
	0.13	-1.46	71.25	0.17	-3.13	78.91	516	14704	-4940	804	14700	-2812	-253	179	-171	-1142	386	148	0
	0.14	-1.47	71.27	0.16	-3.12	78.91	496	14772	-4844	888	14780	-2820	-245	185	-182	-1112	347	149	0
	0.15	-1.48	71.3	0.16	-3.11	78.92	496	14684	-4756	724	14780	-2788	-198	310	-183	-1109	303	137	0
	0.17	-1.45	71.27	0.16	-3.1	78.91	460	14764	-4988	872	14768	-2968	-201	244	-167	-1118	312	135	0
	0.19	-1.45	71.21	0.16	-3.08	78.89	488	14856	-5160	876	14800	-2924	-204	209	-175	-1138	373	130	0
	0.21	-1.45	71.17	0.15	-3.08	78.88	484	14932	-4976	796	14796	-2664	-223	167	-189	-1126	403	125	0
	0.21	-1.47	71.16	0.16	-3.05	78.92	628	14848	-5088	836	14780	-2868	-234	209	-164	-1108	341	104	0
	0.21	-1.47	71.09	0.16	-3.02	78.93	420	14732	-5240	616	14824	-2852	-250	172	-206	-1114	308	140	0
	0.21	-1.47	71.07	0.16	-3.01	78.85	416	14892	-5104	812	14764	-2992	-255	149	-206	-1154	342	119	0
	0.21	-1.46	71.07	0.15	-2.99	78.83	480	14868	-5028	916	14720	-2824	-229	197	-195	-1134	373	149	0
	0.22	-1.46	71.08	0.16	-3.02	78.9	472	14672	-5120	896	14776	-2560	-209	139	-160	-1070	347	91	0
	0.22	-1.5	71.08	0.18	-3.07	78.99	552	14852	-5092	912	14896	-2612	-251	151	-165	-1035	264	107	0
	0.21	-1.5	71.09	0.22	-3.04	78.95	444	14756	-5080	696	14808	-3112	-240	148	-151	-1021	290	133	0
	0.21	-1.5	71.12	0.23	-3.02	78.78	360	14840	-5028	724	14672	-3212	-247	22	-111	-1081	449	113	0
	0.21	-1.56	71.14	0.23	-2.99	78.71	584	14952	-5164	1060	14768	-2908	-221	70	-118	-1116	468	99	0
	0.21	-1.59	71.11	0.24	-2.97	78.83	528	14824	-5116	820	14772	-2492	-265	240	-139	-1048	355	115	0
	0.2	-1.6	71.07	0.25	-2.97	78.9	540	14780	-5212	864	14632	-2752	-291	215	-153	-1039	279	130	0
	0.19	-1.6	71.04	0.27	-2.95	78.87	496	14836	-5008	572	14736	-3092	-270	98	-144	-1057	278	145	0
	0.18	-1.6	71.02	0.27	-2.95	78.79	444	14788	-5132	920	14708	-2852	-284	48	-117	-1092	361	117	0
	0.18	-1.64	71.09	0.27	-2.97	78.84	412	14856	-4976	916	14812	-2660	-237	88	-119	-1067	290	129	0
	0.18	-1.65	71.11	0.28	-3.03	78.91	512	14924	-5104	800	14724	-2812	-248	198	-156	-1036	182	152	0
	0.18	-1.66	71.08	0.3	-3.05	78.88	584	14728	-4992	824	14880	-3028	-245	276	-165	-1017	247	111	0
	0.18	-1.67	71.04	0.31	-3.07	78.8	484	14832	-5192	860	14796	-2964	-260	71	-146	-1063	332	120	0
	0.17	-1.69	71.09	0.31	-3.05	78.76	532	14892	-4900	760	14792	-2992	-265	127	-125	-1052	312	122	0
	0.17	-1.68	71.1	0.31	-3.04	78.76	552	14828	-5188	752	14812	-2964	-244	215	-171	-1067	244	156	0
	0.16	-1.71	71.06	0.31	-3.03	78.75	748	14816	-5220	688	14688	-3012	-305	269	-199	-1074	265	153	0
	0.14	-1.71	70.98	0.31	-3.04	78.69	600	14820	-5172	936	14708	-3024	-330	166	-225	-1091	328	137	0
	0.13	-1.74	70.99	0.29	-3.03	78.63	596	14812	-4952	860	14572	-2872	-330	126	-181	-1118	347	147	0
	0.11	-1.72	71.03	0.28	-3.05	78.64	440	14668	-4924	848	14656	-3000	-295	130	-165	-1101	296	144	0
	0.12	-1.72	71.05	0.28	-3.06	78.63	568	14916	-5012	1064	14760	-2932	-253	190	-159	-1108	283	123	0
	0.13	-1.73	71.04	0.26	-3.09	78.63	660	14808	-5044	824	14692	-2732	-240	212	-160	-1136	315	157	0
	0.14	-1.74	71.04	0.24	-3.08	78.65	628	14868	-5028	764	14808	-2832	-253	236	-174	-1121	285	165	0
	0.14	-1.74	70.95	0.23	-3.07	78.66	536	14808	-5200	836	14712	-2916	-266	136	-163	-1153	324	130	0
	0.13	-1.77	70.94	0.21	-3.06	78.62	608	14772	-4968	808	14668	-2940	-296	126	-199	-1148	340	138	0
	0.13	-1.78	70.93	0.2	-3.08	78.64	644	14656	-4924	740	14640	-2816	-310	322	-228	-1125	270	139	0
	0.12	-1.76	70.9	0.19	-3.1	78.61	584	14848	-5200	712	14720	-3068	-285	199	-195	-1124	246	121	0
	0.11	-1.74	70.9	0.19	-3.1	78.59	488	14804	-4872	908	14724	-2920	-286	162	-187	-1132	319	138	0
	0.12	-1.73	70.94	0.17	-3.11	78.57	564	14924	-4924	840	14904	-2804	-252	130	-162	-1139	328	125	0
	0.13	-1.75	71.01	0.17	-3.12	78.6	616	14744	-4940	664	14708	-2772	-268	128	-172	-1129	277	158	0
	0.14	-1.77	70.96	0.17	-3.11	78.59	460	14780	-5360	968	14844	-2896	-246	175	-175	-1122	271	123	0
	0.14	-1.77	70.95	0.16	-3.13	78.56	536	14796	-5120	828	14620	-2824	-264	157	-183	-1102	329	89	0
	0.14	-1.76	70.99	0.17	-3.16	78.6	580	14936	-5012	872	14676	-2764	-277	102	-178	-1072	321	113	0
	0.14	-1.77	70.98	0.19	-3.15	78.65	616	14776	-5204	788	14720	-2732	-268	240	-166	-1065	234	107	0
	0.14	-1.75	70.88	0.2	-3.12	78.59	452	14796	-5304	692	14732	-3160	-298	144	-202	-1113	280	119	0
	0.14	-1.76	70.87	0.2	-3.1	78.51	628	14788	-5016	860	14800	-3296	-267	64	-181	-1127	337	111	0
	0.14	-1.8	70.92	0.18	-3.09	78.48	600	14792	-4952	752	14748	-2948	-260	140	-199	-1129	292	125	0
	0.14	-1.8	70.89	0.18	-3.11	78.52	596	14824	-5184	876	14696	-2736	-254	178	-183	-1127	256	140	0
	0.14	-1.83	70.88	0.18	-3.12	78.52	692	14760	-5152	888	14592	-2916	-285	97	-175	-1123	310	116	0
	0.14	-1.84	70.87	0.17	-3.11	78.51	516	14868	-5020	816	14816	-2916	-276	123	-213	-1109	348	108	0
	0.13	-1.83	70.89	0.18	-3.11	78.54	512	14784	-4988	736	14788	-2880	-287	78	-203	-1099	311	121	0
	0.13	-1.82	70.86	0.18	-3.1	78.56	572	14812	-5208	608	14740	-2844	-281	185	-200	-1101	266	107	0
	0.13	-1.84	70.77	0.18	-3.07	78.51	516	14784	-5216	776	14724	-3104	-281	97	-210	-1160	296	126	0
	0.12	-1.86	70.77	0.17	-3.07	78.5	652	14828	-5016	776	14764	-2924	-328	100	-214	-1154	351	98	0
	0.12	-1.87	70.78	0.17	-3.08	78.57	500	14820	-4908	824	14812	-2668	-261	19	-182	-1120	274	76	0
	0.12	-1.87	70.84	0.17	-3.09	78.58	480	14804	-5016	848	14840	-3024	-242	118	-180	-1108	272	84	0
	0.13	-1.89	70.86	0.17	-3.08	78.56	536	14716	-5208	748	14736	-2888	-240	128	-199	-1113	277	82	0
	0.14	-1.84	70.92	0.17	-3.09	78.57	408	14760	-4968	836	14648	-2772	-236	189	-166	-1122	305	84	0
	0.17	-1.82	70.9	0.18	-3.11	78.6	496	14648	-5192	832	14704	-2720	-203	124	-150	-1079	276	56	0
	0.19	-1.81	70.87	0.19	-3.12	78.61	552	14828	-5284	816	14888	-2860	-199	161	-175	-1075	273	56	0
	0.19	-1.79	70.85	0.21	-3.12	78.57	448	14684	-5172	892	14844	-3024	-226	180	-193	-1057	281	68	0
	0.2	-1.78	70.82	0.22	-3.03	78.52	508	14856	-5196	612	14780	-3124	-221	82	-186	-1081	280	77	0
	0.2	-1.82	70.79	0.22	-2.99	78.44	552	14868	-5300	800	14644	-3208	-246	178	-177	-1131	301	86	0
	0.2	-1.79	70.81	0.21	-2.99	78.43	496	14872	-5084	804	14680	-2768	-240	160	-198	-1138	324	96	0
	0.21	-1.81	70.82	0.21	-3.01	78.46	704	14816	-5016	896	14788	-2812	-219	183	-204	-1094	264	96	0
	0.21	-1.8	70.84	0.22	-3.07	78.56	612	14796	-5036	812	14800	-2660	-221	375	-240	-1040	244	101	0
	0.22	-1.71	70.8	0.24	-3.05	78.61	512	14820	-5228	688	14652	-2896	-265	337	-226	-1036	293	73	0
	0.23	-1.62	70.73	0.26	-3.02	78.52	260	14772	-5120	800	14664	-3116	-216	128	-195	-1051	297	82	0
	0.23	-1.64	70.74	0.26	-3.01	78.45	612	14796	-4984	772	14724	-2976	-200	132	-178	-1066	294	83	0
	0.24	-1.64	70.74	0.27	-3.01	78.41	504	14860	-5132	756	14668	-2956	-229	216	-184	-1055	286	78	0
	0.25	-1.64	70.74	0.27	-2.98	78.42	636	14708	-5108	728	14760	-2940	-201	68	-154	-1098	275	86	0
	0.25	-1.71	70.74	0.26	-2.94	78.4	696	14864	-5064	660	14732	-3008	-234	137	-182	-1104	304	100	0
	0.24	-1.73	70.76	0.25	-2.89	78.34	524	14796	-5016	784	14692	-3008	-251	155	-158	-1117	338	98	0
	0.25	-1.73	70.71	0.24	-2.85	78.28	520	14780	-5384	700	14688	-3124	-238	198	-166	-1130	317	100	0
	0.25	-1.71	70.67	0.22	-2.83	78.26	472	14844	-5232	804	14676	-2932	-231	133	-167	-1136	358	91	0
	0.25	-1.71	70.65	0.21	-2.83	78.31	544	14868	-5116	896	14852	-2936	-244	213	-189	-1123	365	93	0
	0.24	-1.7	70.67	0.21	-2.82	78.37	560	14708	-5136	744	14772	-2828	-252	219	-198	-1109	344	104	0
	0.23	-1.68	70.66	0.21	-2.8	78.35	516	14868	-5064	792	14696	-3036	-284	181	-170	-1114	339	86	0
	0.23	-1.69	70.68	0.21	-2.77	78.32	592	14796	-4968	780	14628	-3024	-242	141	-155	-1102	346	94	0
	0.23	-1.66	70.72	0.22	-2.74	78.3	508	14848	-5044	712	14756	-3056	-248	205	-144	-1089	313	126	0
	0.23	-1.66	70.66	0.22	-2.75	78.3	504	14756	-5184	800	14744	-3004	-230	156	-153	-1107	332	123	0
	0.23	-1.67	70.63	0.22	-2.75	78.32	600	14688	-5200	776	14680	-2860	-228	134	-147	-1052	330	106	0
	0.22	-1.71	70.59	0.23	-2.78	78.4	572	14764	-5156	792	14844	-2808	-309	147	-163	-1060	273	130	0
	0.2	-1.7	70.56	0.24	-2.76	78.39	564	14808	-5252	664	14672	-3180	-317	181	-176	-1067	327	125	0
	0.18	-1.7	70.54	0.24	-2.71	78.31	540	14684	-5136	748	14676	-3256	-331	120	-170	-1109	384	126	0
	0.16	-1.73	70.59	0.23	-2.67	78.29	648	14832	-4932	748	14820	-3064	-291	160	-163	-1127	346	168	0
	0.15	-1.73	70.65	0.22	-2.7	78.34	588	14780	-5004	732	14728	-3004	-266	226	-152	-1102	294	175	0
	0.14	-1.7	70.66	0.22	-2.74	78.4	452	14784	-5300	932	14772	-2892	-282	163	-142	-1089	301	152	0
	0.13	-1.73	70.59	0.23	-2.75	78.42	568	14820	-5288	872	14660	-2884	-294	136	-162	-1092	334	118	0
	0.12	-1.74	70.62	0.24	-2.76	78.45	432	14784	-5080	732	14644	-2924	-306	111	-122	-1051	291	152	0
	0.12	-1.76	70.64	0.26	-2.79	78.44	628	14756	-5124	860	14692	-2940	-275	145	-117	-1032	233	122	0
	0.11	-1.79	70.61	0.27	-2.8	78.41	564	14704	-5080	628	14708	-3172	-289	131	-143	-1063	295	133	0
	0.1	-1.82	70.64	0.28	-2.8	78.32	544	14840	-5000	800	14696	-3144	-308	127	-150	-1073	295	142	0
	0.11	-1.84	70.68	0.27	-2.79	78.34	580	14848	-5068	732	14672	-2988	-257	130	-163	-1109	229	178	0
	0.11	-1.86	70.64	0.27	-2.79	78.36	604	14792	-5292	816	14596	-2968	-282	134	-139	-1093	284	162	0
	0.1	-1.87	70.59	0.26	-2.8	78.37	572	14788	-5208	760	14736	-3020	-283	81	-151	-1103	290	139	0
	0.1	-1.91	70.6	0.26	-2.81	78.35	652	14768	-5116	776	14708	-2924	-274	146	-155	-1083	286	144	0
	0.1	-1.91	70.65	0.26	-2.81	78.36	632	14784	-4940	844	14788	-2912	-267	256	-143	-1059	260	146	0
	0.11	-1.87	70.69	0.27	-2.81	78.39	540	14744	-5028	812	14792	-3008	-260	191	-159	-1063	303	149	0
	0.12	-1.87	70.63	0.26	-2.78	78.33	584	14712	-5256	540	14720	-2964	-273	285	-178	-1096	353	138	0
	0.12	-1.84	70.6	0.25	-2.76	78.2	636	14852	-5184	740	14660	-3224	-277	198	-191	-1133	400	120	0
	0.12	-1.84	70.6	0.24	-2.77	78.16	556	14720	-5024	792	14676	-2944	-283	148	-172	-1106	400	125	0
	0.12	-1.85	70.63	0.23	-2.76	78.19	792	14800	-5140	828	14772	-2908	-256	218	-150	-1103	321	130	0
	0.12	-1.82	70.62	0.22	-2.75	78.25	504	14732	-5324	648	14708	-3056	-283	227	-164	-1125	317	157	0
	0.12	-1.82	70.59	0.21	-2.76	78.21	592	14844	-5232	772	14668	-3104	-267	84	-148	-1136	354	138	0
	0.11	-1.85	70.62	0.2	-2.77	78.16	576	14724	-5188	832	14676	-3100	-286	111	-184	-1152	378	129	0
	0.11	-1.86	70.61	0.18	-2.75	78.15	520	14720	-5212	676	14652	-2960	-279	146	-151	-1168	354	140	0
	0.11	-1.88	70.63	0.17	-2.74	78.16	660	14792	-5104	744	14676	-2980	-291	164	-169	-1180	361	132	0
	0.1	-1.9	70.61	0.15	-2.69	78.13	660	14732	-5068	668	14776	-3080	-297	237	-175	-1182	377	130	0
	0.1	-1.91	70.58	0.12	-2.69	78.15	552	14716	-5220	772	14668	-2980	-332	193	-202	-1200	416	137	0
	0.08	-1.91	70.54	0.11	-2.67	78.17	536	14840	-5208	704	14724	-2980	-350	146	-191	-1198	376	156	0
	0.06	-1.9	70.48	0.1	-2.65	78.19	592	14720	-5412	720	14636	-2976	-380	206	-186	-1195	347	145	0
	0.03	-1.9	70.46	0.07	-2.65	78.18	608	14720	-5124	860	14728	-3016	-373	177	-176	-1214	401	129	0
	0.02	-1.9	70.47	0.06	-2.65	78.19	548	14848	-5220	768	14840	-3048	-398	164	-207	-1229	385	166	0
	0	-1.9	70.48	0.04	-2.64	78.24	636	14760	-5212	716	14632	-2960	-388	148	-179	-1251	350	197	0
	-0.02	-1.93	70.44	0.01	-2.65	78.24	672	14680	-5348	924	14668	-3084	-377	159	-211	-1263	420	190	0
	-0.05	-1.96	70.42	-0.02	-2.64	78.29	632	14904	-5324	760	14812	-2964	-451	181	-213	-1255	392	201	0
	-0.1	-1.96	70.44	-0.03	-2.67	78.35	628	14800	-5224	744	14804	-2948	-473	169	-244	-1217	325	218	0
	-0.14	-1.95	70.43	-0.05	-2.68	78.35	568	14732	-5200	644	14652	-3024	-507	299	-261	-1264	352	207	0
	-0.18	-1.92	70.45	-0.07	-2.65	78.33	520	14784	-4992	656	14668	-3024	-478	107	-233	-1298	410	204	0
	-0.21	-1.9	70.53	-0.1	-2.65	78.34	480	14696	-5004	860	14712	-2936	-453	98	-201	-1296	398	219	0
	-0.22	-1.9	70.63	-0.12	-2.68	78.44	632	14816	-4992	696	14724	-2760	-445	134	-188	-1272	327	234	0
	-0.22	-1.89	70.62	-0.14	-2.69	78.53	640	14724	-5292	728	14816	-2964	-416	174	-198	-1281	261	234	0
	-0.25	-1.92	70.57	-0.16	-2.69	78.5	540	14728	-5192	668	14792	-3252	-501	111	-206	-1319	320	240	0
	-0.27	-1.94	70.6	-0.19	-2.75	78.44	492	14856	-5096	980	14720	-2960	-494	26	-200	-1325	452	223	0
	-0.29	-1.93	70.71	-0.21	-2.76	78.53	420	14824	-4916	884	14668	-2784	-448	85	-179	-1298	360	223	0
	-0.28	-1.93	70.79	-0.22	-2.8	78.66	584	14828	-4816	804	14796	-2752	-396	131	-213	-1262	323	230	0
	-0.27	-1.9	70.8	-0.22	-2.84	78.71	608	14796	-5208	920	14792	-2768	-392	232	-191	-1270	361	202	0
	-0.27	-1.9	70.84	-0.22	-2.87	78.7	512	14860	-5108	848	14800	-2892	-409	103	-197	-1238	413	195	0
	-0.27	-1.92	70.87	-0.21	-2.88	78.72	528	14724	-4960	828	14816	-2960	-434	151	-174	-1212	410	179	0
	-0.28	-1.91	70.91	-0.2	-2.87	78.75	532	14720	-4988	884	14708	-2948	-432	227	-194	-1223	363	179	0
	-0.27	-1.87	70.95	-0.19	-2.85	78.72	508	14796	-4968	788	14700	-3084	-379	199	-174	-1253	360	203	0
	-0.26	-1.85	70.95	-0.2	-2.87	78.69	576	14848	-5316	928	14812	-2980	-410	153	-176	-1295	398	234	0
	-0.26	-1.86	70.94	-0.21	-2.88	78.71	580	14848	-5220	960	14804	-2808	-430	148	-154	-1301	419	224	0
	-0.26	-1.88	70.97	-0.22	-2.88	78.79	664	14880	-4848	720	14856	-2736	-419	110	-156	-1264	435	203	0
	-0.26	-1.85	71.02	-0.22	-2.88	78.87	492	14928	-4992	944	14796	-2684	-414	227	-144	-1263	380	209	0
	-0.27	-1.83	71.01	-0.22	-2.86	78.87	556	14840	-5060	756	14764	-3016	-434	180	-161	-1280	429	225	0
	-0.28	-1.86	71.03	-0.23	-2.86	78.86	624	14728	-4964	960	14744	-2824	-462	180	-159	-1294	463	217	0
	-0.29	-1.84	71.11	-0.23	-2.87	78.91	628	14900	-4780	940	14808	-2876	-447	188	-142	-1267	471	239	0
	-0.28	-1.82	71.2	-0.24	-2.86	78.94	568	14752	-4840	836	14704	-2880	-414	135	-132	-1288	489	255	0
	-0.27	-1.84	71.27	-0.24	-2.87	78.99	584	14992	-4912	960	14744	-2728	-384	169	-123	-1281	533	223	0
	-0.26	-1.84	71.35	-0.23	-2.93	79.06	540	14860	-4876	996	14808	-2584	-404	284	-141	-1222	495	221	0
	-0.26	-1.81	71.34	-0.21	-2.94	79.1	452	14832	-5224	948	14780	-2788	-407	205	-146	-1215	477	223	0
	-0.26	-1.82	71.32	-0.2	-2.94	79.13	652	14940	-5100	960	14888	-2676	-454	117	-128	-1233	519	230	0
	-0.27	-1.85	71.36	-0.19	-2.95	79.15	672	14908	-4800	944	14764	-2696	-465	261	-125	-1211	467	241	0
	-0.29	-1.87	71.4	-0.18	-2.98	79.17	732	14892	-5060	892	14872	-2692	-487	342	-168	-1222	407	270	0
	-0.32	-1.84	71.38	-0.17	-3.01	79.18	572	14872	-4984	856	14728	-2828	-522	198	-174	-1238	410	258	0
	-0.34	-1.84	71.41	-0.17	-3.05	79.16	648	14940	-4828	1020	14800	-2752	-503	281	-153	-1240	491	226	0
	-0.36	-1.83	71.44	-0.15	-3.09	79.21	664	14908	-4916	988	14872	-2576	-523	307	-169	-1214	476	242	0
	-0.38	-1.81	71.49	-0.14	-3.1	79.24	648	14840	-4724	924	14776	-2760	-503	255	-146	-1187	445	269	0
	-0.39	-1.81	71.51	-0.14	-3.11	79.24	584	14852	-4856	1024	14744	-2788	-489	230	-115	-1215	510	242	0
	-0.4	-1.84	71.59	-0.14	-3.14	79.26	740	15000	-4860	1016	14832	-2704	-475	192	-132	-1226	500	266	0
	-0.4	-1.85	71.66	-0.13	-3.19	79.32	704	15048	-4964	1068	14832	-2716	-490	363	-169	-1195	364	276	0
	-0.41	-1.85	71.66	-0.12	-3.22	79.35	832	14888	-4952	1072	14772	-2776	-490	308	-180	-1196	379	281	0
	-0.42	-1.84	71.65	-0.11	-3.26	79.35	640	14848	-4944	976	14936	-2720	-511	309	-190	-1214	472	259	0
	-0.43	-1.8	71.68	-0.11	-3.33	79.37	484	14836	-4812	1192	14832	-2784	-502	325	-144	-1215	441	271	0
	-0.42	-1.77	71.84	-0.11	-3.34	79.41	588	14760	-4496	996	14856	-2796	-441	210	-114	-1219	380	319	0
	-0.4	-1.81	71.96	-0.1	-3.42	79.41	768	15016	-4512	1188	14884	-2636	-394	291	-143	-1197	321	325	0
	-0.37	-1.83	72.06	-0.09	-3.51	79.44	824	15052	-4776	1168	14840	-2596	-366	470	-107	-1176	370	300	0
	-0.33	-1.72	72.06	-0.07	-3.64	79.46	492	14872	-4920	1332	14816	-2632	-343	339	-111	-1146	353	279	0
	-0.3	-1.72	72.06	-0.04	-3.72	79.42	720	14964	-4768	1348	14876	-2476	-363	405	-138	-1102	474	202	0
	-0.28	-1.71	72.07	-0.01	-3.72	79.4	676	14928	-4768	1116	14744	-2644	-338	459	-137	-1088	463	221	0
	-0.25	-1.66	72.12	0.02	-3.73	79.37	536	14940	-4676	1064	14752	-2760	-290	265	-99	-1090	386	233	0
	-0.21	-1.73	72.14	0.05	-3.77	79.32	796	14972	-4884	1060	14788	-2612	-320	241	-94	-1082	368	207	0
	-0.19	-1.79	72.12	0.07	-3.8	79.31	820	14980	-5004	1028	14796	-2836	-330	406	-93	-1075	373	233	0
	-0.17	-1.81	72.08	0.08	-3.79	79.24	712	14892	-4880	1068	14856	-2792	-333	219	-102	-1120	432	244	0
	-0.16	-1.92	72.08	0.08	-3.78	79.21	864	15044	-4808	1080	14736	-2800	-371	285	-126	-1161	444	232	0
	-0.16	-1.94	72.08	0.08	-3.82	79.24	632	14984	-4904	1228	14844	-2604	-376	474	-185	-1134	359	243	0
	-0.17	-1.96	72.09	0.09	-3.9	79.24	864	15012	-4648	1264	14760	-2696	-391	562	-206	-1099	367	228	0
	-0.15	-1.88	72.17	0.1	-3.97	79.23	664	14876	-4644	1268	14772	-2700	-316	421	-182	-1094	405	202	0
	-0.12	-1.83	72.25	0.13	-4.07	79.28	648	14916	-4572	1180	14796	-2776	-242	395	-130	-1043	428	283	0
	-0.07	-1.8	72.32	0.17	-4.13	79.42	708	14964	-4500	1256	14844	-2508	-167	279	-125	-995	198	209	0
	-0.04	-1.84	72.34	0.19	-4.18	79.4	728	14876	-4708	1360	14820	-2728	-212	212	-69	-999	169	195	0
	0.02	-1.93	72.39	0.22	-4.26	79.33	648	14956	-4696	1060	14800	-2700	-157	191	-51	-1006	123	247	0
	0.07	-1.98	72.42	0.25	-4.33	79.33	792	15036	-4724	1188	14876	-2600	-156	58	-71	-1032	-15	214	0
	0.11	-2.12	72.4	0.28	-4.46	79.3	1012	14868	-4648	1336	14868	-2660	-149	433	-109	-975	77	186	0
	0.16	-2.09	72.42	0.33	-4.61	79.19	700	14868	-4672	1328	14788	-2648	-142	258	-87	-938	221	103	0
	0.21	-2.1	72.47	0.38	-4.64	79.08	800	15028	-4460	1236	14864	-2976	-68	187	-58	-915	220	88	0
	0.27	-2.18	72.44	0.41	-4.64	78.95	728	15004	-4832	1288	14784	-2900	-95	94	-13	-958	268	69	0
	0.31	-2.27	72.41	0.43	-4.61	78.83	696	14944	-4860	1308	14724	-2864	-67	-62	-14	-930	459	21	0
	0.36	-2.41	72.43	0.46	-4.51	78.91	904	14944	-4660	896	14836	-2316	-65	55	-20	-953	361	210	0
	0.4	-2.48	72.45	0.49	-4.49	79.13	852	14972	-4696	1212	14792	-2436	-41	344	-54	-892	-108	248	0
	0.44	-2.49	72.42	0.52	-4.69	79.11	744	14916	-4772	1504	14760	-2712	-52	218	-64	-845	71	122	0
	0.48	-2.49	72.38	0.57	-4.76	78.97	788	14908	-5064	1228	14732	-2828	-43	110	-14	-813	194	80	0
	0.52	-2.54	72.28	0.62	-4.74	78.82	776	14792	-5084	1040	14760	-2952	-24	84	-12	-835	203	101	0
	0.54	-2.65	72.15	0.65	-4.69	78.61	992	14868	-5004	1252	14684	-3048	-94	57	-4	-891	296	36	0
	0.54	-2.74	72.12	0.67	-4.65	78.45	940	14900	-4808	1188	14816	-2904	-87	123	-35	-907	405	11	0
	0.55	-2.79	72.07	0.68	-4.62	78.4	944	14856	-4976	1248	14760	-2928	-75	240	-74	-883	303	32	0
	0.55	-2.81	71.95	0.69	-4.6	78.29	876	14836	-5040	1176	14768	-2788	-135	283	-110	-896	413	59	0
	0.53	-2.8	71.85	0.69	-4.47	78.24	724	14876	-5000	1048	14740	-2896	-173	70	-63	-923	475	30	0
	0.52	-2.85	71.85	0.7	-4.43	78.21	1000	14920	-4936	1220	14764	-3108	-155	61	-52	-925	491	54	0
	0.52	-2.88	71.84	0.69	-4.36	78.15	960	14796	-4880	1036	14756	-3096	-133	195	-97	-971	521	108	0
	0.52	-2.88	71.82	0.66	-4.19	78.18	992	14876	-4924	1080	14692	-2828	-138	246	-121	-1019	332	141	0
	0.51	-2.87	71.69	0.64	-4.23	78.17	952	14784	-5272	1380	14732	-2952	-154	273	-123	-997	385	97	0
	0.5	-2.88	71.63	0.63	-4.23	78.12	884	14820	-4948	1088	14796	-3020	-193	207	-129	-994	387	82	0
	0.48	-2.88	71.6	0.61	-4.18	78.05	844	14880	-4932	1108	14724	-2952	-202	118	-122	-1008	383	85	0
	0.46	-2.91	71.57	0.59	-4.16	78.02	896	14788	-5036	1200	14636	-2920	-199	130	-82	-1014	380	113	0
	0.44	-2.91	71.51	0.57	-4.18	78.05	792	14876	-4992	1104	14660	-2724	-195	169	-100	-992	312	119	0
	0.43	-2.95	71.51	0.57	-4.17	78.06	1024	14872	-4952	1056	14788	-3068	-212	91	-86	-998	244	135	0
	0.4	-3.03	71.49	0.56	-4.21	77.96	980	14880	-4924	1184	14700	-3124	-253	186	-116	-1003	285	101	0
	0.37	-3.04	71.47	0.56	-4.22	77.92	924	14856	-4932	1132	14708	-3116	-240	134	-138	-1008	341	107	0
	0.34	-3.12	71.4	0.54	-4.22	77.87	1040	14716	-4984	1096	14612	-2932	-273	132	-139	-1012	309	137	0
	0.32	-3.1	71.41	0.54	-4.24	77.87	952	14924	-4720	1208	14720	-2892	-258	177	-110	-1001	331	105	0
	0.31	-3.13	71.43	0.54	-4.28	77.86	1012	14844	-4908	1176	14672	-3036	-262	243	-118	-987	276	117	0
	0.3	-3.15	71.39	0.54	-4.3	77.85	1012	14860	-5028	1112	14756	-3156	-223	145	-104	-963	269	105	0
	0.28	-3.18	71.32	0.53	-4.25	77.82	944	14720	-5072	1076	14676	-3116	-267	79	-137	-1045	266	132	0
	0.26	-3.21	71.3	0.51	-4.26	77.7	900	14836	-5096	1124	14608	-3136	-298	-111	-148	-1069	321	104	0
	0.24	-3.34	71.32	0.49	-4.3	77.66	996	14972	-4924	1120	14680	-3076	-287	241	-182	-1061	294	142	0
	0.22	-3.29	71.31	0.47	-4.34	77.64	804	14708	-5084	1184	14636	-3136	-267	88	-135	-1055	178	143	0
	0.21	-3.36	71.28	0.45	-4.37	77.64	1140	15024	-5004	1192	14700	-3100	-309	16	-145	-1079	301	128	0
	0.19	-3.4	71.27	0.43	-4.38	77.61	984	14908	-4856	1172	14732	-3072	-261	142	-175	-1073	328	91	0
	0.18	-3.39	71.27	0.4	-4.34	77.56	1004	14816	-4880	972	14716	-3188	-298	75	-162	-1107	275	122	0
	0.18	-3.41	71.23	0.37	-4.32	77.46	1040	14776	-5056	1008	14592	-3344	-246	67	-175	-1155	321	125	0
	0.18	-3.42	71.22	0.33	-4.31	77.45	908	14740	-4928	1132	14688	-2996	-269	103	-186	-1154	337	109	0
	0.18	-3.39	71.24	0.31	-4.34	77.57	944	14852	-4888	1224	14648	-2848	-219	132	-187	-1119	269	105	0
	0.19	-3.38	71.24	0.3	-4.36	77.58	1032	14824	-4904	1140	14644	-3004	-243	73	-187	-1094	238	88	0
	0.19	-3.42	71.2	0.27	-4.33	77.55	944	14884	-4980	1052	14692	-3132	-274	12	-176	-1167	295	91	0
	0.18	-3.44	71.15	0.25	-4.32	77.51	836	14792	-5044	1176	14688	-3048	-294	-163	-143	-1162	366	109	0
	0.18	-3.51	71.11	0.22	-4.31	77.51	1072	14800	-4952	1140	14704	-3072	-271	3	-155	-1181	289	130	0
	0.17	-3.49	71.12	0.2	-4.32	77.55	848	14780	-4944	1120	14676	-3084	-252	138	-190	-1166	237	121	0
	0.17	-3.49	71.13	0.19	-4.35	77.54	984	14856	-4832	1312	14712	-3048	-259	179	-204	-1151	277	84	0
	0.17	-3.46	71.12	0.18	-4.34	77.56	912	14796	-5156	1164	14676	-3088	-259	97	-200	-1142	322	85	0
	0.17	-3.48	71.09	0.16	-4.31	77.52	916	14804	-5052	1132	14708	-3116	-221	8	-234	-1166	357	69	0
	0.17	-3.48	71.15	0.15	-4.28	77.51	840	14848	-4708	1124	14652	-3088	-216	82	-219	-1162	319	54	0
	0.2	-3.42	71.2	0.15	-4.29	77.54	956	14892	-4848	1080	14716	-2820	-179	146	-175	-1111	287	68	0
	0.23	-3.39	71.19	0.15	-4.3	77.59	912	14844	-5088	1096	14668	-2864	-150	141	-202	-1074	311	58	0
	0.24	-3.36	71.14	0.17	-4.27	77.66	924	14908	-5072	976	14792	-3028	-217	114	-198	-1071	303	58	0
	0.24	-3.38	71.06	0.18	-4.21	77.62	896	14860	-5024	1000	14724	-3224	-242	39	-193	-1088	336	67	0
	0.23	-3.39	71.01	0.17	-4.15	77.57	976	14860	-5056	1004	14576	-3200	-286	32	-213	-1133	361	77	0
	0.21	-3.39	70.99	0.16	-4.14	77.53	912	14824	-4836	1080	14636	-3116	-265	210	-224	-1140	318	84	0
	0.21	-3.35	70.99	0.17	-4.14	77.54	864	14856	-4904	1188	14724	-3024	-260	262	-223	-1111	278	76	0
	0.21	-3.29	70.97	0.17	-4.16	77.59	972	14812	-4984	1096	14676	-2860	-253	102	-211	-1110	267	83	0
	0.21	-3.3	70.98	0.17	-4.14	77.6	960	14920	-4784	1064	14776	-3036	-226	77	-215	-1119	328	78	0
	0.21	-3.3	70.95	0.17	-4.09	77.56	908	14832	-5108	1064	14684	-3204	-243	8	-200	-1140	323	111	0
	0.2	-3.3	70.95	0.16	-4.06	77.53	840	14788	-4912	1032	14592	-2936	-255	4	-180	-1140	334	91	0
	0.2	-3.29	70.96	0.16	-4.07	77.56	952	15000	-4892	1088	14704	-2968	-256	143	-195	-1137	276	129	0
	0.19	-3.28	70.95	0.16	-4.07	77.57	972	14860	-4828	960	14728	-3076	-280	182	-210	-1104	276	122	0
	0.18	-3.28	70.92	0.16	-4.09	77.57	1000	14780	-5232	1208	14636	-3068	-284	103	-177	-1153	352	111	0
	0.17	-3.25	70.87	0.16	-4.04	77.6	780	14908	-5192	1024	14712	-3000	-301	92	-195	-1116	344	133	0
	0.16	-3.25	70.84	0.16	-4.04	77.61	852	14792	-4996	1020	14636	-3028	-270	129	-191	-1098	256	133	0
	0.14	-3.23	70.84	0.16	-4.04	77.65	804	14728	-5012	1060	14588	-2972	-293	87	-193	-1124	244	143	0
	0.14	-3.21	70.92	0.16	-4.05	77.62	880	14868	-4832	1048	14636	-3092	-295	152	-165	-1144	279	145	0
	0.14	-3.23	70.96	0.15	-4.06	77.65	920	14912	-5096	1204	14800	-2928	-264	71	-164	-1132	295	121	0
	0.14	-3.23	70.88	0.15	-4.09	77.69	992	14740	-5364	1132	14660	-2896	-317	80	-192	-1108	267	135	0
	0.12	-3.27	70.85	0.15	-4.08	77.7	956	14836	-4928	1056	14644	-3188	-340	-6	-194	-1128	292	104	0
	0.11	-3.31	70.89	0.15	-4.06	77.63	940	15012	-4952	1032	14652	-3216	-323	209	-198	-1161	288	165	0
	0.1	-3.28	70.92	0.13	-4.05	77.59	884	14836	-5024	1020	14568	-3120	-297	72	-181	-1169	306	142	0
	0.1	-3.31	70.88	0.12	-4.05	77.63	1076	14812	-5100	1068	14688	-2936	-317	110	-218	-1148	351	120	0
	0.09	-3.3	70.9	0.12	-4.07	77.72	940	14768	-4808	1144	14744	-2836	-310	178	-223	-1112	258	184	0
	0.08	-3.29	70.93	0.13	-4.11	77.72	928	14732	-4860	1072	14572	-3100	-299	100	-178	-1110	273	131	0
	0.09	-3.3	70.97	0.13	-4.09	77.68	968	14752	-4796	1052	14592	-3124	-270	66	-175	-1123	361	93	0
	0.1	-3.3	70.97	0.12	-4.07	77.65	984	14796	-4988	1052	14772	-3020	-268	151	-208	-1143	303	121	0
	0.1	-3.28	70.97	0.13	-4.09	77.65	876	14816	-5064	972	14712	-3152	-274	143	-170	-1130	249	110	0
	0.1	-3.27	70.98	0.13	-4.12	77.63	944	14732	-5012	1108	14656	-2948	-251	37	-176	-1124	257	120	0
	0.11	-3.27	70.99	0.13	-4.12	77.68	824	14904	-5148	1076	14716	-2924	-263	44	-168	-1134	287	142	0
	0.11	-3.27	70.99	0.14	-4.16	77.73	868	14860	-5116	1188	14612	-2904	-262	94	-158	-1079	239	111	0
	0.12	-3.27	70.91	0.15	-4.16	77.7	816	14768	-5196	1004	14648	-3136	-290	-37	-171	-1090	313	98	0
	0.12	-3.32	70.91	0.16	-4.11	77.66	968	14820	-4868	940	14640	-3088	-292	-4	-176	-1097	228	122	0
	0.11	-3.33	70.93	0.16	-4.11	77.62	952	14896	-4944	1056	14600	-3108	-289	68	-180	-1108	261	125	0
	0.12	-3.31	70.96	0.16	-4.08	77.63	808	14788	-4920	984	14624	-3156	-242	66	-172	-1123	249	138	0
	0.12	-3.32	70.96	0.16	-4.11	77.67	1004	14864	-5016	1032	14624	-2968	-254	75	-182	-1122	232	125	0
	0.12	-3.33	70.92	0.16	-4.12	77.71	940	14820	-5140	936	14744	-3128	-298	113	-232	-1133	194	146	0
	0.11	-3.33	70.87	0.16	-4.07	77.65	892	14616	-5156	960	14632	-3356	-319	72	-205	-1134	305	178	0
	0.09	-3.32	70.82	0.14	-4.04	77.62	840	14780	-5160	1092	14644	-3004	-322	-19	-248	-1191	285	166	0
	0.08	-3.32	70.86	0.13	-4.09	77.65	960	14828	-4936	1072	14636	-2840	-336	117	-224	-1146	223	131	0
	0.08	-3.29	70.89	0.14	-4.12	77.68	968	14800	-4976	956	14680	-3060	-308	181	-206	-1141	151	133	0
	0.08	-3.26	70.86	0.14	-4.09	77.64	876	14780	-5264	948	14564	-3036	-299	50	-202	-1169	254	108	0
	0.07	-3.28	70.78	0.12	-4.05	77.55	944	14796	-5256	1028	14632	-3060	-308	-73	-220	-1186	400	87	0
	0.06	-3.29	70.79	0.1	-4.06	77.57	800	14708	-5116	1280	14796	-2752	-308	-48	-204	-1152	305	78	0
	0.06	-3.29	70.89	0.11	-4.09	77.6	856	14904	-4676	1160	14656	-2936	-294	178	-199	-1132	219	88	0
	0.07	-3.24	70.95	0.11	-4.08	77.62	876	14812	-4792	992	14664	-3096	-249	114	-187	-1140	298	101	0
	0.08	-3.24	70.94	0.1	-4.05	77.62	888	14880	-5104	972	14732	-3048	-267	172	-211	-1164	363	119	0
	0.09	-3.2	70.86	0.1	-4.03	77.61	796	14780	-5252	1092	14676	-2948	-262	68	-224	-1148	348	104	0
	0.08	-3.2	70.81	0.1	-4.02	77.61	908	14752	-4948	1220	14652	-3012	-327	77	-189	-1136	370	72	0
	0.08	-3.2	70.87	0.1	-4	77.7	868	14784	-4980	992	14800	-2856	-280	248	-239	-1105	308	98	0
	0.08	-3.11	70.92	0.11	-3.99	77.67	740	14800	-4864	1160	14748	-3196	-274	214	-199	-1131	324	103	0
	0.09	-3.07	70.9	0.11	-3.96	77.62	812	14672	-5004	1012	14636	-3072	-259	75	-183	-1145	351	97	0
	0.09	-3.12	70.92	0.11	-3.94	77.65	988	14832	-4944	964	14740	-2940	-279	172	-220	-1126	321	95	0
	0.09	-3.09	70.94	0.11	-3.92	77.67	812	14820	-5028	992	14628	-3000	-284	129	-204	-1118	314	103	0
	0.1	-3.07	70.91	0.11	-3.87	77.62	732	14796	-5120	908	14692	-3156	-281	40	-190	-1167	368	89	0
	0.09	-3.09	70.89	0.1	-3.84	77.6	880	14752	-5016	1052	14676	-3144	-291	126	-197	-1173	342	103	0
	0.09	-3.05	70.88	0.09	-3.86	77.66	812	14752	-5128	988	14752	-2984	-310	74	-182	-1166	230	127	0
	0.08	-3.08	70.85	0.09	-3.9	77.72	920	14708	-5060	1120	14628	-2884	-315	67	-203	-1145	282	114	0
	0.06	-3.07	70.89	0.09	-3.93	77.73	824	14908	-4956	1228	14868	-3080	-346	129	-209	-1154	297	105	0
	0.05	-3.03	70.92	0.09	-3.91	77.76	724	14828	-4964	880	14680	-3120	-323	69	-191	-1154	284	170	0
	0.05	-3.04	70.92	0.08	-3.87	77.75	816	14840	-5004	800	14536	-2988	-276	-75	-190	-1203	246	193	0
	0.05	-3.09	70.94	0.08	-3.94	77.83	856	14732	-4932	1096	14708	-2736	-304	-18	-194	-1137	82	145	0
	0.06	-3.1	71.01	0.1	-4.09	77.9	760	14740	-4788	1132	14668	-2948	-290	84	-186	-1074	49	115	0
	0.07	-3.11	71.07	0.12	-4.12	77.86	896	14904	-5032	1096	14520	-3120	-253	52	-142	-1097	170	97	0
	0.08	-3.13	70.96	0.13	-4.06	77.72	892	14712	-5200	1000	14524	-3232	-272	-164	-138	-1144	225	103	0
	0.07	-3.21	70.91	0.12	-4.08	77.59	800	14752	-4960	1080	14660	-3112	-318	-244	-136	-1152	298	77	0
	0.07	-3.24	70.94	0.12	-4.08	77.61	888	14892	-4796	996	14688	-2940	-307	-145	-120	-1117	184	88	0
	0.08	-3.3	71.06	0.12	-4.12	77.68	1004	14856	-4868	1028	14736	-2952	-276	37	-188	-1112	116	92	0
	0.09	-3.27	71.13	0.13	-4.16	77.67	800	14808	-4940	1192	14684	-2960	-237	126	-193	-1144	223	70	0
	0.12	-3.21	71.18	0.12	-4.14	77.59	760	14888	-4752	1044	14664	-3252	-197	-25	-187	-1132	306	79	0
	0.15	-3.21	71.19	0.11	-4.06	77.56	948	14852	-5092	1024	14784	-2876	-181	-23	-192	-1162	367	47	0
	0.17	-3.19	71.08	0.11	-4.02	77.64	792	14884	-5148	1088	14704	-2872	-193	99	-206	-1160	299	89	0
	0.18	-3.16	70.99	0.12	-4	77.74	848	14936	-5076	964	14680	-2968	-231	59	-216	-1087	322	85	0
	0.18	-3.14	70.94	0.13	-3.92	77.73	800	14772	-5252	884	14708	-3100	-255	61	-207	-1117	359	71	0
	0.18	-3.11	70.92	0.13	-3.88	77.71	796	14756	-4932	964	14664	-3168	-253	61	-182	-1117	353	88	0
	0.18	-3.06	70.93	0.14	-3.84	77.71	604	14808	-5092	968	14680	-3020	-258	19	-199	-1122	257	90	0
	0.19	-3.05	70.94	0.14	-3.81	77.73	756	14660	-4924	928	14724	-3152	-223	1	-186	-1119	253	86	0
	0.2	-3.04	71.01	0.14	-3.79	77.74	800	14868	-4848	944	14628	-3144	-220	64	-187	-1130	238	91	0
	0.21	-3.01	71.03	0.14	-3.8	77.7	688	14756	-5000	1172	14656	-3100	-179	23	-180	-1127	267	76	0
	0.23	-2.99	71.01	0.14	-3.82	77.71	680	14800	-5032	1040	14704	-2964	-214	48	-175	-1105	330	86	0
	0.24	-2.97	70.97	0.15	-3.83	77.81	692	14760	-5224	984	14852	-2784	-232	85	-184	-1074	232	81	0
	0.24	-2.96	70.88	0.17	-3.83	77.85	704	14840	-5248	948	14732	-2948	-268	-90	-145	-1039	334	70	0
	0.22	-2.98	70.82	0.19	-3.74	77.77	736	14808	-5104	720	14584	-3156	-282	-91	-182	-1099	298	76	0
	0.2	-2.97	70.84	0.19	-3.72	77.69	712	14780	-5016	972	14692	-3140	-294	-72	-188	-1108	223	109	0
	0.19	-2.97	70.92	0.19	-3.72	77.71	776	14812	-4928	848	14688	-3048	-272	52	-182	-1084	161	106	0
	0.19	-2.97	70.91	0.19	-3.72	77.71	848	14764	-5040	964	14644	-3172	-261	140	-186	-1114	210	110	0
	0.19	-2.95	70.87	0.18	-3.7	77.65	832	14744	-4932	976	14684	-3152	-252	5	-186	-1154	301	109	0
	0.18	-2.97	70.87	0.17	-3.7	77.61	888	14876	-5104	952	14668	-3052	-262	90	-178	-1168	307	103	0
	0.18	-2.94	70.91	0.15	-3.7	77.61	880	14808	-5024	964	14780	-3068	-225	178	-201	-1145	314	74	0
	0.2	-2.85	70.99	0.14	-3.66	77.59	760	14856	-5032	892	14600	-3168	-182	275	-209	-1153	314	64	0
	0.22	-2.77	70.98	0.13	-3.63	77.56	636	14732	-5184	1000	14616	-3120	-156	250	-232	-1193	408	59	0
	0.25	-2.73	70.9	0.12	-3.6	77.58	736	14892	-5240	1024	14688	-3020	-189	136	-215	-1158	340	74	0
	0.25	-2.72	70.79	0.12	-3.58	77.61	812	14796	-5320	892	14712	-3048	-265	62	-158	-1148	360	22	0
	0.24	-2.72	70.78	0.12	-3.55	77.6	764	14792	-5016	1052	14720	-3124	-271	152	-185	-1142	438	57	0
	0.23	-2.69	70.8	0.12	-3.56	77.72	804	14964	-4928	1068	14748	-2896	-248	209	-224	-1097	417	86	0
	0.23	-2.64	70.82	0.15	-3.54	77.81	740	14840	-5076	848	14656	-2780	-218	201	-190	-1020	542	13	0
	0.23	-2.6	70.8	0.19	-3.42	77.8	652	14716	-5160	808	14676	-3172	-221	141	-157	-996	414	43	0
	0.24	-2.58	70.84	0.21	-3.32	77.7	736	14828	-5140	732	14640	-3316	-204	98	-157	-1065	416	74	0
	0.25	-2.56	70.9	0.22	-3.26	77.64	824	14808	-4756	932	14584	-3036	-175	151	-158	-1094	448	72	0
	0.28	-2.54	70.93	0.22	-3.25	77.68	760	14872	-5220	848	14688	-3012	-131	215	-119	-1081	359	96	0
	0.29	-2.55	70.87	0.23	-3.26	77.69	752	14720	-5120	948	14776	-2908	-173	248	-161	-1044	342	78	0
	0.28	-2.58	70.73	0.24	-3.24	77.62	864	14712	-5324	852	14724	-3340	-258	191	-172	-1095	410	68	0
	0.26	-2.58	70.64	0.23	-3.16	77.51	796	14848	-5256	776	14572	-3260	-289	58	-172	-1143	508	78	0
	0.23	-2.59	70.67	0.21	-3.12	77.53	792	14748	-5112	900	14748	-2920	-307	152	-163	-1162	434	126	0
	0.21	-2.56	70.67	0.2	-3.12	77.62	808	14724	-5148	828	14724	-2824	-290	340	-158	-1127	286	136	0
	0.19	-2.52	70.63	0.19	-3.16	77.7	844	14712	-5252	952	14764	-3168	-308	241	-168	-1140	356	194	0
	0.15	-2.51	70.59	0.17	-3.13	77.63	668	14728	-5160	824	14728	-3260	-350	76	-155	-1182	433	171	0
	0.12	-2.55	70.59	0.15	-3.13	77.58	764	14672	-5056	892	14648	-3108	-345	-21	-149	-1188	445	181	0
	0.1	-2.58	70.64	0.13	-3.13	77.63	648	14716	-4996	964	14604	-2952	-366	100	-110	-1180	313	193	0
	0.08	-2.6	70.67	0.12	-3.2	77.73	848	14676	-5028	932	14620	-2840	-333	153	-119	-1165	290	180	0
	0.06	-2.59	70.7	0.12	-3.29	77.8	748	14848	-5148	960	14772	-3076	-349	239	-151	-1125	296	177	0
	0.04	-2.56	70.67	0.11	-3.29	77.77	756	14840	-5176	972	14572	-3348	-359	61	-126	-1155	360	150	0
	0.03	-2.59	70.73	0.1	-3.29	77.72	752	14784	-4944	916	14668	-3068	-331	45	-108	-1175	421	149	0
	0.02	-2.62	70.75	0.09	-3.3	77.78	840	14772	-5060	972	14736	-3108	-346	159	-154	-1182	319	178	0
	0.02	-2.65	70.74	0.08	-3.33	77.83	916	14804	-5232	928	14672	-3092	-332	200	-150	-1159	260	192	0
	0	-2.64	70.68	0.07	-3.29	77.82	892	14756	-5252	776	14560	-3256	-382	210	-192	-1214	389	214	0
	-0.03	-2.62	70.7	0.05	-3.3	77.81	784	14868	-5056	1108	14748	-2992	-390	154	-166	-1225	463	195	0
	-0.04	-2.6	70.8	0.04	-3.32	77.85	668	14904	-4868	948	14712	-2964	-359	219	-164	-1175	414	190	0
	-0.03	-2.58	70.85	0.05	-3.35	77.92	824	14876	-5168	1084	14692	-2972	-293	164	-156	-1138	375	163	0
	-0.04	-2.59	70.81	0.06	-3.37	77.94	848	14864	-5312	1020	14676	-2920	-357	255	-154	-1121	480	172	0
	-0.06	-2.59	70.74	0.06	-3.33	77.93	776	14788	-5196	924	14644	-3136	-422	186	-120	-1153	465	163	0
	-0.08	-2.64	70.72	0.06	-3.29	77.88	824	14804	-5040	904	14764	-3128	-399	134	-209	-1179	481	193	0
	-0.1	-2.64	70.76	0.05	-3.3	77.88	804	14736	-4920	988	14544	-3000	-406	241	-212	-1211	390	206	0
	-0.1	-2.63	70.79	0.04	-3.36	77.88	916	14752	-5076	1104	14668	-3056	-375	269	-182	-1190	393	206	0
	-0.11	-2.61	70.79	0.03	-3.39	77.92	760	14828	-5008	1056	14716	-3020	-411	234	-149	-1183	447	186	0
	-0.12	-2.64	70.8	0.03	-3.38	77.92	904	14924	-4912	1052	14592	-3024	-428	169	-150	-1182	461	160	0
	-0.13	-2.65	70.82	0.03	-3.38	77.91	856	14804	-5032	1092	14668	-3020	-406	76	-122	-1210	469	153	0
	-0.13	-2.71	70.91	0.02	-3.44	77.94	880	14856	-4892	1048	14640	-2956	-363	142	-113	-1164	394	143	0
	-0.13	-2.68	70.94	0.03	-3.48	78	736	14752	-4952	1056	14744	-3016	-367	262	-141	-1149	340	143	0
	-0.12	-2.63	70.94	0.04	-3.48	77.94	776	14812	-5188	932	14708	-3076	-367	313	-146	-1176	369	141	0
	-0.13	-2.67	70.91	0.03	-3.5	77.9	920	14856	-5176	1096	14576	-3140	-425	259	-177	-1196	507	137	0
	-0.16	-2.66	70.87	0.02	-3.49	77.88	664	14820	-5172	1092	14712	-2972	-427	134	-143	-1202	436	140	0
	-0.18	-2.73	70.87	0.02	-3.51	77.93	1116	14808	-4920	936	14780	-2900	-465	247	-195	-1162	378	153	0
	-0.2	-2.66	70.89	0.02	-3.54	77.95	740	14984	-4848	1048	14712	-3096	-444	464	-212	-1147	326	155	0
	-0.2	-2.6	70.95	0.01	-3.55	77.91	800	14840	-4848	1028	14612	-3140	-398	289	-201	-1200	424	169	0
	-0.2	-2.6	71.06	0	-3.56	77.89	820	14856	-4608	1136	14740	-3008	-347	205	-163	-1226	521	139	0
	-0.18	-2.58	71.12	-0.02	-3.58	77.95	924	14760	-4904	1080	14732	-2840	-344	333	-188	-1199	427	186	0
	-0.17	-2.62	71.02	-0.03	-3.54	78.05	1040	14648	-5284	772	14596	-3188	-380	236	-227	-1232	296	291	0
	-0.17	-2.66	70.96	-0.03	-3.67	78.01	892	14880	-4928	1388	14528	-3124	-388	268	-272	-1201	226	218	0
	-0.17	-2.63	71.06	-0.03	-3.79	77.98	780	14840	-4608	1112	14692	-2924	-331	346	-235	-1160	405	121	0
	-0.15	-2.57	71.15	-0.02	-3.79	78.01	856	14828	-4836	948	14592	-3072	-278	286	-231	-1164	330	138	0
	-0.12	-2.56	71.14	-0.01	-3.77	77.99	704	14728	-5024	1068	14712	-3176	-292	144	-183	-1146	340	101	0
	-0.1	-2.59	71.18	-0.01	-3.79	77.95	836	14924	-4692	1080	14688	-3044	-304	153	-163	-1193	399	96	0
	-0.07	-2.61	71.32	0.01	-3.87	77.97	756	14884	-4760	1196	14700	-2916	-245	249	-168	-1086	383	82	0
	-0.02	-2.58	71.37	0.04	-3.9	77.99	840	14892	-4852	1104	14640	-2864	-188	207	-151	-1052	316	87	0
	0.03	-2.6	71.34	0.08	-3.91	77.97	748	14972	-4928	996	14668	-2952	-181	180	-142	-1032	406	20	0
	0.07	-2.62	71.39	0.13	-3.9	78.04	808	14892	-4800	1184	14724	-2744	-171	106	-108	-1026	430	85	0
	0.12	-2.7	71.42	0.17	-3.92	78.15	856	14944	-5080	996	14864	-2620	-130	188	-140	-954	251	91	0
	0.16	-2.72	71.42	0.23	-3.95	78.12	876	14812	-4892	1024	14616	-3248	-153	121	-138	-945	197	108	0
	0.2	-2.75	71.42	0.26	-3.93	77.98	796	14880	-4968	952	14616	-3280	-120	72	-116	-994	300	52	0
	0.26	-2.76	71.44	0.29	-3.93	77.91	688	14768	-4848	1100	14680	-3016	-56	93	-96	-998	302	79	0
	0.31	-2.79	71.43	0.32	-3.97	77.93	928	14872	-5144	1116	14732	-2796	-39	85	-94	-948	227	85	0
	0.36	-2.83	71.41	0.36	-4.01	77.95	944	14824	-5028	932	14804	-2904	-45	103	-82	-919	247	101	0
	0.39	-2.91	71.33	0.41	-4.03	77.94	972	14804	-5056	1044	14692	-3196	-95	234	-124	-919	170	88	0
	0.42	-2.92	71.24	0.44	-4.03	77.86	836	14832	-5160	1036	14624	-3128	-117	119	-125	-946	268	77	0
	0.44	-2.93	71.21	0.46	-3.99	77.79	788	14852	-4892	1004	14704	-3080	-102	64	-108	-966	292	88	0
	0.46	-2.94	71.27	0.48	-4.02	77.81	856	14760	-4980	1072	14752	-3016	-54	127	-111	-914	251	94	0
	0.49	-2.98	71.25	0.51	-3.99	77.77	940	14800	-5164	876	14712	-3288	-75	142	-75	-907	151	90	0
	0.51	-3.01	71.14	0.53	-3.99	77.63	884	14784	-5244	1160	14704	-3240	-120	9	-104	-962	320	41	0
	0.51	-3.07	71.09	0.53	-3.98	77.57	992	14800	-5036	1056	14744	-3064	-122	16	-123	-980	384	41	0
	0.53	-3.09	71.1	0.54	-3.95	77.56	944	14808	-5068	1108	14644	-3032	-83	133	-107	-965	266	90	0
	0.54	-3.08	71.1	0.56	-3.98	77.56	880	14792	-5020	1032	14584	-3124	-65	169	-97	-935	138	115	0
	0.56	-3.08	71.07	0.56	-3.97	77.51	1060	14732	-5216	1008	14552	-3304	-59	124	-106	-963	222	79	0
	0.57	-3.12	70.96	0.56	-3.96	77.44	856	14584	-5312	984	14572	-3332	-71	70	-114	-970	319	35	0
	0.57	-3.18	70.91	0.57	-3.97	77.42	992	14792	-5028	1156	14608	-2904	-97	-62	-85	-946	264	59	0
	0.58	-3.2	70.93	0.58	-4.02	77.49	888	14884	-5004	1156	14684	-2628	-94	143	-84	-913	190	98	0
	0.59	-3.22	70.89	0.61	-4	77.52	952	14684	-5304	1024	14556	-3136	-97	181	-81	-851	206	72	0
	0.59	-3.21	70.79	0.64	-3.97	77.44	920	14840	-5448	920	14644	-3468	-117	96	-67	-858	156	99	0
	0.58	-3.2	70.77	0.66	-3.94	77.27	836	14792	-5052	1060	14584	-3512	-118	118	-85	-933	267	55	0
	0.57	-3.2	70.86	0.65	-3.87	77.13	896	14760	-5052	808	14612	-3372	-107	-36	-56	-963	260	87	0
	0.59	-3.26	70.79	0.64	-3.82	77.08	996	14740	-5324	760	14560	-3460	-82	45	-90	-971	272	91	0
	0.58	-3.32	70.7	0.63	-3.8	77.03	1028	14728	-5280	1028	14640	-3448	-132	83	-73	-1010	284	74	0
	0.57	-3.37	70.64	0.61	-3.8	77.01	1052	14668	-5264	1148	14740	-3272	-154	119	-114	-1020	304	106	0
	0.56	-3.38	70.61	0.58	-3.8	77	912	14692	-5312	972	14548	-3324	-154	79	-102	-1008	288	111	0
	0.54	-3.41	70.53	0.57	-3.78	76.96	984	14800	-5256	908	14572	-3464	-159	66	-107	-1025	303	98	0
	0.53	-3.41	70.5	0.55	-3.8	76.95	936	14732	-5196	1032	14468	-3196	-158	57	-122	-1011	282	76	0
	0.52	-3.44	70.48	0.54	-3.82	76.96	944	14636	-5184	1040	14544	-3192	-167	130	-127	-972	224	71	0
	0.51	-3.42	70.45	0.54	-3.79	76.93	892	14736	-5272	832	14496	-3508	-150	72	-157	-1001	246	72	0
	0.5	-3.46	70.4	0.53	-3.74	76.84	980	14756	-5264	844	14592	-3532	-179	49	-142	-1041	301	49	0
	0.48	-3.49	70.35	0.5	-3.72	76.76	1052	14716	-5236	936	14568	-3528	-204	82	-167	-1085	263	83	0
	0.46	-3.5	70.29	0.47	-3.7	76.71	1004	14688	-5408	1004	14552	-3284	-174	143	-187	-1075	336	101	0
	0.44	-3.48	70.24	0.44	-3.71	76.75	932	14836	-5220	992	14652	-3160	-204	165	-181	-1054	327	68	0
	0.43	-3.49	70.17	0.43	-3.68	76.76	960	14732	-5308	836	14568	-3176	-232	135	-192	-1053	298	65	0
	0.39	-3.48	70.09	0.41	-3.65	76.7	1008	14752	-5332	960	14492	-3348	-261	82	-177	-1091	325	63	0
	0.36	-3.48	70.06	0.39	-3.63	76.66	868	14756	-5148	1040	14584	-3348	-259	61	-186	-1098	357	76	0
	0.34	-3.48	70.08	0.36	-3.66	76.67	944	14820	-5236	1040	14696	-3400	-231	178	-179	-1111	257	116	0
	0.34	-3.47	70.1	0.36	-3.63	76.69	968	14788	-5148	964	14644	-3180	-222	183	-187	-1097	477	36	0
	0.33	-3.43	70.06	0.34	-3.54	76.69	944	14764	-5456	852	14568	-3356	-231	16	-178	-1085	372	37	0
	0.32	-3.48	69.98	0.33	-3.5	76.63	1064	14652	-5412	920	14548	-3560	-263	86	-215	-1113	436	54	0
	0.3	-3.49	69.96	0.3	-3.45	76.56	1024	14736	-5264	904	14444	-3496	-279	125	-212	-1162	400	45	0
	0.29	-3.43	69.99	0.26	-3.38	76.53	828	14644	-5284	880	14576	-3444	-235	151	-203	-1175	327	80	0
	0.28	-3.4	69.97	0.23	-3.38	76.51	1032	14644	-5292	868	14572	-3532	-244	175	-187	-1196	315	111	0
	0.27	-3.39	69.95	0.19	-3.37	76.53	896	14708	-5348	824	14444	-3240	-251	154	-180	-1206	329	118	0
	0.26	-3.36	69.89	0.16	-3.38	76.6	864	14748	-5440	1020	14612	-3248	-279	62	-181	-1192	324	121	0
	0.24	-3.41	69.84	0.14	-3.39	76.65	1008	14672	-5388	1036	14632	-3116	-284	86	-199	-1199	361	106	0
	0.21	-3.38	69.8	0.12	-3.37	76.71	844	14664	-5364	848	14572	-3212	-331	89	-199	-1188	282	124	0
	0.17	-3.39	69.77	0.1	-3.36	76.72	1076	14732	-5572	804	14492	-3384	-361	123	-220	-1199	247	126	0
	0.14	-3.38	69.76	0.09	-3.38	76.72	988	14612	-5296	932	14600	-3296	-356	71	-210	-1197	271	146	0
	0.11	-3.38	69.77	0.08	-3.51	76.9	1000	14792	-5324	1160	14764	-2940	-373	78	-229	-1151	221	184	0
	0.08	-3.4	69.78	0.09	-3.53	76.99	964	14640	-5432	832	14624	-3264	-343	80	-187	-1107	347	128	0
	0.05	-3.4	69.79	0.09	-3.41	76.86	844	14688	-5220	664	14468	-3832	-362	39	-198	-1173	389	169	0
	0.03	-3.39	69.8	0.07	-3.37	76.78	904	14648	-5252	1064	14520	-3372	-371	65	-197	-1225	376	155	0
	0.02	-3.37	69.85	0.05	-3.38	76.84	816	14788	-5280	864	14616	-3128	-336	52	-178	-1210	284	171	0
	0.01	-3.4	69.9	0.04	-3.42	76.94	1064	14700	-5260	852	14600	-3164	-339	193	-163	-1187	226	200	0
	0	-3.35	69.89	0.03	-3.44	76.96	880	14660	-5264	924	14572	-3260	-365	216	-236	-1181	317	148	0
	-0.01	-3.33	69.89	0.03	-3.43	76.96	824	14792	-5192	928	14572	-3388	-372	76	-215	-1188	371	150	0
	-0.02	-3.31	69.91	0.03	-3.41	76.93	864	14808	-5240	996	14528	-3216	-380	142	-185	-1207	350	150	0
	-0.03	-3.29	69.93	0.02	-3.36	76.96	868	14676	-5376	756	14660	-3196	-379	140	-166	-1193	286	174	0
	-0.05	-3.27	69.85	0.01	-3.35	76.96	924	14644	-5316	824	14460	-3364	-382	132	-197	-1226	356	188	0
	-0.08	-3.3	69.81	0	-3.34	76.97	908	14676	-5308	1008	14620	-3296	-416	124	-223	-1212	330	173	0
	-0.11	-3.26	69.89	0	-3.4	77.04	800	14824	-4984	1008	14632	-3100	-437	70	-173	-1167	318	169	0
	-0.13	-3.25	70.04	0.01	-3.41	77.12	860	14672	-4892	996	14596	-3216	-365	164	-138	-1179	333	148	0
	-0.12	-3.25	70.11	0.01	-3.41	77.09	828	14700	-5232	840	14568	-3284	-339	18	-130	-1155	311	158	0
	-0.11	-3.29	70.13	0.01	-3.45	77.11	920	14716	-5264	1020	14712	-3128	-330	6	-145	-1165	230	187	0
	-0.1	-3.29	70.2	0.03	-3.58	77.23	828	14804	-5144	1124	14704	-2972	-318	46	-98	-1090	255	132	0
	-0.08	-3.32	70.2	0.06	-3.56	77.23	916	14640	-5224	844	14512	-3440	-298	4	-176	-1079	290	126	0
	-0.05	-3.4	70.14	0.07	-3.5	77.08	996	14744	-5368	836	14532	-3684	-283	-27	-271	-1156	307	144	0
	-0.04	-3.42	70.15	0.07	-3.52	76.98	876	14720	-5112	900	14596	-3360	-298	70	-199	-1153	323	143	0
	-0.02	-3.38	70.23	0.07	-3.54	77.02	824	14784	-5116	908	14596	-3148	-256	64	-158	-1153	240	131	0
	0	-3.37	70.24	0.07	-3.55	77.03	976	14676	-5356	924	14664	-3284	-261	163	-171	-1173	246	137	0
	0.01	-3.36	70.2	0.07	-3.58	76.96	900	14808	-5260	980	14548	-3324	-285	129	-143	-1166	367	110	0
	0.02	-3.35	70.24	0.07	-3.58	76.99	936	14836	-5280	1064	14588	-3128	-307	82	-128	-1130	405	101	0
	0.04	-3.32	70.26	0.08	-3.56	77.03	796	14804	-5360	956	14680	-3272	-245	91	-133	-1116	332	89	0
	0.04	-3.3	70.24	0.08	-3.51	77	812	14668	-5204	808	14620	-3500	-291	94	-134	-1149	326	123	0
	0.04	-3.31	70.19	0.08	-3.51	76.96	936	14700	-5088	1032	14644	-3252	-304	101	-165	-1162	326	118	0
	0.04	-3.3	70.17	0.07	-3.48	76.98	816	14768	-5248	912	14612	-3260	-311	67	-192	-1189	314	112	0
	0.05	-3.3	70.23	0.07	-3.51	77.01	984	14688	-5024	924	14692	-3052	-274	141	-191	-1146	320	113	0
	0.06	-3.26	70.24	0.07	-3.51	77.04	860	14740	-5152	904	14592	-3232	-250	158	-177	-1136	317	85	0
	0.07	-3.23	70.21	0.08	-3.51	77.06	848	14708	-5276	992	14708	-3140	-278	163	-180	-1157	355	133	0
	0.07	-3.23	70.21	0.08	-3.51	77.09	1004	14712	-5280	1008	14640	-3220	-289	100	-175	-1133	424	96	0
	0.08	-3.18	70.24	0.08	-3.48	77.05	768	14680	-5064	880	14604	-3248	-272	116	-164	-1136	481	94	0
	0.09	-3.16	70.28	0.08	-3.43	77.02	928	14680	-5164	1024	14560	-3300	-265	187	-140	-1134	415	101	0
	0.1	-3.14	70.23	0.08	-3.4	77.03	948	14636	-5376	836	14528	-3308	-263	208	-174	-1171	430	127	0
	0.09	-3.14	70.13	0.08	-3.34	77.03	960	14616	-5460	788	14512	-3276	-300	48	-186	-1166	445	118	0
	0.09	-3.17	70.13	0.07	-3.33	77.02	976	14816	-5092	1040	14616	-3240	-306	183	-164	-1154	391	129	0
	0.08	-3.13	70.17	0.08	-3.31	77.09	808	14788	-5220	860	14656	-2992	-298	166	-131	-1130	312	168	0
	0.07	-3.1	70.19	0.09	-3.36	77.19	932	14716	-5168	940	14528	-2992	-290	95	-124	-1088	265	150	0
	0.07	-3.12	70.18	0.11	-3.39	77.16	892	14736	-5168	992	14584	-3428	-315	110	-152	-1115	303	126	0
	0.07	-3.13	70.23	0.11	-3.42	77.2	856	14788	-5208	1000	14720	-3116	-324	113	-111	-1114	331	162	0
	0.07	-3.16	70.27	0.12	-3.45	77.19	912	14688	-5144	1032	14620	-3352	-266	35	-120	-1099	396	191	0
	0.07	-3.19	70.23	0.13	-3.42	77.2	1000	14708	-5140	844	14608	-3188	-318	111	-149	-1112	249	205	0
	0.07	-3.18	70.22	0.14	-3.47	77.19	988	14712	-5168	984	14600	-3272	-285	149	-132	-1112	260	161	0
	0.07	-3.19	70.27	0.14	-3.5	77.18	956	14748	-5076	956	14552	-3288	-269	139	-136	-1126	274	140	0
	0.08	-3.21	70.34	0.15	-3.54	77.15	1000	14856	-5116	884	14572	-3268	-263	127	-140	-1104	320	112	0
	0.1	-3.2	70.38	0.16	-3.54	77.2	892	14820	-5140	964	14600	-3196	-253	111	-139	-1090	263	128	0
	0.1	-3.2	70.38	0.17	-3.53	77.2	892	14820	-5140	800	14660	-3344	-253	111	-139	-1095	257	147	0
	0.09	-3.21	70.31	0.16	-3.52	77.12	980	14764	-5336	1012	14636	-3268	-301	95	-178	-1149	358	116	0
	0.09	-3.19	70.32	0.15	-3.54	77.15	832	14644	-5044	1124	14456	-3068	-278	229	-161	-1103	288	113	0
	0.1	-3.12	70.38	0.16	-3.58	77.23	880	14784	-4992	984	14680	-3076	-264	206	-152	-1070	223	116	0
	0.11	-3.12	70.4	0.18	-3.63	77.24	1000	14844	-5220	1132	14716	-3232	-246	281	-180	-1074	316	117	0
	0.13	-3.1	70.37	0.2	-3.63	77.2	856	14692	-5160	928	14608	-3304	-215	159	-148	-1054	380	120	0
	0.15	-3.11	70.37	0.21	-3.58	77.12	888	14724	-5176	1028	14604	-3392	-241	24	-133	-1077	407	76	0
	0.17	-3.13	70.34	0.22	-3.52	77.09	916	14728	-5292	888	14564	-3356	-199	149	-142	-1093	316	121	0
	0.18	-3.14	70.3	0.22	-3.57	77.06	1044	14840	-5380	1060	14668	-3252	-213	264	-152	-1059	290	111	0
	0.19	-3.12	70.26	0.24	-3.59	77.11	960	14760	-5264	936	14604	-3132	-255	66	-143	-1024	272	111	0
	0.18	-3.2	70.2	0.26	-3.61	77.13	1028	14696	-5252	992	14616	-3464	-261	209	-165	-1062	243	98	0
	0.17	-3.16	70.22	0.27	-3.61	77.09	648	14952	-5012	912	14640	-3320	-309	-159	-175	-1054	296	92	0
	0.17	-3.19	70.31	0.27	-3.59	77.04	844	14896	-5004	964	14692	-3396	-241	102	-153	-1083	177	110	0
	0.18	-3.22	70.24	0.27	-3.62	77	1024	14636	-5356	932	14552	-3500	-211	-121	-165	-1098	102	129	0
	0.18	-3.38	70.12	0.26	-3.75	76.96	1072	14704	-5304	1204	14564	-3208	-260	-48	-172	-1092	233	106	0
	0.17	-3.45	70.11	0.27	-3.76	76.98	936	14708	-5164	804	14520	-3200	-266	73	-203	-1072	190	89	0
	0.17	-3.44	70.13	0.27	-3.76	76.95	960	14668	-5180	904	14576	-3324	-236	98	-209	-1063	227	81	0
	0.18	-3.39	70.1	0.27	-3.74	76.85	900	14676	-5300	900	14484	-3444	-216	28	-222	-1107	248	61	0
	0.19	-3.41	70.08	0.25	-3.72	76.74	852	14716	-5420	908	14572	-3464	-230	69	-201	-1150	282	83	0
	0.19	-3.45	70.06	0.23	-3.69	76.69	956	14660	-5364	944	14532	-3344	-230	-99	-156	-1188	381	56	0
	0.19	-3.49	70.05	0.2	-3.63	76.67	948	14824	-5348	808	14532	-3328	-235	74	-206	-1159	420	38	0
	0.19	-3.45	70	0.19	-3.57	76.73	876	14824	-5312	800	14540	-3216	-251	133	-231	-1146	355	45	0
	0.19	-3.42	69.97	0.19	-3.58	76.73	860	14608	-5224	1096	14544	-3136	-242	88	-222	-1117	353	43	0
	0.19	-3.39	69.99	0.19	-3.58	76.75	756	14768	-5108	916	14588	-3140	-280	181	-209	-1075	357	-5	0
	0.2	-3.29	70.15	0.2	-3.55	76.79	656	14844	-5080	804	14652	-3252	-139	-239	-113	-1077	331	30	0
	0.23	-3.36	70.2	0.21	-3.52	76.76	952	14596	-5188	984	14548	-3324	-145	-37	-125	-1078	287	12	0
	0.25	-3.41	70.16	0.23	-3.6	76.75	876	14664	-5396	1188	14660	-3144	-158	-15	-184	-1050	334	21	0
	0.26	-3.42	70.08	0.25	-3.62	76.77	852	14624	-5396	928	14584	-3272	-205	-16	-177	-995	414	-34	0
	0.27	-3.41	69.94	0.28	-3.45	76.63	856	14628	-5424	708	14404	-3756	-250	-71	-204	-1048	413	-8	0
	0.25	-3.4	69.9	0.27	-3.36	76.48	836	14700	-5360	1068	14544	-3716	-280	-58	-186	-1083	566	-16	0
	0.25	-3.41	69.98	0.27	-3.3	76.4	904	14768	-5240	960	14604	-3428	-233	31	-180	-1094	727	-43	0
	0.24	-3.37	69.94	0.25	-3.1	76.39	876	14720	-5524	688	14504	-3484	-242	28	-152	-1129	687	-16	0
	0.23	-3.37	69.8	0.23	-2.9	76.41	900	14580	-5592	820	14616	-3260	-313	43	-203	-1197	687	-24	0
	0.19	-3.41	69.72	0.19	-2.8	76.44	980	14676	-5428	676	14576	-3308	-390	134	-232	-1223	616	27	0
	0.16	-3.37	69.75	0.15	-2.76	76.51	848	14744	-5080	884	14584	-3320	-364	119	-257	-1213	407	55	0
	0.13	-3.29	69.79	0.12	-2.8	76.59	876	14672	-5324	844	14524	-3308	-338	197	-272	-1204	288	65	0
	0.11	-3.19	69.66	0.1	-2.82	76.6	888	14740	-5724	640	14520	-3544	-374	271	-311	-1246	313	94	0
	0.07	-3.13	69.6	0.06	-2.81	76.56	792	14724	-5544	836	14676	-3528	-441	6	-240	-1292	372	95	0
	0.01	-3.16	69.57	0	-2.74	76.52	856	14772	-5388	624	14560	-3500	-452	-42	-244	-1342	351	128	0
	-0.06	-3.18	69.52	-0.06	-2.77	76.55	928	14696	-5516	776	14576	-3300	-499	-91	-263	-1389	337	138	0
	-0.1	-3.19	69.54	-0.1	-2.8	76.62	952	14704	-5144	936	14704	-3008	-511	163	-285	-1364	282	161	0
	-0.14	-3.14	69.61	-0.13	-2.86	76.68	752	14768	-5076	900	14460	-3232	-539	188	-286	-1327	259	159	0
	-0.18	-3.06	69.75	-0.17	-2.9	76.7	748	14656	-4972	992	14656	-3260	-458	155	-280	-1386	422	135	0
	-0.2	-3.03	69.84	-0.22	-2.94	76.79	716	14796	-5088	808	14568	-3120	-431	14	-244	-1350	446	145	0
	-0.2	-2.97	69.91	-0.23	-3.02	76.94	640	14676	-5188	1044	14752	-3024	-390	157	-256	-1287	332	128	0
	-0.2	-2.92	69.96	-0.22	-3.09	77.06	796	14808	-5136	960	14668	-2880	-385	34	-215	-1208	304	80	0
	-0.19	-2.97	70	-0.2	-3.16	77.16	824	14712	-5116	836	14556	-3096	-400	84	-221	-1203	319	83	0
	-0.19	-2.99	70.04	-0.18	-3.15	77.13	904	14860	-5208	824	14628	-3512	-355	112	-249	-1221	339	116	0
	-0.17	-2.96	70.13	-0.17	-3.15	77.12	592	14780	-5000	916	14676	-3268	-300	-11	-204	-1230	351	92	0
	-0.14	-2.97	70.22	-0.15	-3.22	77.13	772	14844	-5208	1104	14560	-3028	-271	65	-194	-1150	382	67	0
	-0.1	-2.95	70.26	-0.12	-3.29	77.16	812	14832	-5272	1048	14652	-2968	-261	165	-231	-1141	540	-2	0
	-0.06	-2.92	70.27	-0.09	-3.2	77.18	804	14712	-5176	660	14576	-3172	-245	137	-249	-1133	435	19	0
	-0.04	-2.93	70.22	-0.08	-3.1	77.14	892	14744	-5396	748	14644	-3288	-273	110	-243	-1211	405	26	0
	-0.02	-2.92	70.18	-0.08	-3.08	77.11	724	14828	-5084	936	14544	-3196	-271	49	-232	-1221	469	25	0
	0	-2.92	70.21	-0.07	-3.13	77.16	768	14756	-5116	1076	14688	-2936	-277	99	-254	-1157	366	41	0
	0.03	-2.89	70.24	-0.04	-3.21	77.29	724	14864	-5212	900	14664	-2940	-242	215	-256	-1109	301	36	0
	0.06	-2.84	70.23	-0.01	-3.16	77.3	628	14640	-5216	612	14624	-3296	-207	25	-235	-1114	246	56	0
	0.08	-2.81	70.21	0	-3.13	77.21	616	14636	-5164	840	14704	-3432	-233	-26	-198	-1155	366	30	0
	0.1	-2.82	70.21	0	-3.14	77.19	716	14840	-5132	780	14636	-3276	-215	56	-226	-1159	330	48	0
	0.11	-2.8	70.22	0.01	-3.13	77.24	716	14708	-5312	780	14668	-2996	-226	100	-197	-1123	226	76	0
	0.14	-2.79	70.2	0.03	-3.16	77.26	844	14756	-5296	808	14600	-3172	-197	104	-211	-1139	231	73	0
	0.15	-2.78	70.14	0.04	-3.17	77.2	832	14748	-5188	768	14648	-3484	-261	59	-202	-1143	316	64	0
	0.14	-2.81	70.11	0.04	-3.14	77.16	736	14784	-5192	860	14720	-3224	-292	3	-208	-1162	381	90	0
	0.13	-2.85	70.12	0.05	-3.17	77.22	704	14796	-5248	896	14704	-2980	-284	37	-231	-1096	308	86	0
	0.12	-2.79	70.13	0.08	-3.26	77.36	572	14784	-5232	1016	14676	-2880	-295	149	-228	-1049	281	81	0
	0.13	-2.74	70.12	0.12	-3.19	77.35	680	14832	-5252	736	14476	-3264	-238	77	-205	-1062	301	73	0
	0.13	-2.74	70.11	0.12	-3.09	77.19	756	14736	-5244	832	14516	-3656	-292	43	-198	-1148	412	46	0
	0.13	-2.75	70.09	0.11	-3.04	77.17	748	14704	-5212	900	14696	-3124	-282	-5	-206	-1180	404	75	0
	0.13	-2.76	70.13	0.1	-3.03	77.17	780	14844	-5084	812	14612	-3188	-267	146	-209	-1175	380	66	0
	0.13	-2.74	70.13	0.09	-3.03	77.2	884	14724	-5044	868	14652	-3136	-293	268	-229	-1159	388	78	0
	0.12	-2.68	70.11	0.08	-2.99	77.18	728	14708	-5176	768	14608	-3412	-290	273	-260	-1197	386	56	0
	0.12	-2.6	70.08	0.07	-2.9	77.15	684	14700	-5252	696	14556	-3252	-275	166	-246	-1227	384	55	0
	0.13	-2.55	70.16	0.05	-2.9	77.21	592	14768	-4968	716	14652	-2944	-249	26	-195	-1209	288	66	0
	0.14	-2.53	70.2	0.05	-2.97	77.36	584	14720	-5224	896	14708	-3016	-238	64	-159	-1127	139	106	0
	0.15	-2.51	70.22	0.08	-3.03	77.47	548	14816	-5268	756	14732	-3040	-233	2	-153	-1076	118	123	0
	0.16	-2.51	70.18	0.1	-3.05	77.53	608	14860	-5408	820	14720	-3032	-273	-106	-108	-1055	82	142	0
	0.15	-2.55	70.16	0.13	-3.05	77.54	616	14708	-5324	628	14584	-3212	-287	-220	-78	-1059	129	175	0
	0.14	-2.65	70.15	0.15	-3.09	77.52	752	14736	-5320	1072	14592	-3184	-289	-228	-34	-1076	159	156	0
	0.13	-2.7	70.23	0.17	-3.17	77.52	632	14700	-5116	968	14608	-3156	-269	23	-65	-1025	352	163	0
	0.13	-2.69	70.31	0.2	-3.12	77.59	692	14764	-5088	552	14584	-3168	-256	-19	-51	-1014	200	220	0
	0.13	-2.71	70.31	0.22	-3.09	77.61	688	14724	-5392	780	14580	-3220	-270	14	-13	-1048	171	231	0
	0.12	-2.74	70.28	0.24	-3.08	77.62	748	14648	-5256	740	14588	-3056	-305	-23	-23	-1057	269	204	0
	0.11	-2.74	70.3	0.25	-3.08	77.61	596	14780	-5284	744	14576	-3248	-340	-11	-44	-1056	246	231	0
	0.09	-2.71	70.33	0.26	-3.1	77.63	616	14572	-5264	736	14644	-3148	-309	-4	-51	-1052	144	219	0
	0.08	-2.71	70.35	0.28	-3.15	77.68	676	14748	-5336	800	14616	-3044	-315	-10	-37	-1041	77	261	0
	0.06	-2.78	70.34	0.29	-3.22	77.64	928	14856	-5460	816	14612	-3472	-379	23	-66	-1062	74	270	0
	0.02	-2.81	70.34	0.29	-3.26	77.58	740	14616	-5200	820	14584	-3296	-394	18	-99	-1057	238	212	0
	-0.01	-2.8	70.34	0.29	-3.25	77.55	724	14840	-5076	736	14608	-3236	-400	7	-87	-1098	289	241	0
	-0.03	-2.79	70.34	0.27	-3.22	77.53	800	14732	-5224	756	14496	-3272	-392	5	-112	-1117	165	289	0
	-0.05	-2.78	70.36	0.25	-3.25	77.52	796	14700	-4944	692	14568	-3232	-389	82	-149	-1156	197	271	0
	-0.06	-2.81	70.38	0.23	-3.34	77.51	836	14820	-5088	984	14628	-3060	-385	25	-112	-1135	215	212	0
	-0.08	-2.83	70.39	0.22	-3.36	77.53	680	14676	-5256	820	14636	-3256	-375	72	-154	-1129	213	177	0
	-0.09	-2.83	70.43	0.2	-3.35	77.41	804	14720	-5152	920	14540	-3496	-385	-79	-141	-1187	324	169	0
	-0.09	-2.86	70.51	0.18	-3.36	77.36	764	14808	-5148	936	14696	-3196	-379	139	-168	-1162	348	142	0
	-0.09	-2.84	70.53	0.16	-3.32	77.38	796	14648	-5012	832	14552	-3176	-322	184	-162	-1162	253	155	0
	-0.08	-2.79	70.51	0.13	-3.31	77.33	700	14784	-5128	972	14652	-3264	-326	150	-203	-1203	361	98	0
	-0.07	-2.72	70.51	0.11	-3.29	77.34	704	14836	-5192	760	14632	-3124	-359	167	-189	-1204	399	117	0
	-0.07	-2.68	70.48	0.09	-3.25	77.31	668	14768	-5260	860	14504	-3276	-333	267	-222	-1220	444	103	0
	-0.07	-2.64	70.45	0.06	-3.19	77.28	660	14760	-5276	820	14576	-3124	-325	153	-238	-1226	485	116	0
	-0.06	-2.57	70.46	0.04	-3.19	77.31	744	14808	-5124	944	14584	-3184	-313	218	-219	-1185	460	97	0
	-0.05	-2.53	70.49	0.04	-3.16	77.33	724	14744	-5144	804	14600	-3308	-293	241	-240	-1175	360	132	0
	-0.04	-2.49	70.47	0.03	-3.08	77.26	760	14816	-5256	708	14484	-3460	-313	193	-229	-1220	414	91	0
	-0.04	-2.5	70.42	0.01	-3.04	77.24	688	14812	-5140	1020	14688	-3196	-336	164	-237	-1221	462	105	0
	-0.04	-2.49	70.41	0	-3.04	77.31	696	14784	-5264	892	14632	-3248	-339	171	-234	-1188	368	112	0
	-0.03	-2.5	70.39	-0.01	-3.06	77.3	920	14852	-5056	800	14552	-3336	-301	116	-437	-1200	321	107	0
	-0.01	-2.46	70.41	-0.01	-3.09	77.28	760	14720	-5056	1008	14656	-3092	-280	466	-335	-1206	395	106	0
	0.01	-2.31	70.43	-0.01	-3.12	77.33	580	14904	-5140	860	14564	-2936	-243	387	-259	-1157	437	96	0
	0.04	-2.23	70.41	0	-3.05	77.42	632	14828	-5332	640	14684	-3168	-247	192	-228	-1172	394	115	0
	0.05	-2.27	70.35	0	-3.03	77.36	912	14684	-5384	852	14680	-3344	-306	186	-214	-1191	394	105	0
	0.04	-2.31	70.28	-0.01	-3.04	77.27	728	14696	-5288	812	14532	-3276	-340	347	-216	-1212	422	84	0
	0.02	-2.24	70.26	-0.02	-3	77.27	620	14712	-5152	640	14780	-3228	-328	101	-199	-1234	319	151	0
	0.02	-2.24	70.27	-0.04	-3.04	77.31	648	14720	-5092	884	14676	-3144	-318	213	-207	-1228	284	118	0
	0.01	-2.25	70.29	-0.05	-3.07	77.35	764	14776	-5352	904	14692	-3260	-334	213	-262	-1232	309	95	0
	0.01	-2.26	70.31	-0.06	-3.12	77.34	592	14752	-5228	1016	14720	-3248	-307	47	-220	-1213	299	104	0
	0.01	-2.3	70.38	-0.07	-3.14	77.32	608	14848	-5132	824	14712	-3208	-283	131	-212	-1235	445	75	0
	0.02	-2.33	70.38	-0.08	-3.1	77.28	896	14704	-5164	856	14640	-3268	-299	284	-253	-1242	525	54	0
	0.03	-2.27	70.37	-0.1	-2.96	77.29	604	14672	-5124	600	14684	-3056	-276	195	-247	-1266	414	109	0
	0.04	-2.26	70.4	-0.12	-2.95	77.36	692	14844	-5056	828	14640	-3044	-277	235	-216	-1269	469	101	0
	0.06	-2.22	70.45	-0.12	-2.98	77.47	648	14792	-5068	976	14796	-3004	-267	250	-208	-1198	397	64	0
	0.07	-2.22	70.42	-0.11	-3	77.5	556	14744	-5432	872	14624	-2912	-265	160	-192	-1167	370	70	0
	0.07	-2.23	70.43	-0.11	-3.01	77.53	828	14732	-4988	916	14716	-2948	-256	184	-187	-1166	352	43	0
	0.09	-2.24	70.47	-0.09	-3.05	77.55	600	14784	-4972	964	14632	-3000	-218	241	-209	-1156	360	58	0
	0.12	-2.2	70.47	-0.06	-3.03	77.54	620	14732	-5212	716	14668	-3216	-184	188	-191	-1131	291	108	0
	0.13	-2.21	70.44	-0.05	-3.07	77.54	736	14760	-5200	1008	14644	-3076	-237	94	-210	-1168	295	125	0
	0.14	-2.24	70.45	-0.03	-3.24	77.69	652	14972	-5076	1260	14760	-2700	-249	120	-200	-1114	312	219	0
	0.15	-2.26	70.46	0.03	-3.23	77.78	704	14936	-5064	860	14764	-3068	-192	277	-367	-1011	643	117	0
	0.17	-2.21	70.35	0.05	-3.01	77.67	664	14540	-5220	460	14384	-3516	-234	334	-376	-1110	388	174	0
	0.18	-2.1	70.3	0.06	-2.99	77.55	480	14768	-5080	856	14608	-3292	-199	259	-269	-1158	351	129	0
	0.19	-2.1	70.38	0.07	-3.02	77.61	840	14896	-5024	736	14744	-2880	-236	428	-257	-1124	235	103	0
	0.21	-1.97	70.41	0.09	-3.08	77.65	520	14672	-5080	860	14608	-3100	-187	423	-214	-1087	262	62	0
	0.22	-1.96	70.39	0.1	-3.1	77.6	684	14768	-5216	932	14660	-3188	-194	188	-138	-1105	438	22	0
	0.23	-2.01	70.38	0.12	-3.05	77.56	684	14760	-5236	800	14588	-3256	-215	164	-170	-1088	424	18	0
	0.23	-2	70.37	0.13	-2.97	77.57	596	14756	-5384	768	14740	-3036	-224	71	-127	-1125	298	61	0
	0.23	-2.08	70.35	0.13	-3	77.67	760	14792	-5284	712	14772	-2920	-260	96	-100	-1088	124	145	0
	0.22	-2.16	70.32	0.15	-3.09	77.72	764	14696	-5376	772	14540	-2992	-275	114	-151	-1089	66	184	0
	0.2	-2.18	70.26	0.16	-3.1	77.76	496	14736	-5364	748	14652	-3168	-298	-18	-130	-1092	53	215	0
	0.17	-2.25	70.21	0.16	-3.18	77.67	700	14796	-5320	1040	14488	-3236	-346	-124	-123	-1108	146	173	0
	0.15	-2.35	70.3	0.17	-3.24	77.64	736	14712	-4948	824	14652	-3032	-339	58	-120	-1119	282	161	0
	0.14	-2.4	70.44	0.17	-3.23	77.64	740	14844	-4956	840	14776	-3188	-328	174	-164	-1099	210	165	0
	0.13	-2.38	70.44	0.18	-3.25	77.62	644	14836	-5328	904	14652	-3088	-289	137	-148	-1088	315	119	0
	0.11	-2.34	70.49	0.2	-3.29	77.71	556	14904	-5076	1020	14776	-2980	-281	93	-128	-1051	314	129	0
	0.13	-2.37	70.54	0.22	-3.29	77.73	752	14644	-5176	920	14576	-3132	-232	-11	-77	-1020	343	88	0
	0.15	-2.43	70.48	0.24	-3.24	77.64	732	14648	-5212	860	14476	-3364	-205	-37	-78	-1038	353	82	0
	0.17	-2.51	70.49	0.26	-3.2	77.6	808	14656	-5216	764	14564	-3172	-207	19	-114	-1053	334	103	0
	0.19	-2.52	70.48	0.27	-3.17	77.61	684	14596	-5180	812	14672	-3152	-175	111	-112	-1033	200	130	0
	0.21	-2.56	70.49	0.28	-3.22	77.61	740	14828	-5208	844	14616	-3020	-215	-60	-116	-1054	222	100	0
	0.22	-2.6	70.48	0.29	-3.28	77.59	744	14828	-5248	1000	14600	-3084	-209	92	-132	-1015	247	120	0
	0.22	-2.61	70.46	0.32	-3.35	77.49	756	14744	-5276	1072	14632	-3444	-220	156	-146	-982	462	36	0
	0.22	-2.59	70.42	0.34	-3.24	77.31	716	14768	-5344	924	14488	-3652	-225	60	-151	-1033	715	-20	0
	0.23	-2.58	70.4	0.33	-3.05	77.2	708	14644	-5116	668	14596	-3328	-225	154	-198	-1071	652	16	0
	0.24	-2.52	70.41	0.32	-2.93	77.24	596	14744	-5048	600	14676	-3072	-188	267	-206	-1086	555	28	0
	0.24	-2.48	70.35	0.31	-2.84	77.29	644	14744	-5140	732	14636	-3308	-196	223	-189	-1102	398	68	0
	0.24	-2.47	70.3	0.29	-2.81	77.32	760	14624	-5256	748	14696	-3104	-247	151	-205	-1099	440	51	0
	0.23	-2.44	70.21	0.28	-2.78	77.35	548	14840	-5324	808	14664	-3212	-273	183	-198	-1088	417	71	0
	0.21	-2.44	70.14	0.27	-2.74	77.28	768	14816	-5412	748	14660	-3556	-291	124	-194	-1146	357	87	0
	0.17	-2.42	70.12	0.23	-2.71	77.2	560	14740	-5220	824	14640	-3416	-351	146	-195	-1213	368	152	0
	0.15	-2.42	70.13	0.2	-2.7	77.23	736	14784	-5308	640	14672	-3200	-343	7	-176	-1229	296	158	0
	0.11	-2.49	70.03	0.15	-2.7	77.24	816	14484	-5532	632	14484	-3356	-398	-37	-184	-1257	279	196	0
	0.05	-2.52	69.97	0.11	-2.75	77.26	672	14720	-5140	852	14640	-3328	-446	-93	-206	-1268	290	173	0
	0.01	-2.58	70.09	0.07	-2.85	77.32	700	14944	-4880	968	14656	-2968	-415	27	-222	-1239	287	205	0
	-0.01	-2.58	70.13	0.06	-2.9	77.38	688	14760	-5116	892	14620	-2912	-395	109	-220	-1188	240	153	0
	-0.02	-2.56	70.16	0.06	-2.97	77.4	628	14752	-5208	872	14524	-3184	-380	112	-224	-1138	347	106	0
	-0.04	-2.56	70.21	0.05	-2.98	77.34	792	14716	-5048	784	14516	-3252	-345	44	-216	-1173	430	81	0
	-0.03	-2.52	70.32	0.05	-2.94	77.35	560	14776	-4980	784	14592	-3104	-271	94	-180	-1172	359	109	0
	-0.01	-2.51	70.4	0.05	-2.97	77.38	668	14800	-5096	756	14760	-3032	-249	33	-164	-1171	345	106	0
	0.02	-2.54	70.4	0.05	-3.03	77.47	896	14904	-5316	804	14672	-3048	-251	106	-189	-1130	297	88	0
	0.03	-2.54	70.24	0.05	-3.02	77.46	696	14664	-5580	780	14688	-3300	-321	30	-194	-1174	281	91	0
	0.01	-2.59	70.15	0.04	-3.02	77.37	704	14660	-5396	776	14596	-3244	-389	-59	-209	-1213	322	100	0
	-0.01	-2.59	70.21	0.03	-3.04	77.34	696	14712	-5112	932	14612	-3332	-333	22	-211	-1197	326	97	0
	-0.02	-2.57	70.32	0.02	-3.04	77.29	600	14816	-5080	720	14672	-3176	-347	108	-238	-1210	404	98	0
	-0.02	-2.57	70.3	0.01	-3.02	77.3	700	14664	-5284	900	14624	-3096	-337	40	-235	-1209	384	96	0
	-0.02	-2.58	70.23	0	-3.05	77.29	672	14752	-5200	1196	14752	-3212	-356	-7	-263	-1178	510	21	0
	-0.03	-2.59	70.2	0.01	-3.07	77.33	588	14796	-5240	908	14660	-3048	-335	-3	-252	-1165	648	11	0
	-0.04	-2.55	70.25	0.02	-2.95	77.43	596	14728	-5056	724	14648	-2892	-353	89	-281	-1158	444	66	0
	-0.04	-2.52	70.26	0.03	-2.89	77.46	696	14740	-5080	796	14664	-3200	-340	107	-261	-1163	385	92	0
	-0.04	-2.47	70.33	0.03	-2.92	77.54	676	14856	-5080	940	14768	-2852	-280	102	-264	-1143	381	77	0
	-0.02	-2.41	70.38	0.05	-2.91	77.6	576	14784	-5200	784	14636	-3344	-271	196	-249	-1122	319	86	0
	-0.01	-2.39	70.33	0.06	-2.89	77.53	572	14752	-5180	732	14652	-3244	-283	8	-237	-1147	305	71	0
	-0.01	-2.38	70.33	0.05	-2.86	77.51	556	14796	-5108	780	14644	-3120	-336	1	-229	-1174	243	119	0
	0	-2.35	70.34	0.05	-2.9	77.52	588	14616	-5088	828	14612	-3168	-274	65	-223	-1185	157	112	0
	0.01	-2.32	70.35	0.04	-2.98	77.54	708	14840	-5152	852	14616	-3184	-297	-38	-202	-1166	164	117	0
	0	-2.35	70.31	0.04	-3.04	77.55	688	14764	-5452	740	14744	-3344	-360	158	-253	-1171	252	81	0
	-0.02	-2.35	70.24	0.03	-2.98	77.46	472	14652	-5360	584	14580	-3408	-389	-129	-222	-1221	260	119	0
	-0.05	-2.4	70.25	0.01	-2.96	77.35	692	14796	-5052	888	14644	-3400	-461	-145	-219	-1225	395	100	0
	-0.09	-2.46	70.25	-0.01	-2.95	77.39	704	14840	-4980	812	14724	-3028	-437	203	-290	-1228	344	120	0
	-0.13	-2.38	70.28	-0.02	-2.93	77.47	448	14816	-5128	692	14600	-3220	-463	204	-252	-1241	244	128	0
	-0.14	-2.31	70.36	-0.04	-2.92	77.51	436	14728	-5036	872	14728	-2964	-392	166	-270	-1257	383	110	0
	-0.13	-2.22	70.48	-0.07	-2.94	77.55	532	14852	-4952	832	14664	-3068	-336	134	-230	-1259	446	115	0
	-0.11	-2.16	70.54	-0.08	-2.91	77.59	492	14832	-5108	756	14624	-3096	-297	101	-192	-1272	471	81	0
	-0.09	-2.12	70.55	-0.1	-2.86	77.6	584	14772	-5140	712	14544	-3136	-291	137	-197	-1239	463	84	0
	-0.08	-2.08	70.59	-0.11	-2.86	77.69	548	14896	-5036	768	14800	-2840	-305	359	-228	-1227	334	103	0
	-0.06	-1.98	70.54	-0.1	-2.86	77.81	524	14788	-5236	636	14728	-2984	-283	231	-217	-1189	216	159	0
	-0.06	-1.96	70.48	-0.1	-2.87	77.81	512	14704	-5308	572	14640	-3292	-372	66	-200	-1242	213	140	0
	-0.07	-2	70.49	-0.1	-2.96	77.82	660	14796	-5164	1072	14784	-2992	-364	24	-200	-1192	239	143	0
	-0.07	-2.03	70.59	-0.08	-3.05	77.9	552	14856	-4992	888	14728	-2940	-325	-16	-177	-1147	269	116	0
	-0.06	-2.05	70.66	-0.05	-3	77.97	552	14796	-5052	648	14688	-3136	-310	14	-181	-1128	138	161	0
	-0.05	-2.04	70.65	-0.04	-3.04	77.9	548	14768	-5124	976	14600	-3148	-329	56	-187	-1146	278	140	0
	-0.04	-2.03	70.7	-0.03	-3.05	77.93	544	14784	-5040	808	14780	-3028	-288	72	-182	-1155	280	146	0
	-0.03	-2.02	70.75	-0.01	-3.09	77.98	568	14824	-5088	792	14728	-3024	-277	52	-166	-1135	211	151	0
	-0.02	-2.01	70.72	0.01	-3.11	78.02	584	14824	-5140	912	14664	-3112	-293	89	-167	-1128	242	162	0
	-0.01	-2.01	70.68	0.03	-3.16	78.05	668	14928	-5268	1008	14704	-2644	-320	-43	-142	-1103	205	169	0
	-0.02	-2.05	70.68	0.06	-3.16	78.18	564	14868	-5292	788	14792	-2968	-360	26	-149	-1052	54	168	0
	-0.03	-2.1	70.65	0.09	-3.17	78.14	568	14688	-5136	552	14608	-3368	-355	-175	-124	-1056	13	188	0
	-0.05	-2.15	70.65	0.11	-3.23	77.97	548	14684	-5088	736	14572	-3516	-388	-126	-145	-1096	48	187	0
	-0.05	-2.17	70.73	0.13	-3.32	77.88	444	14708	-4868	920	14756	-3316	-351	-122	-134	-1079	106	176	0
	-0.05	-2.22	70.81	0.14	-3.3	77.83	564	14688	-5016	688	14632	-3220	-336	-4	-144	-1111	205	159	0
	-0.05	-2.24	70.81	0.14	-3.23	77.76	716	14776	-5232	836	14664	-3328	-350	56	-180	-1160	337	128	0
	-0.06	-2.21	70.82	0.12	-3.2	77.76	564	14892	-5040	824	14620	-3036	-364	-14	-180	-1178	349	151	0
	-0.07	-2.2	70.82	0.11	-3.15	77.76	440	14748	-5096	688	14712	-3164	-375	115	-193	-1182	348	184	0
	-0.08	-2.13	70.76	0.09	-3.08	77.84	484	14796	-5144	856	14636	-3000	-399	-19	-191	-1194	284	179	0
	-0.1	-2.14	70.78	0.09	-3.09	77.94	576	15028	-4892	736	14612	-2780	-436	93	-189	-1146	290	169	0
	-0.11	-2.12	70.89	0.1	-3.11	78.02	604	14844	-4812	796	14740	-3008	-376	121	-195	-1087	243	169	0
	-0.11	-2.05	70.9	0.1	-3.09	77.95	380	14836	-5128	700	14680	-3212	-331	36	-181	-1150	355	124	0
	-0.1	-2.04	70.85	0.09	-3.04	77.88	684	14888	-5236	888	14656	-3084	-381	-18	-201	-1169	386	143	0
	-0.11	-2.03	70.83	0.09	-3.03	77.93	532	14844	-5080	856	14736	-2964	-377	75	-167	-1136	224	155	0
	-0.12	-2.03	70.91	0.09	-3.05	77.99	628	14804	-5016	784	14560	-2892	-418	18	-160	-1136	208	150	0
	-0.13	-2.05	70.97	0.1	-3.08	78.02	596	14832	-4956	904	14680	-3036	-405	125	-158	-1136	189	165	0
	-0.14	-2.04	70.97	0.1	-3.11	78.02	496	14788	-5008	736	14580	-3252	-377	1	-146	-1146	128	241	0
	-0.14	-2.02	71	0.1	-3.2	77.96	500	14780	-5076	888	14552	-3292	-361	-71	-157	-1164	195	201	0
	-0.14	-2.04	71.06	0.1	-3.24	77.88	556	14864	-5052	956	14716	-3212	-359	-7	-157	-1175	322	157	0
	-0.13	-2.06	71.1	0.08	-3.16	77.83	536	14708	-4888	756	14536	-3192	-309	107	-156	-1196	438	132	0
	-0.12	-2.07	71.16	0.06	-3.09	77.81	564	14796	-4792	920	14640	-3044	-321	73	-165	-1210	542	124	0
	-0.1	-2.06	71.22	0.03	-3	77.81	532	14936	-4868	780	14720	-3292	-279	302	-187	-1256	533	121	0
	-0.07	-1.98	71.26	-0.01	-2.9	77.78	576	14776	-4960	788	14640	-3136	-262	260	-146	-1297	524	164	0
	-0.04	-1.92	71.27	-0.05	-2.84	77.84	560	14980	-4972	808	14800	-2892	-288	364	-211	-1277	529	132	0
	-0.03	-1.81	71.19	-0.07	-2.81	77.94	500	14964	-5104	796	14732	-2868	-280	527	-244	-1248	496	131	0
	-0.02	-1.68	71.13	-0.08	-2.79	77.98	508	14716	-5212	780	14752	-3000	-300	394	-203	-1231	550	99	0
	-0.02	-1.61	71.11	-0.09	-2.73	78	344	14796	-4924	732	14696	-3100	-328	238	-168	-1239	503	102	0
	-0.01	-1.6	71.11	-0.1	-2.69	77.97	504	14792	-5056	752	14712	-3156	-310	190	-174	-1267	451	129	0
	-0.01	-1.59	71.14	-0.12	-2.69	78	528	14928	-4984	832	14852	-2940	-308	222	-163	-1255	362	158	0
	0.01	-1.59	71.2	-0.12	-2.77	78.09	600	14980	-5000	992	14748	-2776	-271	144	-152	-1217	306	157	0
	0.02	-1.59	71.18	-0.11	-2.86	78.23	532	14800	-5068	916	14768	-2800	-299	392	-197	-1172	320	131	0
	0.02	-1.56	71.11	-0.1	-2.86	78.22	516	14796	-5028	664	14588	-3088	-324	207	-174	-1212	311	163	0
	0.03	-1.58	71.11	-0.1	-2.89	78.14	568	14752	-5104	1092	14680	-3184	-313	209	-170	-1216	369	204	0
	0.03	-1.55	71.15	-0.09	-2.93	78.12	520	14880	-4852	900	14772	-3016	-287	293	-152	-1170	521	146	0
	0.04	-1.55	71.15	-0.07	-2.85	78.21	592	14960	-5192	664	14760	-2920	-269	447	-170	-1155	397	208	0
	0.05	-1.5	71.1	-0.07	-2.83	78.15	516	14796	-5288	728	14624	-3268	-308	320	-127	-1219	486	187	0
	0.04	-1.5	71.09	-0.08	-2.81	78.11	432	14800	-5052	924	14672	-3224	-322	112	-97	-1282	578	226	0
	0.03	-1.56	71.13	-0.1	-2.84	78.17	548	14816	-5048	984	14624	-2816	-336	-16	-68	-1251	446	219	0
	0.03	-1.58	71.22	-0.09	-2.94	78.37	460	14984	-4832	960	14872	-2564	-312	147	-71	-1162	306	222	0
	0.03	-1.61	71.24	-0.08	-2.96	78.44	656	14864	-5060	864	14808	-2552	-329	132	-73	-1129	266	231	0
	0.02	-1.64	71.21	-0.07	-2.96	78.43	720	14848	-5136	836	14752	-3256	-375	185	-133	-1149	395	214	0
	-0.01	-1.74	71.16	-0.06	-2.92	78.28	688	14772	-5164	876	14640	-3428	-421	26	-134	-1226	424	226	0
	-0.05	-1.82	71.14	-0.08	-2.92	78.19	636	14720	-5012	816	14704	-3256	-417	9	-156	-1275	336	275	0
	-0.07	-1.86	71.15	-0.11	-3.01	78.25	736	14744	-4904	976	14840	-2828	-439	355	-176	-1260	253	271	0
	-0.09	-1.81	71.2	-0.11	-3.1	78.33	688	14808	-4888	888	14744	-2852	-408	346	-169	-1231	313	230	0
	-0.11	-1.79	71.21	-0.12	-3.13	78.38	656	14804	-5004	816	14760	-2956	-385	240	-136	-1261	384	242	0
	-0.11	-1.77	71.23	-0.13	-3.14	78.38	508	14848	-4964	1036	14664	-2972	-365	31	-88	-1263	479	233	0
	-0.12	-1.83	71.32	-0.12	-3.16	78.51	708	14864	-4856	872	14772	-2532	-381	104	-97	-1174	410	218	0
	-0.13	-1.87	71.37	-0.09	-3.18	78.61	756	14828	-5028	860	14848	-2792	-375	381	-119	-1129	324	234	0
	-0.14	-1.78	71.33	-0.06	-3.19	78.59	456	14736	-5172	904	14748	-3160	-426	280	-102	-1156	359	223	0
	-0.15	-1.82	71.32	-0.06	-3.16	78.48	576	14800	-5204	936	14724	-3120	-432	-88	-54	-1209	516	201	0
	-0.17	-1.95	71.38	-0.07	-3.15	78.47	772	14980	-4860	1052	14796	-2900	-421	-46	-49	-1218	527	198	0
	-0.18	-2	71.42	-0.07	-3.14	78.49	712	14892	-4948	940	14744	-2884	-391	62	-92	-1216	481	227	0
	-0.19	-2.11	71.52	-0.07	-3.19	78.55	1080	15140	-4764	1156	14848	-2604	-441	375	-259	-1197	499	201	0
	-0.21	-1.99	71.59	-0.06	-3.23	78.66	596	14860	-4780	1004	14768	-2676	-427	899	-275	-1186	375	262	0
	-0.2	-1.83	71.51	-0.06	-3.26	78.64	412	14720	-5100	996	14620	-3164	-376	684	-259	-1184	378	231	0
	-0.19	-1.66	71.44	-0.07	-3.27	78.54	576	14948	-5008	1012	14656	-2984	-368	132	-117	-1235	460	238	0
	-0.19	-1.7	71.41	-0.08	-3.28	78.53	704	14932	-5152	940	14860	-3016	-396	271	-96	-1255	454	261	0
	-0.19	-1.78	71.4	-0.1	-3.24	78.51	932	14840	-4904	1000	14700	-3000	-400	220	-149	-1288	525	252	0
	-0.21	-1.92	71.43	-0.13	-3.22	78.5	1120	14968	-4656	1064	14664	-2920	-487	771	-268	-1329	606	273	0
	-0.23	-1.76	71.43	-0.17	-3.17	78.49	688	14844	-4916	996	14620	-2852	-467	838	-342	-1340	612	275	0
	-0.25	-1.53	71.35	-0.21	-3.18	78.49	552	14888	-5168	1144	14764	-3244	-487	668	-219	-1385	638	292	0
	-0.28	-1.51	71.31	-0.24	-3.14	78.47	660	14912	-5044	948	14828	-3036	-518	451	-168	-1382	801	334	0
	-0.3	-1.56	71.34	-0.29	-3	78.58	856	14948	-4944	968	14768	-2612	-480	227	-163	-1421	675	352	0
	-0.32	-1.66	71.39	-0.35	-2.99	78.78	920	14876	-4744	1036	14804	-2600	-488	582	-273	-1434	499	422	0
	-0.32	-1.55	71.47	-0.38	-3.15	79.07	572	14956	-4732	1268	14884	-2164	-445	844	-306	-1382	116	485	0
	-0.32	-1.35	71.55	-0.4	-3.2	79.54	404	14868	-4796	480	14904	-1884	-400	606	-191	-1381	-585	642	0
	-0.3	-1.33	71.68	-0.38	-3.7	80.02	416	15004	-4732	1472	14736	-2276	-386	297	-55	-1210	-1204	575	0
	-0.28	-1.46	71.83	-0.32	-4.47	80	756	15052	-4672	1740	14780	-2320	-337	-140	10	-1038	-723	374	0
	-0.24	-1.66	71.89	-0.21	-4.96	79.88	868	14884	-4884	1612	14824	-2684	-308	-19	-53	-863	-521	207	0
	-0.19	-1.81	71.98	-0.06	-5.27	79.65	784	14872	-4512	1248	14868	-2960	-198	263	-86	-829	-383	164	0
	-0.12	-1.92	72.11	0.06	-5.38	79.49	876	15008	-4592	920	14900	-2920	-161	286	-113	-882	-527	180	0
	-0.02	-1.87	72.15	0.14	-5.48	79.29	468	14840	-4812	1208	14852	-3076	-66	192	-41	-953	-712	125	0
	0.07	-1.96	72.17	0.19	-5.68	78.98	712	14868	-4720	1544	14636	-3264	-6	-234	57	-934	-305	6	0
	0.17	-2.17	72.22	0.25	-5.73	78.59	812	14860	-4804	1328	14712	-3220	35	-247	47	-941	164	-107	0
	0.27	-2.43	72.2	0.29	-5.63	78.25	956	14892	-4900	1308	14736	-3312	29	-302	-8	-925	594	-235	0
	0.35	-2.62	72.13	0.36	-5.38	77.79	924	14764	-4816	1380	14696	-3324	8	183	-119	-918	1095	-286	0
	0.41	-2.67	72.02	0.37	-4.78	77.89	924	14764	-5056	296	14792	-2656	-21	209	-168	-1017	750	-78	0
	0.46	-2.69	71.91	0.38	-4.49	78.14	824	14920	-4988	848	15052	-2560	-40	253	-201	-1038	209	100	0
	0.48	-2.68	71.85	0.38	-4.47	78.28	836	14780	-5116	1024	14752	-2480	-60	434	-242	-1005	239	140	0
	0.5	-2.54	71.72	0.4	-4.43	78.24	620	14724	-5192	1108	14660	-3156	-100	181	-180	-980	448	48	0
	0.51	-2.54	71.64	0.41	-4.34	78.09	640	14832	-5160	1240	14716	-3044	-92	33	-140	-977	611	-20	0
	0.53	-2.53	71.61	0.43	-4.18	78.08	584	14868	-5096	936	14724	-2900	-85	1	-95	-982	608	8	0
	0.53	-2.65	71.56	0.44	-4.01	78.1	1008	14728	-5020	928	14756	-2824	-132	-296	-57	-979	443	24	0
	0.51	-2.87	71.51	0.45	-3.96	78.13	1124	14948	-5052	1008	14728	-2788	-198	165	-175	-966	454	-13	0
	0.48	-2.86	71.41	0.46	-3.95	78.16	724	14836	-5192	964	14624	-2812	-206	92	-189	-968	470	27	0
	0.45	-2.8	71.37	0.49	-3.91	78.12	528	14820	-4988	988	14764	-2928	-250	-188	-88	-955	406	18	0
	0.43	-2.93	71.44	0.5	-3.89	78.07	900	14852	-4648	1072	14720	-3032	-220	-171	-88	-945	376	1	0
	0.43	-2.94	71.5	0.52	-3.85	78.01	648	14888	-4904	984	14776	-3144	-143	-33	-94	-941	480	-2	0
	0.45	-2.92	71.47	0.53	-3.72	77.96	800	14756	-4852	824	14732	-2968	-83	-198	-125	-965	452	11	0
	0.46	-3.05	71.4	0.54	-3.65	77.93	1076	14792	-5084	1068	14632	-2676	-144	373	-220	-931	572	-31	0
	0.47	-2.89	71.31	0.56	-3.65	77.96	520	14796	-5200	1016	14724	-2876	-99	270	-176	-897	609	-13	0
	0.49	-2.83	71.22	0.59	-3.52	77.99	636	14836	-5140	884	14632	-3104	-62	-68	-193	-895	509	56	0
	0.49	-2.9	71.09	0.6	-3.42	77.92	964	14700	-5144	952	14768	-3148	-188	149	-192	-933	537	33	0
	0.47	-2.79	71.08	0.62	-3.36	77.93	536	14784	-5068	960	14700	-2548	-156	25	-111	-868	498	-10	0
	0.48	-2.83	71.23	0.64	-3.45	77.92	880	15064	-4788	1048	14636	-2880	-136	-381	-36	-885	335	51	0
	0.48	-2.89	71.27	0.66	-3.5	77.92	1156	14984	-4864	1248	14704	-3084	-148	379	-129	-807	228	109	0
	0.48	-2.8	71.23	0.72	-3.61	77.76	544	14704	-5072	1136	14556	-2700	-166	-40	-75	-769	719	-87	0
	0.48	-2.86	71.21	0.76	-3.49	77.7	792	14720	-5132	952	14576	-2912	-156	-210	-21	-782	613	-47	0
	0.47	-2.93	71.18	0.8	-3.5	77.78	868	14748	-5140	1000	14896	-2980	-142	54	-69	-773	224	42	0
	0.47	-2.93	71.18	0.87	-3.51	77.77	724	14956	-5204	960	14752	-3140	-150	-60	-36	-666	261	-43	0
	0.46	-2.97	71.1	0.91	-3.37	77.65	764	14860	-5492	736	14768	-2980	-175	-224	-22	-752	397	14	0
	0.42	-3.15	70.9	0.92	-3.27	77.47	1020	14620	-5540	728	14496	-3520	-300	-82	-135	-861	599	67	0
	0.36	-3.05	70.78	0.91	-3.12	77.27	460	14748	-5304	1056	14464	-3196	-354	-123	-122	-885	724	22	0
	0.3	-3.01	70.82	0.88	-3.08	77.21	688	14724	-5032	976	14568	-3156	-337	12	-75	-925	567	60	0
	0.26	-3.04	70.95	0.86	-3.15	77.23	1056	14888	-4576	1136	14608	-3236	-334	234	-121	-880	418	115	0
	0.23	-2.97	71.07	0.86	-3.24	77.14	684	14848	-4920	1056	14604	-3428	-247	298	-88	-867	690	24	0
	0.24	-2.95	71.1	0.85	-3.12	77.03	644	14720	-4980	624	14632	-3484	-233	-192	-47	-964	702	57	0
	0.24	-3.1	71.14	0.79	-3.03	76.98	916	14928	-4972	1168	14784	-3064	-236	-168	-38	-1053	571	173	0
	0.22	-3.19	71.03	0.74	-3.17	77.01	844	14768	-5544	1288	14752	-3192	-301	0	-79	-1003	781	146	0
	0.19	-3.18	70.84	0.72	-3.12	77.04	800	14804	-5468	888	14544	-3256	-368	7	-121	-967	711	114	0
	0.16	-3.16	70.77	0.69	-2.98	76.91	852	14816	-5180	936	14472	-3584	-367	35	-127	-1035	847	71	0
	0.11	-3.15	70.7	0.65	-2.85	76.81	708	14940	-5360	996	14576	-3288	-439	39	-162	-1069	911	73	0
	0.07	-3.03	70.73	0.61	-2.71	76.74	380	14668	-4832	840	14624	-3292	-376	-180	-72	-1060	923	63	0
	0.07	-3.02	70.85	0.57	-2.68	76.86	496	14940	-4644	1116	14696	-2748	-254	-274	-27	-1092	732	133	0
	0.08	-3.18	70.98	0.55	-2.87	77.09	1028	14808	-4752	1488	14668	-2748	-292	-86	-15	-931	746	34	0
	0.08	-3.32	71.09	0.59	-2.9	77.29	980	14840	-4928	1112	14688	-2732	-289	-97	-31	-820	804	34	0
	0.07	-3.28	71.16	0.66	-2.86	77.25	636	14992	-5048	1160	14608	-3328	-330	-154	-21	-733	713	-17	0
	0.06	-3.33	71.14	0.73	-2.92	77.01	992	14760	-5196	1364	14556	-3652	-356	-105	-99	-689	1035	-88	0
	0.04	-3.3	71.12	0.78	-2.87	76.75	576	14768	-5168	1192	14480	-4052	-371	23	-41	-773	1295	-87	0
	0.04	-3.21	71.15	0.79	-2.55	76.43	720	14844	-4972	716	14620	-3808	-304	-40	18	-974	1205	23	0
	0.04	-3.32	71.21	0.73	-2.23	76.35	1248	14872	-5148	572	14548	-3376	-337	-43	-12	-1070	990	76	0
	0	-3.4	71.09	0.64	-2.11	76.38	1140	14808	-5560	768	14548	-3728	-471	275	-118	-1194	904	193	0
	-0.07	-3.38	70.9	0.55	-2.14	76.37	944	14764	-5496	1076	14560	-3348	-545	85	-139	-1287	789	250	0
	-0.14	-3.3	70.83	0.44	-2.35	76.45	784	14684	-5192	1488	14684	-3264	-570	312	-169	-1265	736	254	0
	-0.21	-3.17	70.78	0.38	-2.57	76.46	792	14608	-5164	1276	14488	-3188	-602	323	-194	-1211	862	189	0
	-0.28	-3.03	70.8	0.32	-2.53	76.48	688	14768	-4944	952	14620	-3548	-607	357	-188	-1268	790	232	0
	-0.35	-2.93	70.86	0.25	-2.43	76.47	972	15236	-4844	788	14444	-3396	-657	496	-261	-1316	800	223	0
	-0.42	-2.82	70.88	0.14	-2.37	76.54	860	14912	-5224	732	14304	-3596	-666	507	-220	-1378	692	312	0
	-0.49	-2.83	70.76	0.05	-2.5	76.67	952	14768	-5140	1244	14396	-3244	-763	97	-161	-1414	479	332	0
	-0.6	-2.9	70.74	-0.02	-2.69	76.77	900	14892	-5024	1180	14548	-2900	-827	254	-221	-1403	474	295	0
	-0.68	-2.85	70.91	-0.1	-2.9	76.86	1024	15012	-4664	1192	14524	-3260	-726	476	-245	-1448	269	351	0
	-0.73	-2.79	71.03	-0.19	-3.13	76.85	884	14988	-4736	1148	14496	-3376	-741	476	-242	-1466	193	374	0
	-0.76	-2.74	71.2	-0.25	-3.25	76.84	892	14924	-4668	840	14460	-3500	-661	327	-230	-1521	176	370	0
	-0.76	-2.67	71.47	-0.37	-3.39	76.87	820	15116	-4332	1032	14476	-3348	-543	409	-240	-1649	-47	415	0
	-0.71	-2.64	71.73	-0.5	-3.59	76.88	1000	14940	-4388	904	14520	-3260	-429	303	-185	-1753	-298	443	0
	-0.65	-2.67	71.83	-0.62	-3.85	76.96	832	14944	-4536	1252	14540	-3284	-369	329	-193	-1781	-327	459	0
	-0.57	-2.66	71.89	-0.76	-4.25	77.06	896	14964	-4696	1472	14708	-3204	-318	491	-228	-1832	-277	480	0
	-0.5	-2.65	71.9	-0.88	-4.64	77.21	1072	14972	-4744	1436	14672	-2872	-346	470	-211	-1751	-227	453	0
	-0.45	-2.66	71.84	-0.94	-5	77.38	1004	14832	-4936	1760	14744	-2788	-376	551	-297	-1657	-93	441	0
	-0.41	-2.53	71.78	-0.96	-5.23	77.54	696	14912	-4940	1636	14680	-2452	-326	586	-282	-1528	-158	337	0
	-0.35	-2.4	71.85	-0.91	-5.69	77.92	736	14980	-4616	1984	14712	-1668	-268	505	-234	-1291	-350	321	0
	-0.28	-2.35	71.92	-0.78	-6.13	78.26	988	14956	-4712	2064	15036	-1892	-258	383	-210	-999	-651	244	0
	-0.23	-2.38	71.82	-0.57	-6.58	78.32	812	14796	-4988	1596	14836	-2884	-260	262	-202	-781	-520	129	0
	-0.2	-2.44	71.76	-0.38	-6.57	78.11	912	15028	-4876	1088	14696	-3536	-299	114	-170	-803	-294	40	0
	-0.15	-2.55	71.84	-0.24	-6.32	77.79	872	15008	-4632	688	14632	-3872	-244	-58	-182	-938	-216	106	0
	-0.1	-2.76	71.89	-0.17	-6.03	77.34	964	14836	-4772	836	14436	-4024	-214	-21	-160	-1171	11	113	0
	-0.05	-2.91	71.92	-0.18	-5.88	77.14	1128	14864	-4476	1196	14644	-3316	-200	-93	-166	-1278	-12	182	0
	0.01	-2.97	72.01	-0.18	-5.91	77.25	880	14948	-4604	1404	14612	-2600	-118	249	-236	-1239	-96	173	0
	0.08	-2.94	71.94	-0.14	-6.13	77.49	924	14856	-4976	1736	14540	-2252	-138	104	-246	-1040	-153	74	0
	0.12	-3.09	71.73	-0.07	-6.22	77.62	1244	14800	-5188	1420	15120	-2684	-208	-113	-245	-1010	-163	54	0
	0.1	-3.25	71.66	0.01	-6.21	77.46	1192	15208	-4584	1288	14640	-3612	-362	327	-416	-940	85	25	0
	0.09	-3	71.68	0.05	-5.92	77.12	468	14924	-4584	880	14596	-3860	-249	499	-459	-1113	373	-8	0
	0.13	-2.84	71.66	0.03	-5.53	76.75	616	14976	-4636	1004	14536	-3848	-150	334	-394	-1291	473	57	0
	0.18	-2.81	71.48	-0.03	-5.31	76.72	884	14716	-5320	972	14612	-3228	-141	142	-308	-1385	415	179	0
	0.19	-2.85	71.37	-0.07	-5.26	76.88	772	14856	-5228	1092	14512	-2752	-261	-37	-273	-1407	-73	218	0
	0.17	-2.92	71.33	-0.14	-5.35	77.03	892	15016	-4580	1280	14680	-3108	-308	19	-303	-1421	-117	216	0
	0.17	-2.95	71.55	-0.18	-5.52	76.98	828	15036	-4376	1688	14768	-3188	-238	129	-262	-1328	239	91	0
	0.19	-2.94	71.62	-0.19	-5.45	77.03	704	14940	-4828	1276	14652	-2840	-134	66	-197	-1213	356	-35	0
	0.21	-2.94	71.58	-0.17	-5.36	77.08	712	14792	-5312	1412	14532	-2788	-191	-181	-169	-1115	556	-150	0
	0.22	-3.03	71.53	-0.13	-5.09	77.16	944	14836	-4904	868	14944	-2960	-193	-56	-198	-1124	596	-176	0
	0.25	-3.08	71.64	-0.1	-4.87	77.22	860	15020	-4636	972	14796	-2928	-122	49	-199	-1147	360	-91	0
	0.26	-3.04	71.66	-0.08	-4.79	77.3	768	15164	-5016	1212	14820	-2868	-184	37	-171	-1120	296	-48	0
	0.27	-3.07	71.45	-0.04	-4.7	77.44	832	14820	-5436	964	14684	-2976	-263	-171	-167	-1088	278	-5	0
	0.23	-3.17	71.26	0	-4.64	77.43	824	14660	-5036	1040	14632	-3004	-373	-211	-243	-1061	282	-5	0
	0.18	-3.25	71.24	0.04	-4.59	77.42	712	14732	-4748	1036	14680	-2972	-388	-177	-246	-1058	343	15	0
	0.15	-3.23	71.37	0.07	-4.56	77.44	688	14844	-4572	1024	14780	-3028	-312	-138	-209	-1086	180	76	0
	0.15	-3.26	71.51	0.09	-4.62	77.37	964	14844	-4672	1312	14660	-3272	-245	-72	-186	-1054	148	62	0
	0.17	-3.26	71.63	0.12	-4.66	77.16	764	14892	-4772	1404	14580	-3640	-188	32	-167	-1058	582	-21	0
	0.18	-3.21	71.7	0.14	-4.43	77.05	496	14836	-4640	932	14612	-3040	-180	-60	-113	-1130	795	-73	0
	0.22	-3.19	71.71	0.13	-4.19	77.2	832	14896	-5012	1016	14772	-2616	-107	-45	-136	-1130	573	-44	0
	0.25	-3.18	71.63	0.14	-4.1	77.38	888	14864	-5068	872	14772	-2732	-187	185	-166	-1116	366	13	0
	0.26	-3.15	71.48	0.14	-4.05	77.49	788	14800	-5192	888	14740	-3088	-226	-55	-193	-1117	207	35	0
	0.25	-3.16	71.42	0.14	-4.07	77.41	640	14880	-4936	1168	14636	-3332	-244	-138	-151	-1177	190	64	0
	0.23	-3.16	71.48	0.13	-4.15	77.35	728	14940	-4684	1280	14708	-2976	-265	-193	-137	-1129	367	20	0
	0.23	-3.17	71.61	0.15	-4.19	77.37	740	14984	-4576	1188	14744	-3104	-217	-119	-142	-1068	451	5	0
	0.24	-3.17	71.69	0.17	-4.06	77.43	660	14912	-4872	716	14704	-3020	-208	-148	-152	-1074	433	-5	0
	0.25	-3.21	71.64	0.17	-3.97	77.47	804	14928	-5124	1012	14580	-3020	-213	-160	-155	-1117	284	26	0
	0.25	-3.28	71.58	0.17	-4.06	77.53	848	14956	-5012	1328	14800	-2780	-233	-246	-156	-1093	302	25	0
	0.25	-3.33	71.61	0.2	-4.12	77.64	880	14920	-4784	980	14696	-2928	-213	-51	-204	-1035	102	84	0
	0.24	-3.29	71.59	0.21	-4.12	77.62	696	14872	-4928	960	14720	-3168	-243	-4	-196	-1061	164	36	0
	0.24	-3.26	71.53	0.21	-4.06	77.49	820	14852	-4924	828	14616	-3408	-234	-1	-209	-1143	218	58	0
	0.24	-3.2	71.58	0.18	-4	77.45	840	14844	-4660	868	14664	-3080	-214	-40	-172	-1193	139	109	0
	0.26	-3.13	71.66	0.16	-4.06	77.56	704	14944	-4744	1084	14832	-2676	-153	13	-192	-1171	23	122	0
	0.28	-3.05	71.66	0.15	-4.14	77.69	580	14968	-5088	1032	14696	-2880	-120	-46	-162	-1111	-71	129	0
	0.29	-3.05	71.52	0.16	-4.23	77.72	652	14856	-5292	1168	14692	-3016	-213	-127	-152	-1087	17	117	0
	0.26	-3.14	71.35	0.16	-4.25	77.61	912	14828	-5204	1096	14608	-3216	-322	-109	-152	-1109	189	99	0
	0.23	-3.12	71.31	0.16	-4.22	77.54	588	14784	-4932	1116	14580	-3096	-342	-191	-162	-1148	231	93	0
	0.21	-3.13	71.41	0.16	-4.24	77.63	744	14968	-4760	1080	14664	-2732	-264	-110	-139	-1112	23	163	0
	0.2	-3.14	71.51	0.17	-4.31	77.76	860	14944	-4788	944	14744	-2944	-237	86	-171	-1101	-102	175	0
	0.2	-3.1	71.43	0.16	-4.32	77.69	708	14796	-5216	924	14576	-3528	-264	-58	-166	-1176	-75	218	0
	0.18	-3.15	71.33	0.13	-4.36	77.52	780	14788	-5008	1036	14684	-3444	-309	-201	-191	-1217	124	161	0
	0.16	-3.14	71.33	0.11	-4.42	77.46	644	14964	-4944	1268	14704	-3140	-308	-31	-230	-1167	206	106	0
	0.15	-3.07	71.42	0.1	-4.41	77.54	692	14928	-4724	1168	14720	-2932	-250	142	-266	-1165	126	105	0
	0.16	-3.03	71.47	0.1	-4.36	77.62	740	14936	-4808	780	14596	-3076	-254	171	-279	-1184	131	111	0
	0.16	-2.94	71.45	0.08	-4.3	77.56	616	14808	-4888	1052	14716	-3396	-262	189	-268	-1214	220	115	0
	0.17	-2.83	71.41	0.05	-4.25	77.48	700	14784	-4944	1180	14768	-3220	-211	9	-232	-1260	332	62	0
	0.19	-2.76	71.39	0.02	-4.21	77.51	632	14812	-4992	1048	14732	-2664	-186	98	-227	-1208	275	59	0
	0.21	-2.67	71.43	0.02	-4.18	77.61	620	14972	-4868	868	14680	-2912	-191	190	-221	-1170	149	62	0
	0.23	-2.63	71.43	0.02	-4.16	77.64	604	14956	-5248	820	14768	-3060	-189	132	-231	-1158	63	81	0
	0.24	-2.62	71.31	0.01	-4.08	77.7	692	14840	-5120	656	14640	-3096	-233	-5	-211	-1206	41	121	0
	0.22	-2.66	71.2	0	-4.1	77.68	632	14860	-5084	956	14676	-3024	-305	-118	-204	-1235	95	127	0
	0.2	-2.65	71.24	-0.01	-4.14	77.73	616	14800	-4712	1024	14680	-2980	-292	41	-196	-1172	28	138	0
	0.18	-2.62	71.23	0	-4.16	77.73	648	14716	-5000	1012	14744	-3120	-261	85	-200	-1139	107	133	0
	0.17	-2.57	71.26	0.01	-4.13	77.73	728	14820	-4788	904	14700	-2984	-322	126	-211	-1157	152	139	0
	0.16	-2.54	71.3	0.02	-4.09	77.79	688	14940	-4776	920	14808	-3032	-279	10	-190	-1159	249	119	0
	0.15	-2.52	71.35	0.02	-4.05	77.84	592	14856	-4908	832	14656	-2964	-260	79	-200	-1153	268	110	0
	0.16	-2.45	71.4	0.03	-3.98	77.86	508	14852	-4904	940	14732	-2980	-216	36	-226	-1131	249	103	0
	0.17	-2.4	71.34	0.04	-3.95	77.87	628	14744	-5100	960	14724	-2952	-208	222	-213	-1139	202	94	0
	0.18	-2.35	71.28	0.05	-3.9	77.85	556	14868	-5024	840	14688	-3196	-235	99	-170	-1169	233	95	0
	0.19	-2.36	71.28	0.05	-3.85	77.89	676	14872	-4828	796	14812	-2932	-234	63	-157	-1152	237	92	0
	0.19	-2.4	71.25	0.05	-3.79	77.89	712	14852	-5068	992	14724	-3064	-289	71	-170	-1147	274	116	0
	0.18	-2.38	71.18	0.05	-3.77	77.86	656	14780	-5080	1060	14716	-3064	-272	60	-166	-1142	326	121	0
	0.17	-2.38	71.22	0.05	-3.76	77.87	572	14916	-4956	984	14812	-3112	-279	75	-188	-1166	314	153	0
	0.17	-2.34	71.22	0.05	-3.73	77.91	468	14784	-5032	864	14768	-2784	-272	160	-178	-1151	239	119	0
	0.16	-2.32	71.2	0.05	-3.7	78	568	14948	-4952	820	14632	-2936	-279	32	-166	-1146	205	147	0
	0.15	-2.31	71.22	0.06	-3.74	78.12	540	14868	-4908	944	14768	-2940	-282	151	-181	-1126	150	147	0
	0.15	-2.26	71.26	0.07	-3.75	78.1	604	14900	-4904	920	14568	-3096	-265	58	-162	-1158	153	183	0
	0.15	-2.26	71.25	0.07	-3.78	78.03	648	14796	-4956	1084	14600	-3196	-255	74	-146	-1133	184	169	0
	0.15	-2.24	71.26	0.08	-3.78	77.99	596	14828	-4776	892	14668	-3072	-242	137	-163	-1126	272	135	0
	0.16	-2.23	71.32	0.09	-3.71	78.02	624	14860	-4856	884	14756	-2908	-223	146	-140	-1131	277	147	0
	0.17	-2.2	71.31	0.09	-3.67	78.07	588	14880	-5052	768	14716	-2996	-264	199	-142	-1118	321	138	0
	0.16	-2.19	71.26	0.1	-3.62	78.08	608	14852	-5152	864	14632	-3040	-301	159	-148	-1126	349	151	0
	0.15	-2.18	71.19	0.1	-3.56	78.07	532	14796	-5040	920	14712	-3024	-314	82	-129	-1118	299	161	0
	0.13	-2.19	71.21	0.12	-3.57	78.15	648	14832	-4956	884	14672	-2732	-329	91	-143	-1081	207	163	0
	0.12	-2.19	71.21	0.13	-3.61	78.23	564	14884	-5068	1032	14672	-2696	-317	177	-174	-1070	124	184	0
	0.1	-2.18	71.21	0.16	-3.66	78.24	596	14784	-4904	976	14660	-3008	-340	93	-134	-1067	175	169	0
	0.09	-2.19	71.25	0.18	-3.67	78.15	596	14904	-4940	952	14720	-3272	-304	79	-152	-1076	255	128	0
	0.09	-2.19	71.34	0.18	-3.63	78.05	564	14916	-4740	952	14900	-3220	-274	71	-112	-1128	226	178	0
	0.1	-2.24	71.4	0.17	-3.6	78.04	788	14788	-4944	784	14696	-3136	-239	98	-122	-1160	316	163	0
	0.12	-2.24	71.33	0.16	-3.55	78.02	668	14876	-5120	948	14588	-3024	-275	-33	-131	-1163	302	141	0
	0.11	-2.3	71.29	0.15	-3.59	78.05	640	14892	-5012	992	14756	-2940	-308	72	-138	-1136	269	142	0
	0.11	-2.33	71.29	0.15	-3.62	78.09	676	14900	-4768	984	14728	-3076	-283	146	-165	-1118	175	170	0
	0.1	-2.31	71.29	0.15	-3.63	78.1	636	14856	-4976	960	14616	-3056	-287	187	-156	-1116	183	129	0
	0.1	-2.27	71.33	0.16	-3.63	78.06	600	14904	-4920	904	14640	-3028	-268	146	-156	-1113	283	129	0
	0.11	-2.24	71.32	0.16	-3.63	78.04	604	14824	-5196	980	14676	-3184	-249	88	-169	-1116	246	145	0
	0.11	-2.26	71.33	0.15	-3.62	77.99	744	14828	-4872	896	14660	-3092	-260	56	-165	-1149	293	106	0
	0.12	-2.28	71.36	0.15	-3.57	77.99	632	14876	-4956	900	14640	-3016	-233	102	-147	-1146	321	110	0
	0.13	-2.28	71.35	0.15	-3.57	78.04	648	14840	-5032	940	14668	-3016	-266	177	-162	-1122	251	137	0
	0.14	-2.27	71.29	0.15	-3.57	78.03	584	14800	-4960	896	14660	-3172	-297	120	-172	-1154	280	129	0
	0.13	-2.27	71.26	0.14	-3.54	78	616	14780	-5044	952	14756	-3024	-290	51	-177	-1132	275	152	0
	0.12	-2.28	71.32	0.14	-3.56	78.06	744	14920	-4804	968	14744	-2952	-303	161	-176	-1138	183	184	0
	0.11	-2.26	71.31	0.14	-3.53	78.16	572	14808	-4932	736	14812	-2880	-274	140	-179	-1141	203	184	0
	0.11	-2.24	71.25	0.13	-3.53	78.11	612	14776	-5196	1084	14584	-3224	-298	132	-199	-1176	140	160	0
	0.11	-2.23	71.23	0.12	-3.61	78.04	640	14776	-5084	1044	14780	-3072	-300	59	-174	-1159	191	151	0
	0.11	-2.25	71.31	0.13	-3.66	78.08	664	14832	-4764	876	14720	-2852	-286	124	-150	-1070	219	124	0
	0.12	-2.27	71.35	0.15	-3.65	78.1	684	14888	-4900	864	14692	-3020	-254	192	-191	-1088	218	110	0
	0.12	-2.24	71.3	0.16	-3.61	78.06	656	14724	-5096	832	14588	-3300	-257	158	-167	-1083	307	131	0
	0.12	-2.24	71.24	0.16	-3.59	78	596	14808	-4864	892	14708	-3052	-277	59	-191	-1125	376	95	0
	0.13	-2.22	71.32	0.16	-3.54	77.97	544	14888	-4776	900	14648	-2912	-228	162	-169	-1130	311	107	0
	0.15	-2.17	71.35	0.16	-3.54	78.02	648	14820	-4948	980	14752	-2744	-212	183	-156	-1112	253	112	0
	0.17	-2.18	71.32	0.17	-3.54	78.07	704	14880	-5052	900	14788	-2896	-224	189	-184	-1062	239	94	0
	0.17	-2.21	71.25	0.19	-3.51	78.08	800	14792	-5144	748	14700	-3112	-270	174	-188	-1068	312	92	0
	0.17	-2.23	71.22	0.2	-3.47	78	572	14928	-5108	996	14708	-3212	-252	63	-188	-1109	326	108	0
	0.18	-2.22	71.23	0.19	-3.48	78	664	14880	-4832	940	14708	-2940	-237	46	-167	-1100	257	142	0
	0.19	-2.2	71.25	0.2	-3.44	78.04	628	14908	-4896	616	14644	-3076	-203	274	-189	-1074	161	130	0
	0.21	-2.14	71.27	0.2	-3.46	78	628	14808	-4920	984	14680	-3124	-185	285	-159	-1117	259	123	0
	0.22	-2.14	71.28	0.2	-3.52	78.03	852	14784	-4992	1084	14776	-2780	-210	171	-163	-1125	250	204	0
	0.23	-2.1	71.3	0.21	-3.58	78.19	440	14960	-4876	952	14640	-2692	-175	267	-165	-1012	171	166	0
	0.25	-2.07	71.23	0.25	-3.58	78.2	768	14788	-5100	736	14608	-3024	-206	122	-141	-980	147	120	0
	0.25	-2.1	71.09	0.29	-3.53	78.08	724	14800	-5276	584	14656	-3400	-265	262	-167	-994	123	124	0
	0.23	-2.09	71.01	0.3	-3.46	77.88	616	14760	-5196	788	14664	-3432	-283	222	-170	-1066	266	139	0
	0.22	-2.07	71.02	0.29	-3.37	77.8	520	14892	-5120	580	14796	-3052	-273	136	-132	-1114	291	185	0
	0.2	-2.09	71	0.26	-3.31	77.79	656	14920	-5112	780	14688	-3024	-264	176	-151	-1164	198	193	0
	0.18	-2.11	70.92	0.23	-3.35	77.78	632	14724	-5276	912	14668	-3248	-301	149	-171	-1170	263	206	0
	0.16	-2.13	70.93	0.21	-3.4	77.75	628	14872	-5088	860	14604	-3164	-332	133	-141	-1162	317	178	0
	0.14	-2.11	70.95	0.19	-3.37	77.81	556	14888	-5044	884	14708	-2832	-324	148	-139	-1132	322	159	0
	0.1	-2.13	70.97	0.18	-3.36	77.84	828	14888	-5128	828	14688	-3052	-373	150	-139	-1150	323	168	0
	0.08	-2.16	70.96	0.17	-3.32	77.75	672	14880	-5228	936	14696	-3472	-367	144	-145	-1169	345	180	0
	0.05	-2.16	71.01	0.14	-3.29	77.7	672	14788	-4820	996	14756	-3280	-360	138	-157	-1197	392	156	0
	0.04	-2.17	71.07	0.13	-3.29	77.72	688	14908	-4860	1004	14676	-3032	-315	231	-122	-1181	440	191	0
	0.04	-2.14	71.1	0.12	-3.27	77.65	632	14828	-4988	1016	14624	-3304	-288	268	-141	-1158	587	136	0
	0.04	-2.1	71.12	0.1	-3.2	77.58	528	14792	-4944	932	14696	-3280	-288	172	-134	-1184	673	105	0
	0.04	-2.1	71.16	0.1	-3.18	77.66	592	14864	-5092	948	14764	-2780	-303	141	-120	-1151	585	117	0
	0.05	-2.15	71.14	0.11	-3.17	77.84	744	14768	-5204	968	14700	-2792	-317	147	-115	-1086	473	117	0
	0.03	-2.19	71.09	0.13	-3.13	77.89	712	14740	-5136	884	14648	-2956	-355	198	-131	-1070	438	133	0
	0.02	-2.14	71.13	0.15	-3.16	77.88	572	14844	-4936	1200	14696	-3056	-343	179	-136	-1065	493	142	0
	0.02	-2.09	71.2	0.18	-3.18	77.81	568	14840	-4832	1008	14600	-3196	-323	203	-88	-1027	741	124	0
	0.03	-2.09	71.24	0.2	-2.99	77.74	684	14820	-4956	788	14652	-3292	-290	243	-102	-1090	729	142	0
	0.04	-2.1	71.28	0.2	-2.9	77.73	904	14796	-4880	1036	14664	-3016	-259	324	-102	-1118	667	160	0
	0.05	-2.1	71.29	0.21	-2.89	77.82	772	14704	-5000	888	14736	-2820	-263	465	-135	-1058	568	221	0
	0.05	-2	71.28	0.23	-2.9	77.86	604	14708	-5008	920	14688	-2880	-304	459	-100	-1031	667	179	0
	0.05	-1.98	71.27	0.25	-2.84	77.83	828	15020	-5120	1052	14796	-3360	-381	388	-119	-996	836	169	0
	0.02	-1.91	71.19	0.28	-2.71	77.77	636	14756	-5140	744	14596	-3220	-383	769	-99	-1023	994	171	0
	-0.02	-1.81	71.08	0.29	-2.46	77.73	704	14928	-5316	752	14816	-3252	-478	470	-179	-1087	954	233	0
	-0.06	-1.71	71.03	0.27	-2.33	77.85	560	14908	-5188	832	14688	-2944	-494	581	-165	-1154	758	322	0
	-0.11	-1.76	70.91	0.26	-2.35	77.98	872	14748	-5048	1052	14660	-3072	-539	295	-234	-1093	713	380	0
	-0.17	-1.77	70.96	0.25	-2.52	78.01	516	14892	-4736	1356	14592	-2992	-543	494	-155	-1097	625	368	0
	-0.21	-1.76	71.11	0.26	-2.56	78.13	808	14904	-4820	804	14780	-2912	-528	624	-44	-1052	501	355	0
	-0.26	-1.69	71.22	0.27	-2.62	78.23	684	14744	-4888	1092	14776	-2924	-550	808	-63	-1061	391	387	0
	-0.29	-1.57	71.3	0.28	-2.74	78.26	704	14948	-4964	1044	14644	-3052	-475	682	-27	-1083	453	388	0
	-0.31	-1.54	71.36	0.28	-2.88	78.32	904	15040	-5092	1064	14764	-3128	-507	515	-8	-1079	280	458	0
	-0.35	-1.58	71.34	0.28	-3.01	78.28	976	14796	-5020	1220	14620	-3272	-600	321	44	-1092	401	443	0
	-0.42	-1.76	71.33	0.27	-3.18	78.21	1192	15012	-4976	1160	14796	-3128	-686	678	-17	-1096	525	427	0
	-0.5	-1.74	71.31	0.27	-3.23	78.3	996	14844	-5128	1052	14700	-2968	-746	771	-13	-1078	364	530	0
	-0.59	-1.71	71.34	0.27	-3.34	78.34	724	14852	-4792	1100	14640	-3024	-773	633	-7	-1050	414	515	0
	-0.65	-1.68	71.49	0.29	-3.44	78.36	892	14904	-4632	1312	14588	-3052	-711	756	5	-1036	472	525	0
	-0.68	-1.66	71.7	0.3	-3.57	78.5	900	15036	-4632	1032	14964	-3156	-647	728	-7	-1049	249	633	0
	-0.68	-1.62	71.84	0.3	-3.63	78.5	724	14816	-4920	1116	14492	-3628	-564	295	127	-1101	0	693	0
	-0.69	-1.84	71.96	0.27	-3.77	78.39	1364	15124	-4760	1428	14632	-3456	-625	484	23	-1179	208	684	0
	-0.7	-1.92	71.99	0.23	-3.94	78.31	1144	15092	-4780	1364	14484	-3304	-569	744	-232	-1181	286	688	0
	-0.72	-1.91	71.99	0.21	-4.16	78.34	916	14720	-4420	1512	14540	-3116	-638	1170	-99	-1133	307	690	0
	-0.73	-1.78	72.24	0.21	-4.34	78.32	1192	15024	-4272	1528	14656	-3184	-578	973	27	-1091	494	629	0
	-0.72	-1.67	72.32	0.21	-4.33	78.35	820	14868	-4756	1124	14504	-3156	-520	1187	61	-1113	439	631	0
	-0.7	-1.62	72.31	0.2	-4.39	78.27	948	14820	-4844	1568	14576	-3348	-501	677	117	-1150	597	638	0
	-0.68	-1.72	72.4	0.17	-4.44	78.16	1096	15076	-4668	1512	14736	-3052	-537	608	142	-1191	716	628	0
	-0.69	-1.9	72.48	0.15	-4.46	78.24	1276	15140	-4840	1492	14804	-2884	-595	674	127	-1147	617	655	0
	-0.71	-2.08	72.34	0.16	-4.54	78.25	1564	14508	-4748	1788	14572	-3176	-635	575	-107	-1066	689	635	0
	-0.73	-2.16	72.41	0.19	-4.72	77.97	1240	15016	-4172	1992	14596	-3340	-659	1252	-104	-1058	1193	532	0
	-0.74	-2.04	72.67	0.22	-4.71	77.94	1500	15288	-4216	1800	14724	-2716	-568	1312	-31	-968	1149	534	0
	-0.73	-1.92	72.76	0.27	-4.66	78.06	1236	15016	-4500	1612	14616	-2632	-532	1346	22	-911	902	516	0
	-0.7	-1.86	72.75	0.34	-4.67	78.12	1208	14844	-4608	1752	14548	-2832	-509	1101	60	-830	968	461	0
	-0.68	-1.76	72.74	0.43	-4.73	78.04	1020	14908	-4656	1908	14652	-2912	-487	1088	103	-774	1008	440	0
	-0.67	-1.83	72.76	0.52	-4.76	77.95	1912	15368	-4756	1700	14656	-2920	-617	1335	58	-744	993	413	0
	-0.72	-1.92	72.66	0.59	-4.62	78.02	1492	15000	-4940	1272	14820	-3060	-780	1227	97	-748	680	453	0
	-0.8	-1.96	72.47	0.68	-4.72	77.93	1268	14836	-5032	1852	14488	-3240	-878	988	89	-691	679	474	0
	-0.89	-1.97	72.45	0.75	-4.92	77.77	1468	15104	-4624	2012	14532	-3244	-922	801	109	-664	808	466	0
	-0.99	-2.25	72.5	0.85	-5.08	77.6	1940	14944	-4340	1908	14672	-3164	-951	1087	9	-619	731	501	0
	-1.07	-2.24	72.7	0.94	-5.26	77.32	1020	15040	-4076	2248	14556	-3576	-884	827	141	-582	930	439	0
	-1.09	-2.22	72.98	1.01	-5.3	77.11	1308	15200	-3708	2252	14536	-3392	-685	821	169	-585	1355	348	0
	-1.06	-2.55	73.24	1.06	-5.19	77.03	2516	15372	-3960	1536	14660	-3052	-643	1659	-2	-648	1281	408	0
	-1.05	-2.42	73.17	1.09	-5.02	77.21	1100	14956	-4872	1416	14652	-2860	-702	1164	108	-669	706	543	0
	-1.04	-2.55	73	1.14	-5.45	77.14	1512	14964	-4568	3360	14576	-2776	-687	528	-54	-544	653	494	0
	-1.03	-2.69	73.22	1.3	-6.38	76.57	1952	14976	-3396	3916	14936	-2336	-629	1819	-138	-142	1643	153	0
	-0.95	-2.4	73.79	1.6	-6.7	76.4	1720	15428	-3024	2932	15108	-2392	-434	1730	32	433	1239	36	0
	-0.89	-2.75	73.79	1.97	-6.95	76.29	3460	15304	-3712	3372	15092	-2072	-559	2448	-163	844	1230	-199	0
	-0.88	-2.47	73.39	2.54	-7.04	76.09	1532	15076	-4984	2920	15488	-2180	-701	3800	-354	1370	2015	-594	0
	-0.92	-1.85	73	3.22	-6.93	75.75	1736	15008	-5388	3164	15576	-2648	-870	2025	-231	1950	2147	-867	0
	-1.06	-1.76	72.38	3.95	-6.85	75.42	2348	15140	-5284	3104	15836	-2424	-1176	3788	-492	2553	2021	-859	0
	-1.2	-0.98	72.23	4.81	-6.87	75.39	612	15156	-4652	2856	15808	-1520	-1243	3490	-428	3290	1487	-657	0
	-1.33	-0.41	72.45	5.9	-7.12	75.72	900	14536	-3836	2352	15360	-1320	-930	1509	11	4005	29	-202	0
	-1.3	-0.41	73.06	6.92	-7.41	76.2	628	15004	-3600	952	14716	-2708	-601	1124	567	4326	-1870	262	0
	-1.22	-0.82	73.59	7.41	-7.77	76.16	1788	15388	-2436	1344	13928	-4276	-232	-2213	1096	4480	-3417	667	0
	-1.09	-2.9	73.65	8.26	-8.55	75.42	4584	15392	-2588	1396	14104	-5776	-408	1101	716	3828	-2746	1085	0
	-0.92	-3.23	74.36	8.65	-9.07	74.84	1460	15508	-3004	1888	13392	-5772	-40	56	681	2693	-1434	1577	0
	-0.64	-4.03	74.66	8.53	-9.28	74.25	3236	15284	-3596	2852	15008	-5544	142	669	587	912	477	2050	0
	-0.45	-4.4	74.53	7.79	-9.17	74.27	2756	15328	-4580	3132	14372	-5072	151	867	484	-1212	1288	2496	0
	-0.25	-4.56	74.31	6.34	-9.11	74.14	992	15044	-5080	3376	14460	-5264	174	-418	560	-3277	1451	2588	0
	-0.04	-5.26	74.04	4.65	-9.13	74.07	2212	14812	-5200	3432	14200	-4852	178	-1323	833	-5064	1862	2648	0
	0.14	-5.22	73.79	2.6	-8.85	74.24	-1380	14048	-5732	2752	14420	-4584	411	-2254	1971	-6966	1939	2830	0
	0.42	-6.82	74.58	-0.23	-8.61	74.7	3308	16228	-3256	3012	14004	-4128	698	-8390	2440	-8657	1763	3014	0
	0.62	-10.29	74.48	-2.97	-8.26	75.26	6100	15488	-2308	2292	13880	-3848	210	-4126	1318	-9815	1871	3250	0
	0.61	-12.23	73.9	-5.5	-7.82	76.08	3676	15024	-2608	2096	14484	-3528	-87	-413	583	-10725	1620	3420	0
	0.71	-12.09	74.38	-7.97	-7.58	77.08	2320	15240	-2432	2264	14460	-2972	455	-848	116	-11314	1122	3534	0
	0.95	-11.64	74.21	-10.14	-7.62	77.92	2968	15024	-3128	2620	14428	-2448	741	3475	-475	-11568	1307	3353	0
	1.25	-10.33	74.35	-12.64	-7.62	78.68	1104	15296	-3660	3136	14244	-2224	1171	-64	147	-11775	2009	2879	0
	1.67	-10.53	74.22	-14.71	-7.54	78.9	2792	15204	-4888	3260	13588	-2212	1363	-1271	304	-11813	3009	2101	0
	1.99	-10.69	73.76	-16.18	-7.19	78.8	2852	14760	-4700	3340	13304	-1812	1241	-470	127	-11689	4123	1182	0
	2.23	-10.68	73.52	-17.65	-6.58	78.36	2148	14856	-4176	3460	13360	-1348	1246	-115	184	-11218	5293	318	0
	2.6	-10.48	73.85	-18.67	-5.81	78.07	2028	15012	-3360	3136	13412	-364	1760	-1685	132	-10624	5182	-163	0
	2.95	-10.8	73.73	-19.29	-5.13	78.05	2728	14476	-3100	2580	13684	164	1851	771	37	-9571	3916	-126	0
	3.4	-10.24	74.09	-19.36	-5.1	78.12	1684	14920	-3424	2804	13456	300	2401	-365	315	-8366	2105	93	0
	3.94	-10.19	74.24	-18.98	-6.05	77.65	2196	14868	-3768	4176	13080	460	2777	-443	414	-6681	1066	-61	0
	4.64	-9.59	74.62	-18.23	-7.22	76.88	512	15408	-3424	4388	13348	616	3498	-940	622	-5071	623	-443	0
	5.44	-9.66	75.17	-16.96	-8.46	76.08	1348	14796	-3412	4100	13100	940	4427	-3022	1109	-3204	-253	-1089	0
	6.4	-10.69	75.41	-15.05	-9.84	75.17	2964	14584	-3096	3848	13516	732	4893	-2359	1146	-1286	-891	-1597	0
	7.58	-10.95	75.96	-13.07	-10.86	74.57	1396	15176	-3800	3280	13544	696	5838	-2542	1244	267	-1763	-2044	0
	8.62	-11.85	75.09	-10.88	-11.8	74.43	3504	13988	-7276	1684	12780	720	6022	-2773	1152	1663	-3880	-2057	0
	9.48	-12.75	73.57	-9.04	-14.55	73.81	3780	14948	-7988	12820	21184	3608	5772	-2600	753	-1535	-5766	852	1
	10.14	-13	72.88	-8.37	-17.06	72.47	1500	16748	-7512	10912	19256	6288	5628	-1565	611	-73	-3896	-558	1
	10.84	-12.65	72.67	-6.5	-18.72	71.27	1440	16384	-5952	3672	15572	3408	6155	-2721	665	2215	-4888	-2317	1
	11.75	-11.93	72.95	-4.83	-19.3	71.25	0	16836	-4168	3356	16368	948	7423	-1328	698	3550	-5174	-2493	1
	13.3	-10.93	74.27	-2.48	-18.5	71.3	-1464	16912	-2504	-1552	16016	-3388	9239	-3790	1434	3607	-3366	-3377	1
	14.94	-11.63	75.73	-0.95	-16.4	71.02	1500	18220	-2480	-2528	14348	-852	10138	-4795	1840	1512	-5573	-2145	1
	16.75	-11.01	77.31	-0.16	-16.74	71.62	-2156	18228	-1012	476	17300	-1564	11591	-3071	2456	1298	-9601	-1769	1
	18.86	-10.44	78.95	0.67	-19.68	71.85	-1680	19000	-972	4132	14072	-1860	13096	-4580	3251	1261	-10328	-1270	1
	21.33	-10.13	81.33	1.46	-23.1	70.55	-76	18924	-296	5680	14452	-2084	15340	-3919	3559	1386	-7123	-2002	1
	24.63	-10.49	82.66	2.12	-23.75	70.41	576	19948	-5068	2044	15536	-1220	16706	-3924	3375	1456	-4972	-2549	1
	26.37	-11.25	81.55	2.63	-22.99	71.19	2608	16304	-11032	1324	15200	-160	16300	-5551	3558	1291	-4192	-3008	1
	28.33	-13.42	78	3.1	-22.12	71.75	5088	12400	-15704	1124	15344	224	14185	-5556	4085	1347	-3227	-3360	1
	28.87	-15.7	72.51	3.67	-20.95	72.23	5880	6724	-16716	1088	15392	-1016	10273	-3712	3024	1773	-2688	-3481	1
	28.26	-15.69	67.8	4.18	-19.63	72.14	3416	4348	-17692	720	15240	-2956	6857	1243	2669	1738	-1865	-3278	1
	25.93	-14.93	61.87	4.55	-18.07	71.47	64	4744	-14552	656	15368	-4332	771	-6218	2637	1570	155	-3436	1
	21.42	-16.71	57.33	4.79	-15.44	70.53	1552	5368	-14096	56	15188	-4648	-6255	-10909	664	1081	2038	-3443	1
	16.16	-18.53	52.65	4.84	-12.43	69.73	3252	4320	-13036	-300	15320	-4128	-11316	-4674	-1566	543	3107	-3224	1
	10.19	-18.2	48.35	4.61	-9.75	69.85	2984	5312	-11548	-2116	15316	-2204	-16695	215	-4047	-314	1709	-2196	1
	2.08	-16.66	43.56	4.26	-7.92	71.1	3076	5984	-11708	108	15160	-68	-21274	4578	-5995	-320	-258	-1649	1
	-6.42	-13.01	39	4.14	-7.56	72.11	1472	6024	-12156	908	15192	1340	-25039	9464	-6695	219	301	-1787	1
	-12.64	-9.24	36.08	4.28	-6.96	72.79	-264	6380	-11780	560	15428	1600	-27441	9119	-7256	1139	380	-2016	1
	-20.54	-6.02	33.12	4.64	-6.41	73.59	-424	8360	-11688	928	15236	440	-29607	1207	-7819	1807	706	-2169	1
	-28.58	-6.67	30.91	5.29	-5.77	74.32	2184	9336	-11556	912	15276	92	-31842	-3054	-7541	2592	1673	-2264	1
	-35.4	-7.44	29.88	5.99	-4.59	75.35	1800	10628	-10476	-540	15368	-896	-32768	-917	-7750	3094	1276	-2175	1
	-40.61	-7.34	30.32	6.47	-3.3	75.38	1232	12584	-7788	-1812	14568	-2304	-32768	-356	-7561	2865	208	-1881	1
	-47.12	-5.73	33.11	6.96	-2.95	75.43	-428	15988	-2660	1068	14980	-2124	-32768	5807	-6772	3078	250	-1656	1
	-51.02	-1	36.65	7.63	-3.08	75.73	-5640	17032	2356	1132	15212	-688	-28278	7118	-6724	3837	1301	-2041	1
	-51.71	1.38	38.03	8.54	-3.05	75.93	-5000	14900	6424	2352	15168	1572	-17525	-134	-3549	4909	1197	-2211	1
	-48.79	2.08	39.84	9.85	-3.88	74.65	-4060	15744	9196	3976	14988	3800	-6916	-3165	-836	7008	1876	-2702	1
	-42.79	1.63	43.38	11.72	-3.42	74.28	968	15220	5624	-800	16272	640	578	-528	1252	8734	1210	-3170	1
	-36.33	2.01	48.35	13.89	-2.92	73.87	1136	12972	-472	2332	16756	-3188	6639	5796	2472	9555	1594	-4244	1
	-32.73	3.38	50.28	14.89	-2.94	72.97	-2260	13944	-5000	3668	16352	-3492	9495	9823	2667	10193	3680	-5456	1
	-25.1	8.54	53.39	16.76	-2.87	71.35	-5480	18368	-1748	2856	17760	-2724	9298	6049	2938	11092	3516	-5878	1
	-18.48	9.92	57.87	19.2	-3.16	69.87	1040	17384	-916	5960	20268	-1596	9855	3029	2821	12678	2071	-6877	1
	-14.03	8.79	59.56	21.65	-4.45	66.73	5496	16144	-5488	10676	22188	3492	9412	7434	2723	14146	5448	-8610	1
	-9.36	7.28	59.74	23.96	-5.03	63.39	9908	13352	-8428	11352	23612	6224	6676	12256	1906	15268	7126	-9944	1
	-6.09	9.7	60.21	26.96	-3.38	60.59	284	15628	-6436	1340	21248	2060	4605	10104	1581	16925	8136	-9611	1
	-4.06	10.73	61.81	30	0.79	57.83	-1056	16040	-5024	-4636	15932	-11836	3734	5990	1516	17437	6461	-8850	1
	-2.34	11.57	63.85	31	5.6	52.73	-1688	15616	-5032	-9852	11452	-20848	4453	3670	3277	13248	10648	-7761	1
	-0.22	11.15	65.84	30.6	9.69	46.6	1236	14352	-5960	-10056	4628	-20888	4583	2848	2846	6342	3085	-5951	1
	1.18	10.38	66.98	28.45	11.47	39.46	1736	16052	-6088	-5152	-1108	-17428	3813	4084	2658	1948	32	-1622	1
	1.8	9.7	67.83	26.68	11.85	37.94	1072	16140	-5140	-3296	5200	-12388	3442	-2871	3647	-5543	1965	2165	1
	2.57	5.71	69.11	20.6	15.49	36.99	4636	16316	-5356	-7568	3668	-10452	2477	-6582	3593	-13189	6172	3890	1
	2.94	1.4	69.5	13.66	17.56	36.48	4244	14788	-3840	-6812	4696	-10424	1277	572	1569	-18382	-2424	6373	1
	3.14	1.7	70.95	4.87	16.94	37.33	716	15672	-1948	-4216	4164	-9824	1580	4678	652	-22696	-6553	9479	1
	3.42	2.14	72.57	-2.97	14.87	40.15	952	15332	-1060	-1404	4588	-6384	2042	2528	1335	-25077	-4575	12308	1
	3.88	1.73	74.84	-10.02	13.43	43.39	496	15580	-660	-1660	6020	-8148	2614	166	1790	-26479	-1571	13703	1
	4.55	0.84	77.22	-17.71	11.89	47.38	692	15664	-768	-356	7560	-8784	3501	-1417	2053	-28724	733	13515	1
	5.3	0.43	78.65	-24.55	11.62	51.17	328	15564	-1060	120	9272	-8408	4356	75	2154	-30052	5617	12331	1
	6.55	0.29	80.47	-30.57	12.88	54.83	-1240	14932	-1320	-1072	10548	-6560	5830	-3050	3465	-30917	8934	11397	1
	7.87	-1.67	81.87	-37.44	15.22	60.33	2056	15292	-1976	-880	13408	-4432	6492	-5175	3848	-31024	9637	11628	1
	9.25	-4.11	82.76	-42.7	16.6	66.98	3232	15852	-1524	124	15624	-972	7040	-4720	3033	-29280	8356	10247	1
	10.2	-6.41	81.56	-45.25	15.3	70.95	4264	14308	-5616	3992	17744	2828	6497	185	2444	-25957	4160	7986	1
	11.28	-6.56	80.06	-46.77	11.89	71.88	1044	13996	-6948	8724	14384	6852	6235	-1353	2428	-19616	2414	4450	1
	11.95	-7.38	79.07	-44.81	7.03	67.19	4004	14884	-5776	12628	12176	16008	6207	-1317	2081	-8606	4915	-1329	1
	12.56	-7.76	78.34	-39.63	5.16	63.86	2772	14880	-4460	3792	14108	8024	6408	1549	1811	2103	2694	-4231	1
	13.44	-7.35	78.49	-32.25	2.98	63.44	532	15488	-4024	1068	12912	1856	7238	-708	2575	6840	-5359	-4200	1
	14.56	-7.01	79.51	-25.88	-1.14	63.94	-252	18176	-2772	5088	16348	-4096	8434	-3804	3152	6868	-10274	-1485	1
	15.74	-7.51	80.81	-19.85	-8.6	63.09	792	19144	-2472	7864	15964	-1308	9652	-2639	3231	6920	-10140	-2229	1
	17.31	-7.17	82.38	-14.92	-12.39	62.32	-1700	19740	-676	5684	15332	-4776	11832	-3258	3989	8220	-5999	-3352	1
	20.01	-6.59	83.98	-10.33	-11.95	61.73	-4748	22232	1324	-4280	14956	-5736	14248	-4186	5162	7593	-1920	-3456	1
	22.59	-5.19	84.34	-6.51	-9.33	61.81	-9216	23524	2320	-5952	16840	-2368	16771	-5933	6575	5179	-4267	-2236	1
	25.54	-5.1	85.05	-4	-8.18	61.81	-6524	24076	1384	-4836	18100	-4788	18872	-11090	8258	4523	-7788	-2695	1
	29.52	-8.73	87.56	-1.94	-10.74	61.92	864	20516	-5552	4508	14128	-4804	20508	-15555	9155	3774	-6777	-2782	1
	32.67	-14.59	87.23	-0.05	-13.38	60.34	6720	20028	-14736	5640	14000	-4040	19915	-18232	8392	3303	-544	-4498	1
	34.46	-20.68	83.58	1.37	-12.33	60.92	6956	12728	-19292	-376	15688	-2020	14386	-14017	7218	3349	1140	-4232	1
	33.43	-23.01	77.74	2.49	-10.25	62.04	6360	3436	-19156	-2624	14980	-1632	7342	-4639	5289	2856	-2445	-2351	1
	31.45	-22.58	70.84	3.4	-9.37	64.03	4572	972	-19740	-1316	16324	-1308	4194	-2399	4055	1890	-2906	-1792	1
	27.28	-23.21	64.13	3.92	-8.76	65.51	3336	5456	-13100	-472	16812	-2120	-3820	-8708	316	1575	-1371	-2262	1
	22.44	-23.92	59.81	4.12	-7.72	66.75	5472	4764	-13344	-1364	15752	-1000	-11527	-1703	-2512	585	-1983	-2022	1
	14.37	-21.07	52.01	4.11	-7.97	68.92	2568	1804	-12160	800	14528	100	-17014	8523	-3891	343	-4076	-1047	1
	5.52	-17.38	45.16	4.22	-9.11	70.46	1612	3212	-10824	2604	14856	-1072	-22245	4067	-5868	1103	-4522	-518	1
	-1.32	-15.99	40.89	4.69	-10.83	70.28	3116	4216	-11672	4620	15076	-1540	-27448	4139	-8518	2341	-1162	-1770	1
	-11.64	-13.76	34.2	5.29	-10.28	71.07	3732	3240	-12040	148	14968	-184	-31605	7070	-9010	2626	750	-2310	1
	-21.47	-9.7	28.49	6.07	-8.9	72.58	428	3476	-12184	260	15204	136	-32768	9073	-8808	3035	271	-2268	1
	-29.14	-7.16	25.25	6.81	-7.88	73.85	-480	6328	-12204	-80	15280	-704	-32768	-257	-10510	3229	-250	-2218	1
	-35.5	-8.59	22.65	7.3	-6.98	74.38	1656	8780	-15076	-888	15076	-1016	-32768	-7921	-9716	3172	-470	-2073	1
	-41.57	-10.37	22.24	7.86	-6.03	75.14	3708	11912	-8092	-1008	15504	-852	-32768	-3619	-8690	3138	-1113	-1510	1
	-47.95	-8.58	26.28	8.46	-6.03	75.92	-1284	20020	1892	1640	15348	-64	-32768	5193	-9288	4040	-876	-1791	1
	-50.48	-4.07	28.81	9.28	-6.38	75.65	-5660	16300	6856	2752	15580	2108	-22706	5616	-5887	5407	744	-2310	1
	-49.26	-0.29	30.62	10.79	-6.66	74.87	-6724	13080	9248	2192	15116	2172	-11556	1590	-1979	7352	510	-2657	1
	-46.61	1.02	32.15	12.13	-6.39	74.97	-3704	15604	9028	-756	15196	-488	-1336	-2339	1022	8754	-516	-2522	1
	-39.91	-0.09	36.82	13.97	-5.75	75.13	4940	13440	3084	580	18136	-1524	6882	2783	2392	9235	-717	-2936	1
	-32.42	2.39	41.34	15.33	-5.83	74.79	-3564	18072	-4940	2708	16972	-1952	9643	16832	2034	10224	791	-4136	1
	-25.99	9.34	44.14	17.68	-6.14	72.91	-9952	18544	208	4360	17624	-3484	9734	7157	2831	11236	2139	-5220	1
	-18.7	10.38	49.45	20.13	-6.59	70.66	1052	16924	-3204	6512	19676	-352	11503	902	4141	13077	3458	-6672	1
	-15.97	9.33	50.31	21.19	-7.16	69.02	6700	14324	-8664	11932	23164	3308	9165	6487	2578	14183	4531	-8488	1
	-11.5	8.82	50.63	23.6	-7.71	65.22	5916	14020	-8488	12012	22476	4832	5147	13304	634	15331	6833	-10301	1
	-8.35	10.74	53.4	26.62	-6.42	61.32	1552	17060	-5052	3692	20584	2400	4612	7994	2241	16983	10197	-11138	1
	-5.96	12.16	56.74	29.94	-0.75	59.04	-2716	15660	-3364	-5672	17156	-8520	4148	5568	3454	18765	10272	-10195	1
	-3.87	11.75	60.28	31.82	3.38	55.24	-512	15600	-4084	-5756	13464	-15400	4610	-365	4726	15874	10004	-9288	1
	-1.86	9.38	62.89	31.92	8.55	48.17	2820	14872	-5324	-6932	7512	-20752	4579	-55	4065	6740	3112	-7406	1
	0.05	7.66	65	29.59	11.51	40.63	2924	16640	-4088	-6260	256	-17984	3981	3848	2284	2203	5318	-4505	1
	1.22	6.78	66.66	26.61	13.36	38.07	1496	16368	-4700	-6068	5676	-11904	3512	2765	2312	-4017	3434	724	1
	2.16	5.74	67.95	20.26	15.71	37.78	1524	15636	-5312	-6336	6324	-9712	3113	-143	2546	-12580	2588	3929	1
	2.92	3.72	69.24	12.2	17.64	37.29	2256	15032	-3712	-7016	3604	-9840	2402	-45	1980	-18740	-4217	6468	1
	3.48	2.87	71.11	4.59	16.36	37.86	1220	15808	-1640	-4208	4280	-9440	2256	2625	1259	-22542	-8322	9328	1
	3.91	3.19	73.14	-2.89	13.65	39.71	-56	15564	-176	-2292	4324	-8708	2881	2400	1748	-25574	-7359	12532	1
	4.67	2.39	75.58	-11.57	11.41	42.92	1948	15432	480	-2028	4824	-9160	3486	27	2157	-27865	-3424	14749	1
	5.54	1.86	77.4	-18.97	10.5	46.19	-228	15992	1680	-1424	5812	-9860	4664	448	2131	-30057	-867	15711	1
	6.86	1.58	79.09	-27.19	10.09	50.28	928	15712	1620	-736	7912	-10340	6312	-1193	2622	-32323	4172	15410	1
	8.06	0.36	79.94	-33.54	11.39	53.54	2688	14644	-1836	-1244	9388	-8828	7004	-496	2632	-32768	7800	13902	1
	9.65	-0.63	80.37	-39.8	13.21	59.12	1480	15104	-3872	-668	13740	-5188	7376	-193	2499	-32768	7560	13921	1
	11.07	-1.8	79.48	-45.04	13.74	66.1	2224	14520	-7364	1660	17120	260	7191	-1368	2480	-31744	6934	12547	1
	11.83	-2.76	78.44	-47.9	10.97	69.42	1936	14372	-7012	9848	17112	4840	6498	-1114	2540	-25237	2726	8438	1
	12.61	-3.27	78.4	-47.69	6.53	66.44	824	14636	-3440	16772	7776	16360	6833	-1679	2688	-14493	7404	280	1
	13.74	-4.52	79.19	-43.02	5	60.56	3436	15136	-2204	9984	15304	13768	8108	-494	2428	494	11471	-4473	1
	14.95	-4.88	79.74	-34.99	7.02	58.73	1464	16164	-3264	-4376	13244	1836	8905	750	2960	7298	3994	-6718	1
	16.08	-4.42	80.79	-28.43	7.59	57.79	-2300	18156	-2592	-5564	12412	-7352	10192	-4395	4594	8620	-8356	-2743	1
	18.3	-5.24	82.55	-22.68	0.7	57.85	-1112	19148	-1576	10960	17544	-3808	12512	-7862	4776	5667	-14096	-773	1
	20.55	-6.66	84.42	-17.01	-7.51	58.58	500	21476	-344	5168	17360	-1128	14066	-3135	4297	6977	-12900	-1388	1
	23.07	-5.72	85.45	-13.08	-10.32	59.99	-5312	24148	3644	496	15688	-3360	16977	-3224	5427	8392	-11491	-2176	1
	26.69	-4.45	85.67	-8.16	-11.61	61.34	-9876	25852	5148	-4016	15380	-2084	19716	-7804	7490	6499	-8898	-1430	1
	30.23	-5.93	86.97	-4.84	-10.63	61.45	-3252	24932	2380	-5508	15788	-3996	21353	-12371	8730	4880	-9855	-2570	1
	33.32	-10.06	88.41	-2.58	-13	61.53	4096	21140	-7616	4760	15868	-4720	22996	-16114	8638	4708	-9539	-3485	1
	36.84	-16.75	86.14	-0.44	-15.91	59.62	6632	17676	-19128	6620	13112	-5804	19322	-16574	7148	4590	-2892	-5463	1
	37.24	-20.81	81.82	1.67	-15.28	58.44	7256	9736	-21484	196	14744	-5460	12147	-11498	6018	4800	2038	-6296	1
	35.39	-21.55	74.22	3.47	-11.97	58.18	4736	832	-20624	-3376	14724	-4640	6734	101	5372	4337	258	-4364	1
	32.25	-20.76	67.82	4.4	-10.07	58.51	408	4080	-14360	-2940	15520	-3984	-205	-9530	2449	3338	-1184	-3355	1
	25.96	-23.82	62.13	5.12	-7.89	59.22	6396	5812	-14392	-2064	17076	-5636	-10312	-7950	-782	2326	561	-2800	1
	18.78	-22.89	55.69	5.52	-6.44	59.86	4980	1744	-14208	532	15088	-3900	-15794	9310	-2604	1515	1763	-2768	1
	14.43	-20.25	52.2	5.58	-5.59	60.82	608	1324	-11736	-1036	14860	-1028	-21255	9345	-3752	901	1820	-1867	1
	5.1	-17.28	45.6	5.67	-5.05	63	1796	2408	-10976	332	15332	680	-27056	2068	-6123	1407	-1169	-1194	1
	-6.18	-15.71	38.53	5.92	-5.4	65.06	3464	2296	-12000	604	14976	2316	-32290	4413	-7097	1816	-896	-1606	1
	-15.59	-12.4	33.11	6.38	-5.13	66.52	352	84	-12236	776	14904	2048	-32768	7452	-5896	2684	-1419	-1756	1
	-23.06	-10.94	28.26	6.95	-5.81	67.58	1604	4772	-12668	1824	15220	396	-32768	-1440	-8286	3944	-613	-2096	1
	-31.88	-14.11	24.3	7.93	-5.61	68.94	6192	7504	-16680	344	14580	-1376	-32768	-7776	-9385	4776	-336	-2218	1
	-38.41	-14.49	21.92	9.13	-5.36	70.15	2456	11304	-10696	568	15252	-780	-32768	4833	-11606	5416	207	-2358	1
	-43.27	-9.57	24.24	10.12	-4.19	70.96	-1924	18036	1616	-1708	15332	-1268	-32768	15779	-12084	5875	-470	-2299	1
	-48.79	-0.53	25.69	11.27	-3.99	71.66	-10252	18468	7956	1216	15140	-1564	-26861	13636	-9499	6409	84	-2350	1
	-48.65	5.86	25.81	12.75	-4.64	71.7	-10248	11804	12548	3344	16004	-1084	-12289	4663	-2718	7272	653	-2584	1
	-43.59	6.85	28.47	14.16	-5.24	71.83	-1464	14264	8264	1924	16268	188	1256	-6144	2418	8669	-463	-2839	1
	-37.58	3.69	33.42	15.88	-5.28	72.52	6728	14288	1152	1196	17660	-368	8510	-255	4194	10557	-456	-3727	1
	-28.83	5.17	39.12	18.2	-5.67	71.71	-5204	18744	-4260	4168	17880	-840	8961	16539	2489	11833	2314	-5507	1
	-21.7	12.34	42.77	20.42	-5.87	70.08	-8852	20564	-128	6056	19176	-408	10979	4666	3471	13266	3576	-6631	1
	-16.27	11.8	47.31	23.08	-6.55	66.99	2480	16400	-5188	11432	22720	4920	13306	1455	5232	15370	5158	-8820	1
	-9.95	9.97	50.03	25.55	-6.99	63.36	4064	12400	-10396	13604	24444	4296	9691	5832	2917	16484	7462	-10844	1
	-6.14	7.88	50.44	28.73	-5.74	58.78	9860	13616	-11164	5300	21372	5480	7992	7065	3691	18214	12263	-12402	1
	-2.61	9.4	52.59	32.02	0.14	56.79	-2252	16740	-8404	-7932	18052	-6604	6653	5952	4826	20842	12508	-10771	1
	-0.5	8.24	56.2	34.5	5.2	53.05	-1740	16144	-4356	-7912	15580	-16416	5980	-5701	5895	17324	6712	-8578	1
	1.76	3.55	60.04	34.37	8.66	46.8	4676	16316	-6196	-10240	10060	-27292	6201	-7330	5116	7265	-872	-6108	1
	3.35	0.7	61.4	31.74	9.6	39.79	5336	14604	-5492	-4488	724	-20152	4899	1583	3013	2248	4392	-4142	1
	3.89	0.3	62.04	29.38	11.04	38.78	3616	16740	-6220	-5384	5904	-12524	3876	4226	2254	-5448	6079	943	1
	4.74	-0.03	64.23	23.14	14.23	38.11	928	15576	-4684	-7524	5812	-11288	3214	-2917	2690	-13404	4139	3629	1
	5.16	-2.21	66.08	14.42	16.75	36.98	3008	15120	-3152	-7640	3200	-10280	2719	-3402	2114	-19694	-4853	6443	1
	5.55	-3.61	68.23	6.51	15.56	36.65	2364	15768	-1336	-5136	2488	-10348	2612	461	1462	-23528	-9614	9095	1
	5.85	-3.99	70.14	-1.53	12.75	37.37	2532	15264	-428	-2264	2384	-9548	2839	888	1345	-26703	-8405	12687	1
	6.24	-4.17	71.82	-11.11	10.62	39.47	2088	14912	-344	-2108	2728	-9300	3238	1586	1240	-28872	-3017	14850	1
	6.85	-3.75	73.81	-19.62	9.78	42.27	2000	15820	404	-460	4080	-9968	4076	2457	974	-31852	1938	16184	1
	7.54	-2.91	75.13	-25.91	10.3	44.86	1072	15748	-252	-1160	6100	-10716	4926	4971	868	-32768	5554	14238	1
	8.54	-1.45	76.8	-33.59	12.53	48	-124	15400	-1448	-2008	7988	-9844	5994	2023	1400	-32768	8883	12494	1
	9.81	-1.15	78.02	-39.61	14.73	52.28	464	15064	-2252	-900	13336	-6768	6796	1306	1771	-32768	9220	13057	1
	11.3	-0.88	79.43	-45.52	16.04	60.69	-208	15220	-1648	1772	19224	900	8158	-1771	2535	-32768	9255	11806	1
	12.53	-2.09	80.13	-48.52	14.02	64.31	2316	15680	-3476	8332	18140	4952	8757	-2763	2671	-25711	5682	7490	1
	14.29	-3.32	79.81	-48.44	10.56	62.41	1696	14124	-5256	13148	7932	15488	9109	-291	2702	-13952	8319	9	1
	15.55	-3.81	79.59	-43.61	8.62	56.92	1456	14936	-4036	10500	15140	13940	9584	-1118	2520	617	11843	-4774	1
	17.03	-4.67	79.91	-36.52	10.64	55.58	3136	16800	-2728	-7528	13532	1040	10359	1069	2107	7129	2402	-6701	1
	18.65	-3.46	80.56	-29.41	10.93	54.12	-2104	17784	-3572	-5660	12596	-3512	11677	-430	3611	8561	-11967	-4123	1
	20.61	-3.46	81.76	-22.6	2.04	54.57	-2608	19372	-1940	11636	19208	-3524	13534	-5040	4452	5197	-17613	365	1
	23.51	-3.57	83.19	-17.97	-6.52	55.56	-5492	23428	2596	8328	18048	-776	16034	-5157	5044	6499	-14195	-64	1
	26.08	-3	83.43	-13.34	-10.87	57.44	-7940	25652	6664	1940	14908	-1752	19250	-6478	6565	8176	-10316	-1344	1
	28.96	-3.34	84.12	-10.23	-11.77	58.65	-7280	25432	4080	-2420	16236	-3924	21718	-9205	7942	6981	-7280	-2357	1
	32.68	-7.12	86.15	-6.72	-10.29	58.43	3668	22016	-6060	-7368	16544	-5360	24170	-19510	8580	6704	-6788	-4352	1
	35.77	-14.22	84.48	-4.01	-10.86	58.26	11072	21836	-19076	1984	13888	-5500	22516	-19654	6057	5216	-6243	-4486	1
	37.59	-19.51	80.51	-1.41	-12.39	57.41	10268	14284	-22412	2952	15912	-4360	15362	-10235	4105	4792	-656	-5944	1
	36.24	-19.79	73.02	0.8	-10.78	57.9	5224	2612	-21032	-1380	15192	-3208	7051	4147	2315	4676	590	-5559	1
	33.17	-17.07	64.47	2.41	-8.34	57.95	324	600	-18396	-3104	14252	-4564	2200	-2211	2013	3924	-1156	-3463	1
	28.59	-18.55	58.99	3.43	-7.23	58.87	1772	5620	-13828	-1388	16244	-4528	-6094	-14651	-309	3091	-1528	-2620	1
	21.95	-21.77	53.84	4.43	-6.52	59.52	6060	3152	-13568	1576	15660	-5124	-13796	-4973	-2142	2615	2095	-2909	1
	13.18	-19.62	46.35	5.02	-5.18	60.39	3768	396	-13548	732	15616	-2752	-19131	11601	-3428	2415	4404	-3456	1
	6.26	-15.99	41.02	5.43	-2.74	62.04	1592	320	-11176	-2380	15048	-448	-23501	8169	-4212	1996	3917	-2385	1
	-3.59	-13.83	34.62	5.86	-1.06	64.15	2596	2492	-10144	-736	15748	196	-29359	1366	-7908	2183	43	-1482	1
	-13.91	-13.05	28.83	6.3	-1.29	66.53	3996	2928	-12648	1132	14780	768	-32768	5817	-8812	2515	678	-1718	1
	-23.03	-8.74	23.25	6.79	-1.21	68.21	-400	128	-13012	632	14836	588	-32768	9060	-8538	2949	768	-1897	1
	-28.77	-7.16	20.4	7.45	-1.49	69.51	1048	6516	-13688	892	15128	760	-32768	1173	-10432	4041	187	-1905	1
	-35.98	-8.25	17.58	8.52	-1.62	71.04	2252	9584	-14588	16	15032	548	-32768	-3473	-11436	4987	211	-2055	1
	-42.65	-8.54	18.32	9.62	-1.17	72.27	3632	14388	-3984	232	15488	-468	-32768	4447	-11521	5880	615	-2021	1
	-46.95	-4.35	21.33	10.76	-1.09	73.13	-6260	22012	5440	644	15032	-404	-32768	10213	-9487	6506	2229	-2099	1
	-49.48	0.79	24.03	11.94	-0.42	74.19	-7524	12948	9412	-284	15512	-396	-18528	-57	-2362	7203	832	-1985	1
	-46.74	1.3	27.06	13.5	-1.35	74.43	-5452	13132	11832	2596	15728	232	-6358	-8300	2010	8575	275	-2830	1
	-41.39	-1.45	31.15	15.47	-1.99	74.81	4168	14928	7596	552	16708	428	3596	-6785	4567	9459	-1029	-2600	1
	-34.31	-3.93	36.01	16.95	-2.71	75.16	6816	12772	-2840	2056	17812	-448	9060	8214	4072	10799	-2130	-3116	1
	-27.51	2.5	39.33	19.32	-4.92	73.36	-14636	19524	-7888	6204	17208	-1276	7150	22402	905	12548	719	-5070	1
	-20.56	10.85	41.02	22.07	-6.22	70.34	-15256	19884	-472	10148	21576	2188	11345	-5387	4664	14602	3820	-7516	1
	-14.48	4.46	44.96	24.29	-7.04	67.21	11316	15116	-6768	13080	23572	4260	11315	-2650	3587	16127	5904	-8989	1
	-9.81	3.66	46.4	27.66	-7.2	62.44	7880	14784	-6680	12492	24720	8136	8788	10953	1324	17451	9121	-10549	1
	-5.54	4.32	47.29	30.64	-3.89	60.43	5396	15508	-11636	-3436	19976	-448	7186	17260	2218	19268	11253	-10491	1
	-2.8	7.35	49.18	34.26	3.25	57	-3288	14488	-7832	-10312	19076	-11272	5672	3162	3875	20637	9321	-7790	1
	-0.65	5.69	53.51	35.14	6.77	52.64	-2004	18352	-3972	-13884	11856	-23384	6154	-9483	6524	12679	3873	-5198	1
	1.68	0.04	58	33.07	8.2	46.58	5692	14924	-4020	-3724	3692	-18088	5808	-7480	4894	3903	-1687	-3286	1
	3.26	-2.57	59.91	30.35	9.87	40.9	4064	14836	-4820	-3736	184	-16604	4224	999	1949	622	4001	-48	1
	3.89	-2.84	60.88	25.93	12.61	39.14	3044	16432	-6108	-7616	5720	-11404	2907	3676	1199	-7466	1501	4188	1
	4.45	-2.43	63.25	19.53	15.43	38.81	-100	16100	-3832	-8788	4372	-10164	2683	-1824	2496	-15371	3269	5489	1
	4.8	-4.31	66.03	10.76	17.89	38	2172	15180	-1764	-9108	2908	-10292	2289	-6058	2483	-20815	-8788	9058	1
	5.08	-6.39	68.65	1.7	14.96	38.64	2084	15768	484	-3808	2992	-9340	2438	-2376	1381	-24121	-12490	11784	1
	5.58	-6.21	70.98	-4.77	11.92	40.39	464	16040	1396	-1340	3352	-8656	3653	-951	1436	-26105	-8905	14197	1
	6.39	-6.34	72.98	-13.34	9.58	43.09	1712	15448	1684	-1360	4408	-9764	4678	-696	1658	-28286	-3282	15284	1
	7.37	-6.42	74.62	-21.83	8.2	46.54	1292	16016	912	-804	6544	-10776	5436	-206	1614	-31464	2805	14665	1
	7.92	-6.52	75.35	-25.63	8.77	47.79	2488	16204	-304	-500	7072	-9968	5912	-628	1132	-32768	6728	11850	1
	8.97	-7.4	75.59	-32.61	11.11	50.3	4756	15320	-392	-1740	9648	-9044	5458	2664	696	-32768	10050	10174	1
	9.82	-6.43	75.99	-39.44	14.27	55.58	1192	14688	-1432	-1132	15220	-3452	6113	5608	541	-32768	11935	10134	1
	10.76	-4.99	77.02	-43.12	15.87	59.9	2092	15796	-820	1360	17816	1036	6654	530	868	-30664	11082	8858	1
	11.52	-4.82	76.79	-45.07	14.42	62.68	2892	14356	-2072	7084	17572	4776	7474	7380	780	-23501	4773	5851	1
	12.91	-0.97	76.64	-44.5	9.85	60.59	-5952	14496	-2736	12420	9256	14700	9393	2633	1973	-11391	4699	-513	1
	15.2	-1.29	77.51	-39.6	6.28	56.45	2780	15364	-2856	7784	14372	9848	11361	-3180	2775	1076	4767	-3867	1
	17.15	-1.99	77.72	-34.03	5.46	56.41	1924	15988	-3984	-1236	11996	2204	12212	3199	2886	7148	-2064	-4940	1
	19.29	-1.46	78.62	-25.94	3.72	56.77	-2120	17484	-3860	-1508	14360	-6924	13168	-4096	4381	8859	-9961	-3547	1
	21.8	-3.73	80.73	-20.72	-2.67	57.17	1832	21072	-1952	11444	20420	-32	14595	-5721	3983	5273	-12840	-1072	1
	24.17	-3.44	82.17	-15.19	-9.21	58.43	-3184	22248	-1588	3876	15232	-2668	15770	521	4098	8484	-10390	-1538	1
	26.64	-1.99	82.68	-10.38	-9.83	58.92	-8252	23984	2092	-3400	16836	-6696	17877	-4419	5195	8226	-8816	-2243	1
	29.96	-1.77	83.14	-6.83	-9.67	58.57	-8460	26980	3520	-3980	13252	-7212	19823	-9203	6702	5904	-6339	-2686	1
	33.43	-5.03	85.26	-3.78	-9.92	58.33	696	21376	-2612	1296	15724	-5496	21799	-17057	7464	4568	-3941	-3437	1
	35.81	-11.24	84.26	-1.64	-9.79	58.89	9512	20272	-13924	676	16108	-2984	22178	-18831	5913	4337	-790	-4650	1
	37.85	-17.67	80.02	0.22	-9.06	60.48	9368	14720	-19864	-76	15424	-436	16008	-9918	3292	4168	-534	-4723	1
	37.13	-18.55	74.13	2.06	-8.04	62.08	5828	5660	-19728	-876	15292	-1744	9393	2090	2184	4036	-1578	-4095	1
	35.04	-17.04	67.13	3.24	-7.19	63.01	3732	1104	-20580	-860	15404	-2680	5456	-1996	1691	3336	-1243	-3588	1
	30.73	-18.54	60.25	4.25	-6.23	63.63	2376	5960	-13368	-860	15976	-3700	-3199	-11035	-1483	3341	489	-3596	1
	24.6	-21.23	55.24	5.24	-5.16	63.84	5756	4948	-13820	1104	15548	-4312	-11653	-5307	-3422	3174	2568	-3437	1
	16.05	-19.37	47.65	5.95	-3.12	64.15	3780	628	-13188	-1280	15220	-3632	-17481	10202	-3741	2572	4489	-3017	1
	7.95	-15.48	41.25	6.34	-1.44	64.87	916	656	-10500	-636	15184	-1868	-23105	5116	-4865	2517	3715	-2735	1
	-1.1	-14.88	35.66	6.82	0.16	66.87	3580	3384	-10700	-328	15452	184	-28483	-1081	-7981	2669	3890	-2481	1
	-11.98	-14.9	29.93	7.36	1.63	68.58	5604	3188	-12620	-888	14948	868	-32768	6454	-7906	3091	3120	-2264	1
	-20.32	-11.45	24.19	7.82	2.14	69.78	2296	-644	-11996	124	15072	444	-32768	9323	-8721	3542	2084	-2117	1
	-28.62	-9.25	20.57	8.59	2.51	71.5	2436	7472	-12644	-816	15000	40	-32768	2390	-10426	4140	1558	-2008	1
	-35.48	-9.53	18.22	9.45	2.92	72.78	2384	8752	-16004	-568	14880	232	-32768	-346	-11155	4768	910	-1939	1
	-42.66	-8	18.34	10.33	3	73.87	780	11668	-5368	-1004	15428	412	-32768	1123	-9522	5212	849	-1780	1
	-47.04	-5.03	22.8	11.02	3.16	74.55	-5516	21664	3472	-1092	15580	1364	-32768	4307	-7702	5593	-760	-1280	1
	-50.78	-1.66	25.66	12.4	1.22	74.58	-6480	16520	9036	4456	15020	1408	-24403	-1082	-3345	7388	-623	-1776	1
	-49.42	-0.58	28.22	13.73	-0.51	74.05	-7216	14132	14868	1968	15356	-188	-9463	-5057	2089	8308	382	-2377	1
	-43.58	-2.65	32.32	15.16	-1.43	74.44	2396	14284	7528	1932	16480	-2020	4030	-10061	5947	10008	-2887	-2258	1
	-36.07	-6.69	37.49	17.46	-3.08	74.1	9808	16420	-840	1648	17896	-1124	9226	2171	5818	10868	-791	-3398	1
	-27.82	-3.28	41.78	19.55	-3.76	73.65	-476	14908	-3544	3936	17796	-552	9473	24253	2205	12844	463	-4717	1
	-21.97	8.31	43.67	22.1	-4.87	71.08	-18112	24284	-376	8308	23064	3412	8076	22648	-1248	14722	3758	-6379	1
	-15.91	12.23	46.18	24.61	-6.2	67.4	660	15440	-5676	15188	25652	5168	12386	3750	1798	16267	5957	-8439	1
	-10.37	10.57	48.03	27.48	-6.5	63.39	6976	13368	-9072	12540	26124	9116	8024	10701	1069	17576	8054	-9584	1
	-7.26	10.79	48.73	31.06	-3.03	61.32	6948	14648	-5644	-5296	18676	-1568	5234	14145	585	20727	9008	-9184	1
	-4.75	10.81	50.67	34.27	2.08	58.61	2504	17172	-7636	-9048	19708	-12936	5011	11136	2326	20417	5524	-6182	1
	-2.23	12.79	54.52	35.58	5.35	54.3	-4332	16684	-4868	-13992	12184	-22620	4779	1181	4872	12947	625	-4023	1
	-0.19	10.07	58.81	33.77	6.5	48.35	608	15548	-4424	-5076	4688	-17924	4854	-8657	6034	4713	-3306	-2432	1
	1.44	5.17	61	30.53	8.07	42.34	5860	14796	-5224	-4512	2416	-16044	4807	-1168	3453	33	669	1797	1
	2.77	5.11	62.56	26.54	9.28	41.63	1224	16240	-5224	-5804	6544	-12236	4247	6775	1377	-7915	-998	5798	1
	3.43	5.71	63.69	20.83	11.98	41.27	-1852	16252	-4752	-8776	2832	-10600	3772	223	2405	-16974	5577	6666	1
	4.31	3.3	66.47	14.18	14.02	39.88	1580	15436	-2356	-8564	2016	-11444	3707	-6763	4140	-21726	-5759	9155	1
	4.94	-0.67	68.82	5.7	13.3	39.71	4016	15348	-616	-3796	1956	-7884	3616	-6581	3361	-25313	-7644	11200	1
	5.67	-2.9	70.5	-4.36	11.64	40.72	2844	15564	68	-2440	2068	-9120	3982	218	1886	-27623	-3301	13274	1
	6.59	-2.8	72.83	-12.34	10.04	42.12	1720	16096	1024	788	3176	-9068	4654	1069	1625	-30818	1947	14679	1
	7.55	-3.01	74.66	-22.1	11.02	45.05	1348	15384	1392	-1132	6152	-10188	5199	1259	2065	-32768	5957	12130	1
	8.41	-2.9	76.34	-29.03	13.45	46.11	696	16044	588	-3332	7052	-13088	6112	-58	2058	-32768	12183	10771	1
	9.86	-2.75	78.54	-35.89	17.71	48.54	212	15340	-1272	-5896	11996	-8004	7568	125	2395	-32768	8591	10423	1
	11.48	-3.42	80.07	-41.65	18.71	55.01	2104	15144	-1648	368	16140	2080	8130	-3238	2530	-32768	6979	10650	1
	12.65	-4.68	80.49	-44.96	16.74	60.48	1984	14780	-2420	4732	20780	2940	8620	-629	2664	-26702	2811	9761	1
	14.11	-5.2	81.14	-45.99	11.03	62.31	2352	14996	-3360	8488	10572	8532	9231	-1125	2648	-14868	-1463	3759	1
	15.64	-5.84	80.29	-42.79	5.22	58.71	2920	13736	-5932	11836	9268	13560	9413	1706	2640	-4422	-699	-611	1
	17.05	-5.39	79.77	-35.96	1.4	56.97	772	14252	-4512	1612	14816	5444	9766	215	3005	5838	-3964	-3578	1
	17.84	-5.03	80.43	-32.16	-1.37	56.83	-1664	17328	-2164	6336	15272	-5228	11079	-1043	3704	10080	-10941	-3865	1
	19.81	-4.57	82.11	-24.7	-8.74	55.98	-2848	22196	1112	9456	19312	-76	13492	-4001	4876	8369	-5429	-1767	1
	22.66	-3.86	83.53	-18.36	-8.45	57.44	-7180	26036	3752	-5468	16864	-5132	16654	-3680	6361	10283	-3823	-2822	1
	25.46	-3.11	83.95	-13.47	-6.23	56.16	-12156	29032	5312	-7460	15840	-7436	20064	-8015	8201	6796	-6788	-1943	1
	30.29	-4.91	85.55	-9.95	-5.74	55.84	-5504	29404	2992	-4656	16224	-7664	22912	-14600	9202	4307	-8389	-1674	1
	34.38	-9.14	87.91	-7	-7.81	55.9	1664	22156	-8508	1776	15616	-6568	22730	-15622	9739	2788	-8578	-2817	1
	37.77	-15.91	87.17	-4.87	-10.8	57.87	7512	19672	-17520	1096	14876	-208	21020	-22895	9760	2023	-7231	-2419	1
	38.67	-23.15	83.88	-3.45	-12.43	60.05	11164	12512	-21200	932	15464	336	11441	-15138	6561	2478	-9102	-1880	1
	36.51	-24.79	77.05	-1.66	-14.69	62.55	7620	892	-18612	1572	14700	-2032	5173	772	4015	2348	-7703	-1217	1
	33.3	-22.11	67.94	-0.17	-15.53	64.14	1132	-900	-17104	1200	15956	-2700	1560	-895	3548	2265	-4494	-2214	1
	28.04	-23.2	62.61	0.86	-15.17	64.67	2308	6596	-13116	1268	16264	-3764	-8841	-12023	-847	2844	-1442	-3551	1
	20.31	-24.42	56.68	2.28	-14.22	63.98	3776	1236	-13540	2416	14852	-4604	-17014	-2277	-2432	3016	2714	-4559	1
	10.51	-20.6	47.41	3.29	-11.99	63.9	1704	-2816	-12680	236	14552	-2900	-21770	11010	-2831	2524	3866	-3736	1
	1.37	-15.67	39.32	4.2	-8.73	64.94	236	-556	-9424	-2296	15372	-1296	-26971	5379	-5628	2275	1249	-2395	1
	-7.67	-16.48	34.28	4.8	-7.47	66.59	5188	2376	-10648	184	15560	-796	-32768	-2881	-6628	2300	335	-2304	1
	-18.52	-16.01	27.95	5.48	-6.35	68.47	3868	-244	-13760	720	14868	24	-32768	9104	-7118	2794	1942	-2762	1
	-27.47	-12.55	21.33	6.26	-5.27	69.55	3568	2844	-15572	720	15060	296	-32768	3584	-9973	3419	2973	-2762	1
	-33.68	-11.5	18.1	7.24	-4.21	70.55	1360	9192	-15760	768	15624	-80	-32768	2707	-13909	4286	2811	-2708	1
	-41.1	-9.89	16.38	8.37	-2.45	71.56	3420	12300	-7068	-888	15544	1792	-32768	1803	-13035	5081	2778	-2684	1
	-47.52	-4.4	20.51	9.68	-1.77	71.26	-6076	22424	3496	2580	15896	4584	-32768	14692	-9491	6413	2733	-2749	1
	-49.7	2.47	22.28	11.53	-1.9	69.87	-10996	14708	10940	1688	15752	5256	-18962	5331	-4280	8021	2257	-2809	1
	-46.91	3.93	24.37	13.28	-1.97	70.36	-5320	13588	13120	492	14944	1228	-4479	-5546	1390	9690	-1826	-2117	1
	-39.67	0.88	29.74	15.38	-3.22	71.23	4060	15272	4056	2248	16560	-236	6937	-5338	4670	10835	-2765	-2879	1
	-32.09	-1.08	36.31	18.03	-4.81	70.93	4572	16164	-2120	3520	17816	-2156	8636	4524	3709	12447	-1688	-4876	1
	-26.25	5.29	40.63	20.29	-6.19	69.24	-14140	22928	2352	7136	19200	-1692	7777	16509	1235	14043	1029	-6847	1
	-18.82	11.66	44.4	23.7	-7.7	65.9	-4008	18060	-2600	11624	23640	2040	12648	1323	3675	15258	2820	-8647	1
	-12.6	8.07	46.6	27.06	-8.75	61.94	7404	12980	-11972	15152	28028	7028	10960	4063	2491	17237	5081	-10126	1
	-8.9	7.91	46.59	29.17	-8.51	59.26	6496	13484	-12196	11628	28380	10152	7213	10309	1361	19043	9731	-11947	1
	-6.55	8.29	47.79	31.48	-4.48	57.92	2048	16908	-9656	-6048	17424	-4484	4906	8112	1930	20608	11890	-11600	1
	-4.43	8.35	51.01	35.24	2.99	52.29	564	16480	-4848	-9512	14452	-20824	3993	2543	3432	18523	9164	-9370	1
	-2.14	8.09	56.35	34.82	7.45	45.33	-2384	16680	-1504	-6844	5620	-19952	4790	-3189	5532	5150	90	-6400	1
	-0.26	4.66	60.59	32.34	9.17	39.65	3064	15228	-2296	-5960	-3164	-21196	4813	-5246	4179	731	2532	-4053	1
	1.39	1.85	62.91	27.42	11.29	35.04	4136	16180	-3756	-4892	4808	-12556	4394	205	2521	-6674	7501	2018	1
	2.8	0.67	64.99	20.79	14.72	34.48	1184	16028	-4916	-8712	4528	-12276	3771	-634	2398	-15811	618	5274	1
	3.77	-1.22	67.23	10.94	17.93	32.81	1748	15184	-3508	-9504	96	-9364	3034	-4475	2935	-22096	-3646	6890	1
	4.2	-3.25	69.04	2.28	17	32.26	2592	15376	-1148	-4648	1196	-9352	2604	-4827	2348	-26049	-9365	9470	1
	4.73	-5.08	71.17	-7.24	14.13	33.02	2512	16252	520	-1820	1412	-8516	2800	-389	1369	-28423	-5932	12580	1
	5.38	-4.79	73.31	-15.81	12.03	35.45	1620	15664	1072	12	2796	-7632	3467	1383	1166	-31049	800	15053	1
	5.98	-4.58	74.51	-23.76	11.78	39.05	2084	15904	1012	-552	6824	-11076	3959	1974	1219	-32768	2463	12471	1
	6.92	-3.44	76.25	-31.33	12.7	41.38	-664	15996	1016	-1428	6920	-13924	5236	2365	1200	-32768	11101	11988	1
	8.34	-2.48	78.07	-39.17	17.33	44.65	756	16072	1008	-5008	11420	-9648	6581	126	1564	-32768	8889	11388	1
	9.64	-2.92	79	-45.53	18.42	52.53	2100	15656	1608	2168	16864	2868	7057	899	1375	-32768	8850	11264	1
	11.13	-1.92	79.58	-48.55	17.02	57.09	-2804	15828	2780	6824	22244	6248	8742	-82	2077	-24993	4873	10118	1
	13.28	-1.87	80.43	-47.82	12.25	59.11	-308	15648	1344	7168	8928	7608	11127	-3872	2882	-10484	1442	2509	1
	16.21	-3.82	81.12	-43.7	7.49	55.12	4044	13904	-1064	7972	11908	13608	12786	1314	2578	-1734	-768	-1423	1
	18.67	-2.75	81.86	-36.94	4.37	55.18	-1532	16188	-3152	-56	13940	4464	14724	1875	3680	7997	-10089	-3161	1
	21.49	-2.24	83.08	-28.9	-4.8	55.33	-2580	21136	-1320	19760	18480	2188	16047	-3679	4431	5292	-15243	-1612	1
	25.02	-1.93	84.67	-21.93	-11.35	55.71	-5472	24680	2248	2028	15756	-1152	17957	-1571	5259	9638	-7711	-2694	1
	29.2	-0.22	84.82	-15.83	-11.44	56.12	-11132	27624	5688	-8500	14628	-8480	21865	-4673	6403	9253	-8531	-2731	1
	33.06	-0.77	85.14	-11.72	-9.76	54.99	-9472	31084	4724	-5780	13692	-8000	24497	-13231	7933	5043	-7340	-1676	1
	37.44	-6.4	86.59	-8.35	-9.42	54.64	4424	24164	-9168	-1816	17148	-8904	24743	-19812	6324	3359	-6659	-3492	1
	41.14	-14.39	83.56	-6.15	-11.62	55.26	7788	17800	-21452	3056	15568	-1732	21303	-17642	6174	2588	-5724	-3483	1
	40.92	-19.34	79.08	-4.22	-11.63	57.4	10348	9628	-22216	-1032	16472	-808	10349	-10563	4807	2874	-5860	-3649	1
	38.33	-20.06	71.38	-1.96	-12.93	59.53	6676	-2776	-19988	2788	14740	-1640	4867	5325	3119	3556	-4539	-3085	1
	34.51	-17.42	61.53	0.03	-12.91	60.54	2836	-632	-16300	1116	15832	-3920	422	231	-511	3718	-542	-3285	1
	31.28	-18.42	58.7	0.8	-11.65	60.65	3800	5408	-12188	-1128	16144	-5040	-9340	-7503	-3380	3151	1898	-3537	1
	21.6	-19.92	51.49	1.96	-9.4	60.59	5712	644	-12568	-60	15388	-5436	-18443	3665	-4028	2510	3446	-3949	1
	11.37	-16.88	42.58	2.86	-6.9	61	3176	-2196	-11300	200	14844	-3068	-22985	8968	-4248	1711	4193	-3175	1
	1.88	-14.03	35.31	3.5	-4.47	63.04	1100	648	-9344	-1024	14936	-260	-27854	1960	-7864	1572	3046	-2086	1
	-7.57	-14.17	30.63	3.97	-3.31	65.15	4060	3140	-12028	-24	15796	1108	-32768	3058	-8550	1840	1346	-1872	1
	-18.87	-10.72	23.6	4.55	-2.49	66.7	1444	-784	-12656	-992	15480	1504	-32768	9875	-8653	2079	854	-1952	1
	-26.85	-8.16	18.98	5.23	-1.93	68.41	2184	3476	-16236	360	15008	796	-32768	4426	-9367	2547	720	-1976	1
	-33.11	-6.48	16.62	5.95	-2.04	69.43	-2172	6856	-11512	1424	15400	60	-32768	2379	-10480	3355	1052	-2012	1
	-40.58	-6.95	16.99	6.82	-1.9	70.51	2092	15216	-5960	1256	15492	1324	-32768	2948	-10106	4162	1833	-2336	1
	-46.5	-2.81	21.25	8.29	-1.96	70.11	-5696	22448	3768	3292	15544	4712	-32168	8175	-7716	5779	3124	-2985	1
	-48.54	1.44	24.34	10.03	-1.42	69.07	-6940	14680	10148	256	15856	5016	-15407	-101	-2241	7296	1725	-2791	1
	-48.54	1.44	24.34	10.03	-1.42	69.07	-6940	14680	10148	256	15856	5016	-15407	-101	-2241	7296	1725	-2791	1
	-40.76	0.8	33.59	14.74	5.49	59.1	-176	17116	-632	-12800	11156	-28152	3582	-2856	4243	7764	1881	-8688	1
	-33.94	-1.19	40.88	14.69	8.47	49.75	4336	15276	-548	-9956	36	-21128	3711	482	2291	1861	4987	-6275	1
	-28.2	-1.24	46.69	10.79	12.13	46.92	380	16708	-3324	-8520	4992	-11716	3156	-2142	2656	-11769	609	3391	1
	-23.96	-3.09	51.21	3.63	14.52	43.72	2032	16272	-3056	-7508	332	-9560	2730	-5670	2976	-19514	-1720	5139	1
	-20.01	-6.29	55	-4.43	15.64	40.67	4816	14644	-1124	-4940	624	-8816	1463	-3001	1502	-23633	-6125	7532	1
	-16.78	-6.27	58.09	-11.81	14.44	39.85	1528	15728	-36	-2220	1392	-7784	1598	6029	-336	-26819	-4481	10152	1
	-15	-5.71	60.01	-17.71	13.2	41.48	148	15700	800	1168	5436	-9544	4347	456	1426	-32234	1776	12480	1
	-11.04	-5.2	64.08	-26	14.25	43.62	732	15940	824	-3420	8236	-16592	5282	492	1591	-32768	9868	10825	1
	-7.83	-4.91	67.22	-34.09	17.29	45.67	1368	16500	240	-3940	8944	-8732	5794	-321	1214	-32768	7331	10151	1
	-5.42	-4.27	69.31	-36.66	16.24	49.36	228	15640	1272	6260	22436	7368	6383	2119	1386	-24619	7405	9548	1
	-1.88	-3.39	71.86	-37.99	15.43	54.84	476	15288	1184	-1824	14576	4836	8321	1569	1641	-13368	677	6055	1
	1.34	-2.01	74.07	-35.06	8.48	54.46	-1276	14416	460	10896	8380	10332	9979	2242	1912	-2728	-7693	1355	1
	5.57	-1.1	76.6	-28.84	0.66	52.3	296	14808	-916	8608	12736	3916	12098	-381	2849	6986	-1827	-3610	1
	7.94	-1.48	76.01	-25.12	-1.87	52.45	2624	16356	-9004	12792	22612	2996	12356	253	3182	3538	-1608	-2005	1
	11.39	-1.83	75.88	-20.17	-3.43	53.99	-760	18332	-5900	-2548	16180	732	12029	-2602	3028	6495	-2681	-1995	1
	14.92	-1.77	77.68	-14.6	-3.88	55.85	-2796	20028	-76	-4700	14740	-5660	13648	-1466	3276	6613	-4905	-2951	1
	16.64	-0.87	78	-12.13	-3.86	56.34	-7448	23092	3724	-1172	16192	-6152	16263	-1314	4257	4694	-3045	-1929	1
	21.52	-0.03	78.58	-8.57	-2.32	56.42	-10480	27584	4920	-5456	16484	-7104	19820	-9031	6156	3577	-2687	-2844	1
	26.37	-3.45	80.8	-6.42	-3.26	57.53	-2756	26704	-1004	-400	15348	-3004	20995	-16527	6838	2131	-6331	-1939	1
	29.9	-9.45	81.39	-4.51	-6.16	59.5	6188	19752	-12580	3292	15020	-756	21723	-17773	7030	1449	-6331	-2196	1
	32.31	-15.44	78.88	-3.17	-7.68	61.5	7612	16704	-19416	-864	15316	1152	16918	-16656	5451	1454	-5516	-1593	1
	32.41	-19.93	73.86	-2.06	-7.87	63.4	7748	6984	-20388	-3332	15568	-960	7794	-6423	3396	1492	-7165	-952	1
	30.2	-19.55	65.58	-0.78	-9.55	64.86	4272	-580	-20756	3200	16104	-3308	4071	2467	2536	1929	-5255	-1798	1
	27.46	-19.08	60.04	0.45	-10.14	64.97	1692	3780	-14544	1548	15916	-2984	-2152	-5186	-1102	2435	1743	-3436	1
	21.05	-20.7	54.11	1.46	-7.63	65.12	4808	5016	-13276	-2280	15992	-4304	-12297	-4127	-4116	1998	3241	-3154	1
	12.54	-18.95	45.98	2.24	-4.94	65.1	4160	-332	-12856	-820	14540	-4444	-18127	11950	-4605	1064	2390	-1944	1
	4.48	-14.33	38.72	2.59	-3.16	66.03	1284	100	-9064	-1028	15212	-2612	-22608	8785	-6160	388	1791	-1256	1
	-4.09	-13.74	33.12	2.79	-2.53	67.66	4312	4028	-9664	308	15208	180	-28525	-252	-9887	524	1267	-1425	1
	-10.91	-12.73	29.4	3.01	-2.23	68.64	2976	988	-11764	508	15364	2000	-32488	9889	-9327	989	1201	-1464	1
	-20.23	-9.17	22.88	3.51	-2.24	69.6	2032	3320	-11668	1400	14932	1684	-32768	7132	-12250	1850	839	-1701	1
	-27.13	-8.65	18.96	4.22	-2.34	70.51	4516	5916	-16152	944	15476	1348	-32768	2768	-14521	2761	805	-1828	1
	-34.94	-7.22	13.64	5.14	-2.28	71.4	2376	7404	-14128	932	15256	1160	-32768	6539	-17418	3672	1305	-2164	1
	-41.52	-3.29	12.3	6.43	-1.39	72.48	3548	15220	-5052	-636	15664	268	-32768	20971	-17906	4250	1887	-2383	1
	-47.98	10.75	13.38	7.68	-0.55	73.66	-13432	20340	1168	460	14844	432	-28958	31967	-15770	4864	2221	-2327	1
	-48.55	20.1	13.33	8.7	-0.1	74.46	-17044	12628	7732	352	15336	20	-14436	5304	-4954	5504	1918	-2288	1
	-44.58	19.14	17.1	10.17	0.47	75.41	-3668	13864	11980	-1416	14532	500	-2283	-6448	1914	6297	746	-1807	1
	-38.32	14.43	23.19	11.74	0.97	75.65	4548	14740	3640	-1248	14840	1076	6705	-4558	5236	7721	-1218	-1590	1
	-31.55	13.97	31.01	13.2	0.72	76.22	-4256	18728	-316	424	15884	-684	5425	10639	2654	8504	-595	-2040	1
	-26.45	20.05	34.72	15.01	-0.31	75.3	-14464	21140	3052	4540	18088	-3800	5908	11818	2210	8479	1191	-3418	1
	-19.92	22.39	39.89	16.7	-1.19	73.37	-1496	15644	-1492	5308	18300	-3444	8721	-1214	4112	9948	3669	-4912	1
	-14.42	17.56	44.21	19.08	-2.09	70.76	6812	15984	-8260	7260	19144	-764	6190	7950	1985	11642	4291	-6107	1
	-11.71	16.98	45.8	21.23	-3.01	68.13	6752	16332	-8308	7892	21220	1968	4122	11737	2077	13150	4341	-7944	1
	-9	16.06	48.5	23.79	-3.52	65.36	2756	16592	-9156	8660	23248	2436	1606	11277	4193	14594	5267	-9359	1
	-7.6	17.17	51.83	26.62	-3.12	62.09	-2580	15128	-5528	6920	22612	360	511	2375	4618	15326	9085	-11026	1
	-7.06	16.31	54.17	27.82	-0.66	59.77	-916	16740	-2236	-1804	14084	-10572	21	-2637	4752	14539	12656	-12687	1
	-5.84	13.57	58.76	29.35	4.75	52.23	2920	14452	-1720	-1516	8444	-20168	1102	7734	1722	13041	16016	-14460	1
	-4.62	15.85	61.34	29.25	12.43	41.68	-760	16176	-2812	-5484	5880	-25116	1576	13849	-94	4709	17698	-15774	1
	-3.32	18.32	63.67	25.98	18.39	30.61	-828	16744	-2960	-2716	-2900	-18100	1302	7185	817	-1744	17788	-13153	1
	-2.47	17.19	66.25	21.78	23.07	24.25	-176	17184	-2380	-5708	1808	-12932	1399	1404	2696	-7597	17642	-8806	1
	-1.49	14.27	69.83	15.99	27.29	20.04	652	15808	-984	-8024	1372	-13220	1370	-3178	2786	-14515	6016	-6724	1
	-0.79	11.48	72	7.81	27.5	15.63	2076	15168	-388	-4412	92	-10540	1324	1175	1263	-20023	-1269	-3719	1
	-0.1	11.23	73.98	0.02	25.96	14.06	-244	15704	256	-3588	1564	-9784	1822	5022	455	-25117	-736	-1169	1
	0.83	11.42	75.92	-8.23	24.76	13.95	-100	16432	1596	-692	3744	-11000	2475	2859	1281	-28867	-398	212	1
	1.85	10.54	77.57	-17.7	20.78	14.81	444	15892	1372	3304	3908	-8712	3240	1551	1461	-30467	11911	-263	1
	2.94	9.8	79.03	-25.58	23.38	16.83	-688	15912	1012	1588	8904	-11092	4019	1174	1294	-29666	24875	-3304	1
	4.15	9.15	80.11	-30.67	29.33	17.49	-840	16240	1356	-4680	8704	-9476	5055	-716	1675	-28496	23802	-5018	1
	5.74	7.2	81.06	-36.1	34.78	20.97	2656	15752	912	-2112	14416	-4076	5757	519	1503	-25752	19515	-5813	1
	7.16	6.76	81.75	-38.89	38.31	27.07	276	15948	1264	-568	17472	2848	6604	3660	1259	-17914	24644	-5828	1
	8.77	6.46	82.25	-37.81	41.24	30.83	960	16776	2748	2464	17988	-2460	7866	1126	1344	-8168	23604	-6596	1
	10.46	5.47	82.37	-33.78	41.94	33	2364	15620	-1124	1324	11792	1976	8029	3493	748	-472	21774	-9864	1
	12.69	5.36	82.54	-28.86	42.83	35.61	608	14356	-3040	-2648	20708	4992	10187	1197	1646	2959	10718	-3433	1
	14.91	3.92	82.19	-23.56	35.61	42.2	1620	15264	-3648	2024	19532	6476	10444	-291	1236	2914	-9745	4741	1
	16.29	3.1	81.85	-19.52	27.63	48.09	424	17476	-3908	1208	13444	-2204	10659	-583	833	2569	-11031	4693	1
	18.29	2.73	82.55	-16.15	21.92	51.47	-672	19564	616	-980	14468	-6352	11575	-168	605	2508	-3041	469	1
	20.52	3.17	82.75	-13.11	21.06	51.81	-2940	19860	3172	-3404	13516	-8008	14162	527	1067	65	4680	-1941	1
	23.52	3.42	82.74	-11.65	20.01	53.59	-2360	21096	2032	1120	16988	-3544	17233	-2107	1286	-1734	4024	-914	1
	26.92	1.69	83.39	-10.42	18.03	57.16	2488	21544	-2256	508	15436	-940	18559	-3255	-3	-1159	-1094	1007	1
	29.95	-1.37	81.45	-9	14.19	61.42	7372	18308	-8032	984	14696	140	18017	-3783	-1539	-1129	-2333	975	1
	31.72	-4.15	78.14	-8.25	12.67	63.47	10048	13488	-14060	552	15692	-164	16100	-2863	-4233	-800	827	-729	1
	32.54	-6.11	71.7	-7.28	12.03	65.3	10972	8856	-16640	4	15716	384	12629	5359	-7504	-391	3832	-1844	1
	32.24	-4.83	61.02	-6.1	12.17	67.22	8180	3876	-16832	-948	15632	96	9382	14558	-11399	153	3908	-1287	1
	30.89	-1.05	49.16	-4.74	12.54	69.15	6984	3864	-14636	-1692	16048	-1276	5341	17898	-16431	449	3879	-750	1
	28.54	0.87	41.11	-3.71	12.94	69.96	6120	4264	-12756	-1024	15472	-3796	583	15531	-20501	242	4950	-844	1
	24.03	3.63	29.26	-2.83	13.57	69.9	5696	2708	-11948	-72	14796	-4756	-4411	17545	-23543	-327	7414	-1154	1
	18.42	7.37	18.02	-2.35	14.75	70.03	4168	2684	-12064	-1112	15004	-3628	-8782	20889	-24611	-877	8299	-921	1
	12	11.85	8.44	-2	16.22	70.94	3224	3656	-11812	-1280	15204	-2264	-12806	19600	-25939	-1180	7210	-406	1
	7.1	14.24	2.19	-1.77	16.56	72.5	4296	3460	-12964	360	14928	-420	-15633	21188	-27231	-1133	7397	-520	1
	-0.11	19.5	-6.45	-1.51	16.98	74.04	3012	5444	-14384	112	15624	-232	-17640	25071	-28964	-879	8178	-718	1
	-5.78	24.72	-12.15	-1.14	17.83	75.47	1552	7672	-14944	-692	15184	-652	-19117	27039	-30354	-631	7727	-579	1
	-11.29	30.9	-16.8	-0.78	18.2	76.76	1248	9852	-13940	268	15100	44	-20403	32767	-30943	-233	7792	-420	1
	-16.69	38.97	-19.72	-0.21	18.25	77.88	-3644	12700	-12580	524	15816	400	-19141	32767	-28936	369	8436	-529	1
	-20.5	49.25	-19.9	0.39	18.97	78.93	-10788	14876	-7592	-516	15228	-60	-14145	32767	-20681	749	8659	-609	1
	-21.41	55.9	-17.16	1.13	19.67	79.93	-10924	15012	-8144	-244	15460	-232	-8288	19840	-12739	1136	8706	-456	1
	-20.59	54.74	-10.03	1.68	20.4	80.34	-1196	14180	-7076	-1560	15684	-1320	-3703	7138	-1384	1226	8353	-101	1
	-18.83	49.74	-1.47	2.27	21.46	80.19	1276	13500	-6296	-2456	15420	-3344	-1591	2688	2077	849	7263	628	1
	-16.68	41.4	8.1	2.59	21.78	79.88	5032	14376	-6136	-1068	14684	-3668	-1436	34	3266	249	6503	1300	1
	-15.49	35.19	15.42	2.67	21.3	80.03	4028	15680	-5328	152	15036	-3228	-3309	1807	1871	26	6636	1737	1
	-14.67	30.5	22.11	2.75	20.42	80.51	2264	14008	-6836	1192	15244	-2816	-4127	6497	712	32	7230	1889	1
	-14.31	29.3	27.71	2.8	20	80.87	224	16976	-6780	796	15336	-3212	-4880	11299	-2606	-81	8204	1850	1
	-13.87	32.45	31.33	2.69	20.02	80.5	-3152	13600	-8812	660	15432	-5480	-3993	23341	-2575	-767	9204	1867	1
	-13.41	36.92	32.94	2.29	20.44	79.5	-7060	13096	-5976	1232	14236	-6152	-3431	15590	-1356	-1782	10828	2166	1
	-12.68	35.41	37.38	1.71	21.52	79.16	1632	16240	-4764	16	14044	-4544	-3098	1013	-134	-2320	11212	2296	1
	-12.25	30.58	40.8	1.06	22.06	79.45	3972	15692	-5328	2056	15312	-2836	-3990	4812	-631	-2320	10809	1818	1
	-12.19	28.36	44.18	0.64	21.68	79.05	308	14968	-3760	5208	15264	-1360	-4472	6687	-1102	-2051	14051	115	1
	-11.96	27.41	48.44	0.35	22.02	77.03	-1896	16452	-1100	7108	14608	-1056	-3774	3562	-915	-1679	19847	-2753	1
	-11.58	25.02	52.14	0.41	24.48	73.37	3180	15912	-752	6504	13808	-2292	-3168	5956	-1208	-13	25725	-6486	1
	-11.01	23.78	55.02	1.28	28.24	69.42	924	15484	-2680	4072	12560	-5084	-2747	10074	-1393	2691	28400	-9826	1
	-10.39	23.48	57.4	2.77	33.55	65.46	-316	15652	-3036	12	13560	-5080	-2162	5457	-1095	4622	30332	-12433	1
	-9.71	22.14	59.61	4.68	39.85	61.53	440	15576	-2976	-984	12696	-5700	-1819	4586	-894	5616	27412	-11379	1
	-8.9	20.7	62.23	6.68	43.58	57.74	-368	15520	-2072	676	11944	-6316	-1386	3168	-486	6274	23794	-10921	1
	-8.35	19.31	63.91	7.51	44.32	56.22	1592	16072	-716	1628	12056	-5960	-964	2183	-501	6413	23487	-11193	1
	-7.55	17.39	65.75	9.24	46.6	53.62	1480	15616	-1728	-316	12420	-4776	-677	4016	-668	6252	22992	-10707	1
	-6.64	15.86	67.5	10.61	48.57	51.99	964	15756	-2928	0	13456	-4740	-520	2440	-572	6148	21494	-10404	1
	-5.81	14.1	68.5	11.72	49.74	50.92	1600	15560	-3532	536	14524	-4416	-404	3246	-882	5298	21782	-9842	1
	-5.27	13.15	69.04	12.21	50.77	50.62	1572	15564	-3328	-120	14436	-3724	-372	3467	-1120	4401	22166	-9348	1
	-4.62	11.93	69.49	12.5	52.21	50.6	1652	15640	-3884	-188	14740	-3460	-530	3620	-1348	3703	22376	-8645	1
	-4.21	10.99	69.61	12.48	53.35	51.17	1508	15348	-4244	384	15080	-3740	-799	3345	-1449	2933	22595	-7648	1
	-3.92	10.26	69.78	12.01	54.2	51.72	1400	15372	-3580	-1008	15828	-3416	-955	3446	-1794	1219	21716	-7278	1
	-3.76	9.86	70.03	11.43	55.38	52.05	1636	15812	-2008	-2148	15900	-2092	-848	4381	-2204	-502	18927	-6496	1
	-3.45	9.5	70.7	9.99	55.31	53.31	1560	15872	-1284	-2728	17192	-608	-608	4629	-2511	-2219	14636	-5038	1
	-3.02	9.37	71.6	8.09	53.65	55.61	652	15672	-752	292	17616	348	-97	4261	-2546	-4370	13063	-4156	1
	-2.58	9.06	72.43	5.96	50.5	57.54	1168	16000	-124	2216	18424	2368	428	3208	-2572	-4994	11244	-2886	1
	-1.8	8.52	73.22	3.88	46.39	60.07	984	16060	524	836	17528	1980	1185	3340	-2657	-4776	5654	-1606	1
	-0.85	8.05	73.97	2.58	41.66	62.19	236	16320	-1572	1032	15344	1100	1794	2377	-2466	-3372	1010	-930	1
	0.16	7.23	74.15	1.42	34.41	64.3	248	15140	-3292	2732	14412	-336	2256	328	-2187	-3480	-1541	-548	1
	0.82	6.25	73.96	0.56	28.85	66	340	15268	-2956	2300	14964	-1096	2342	-762	-2111	-3426	-2553	-925	1
	1.77	4.94	74.39	-0.28	24	67.5	-152	15364	-1208	1404	15136	-1392	2817	-1219	-1952	-3670	-2206	-1101	1
	2.94	4.01	75.33	-1.12	19.04	68.71	-936	16152	1096	1940	14692	-1836	4237	-2276	-1902	-3288	-2158	-1540	1
	4.06	3.42	75.55	-1.46	14.46	68.44	-1408	15820	1588	5328	13992	-2260	5592	-2308	-1505	-2430	-651	-1945	1
	6.21	1.68	75.95	-1.61	11	68.05	2108	16324	-900	3444	15152	-1188	8133	-4940	-1391	-2050	1440	-2401	1
	8.11	-0.99	74.79	-1.71	10.03	69.31	3200	16148	-7212	-2348	15512	-428	7694	-3407	-1704	-2012	-328	-1826	1
	9.71	-2.33	72.18	-1.8	9.12	70.33	2932	15272	-8700	-988	16256	-1064	5958	1453	-1856	-2081	-1540	-1510	1
	10.05	-2.91	69.87	-1.9	7.75	71.6	6264	16052	-7756	-116	15760	-1284	3305	3413	-4187	-2159	-833	-1400	1
	9.57	-2.67	66.23	-1.97	6.41	72.81	9820	15392	-7648	208	15764	-1576	873	14889	-7109	-1971	-142	-1196	1
	8.26	3.57	60.65	-1.97	5.33	74.03	6520	13124	-9448	96	15160	-1112	-1229	32767	-10226	-1891	343	-806	1
	6.69	13.26	56.49	-1.93	4.94	74.93	-2420	12640	-9576	-204	15528	-1304	-2940	32767	-9342	-1679	554	-654	1
	4.77	22.05	53.96	-1.79	4.34	76.2	-2772	13660	-7420	764	15348	-572	-4418	23418	-6912	-1361	1171	-621	1
	2.27	26.99	53.17	-1.6	3.9	77.2	104	12968	-5548	484	15492	-256	-6175	19745	-4849	-1131	1555	-515	1
	-0.2	29.7	54.15	-1.3	3.69	78.4	444	14916	-4944	216	15276	-892	-6105	16104	-3867	-808	914	-49	1
	-1.4	31.17	53.87	-0.99	2.86	78.95	-2240	12828	-7108	1712	14952	-1252	-4735	15952	-4566	-589	602	-142	1
	-2.58	34.03	52.4	-0.58	1.87	79.27	-4084	10584	-9500	1104	15476	-952	-2703	10727	-4326	-294	1172	-423	1
	-2.35	35.81	49.06	-0.19	1.51	79.62	-7520	12572	-12176	1280	15092	-1696	-901	4709	-3132	-34	1138	-580	1
	-2.56	33.38	48.54	0.21	1.21	79.49	-476	13228	-9412	1476	15388	-2136	-2154	3067	-2432	66	2772	-990	1
	-2.94	31.31	50.18	0.65	1.74	79.33	-1744	18180	-6088	608	15272	-2124	-2289	5525	-1829	180	4000	-1129	1
	-3.11	28.61	53.34	0.99	2.51	79.3	-284	15652	-2824	332	15108	-1976	-1673	352	-309	132	3722	-848	1
	-3.16	24.23	56.19	1.33	3.23	79.37	2212	15276	-2900	-64	15092	-2336	-1557	-1220	-103	-27	2650	-318	1
	-3.17	20.8	58.44	1.48	3.29	79.51	1192	15040	-3532	428	14692	-2156	-1457	1059	-570	-160	1909	-51	1
	-3.1	18.88	60.59	1.66	2.86	79.66	-756	15348	-3372	1544	14748	-1696	-1186	3027	-853	-199	1741	-105	1
	-2.94	17.83	62.47	1.81	2.25	79.71	-632	15216	-3152	1404	15192	-1976	-807	2101	-456	-145	1913	-186	1
	-2.72	16.25	64.22	1.93	2.02	79.75	-112	15092	-3036	1224	14904	-2132	-528	475	195	-76	1758	-222	1
	-2.38	13.73	66.43	2.07	1.78	79.68	724	16076	-2588	1020	15060	-2588	-312	-732	375	-152	1943	-285	1
	-2.07	11.42	68.06	2.1	2	79.71	1752	15896	-3072	116	15320	-2428	-153	-100	35	-507	1903	-97	1
	-1.76	9.27	68.72	2.04	2.19	79.66	1400	14664	-4980	96	14976	-3016	-296	677	-135	-689	1168	114	1
	-1.61	7.88	68.96	1.9	1.85	79.46	824	15048	-4828	940	14808	-3244	-598	290	-193	-948	1049	213	1
	-1.53	6.66	69.75	1.72	1.29	79.24	624	15312	-3492	1176	14832	-3292	-667	689	-190	-1037	954	277	1
	-1.44	5.89	70.68	1.54	0.82	79.2	760	15412	-3052	876	14884	-2920	-544	1117	-225	-1075	847	352	1
	-1.29	5.24	71.77	1.37	0.58	79.31	352	15204	-2884	840	15112	-2720	-345	938	27	-1210	955	372	1
	-1.13	4.7	72.7	1.19	0.45	79.46	308	15572	-2388	652	14880	-2484	-71	152	161	-1305	1209	397	1
	-0.89	3.94	73.41	1.05	0.4	79.65	1240	15328	-2772	756	14732	-2276	370	-156	-237	-1403	1134	506	1
	-0.55	3.33	73.95	0.88	0	79.81	424	14752	-3084	1740	14796	-2288	511	1438	89	-1280	992	482	1
	-0.17	3.09	74.6	0.8	-0.95	79.52	488	15596	-3200	2804	14832	-1648	703	247	341	-938	1879	91	1
	0.2	2.41	74.94	0.86	-1.09	79.76	1228	15172	-3968	1576	15060	-908	808	394	495	-553	1961	-16	1
	0.55	1.62	75.04	0.99	-1.04	80.3	1104	15460	-4428	1268	15556	-948	665	41	461	-402	1462	100	1
	0.78	0.69	74.93	1.22	-1.11	80.61	1780	15164	-4604	1392	15028	-1584	475	128	304	-118	1710	-75	1
	0.83	0.14	74.55	1.43	-1.07	80.77	1320	15792	-5196	1372	15124	-1408	-192	922	104	75	1793	-65	1
	0.66	0.01	73.85	1.8	-1.39	80.99	1132	15016	-6044	2328	15420	-152	-601	1597	-123	548	1213	-62	1
	0.41	-0.19	73.19	2.29	-2.29	80.6	2536	15252	-4372	3684	15004	316	-980	624	-1026	1395	1194	-409	1
	0.02	-0.5	72.63	3.11	-3.4	79.7	1776	14964	-3320	3448	15220	160	-1422	5633	-1218	2289	1651	-1056	1
	-0.13	0.41	72.75	3.61	-3.54	79.47	-372	15388	-3644	2796	15968	-212	-1213	4926	-962	3212	1718	-1521	1
	-0.34	1.51	73	4.94	-4.14	78.65	1208	14608	-3504	3916	16360	-416	-832	3707	-777	4105	1440	-2103	1
	-0.45	2	73.2	6.38	-5.18	77.1	1296	15688	-3632	4772	17980	1292	-765	3984	-694	5112	1590	-2821	1
	-0.56	2.76	73.45	7.87	-5.78	76.09	524	15244	-3912	3780	17256	120	-732	3125	-414	6354	984	-3029	1
	-0.63	2.66	73.68	9.3	-5.7	75.31	2084	15508	-3420	828	15460	-3756	-847	2445	-312	6611	820	-3335	1
	-0.75	2.24	73.88	10.87	-4.32	73.11	2336	15684	-2888	-1400	14036	-7696	-874	3259	-416	5666	1853	-3211	1
	-0.8	2.19	74.47	11.22	-2.24	69.79	1356	15928	-2220	-1212	13808	-8804	-579	2685	-281	2034	3260	-2875	1
	-0.74	1.73	74.93	10.3	-0.64	68.31	2344	15992	-2528	-856	12976	-7724	-376	1505	-442	-1757	5521	-1130	1
	-0.6	0.94	74.87	7.82	2.19	67.3	2344	15368	-2776	-1444	13908	-6644	-23	3219	-818	-6077	4792	825	1
	-0.37	1.28	75.13	4.13	3.53	68.03	572	15344	-2812	-192	13888	-5148	362	2389	-681	-10037	3177	2774	1
	-0.05	1.18	75.4	0.31	3.74	69.74	1976	15584	-3024	712	13676	-3740	384	1403	-462	-12146	2312	4142	1
	0.16	0.75	75.26	-3.16	3.21	72.14	2020	14740	-3704	1616	14924	-2072	546	1384	-475	-12946	1893	5122	1
	0.47	0.42	75.03	-7.11	2.18	75.02	1144	15392	-3980	1948	14752	-2228	521	1252	-458	-13268	502	5586	1
	0.75	0.29	75	-10.11	0.75	77.16	1076	15308	-3480	2896	14780	-1088	682	1581	-573	-13465	-199	5708	1
	1.05	0.24	75.43	-12.94	-0.72	79.26	1108	15068	-1788	2376	14968	-1236	1336	1275	-577	-13316	-897	5666	1
	1.63	0.07	76.45	-15.66	-2.26	81.52	724	16144	-1304	2640	14424	-544	1797	455	-156	-13242	-437	6050	1
	2.25	-0.69	76.89	-17.58	-3.49	82.73	2064	15352	-2992	4136	14688	860	2054	721	-41	-12769	1598	6005	1
	2.85	-1.04	76.75	-19.15	-4.19	83.76	1308	14956	-3800	3192	14236	1484	2214	979	-52	-10969	1993	5292	1
	3.25	-1.07	76.69	-19.59	-4.97	84.03	704	15668	-3876	4352	13696	1388	2260	456	143	-8991	1890	4127	1
	3.8	-1.61	76.58	-19.53	-5.78	83.57	1876	15336	-4144	3788	13436	2404	2368	204	385	-7407	2748	3141	1
	4.29	-2.09	76.46	-18.87	-6.05	83.07	704	15296	-3856	2820	13648	2832	2471	76	503	-5328	1618	2165	1
	4.72	-2	77.16	-17.33	-6.98	82.19	-876	15744	-1516	3564	13400	2652	3007	-1977	570	-2679	-364	945	1
	5.51	-2.97	78.4	-15.68	-8.1	81.19	1584	15068	-792	3876	13132	1932	4659	-3623	1093	-540	-706	-205	1
	6.92	-4.73	79.59	-12.83	-9.34	79.86	1444	15396	36	2632	12364	1164	6158	-3535	1240	1860	-1153	-1876	1
	8.45	-5.67	80.68	-9.54	-11.06	78.18	1128	15496	588	4036	15472	-432	7892	-3746	1316	3735	-2550	-2804	1
	10.23	-7.19	80.51	-7.51	-13.7	75.78	3836	14916	-4584	10104	18264	5352	9101	-2677	696	1419	-2604	-1758	1
	12.01	-8.19	77.78	-5.55	-15.37	73.63	2504	14684	-10208	5220	18368	4932	8741	-398	337	3586	-3626	-2816	1
	13.55	-8.08	75.44	-2.53	-16.69	72.89	408	17912	-7748	1928	16420	604	7944	-1862	125	5670	-6288	-4151	1
	14.82	-7.61	75.34	0.24	-16.45	72.53	-668	17516	-3612	-2108	14248	-3468	8699	-1715	365	4999	-6195	-3441	1
	16.18	-7.18	76.64	1.57	-16.05	71.27	72	18948	-616	-480	14548	-5728	10061	-1149	488	3231	-4318	-3055	1
	17.57	-6.53	77.73	2.43	-15.92	70.18	-1088	20952	560	2532	15584	-6304	11907	655	926	2630	-1568	-3729	1
	19.95	-4.69	78.88	3.35	-15.22	68.02	-3140	20724	404	2772	15200	-5928	13969	1021	2206	2251	2115	-4867	1
	21.88	-3.14	79.71	3.95	-12.57	66.98	-4168	19160	-1352	-1604	14868	-4620	15091	-1110	3765	1794	1829	-3726	1
	24.67	-3.8	80.8	4.31	-10.74	67.25	-264	16992	-6540	-1164	15404	-2516	16147	-8774	5104	1172	-1009	-2191	1
	26.84	-7.62	79.77	4.43	-9.98	69.1	2544	15380	-12568	396	15512	-140	15195	-13718	5698	455	-3205	-1057	1
	28.46	-12.66	76.93	4.45	-10.68	70.38	3996	12368	-15744	2412	16024	684	11551	-9817	5260	550	-2239	-1900	1
	28.16	-14.4	73.14	4.52	-10.63	70.82	2284	6940	-15344	1452	15992	524	8020	-4834	5759	752	-195	-3013	1
	26.59	-14.86	67.91	4.59	-9.17	71.88	616	5464	-15572	-1124	15544	-204	4174	-6035	4463	591	-186	-2955	1
	23.79	-16.5	64.18	4.56	-7.81	72.59	2800	8068	-12332	-964	15400	-1376	-2196	-6914	1192	424	-2081	-1801	1
	19.13	-16.6	60.24	4.56	-7.9	73.13	4548	7356	-12516	592	15632	-2348	-8794	4016	-1401	370	-2611	-1238	1
	13.45	-13.44	55.85	4.47	-7.84	73.92	2300	5372	-12052	-628	15164	-1428	-13314	10688	-1942	154	-2615	-1285	1
	5.95	-8.73	51.17	4.38	-7.87	75.23	40	6136	-10740	520	15020	-64	-18927	6391	-2541	430	-2550	-1260	1
	-2.87	-7.14	48.21	4.44	-8.17	76.17	1660	9172	-10816	804	15672	-132	-24589	1252	-3115	725	-2375	-1080	1
	-9.84	-5.65	46.49	4.65	-8.19	77.11	864	9036	-11260	552	14800	-952	-27798	6123	-3480	1276	-2561	-1124	1
	-19.08	-2.83	44.19	5.03	-8.57	77.21	-2036	9816	-10200	1804	14872	-1596	-30287	456	-5338	1932	-996	-1466	1
	-27.58	-4.05	42.12	5.46	-7.82	77.41	1264	9736	-10744	-2052	15436	-1712	-32406	-6690	-5163	1593	-918	-1281	1
	-33.31	-5.98	40.91	5.7	-6.92	77.22	3720	10948	-9764	-496	14580	-2552	-32768	-2589	-5607	1753	-2407	-710	1
	-40.35	-6.96	41.17	6.03	-7.26	77.3	3908	15132	-3652	2012	15704	-1524	-32768	2747	-8689	2127	-679	-893	1
	-45.7	-4.55	42.63	6.62	-7.15	77.58	312	17164	-372	1588	14748	-388	-28702	9580	-9693	2987	497	-1506	1
	-48.75	1.49	44.22	7.38	-6.94	77.63	-6148	15112	676	2356	15576	540	-22649	9406	-7173	3955	1001	-1926	1
	-48.86	5.95	44.38	8.36	-6.49	77.55	-6812	14052	4284	784	15416	412	-15983	2420	-4333	5031	1618	-2132	1
	-46.82	7.4	44.91	9.73	-5.1	78	-2456	13092	8600	-1068	15152	-48	-7396	-109	-1449	5523	-300	-1686	1
	-41.25	6.02	47.81	10.99	-5.01	78.19	1472	13876	2000	1736	15304	2188	1319	2258	455	6693	-848	-1480	1
	-36.04	7.27	51.51	12.59	-5.8	77.16	-2380	12072	244	3444	17992	2764	6076	4448	2110	8514	737	-2627	1
	-27.93	9.68	55.41	14.9	-6.13	76.07	-7060	17088	-3684	2968	18368	1360	8960	2548	4316	10585	598	-4190	1
	-21.33	9.89	59.49	17.46	-7.07	74.22	-84	22012	-260	6028	18296	-1648	8322	-356	3192	12435	674	-5789	1
	-15.18	10.44	62.73	20.11	-8.51	71.05	-100	14752	-7084	8844	19856	-780	9106	5517	3302	14520	2323	-7861	1
	-12.94	9.7	63	21.56	-9.03	69.03	3400	13808	-7816	12884	23716	3996	7148	2432	2336	15509	4751	-9981	1
	-9.3	7.74	62.96	25.33	-8.36	64.36	5312	16604	-9352	9040	25604	7176	6138	5151	2125	16735	7768	-11481	1
	-6.21	8.18	63.68	28.24	-5.57	62.15	-368	14820	-5824	-1204	19548	-100	4264	4868	1842	17785	9173	-10641	1
	-4.18	7.58	66.26	31.11	-0.43	58.36	156	17048	-2628	-6264	14632	-14456	3874	463	3180	17845	7984	-9250	1
	-2.39	6.07	69.05	32.28	6.13	51	2088	15792	-2124	-11544	10500	-24220	4182	-253	3228	9422	6696	-7763	1
	-0.54	4.32	71.31	30.36	10.01	43.35	2716	16036	-2088	-9784	1124	-21268	3923	1590	2625	3868	5400	-5683	1
	0.94	3.33	73.38	27.47	11.75	37.68	1484	16284	-2568	-3708	2252	-13312	3622	-463	2890	-1382	3848	-168	1
	1.95	1.32	74.7	22.54	13.24	36.95	2320	16332	-3884	-6368	6632	-10912	3263	-3182	3136	-10673	-2210	5067	1
	2.73	-1	75.47	14.8	16.23	36.38	2540	15492	-4436	-8184	2484	-9156	2507	-4191	2701	-17750	-960	6544	1
	3.18	-3.39	75.78	6.12	16.85	36.29	2988	14848	-3556	-6000	3572	-9664	1809	-2479	1515	-21913	-7151	8488	1
	3.47	-3.83	76.5	-0.35	15.24	37.62	1624	15508	-1604	-3424	3876	-8496	1871	1016	840	-24762	-7841	11485	1
	3.91	-3.27	78.07	-9.03	13.23	41.04	800	15812	60	-2624	5292	-7576	2459	1552	919	-26682	-4873	14006	1
	4.45	-2.98	79.45	-17.59	10.98	46.14	1364	16068	600	-312	6864	-8756	3055	552	1159	-28742	-1044	15624	1
	4.93	-3.09	80.05	-22.83	10.39	49.25	1616	15940	996	348	9268	-9276	3590	1210	1347	-30091	2589	13397	1
	5.57	-2.88	80.89	-28.3	10.98	52.06	1180	16212	1008	-680	9316	-8476	4139	1316	1397	-30965	7450	12033	1
	6.49	-2.63	81.84	-34.32	12.91	56.4	1516	15600	-72	-1664	14500	-6176	4610	2241	1447	-30600	8562	11727	1
	7.51	-1.78	82.84	-39.33	14.35	63.43	-1444	15540	-1060	280	16984	-92	5827	736	1793	-28252	8393	10819	1
	9.13	-1.84	83.91	-42.84	13.32	68.62	76	15348	-1068	6084	17304	1896	7322	-3719	2429	-24111	5912	8162	1
	10.6	-3.4	84.24	-43.58	10.76	69.03	2792	15172	-1920	8500	13664	4388	7935	-1231	2297	-17482	6117	3264	1
	12.06	-3.82	84.48	-41.64	7.45	64.66	1204	14912	-1660	10532	11468	13308	8363	-252	2054	-7234	7701	-2691	1
	13.73	-5.66	83.7	-36.95	6.66	61.26	6856	15572	-1668	2248	13936	8824	8597	492	1203	1936	5132	-5009	1
	14.77	-5.78	81.92	-30.52	6.17	60.49	3392	14340	-6336	-1704	13192	3480	9203	7717	1052	7444	-4253	-4948	1
	16.45	-3.02	79.9	-23.34	0.78	60.7	-3444	15792	-7092	9484	18424	-4496	10274	-3694	2954	6691	-11651	-1552	1
	18.17	-4.21	80.25	-18.38	-7.21	59.65	-516	18756	-2656	11896	17168	-2584	11249	-3756	2896	6233	-10363	-1114	1
	20.13	-3.53	81.47	-12.92	-11.22	60.27	-3832	20916	1772	-708	15108	-1296	13820	-1721	3268	8045	-5061	-2160	1
	22.71	-2.73	82.13	-9.3	-10.19	60.48	-5720	23432	2568	-3264	17884	-5164	16429	-3183	4640	7020	-5652	-1910	1
	25.76	-1.59	82.82	-5.62	-8.18	60.46	-8396	25032	2536	-7100	15716	-3588	18701	-4807	6551	4847	-4088	-2386	1
	29.82	-2.56	84.33	-2.85	-7.07	59.59	-4644	24132	568	-84	16588	-7756	20763	-11452	7007	3802	-5691	-3438	1
	33.18	-7.34	85.36	-1.46	-8.91	58.92	5212	18800	-8168	5148	13420	-3820	21988	-15889	6835	3005	-1377	-4418	1
	35.73	-13.04	83.37	0.17	-9.38	59.38	6256	18420	-16464	932	16380	-1296	19700	-15813	5655	2956	613	-4244	1
	37.05	-18.52	78.84	1.65	-7.88	61.33	8432	10076	-19620	-1508	13976	-2100	13511	-9403	4358	3029	-2129	-2210	1
	35.83	-18.61	72.38	2.52	-8.06	62.71	4544	2100	-18244	916	15820	-1932	8031	2074	4050	2441	-1906	-1970	1
	32.67	-18.29	65.15	3.44	-7.55	64.25	2416	3428	-14328	1424	16304	-2004	1324	-5581	2020	2451	1964	-3331	1
	28.04	-19.8	60.32	4.31	-5.09	65.23	3132	5820	-12748	-1520	16516	-1960	-6395	-8750	-733	2580	3939	-4013	1
	20.4	-20.41	53.99	4.88	-2.97	66.2	4836	2592	-13352	-1208	14836	-1336	-13962	3994	-2233	2193	3464	-2961	1
	13.01	-16.85	47.83	5.29	-1.36	67.44	2136	1552	-11940	-1264	15184	-1272	-19040	8968	-3159	1801	1149	-1308	1
	3.88	-14.13	41.46	5.61	-1.01	69.55	1748	2248	-9880	-308	15640	-284	-24403	1337	-5442	1792	-145	-1088	1
	-4.68	-14.63	36.6	5.79	-0.35	70.97	4020	4104	-11132	-2132	15708	836	-29511	-225	-8369	1292	-1313	-803	1
	-13.69	-13.61	32.13	6.07	-1.06	72.07	4168	4368	-13096	2664	15324	1000	-32768	8910	-7782	2448	-1140	-922	1
	-22.89	-9.05	26.79	6.76	-2.5	72.52	820	4036	-12736	1516	15468	884	-32768	9444	-8768	3316	212	-1227	1
	-31.28	-7.05	23.5	7.45	-2.32	73.76	1812	8572	-15888	-308	14772	216	-32768	-557	-10461	3965	-709	-1273	1
	-38.16	-7.16	22.42	8.47	-2.43	75.25	928	12356	-6400	332	15488	-136	-32768	-452	-10642	4858	-349	-1416	1
	-42.87	-6.11	24.78	9.49	-1.99	76.16	260	19040	1104	-1272	15300	-300	-32768	7168	-11314	5308	59	-1200	1
	-47.87	-0.9	27.56	10.62	-1.63	77.07	-7268	19560	8984	312	15320	944	-26280	8141	-7247	5786	-1156	-734	1
	-47.56	4.39	28.88	11.82	-2.88	77.21	-9384	11656	10896	2768	15568	1072	-11874	914	-571	6968	-1335	-875	1
	-44.21	4.43	31.26	13.21	-3.35	77.9	-3628	14180	9120	-808	15588	-1616	-1374	-7468	3098	8049	-3139	-1056	1
	-36.88	0.6	37.55	14.81	-4.63	77.74	5752	13172	204	3128	16860	-2084	7003	-1598	4480	9044	-2646	-1977	1
	-28.47	1.71	42.37	16.36	-6.12	76.55	-2736	16320	-7088	4576	16224	-644	10014	14386	2058	10163	116	-3295	1
	-22.58	9.23	44.33	18.38	-7.18	74.92	-12540	19740	-1820	4320	17728	-748	8866	8879	1794	11874	905	-4497	1
	-16.88	10.32	48.55	20.87	-7.76	73.05	692	17048	-3116	6944	21224	2684	10491	-443	3018	14277	2013	-5955	1
	-11.13	7.14	51.31	23.53	-8.46	70.08	7712	16084	-7296	11380	23948	4148	8317	6326	2295	15450	4203	-7615	1
	-7.67	6.14	52.1	26.8	-8.52	65.86	8696	14700	-8588	11020	24320	7220	6759	10103	2057	16748	6934	-9712	1
	-4.88	8.19	53.31	29.06	-6.74	64.09	-3196	14460	-9132	912	20520	1528	5231	6178	3871	17989	8740	-9450	1
	-3.34	8.02	55.19	31.47	-3.44	62.73	-2332	16396	-5332	-5880	16644	-9104	4194	-5232	5095	19681	7679	-8171	1
	-1.44	5.08	59.54	33.2	0.94	57.26	1760	16332	-3180	-10108	11384	-23084	4829	-5926	5015	13967	8652	-7710	1
	0.3	1.85	61.72	32.16	5.25	49.42	5736	14132	-3932	-6328	3124	-18392	4423	1589	2856	5500	5117	-6496	1
	1.11	1.64	63.21	30.73	6.42	46	1972	16888	-2596	-4992	752	-15992	3631	4042	2217	952	1593	-1836	1
	2.3	1.63	66.41	25.68	8.31	43.69	156	17336	-1720	-6084	7564	-11160	3795	-1300	3170	-8380	-527	4234	1
	3.45	-1.66	69.19	19.18	11.5	42.87	4008	14808	-2852	-8524	3700	-10308	3449	-5721	3007	-15777	1093	5185	1
	5.04	-2.5	70.28	10.62	11.8	47.49	2476	15408	-3532	3296	20036	2688	6726	-1134	1391	-27786	4503	8764	1
	6.63	-2.94	71.16	1.89	7.43	51.09	992	14652	-3752	10368	12628	6088	7213	1221	1465	-18952	2211	3030	1
	8.75	-2.63	72.71	-2.06	3.37	48.87	248	15068	-2776	12620	9984	13592	8379	-1352	1700	-9273	5078	-1965	1
	10.84	-3.74	73.93	-2.2	1.97	47.15	3592	16324	-2340	144	14020	8180	9326	979	1291	1755	1570	-4608	1
	13.02	-6.76	69.6	-0.38	2.56	49.57	9880	6444	-20360	-1896	15744	-1468	10006	1225	1352	4643	1551	-4316	1
	14.1	-5.92	61.76	1.42	3.31	51.62	3160	2308	-17364	-2708	14624	-2888	5927	6347	89	4094	-772	-2605	1
	13.34	-6.21	54.16	2.89	2.99	54.43	1968	3120	-14204	12	15800	-2736	252	-1788	-1848	3271	227	-2436	1
	10.58	-8.14	49.52	4	3.17	56.63	2364	5548	-12552	216	16320	-2896	-7553	-7332	-3517	3019	3754	-3301	1
	2.39	-8.16	49.33	4.96	2.26	58.73	-12	18472	-984	896	15120	-464	-32768	1514	-8245	4608	-3387	-222	1
	-7.14	-6.04	50.34	6.55	-0.19	60.83	-4336	19524	5188	3552	15248	224	-28674	1015	-7018	5512	149	-1134	1
	-9.94	-5.11	50.26	7.11	-0.76	61.24	-4428	17584	7528	3904	15176	1624	-24894	1884	-5320	5792	122	-1201	1
	-10.43	-5.63	52.5	8.88	1.91	57.8	2940	16188	-2316	-10448	12400	-23380	4074	-4661	4753	9331	2532	-6414	1
	-7.98	-7.52	55.63	10.38	5.52	49.67	5340	14880	-2552	-9636	616	-20088	3458	1698	2309	4353	2141	-4717	1
	-5.77	-6.56	58.76	9.99	7.28	43.42	1464	16396	-3216	-6124	2888	-13388	2827	3633	1688	-748	-559	611	1
	-4.09	-5.74	61.81	6.74	9.45	42.85	360	16844	-2960	-6716	7892	-10172	3020	-740	2502	-10904	2731	5404	1
	-2.62	-6.49	64.93	1.35	12.82	42	1340	15812	-2076	-8940	2772	-10760	3007	-4956	2895	-18329	-4065	8119	1
	-1.22	-8.77	67.1	-5.07	12.22	41.86	4844	15208	-1152	-5044	3164	-9344	2219	-1071	1340	-22745	-9484	10000	1
	-0.25	-8.05	68.56	-12.73	9.98	42.7	2320	15836	-680	-2404	3032	-8092	1929	6163	348	-26082	-7405	12264	1
	0.41	-5.83	70.63	-19.67	7.7	45.01	-196	15524	108	-388	3940	-7828	2367	5610	757	-28570	2704	14649	1
	1.58	-3.54	73.23	-27.36	8.5	48.61	-988	16040	652	-72	7412	-9416	3749	1797	1424	-31014	4438	12155	1
	3.12	-2.71	75.62	-33.94	9.97	50.81	368	15980	696	-1808	8260	-10900	5188	828	1555	-32768	13927	10784	1
	4.64	-2.54	77.33	-40.6	15.28	52.39	1672	15720	372	-5352	11428	-10424	5970	1056	1657	-32768	8275	9077	1
	6.19	-2.52	78.79	-45.31	16.15	56.11	448	16092	1032	560	13408	-3508	6645	33	1905	-32768	6625	9219	1
	7.88	-2.82	80.28	-49.58	15.46	61.62	608	15796	860	4712	18376	4308	7768	-2273	1830	-27641	10302	8173	1
	9.84	-4.32	80.57	-50.59	15.04	65.34	3268	14404	-296	768	16308	4908	8633	2106	1733	-19032	4228	4896	1
	11.8	-2.41	81.43	-48.24	10.9	64.43	-3060	14140	-704	6956	7840	9656	10632	878	2767	-8963	-4147	1677	1
	14.5	-2.58	82.45	-43.28	4.23	61.06	2396	15332	-3036	9908	11460	9124	12418	-1558	3235	980	-3461	-1249	1
	16.8	-2.63	82.3	-34.99	-1.05	59.48	1172	16924	-4748	3844	12276	2240	13205	3995	3800	9055	-6889	-3052	1
	19.64	-0.99	83.45	-28.15	-6.85	58.82	-3352	19560	-1072	17012	24836	2520	14809	-2616	5334	6013	-8425	-2065	1
	22.68	-0.86	84.62	-21.78	-9.87	59.75	-5476	22436	2060	-24	14252	-600	17467	-4961	6315	10532	-5922	-2528	1
	26.27	-1.04	85.61	-14.74	-7.89	58.62	-7372	27168	4644	-8520	14460	-8420	20696	-6459	7481	8763	-6570	-2707	1
	30.69	-1.69	87.09	-10.68	-6.65	57.81	-7760	26580	-504	-6200	13432	-6692	22519	-8295	8516	5307	-5667	-1352	1
	33.81	-4.24	88.22	-7.57	-6.85	57.43	-1592	21444	-7516	440	17200	-9204	21717	-17204	9329	4812	-6603	-3090	1
	36.93	-13.06	86.59	-5.04	-9.89	56.89	7220	17328	-17768	6228	14652	-2616	20206	-24003	8887	4334	-3184	-4033	1
	38.17	-22.29	82.34	-2.37	-9.29	58.33	10700	12572	-20212	-1792	15864	-1988	12785	-17552	6046	4595	-876	-4279	1
	36.31	-24.84	75.74	0.01	-8.2	59.82	9780	2188	-20172	-128	14840	-3048	6006	332	1878	4551	-1362	-3420	1
	33.91	-21.52	67.14	1.45	-7.52	60.36	3672	-2340	-19900	-324	15220	-4988	4437	8566	1244	3915	489	-2632	1
	30.36	-18.55	60.32	2.86	-5.63	60.87	-572	4156	-11104	-1048	15524	-4772	-2277	-1846	-1219	2984	3085	-3166	1
	23.42	-19.6	55	3.77	-2.61	61.17	3844	5764	-12224	-2492	16260	-4536	-12418	-5264	-3666	1906	4403	-3240	1
	15.7	-18.64	48.37	4.07	-0.79	61.84	3964	952	-12548	-2128	15416	-2320	-18102	6873	-3284	1193	2538	-2237	1
	7.54	-15.23	42.1	4.31	0.89	63.83	520	1564	-10160	-2120	14880	-908	-22632	5595	-4806	835	938	-621	1
	1.37	-14.24	38.86	4.42	1.12	65.35	2500	5284	-10216	-944	15828	-84	-28906	-2730	-7537	939	-1220	-48	1
	-8.62	-13.35	34.32	4.6	0.16	67.77	2940	2940	-12944	788	14892	944	-32768	8420	-7547	1090	-1859	-259	1
	-17.34	-9.67	28.77	4.83	-0.93	69.6	528	2020	-12544	1068	15188	880	-32768	6755	-8753	1503	-1823	-396	1
	-26.49	-8.82	24.63	5.25	-1.89	71.32	3528	8216	-16572	856	14832	432	-32768	-2696	-9715	2258	-2364	-498	1
	-33.62	-8.98	21.96	6.14	-3.41	72.48	1120	10744	-13276	2820	15184	-760	-32768	2800	-11431	3718	-1023	-883	1
	-39.93	-6.91	23.18	7.07	-3.69	73.27	104	18616	-2344	1544	15604	424	-32768	8461	-12697	4630	1375	-1149	1
	-45.76	-1.12	25.68	8.26	-3.15	73.94	-7544	19292	8464	128	15320	2348	-28803	8832	-9430	5527	1489	-1406	1
	-46.36	2.89	26.97	9.79	-2.56	74.23	-6696	13112	11660	-1168	15596	2516	-14116	2539	-2143	6292	-554	-1231	1
	-42.65	4.99	29.24	11.02	-2.25	74.65	-6708	13500	11600	-2220	14860	412	-2589	-4984	1869	6998	-3892	-714	1
	-36.52	2.34	34.9	12.55	-3.26	75.65	3600	15116	3492	284	14948	-1244	6585	-4818	4895	8200	-4683	-611	1
	-28.27	1.5	40.48	14.33	-5.26	75.8	-1272	12092	-5608	3812	17612	-828	10532	9207	3611	8618	-2588	-1713	1
	-21.96	9.27	42.65	16.31	-6.85	75.07	-15492	23036	-3908	3960	18656	-2064	8300	7054	1279	10127	-1218	-2978	1
	-18.73	7.39	45.03	17.49	-7.52	74.13	4636	16348	-5188	6656	19964	-1344	10823	-6048	3038	12430	609	-4752	1
	-13.08	3.72	46.77	19.86	-8.59	71.77	8080	15544	-10776	9632	22136	2248	7351	8667	2080	13977	2629	-6216	1
	-9.25	4.93	47.87	23.16	-9.4	67.81	2844	15796	-10812	11164	23844	3040	4506	10477	1131	15764	5422	-8821	1
	-6.78	5.09	50.06	26.35	-8.76	63.92	716	16692	-9204	8424	22824	6024	4186	-305	3490	17067	8557	-9761	1
	-4.89	3.87	53.72	28.89	-5.27	63.19	-1396	15308	-3224	-2600	17280	-1592	2781	-3468	4672	17646	9758	-9021	1
	-3.38	2.27	58.76	31.88	0.4	58.74	256	16980	1008	-6504	12456	-18096	3143	-5975	4782	17262	7650	-8452	1
	-1.58	-0.59	62.61	32.13	5.53	51.24	3960	14848	-1020	-4732	8096	-18676	3517	529	2376	6980	2954	-7646	1
	-0.3	-0.47	64.95	30.62	8.86	45.29	1668	16416	-2372	-8908	788	-17664	3127	4281	2018	3005	5382	-5289	1
	1.05	-0.42	68.23	26.93	11.12	40.11	940	16804	-1632	-5260	5860	-10900	3470	-1051	3235	-3091	488	580	1
	2.16	-2.13	71.09	20.7	14.02	39.75	1636	16056	-1616	-8288	6456	-10776	3571	-5245	3538	-12534	2904	4031	1
	3.12	-4.54	73.51	13.94	16.23	38.67	2416	15560	-896	-8552	3948	-11280	3241	-4017	2409	-18053	-5071	6292	1
	3.84	-5.65	74.61	6.41	14.92	39.2	3100	15744	-1196	-3180	3848	-7048	3088	619	1415	-22461	-9615	9237	1
	4.56	-5.31	76.02	-2.39	12.78	41.3	1440	15548	-892	-2800	4200	-7164	3281	1807	1402	-24536	-6476	11524	1
	5.25	-4.91	77.47	-10.78	10.72	45.03	1488	15496	-532	-1000	7068	-8168	3723	1090	1429	-27061	-1002	13558	1
	6	-4.56	78.57	-17.26	10.2	48.5	1748	15964	-44	-1292	8832	-9316	4142	2288	1074	-29330	-33	13026	1
	6.88	-3.5	79.78	-25.16	9.4	52.01	-728	16040	-820	820	8488	-8804	5081	2230	1150	-30757	6459	10604	1
	8.04	-2.93	80.83	-32.58	12.3	54.5	960	16568	-1344	-3504	11448	-9612	5581	-2579	1199	-31889	8594	8882	1
	8.92	-5.03	80.07	-38.41	13.98	57.91	4288	14768	44	-192	13892	-5056	5285	2417	646	-31390	7154	8933	1
	9.81	-3.53	80.89	-42.48	14.15	62.92	-1408	16180	1712	2328	17256	2236	6483	967	1356	-27868	8794	7735	1
	10.84	-3.57	81.63	-44.87	13.41	66.92	3360	17152	-908	3648	17024	3924	6537	973	1136	-20851	4764	5205	1
	12.27	-3.34	80.79	-44.48	10.48	67.08	2132	12744	-2480	4948	11760	7756	8105	7470	1225	-13297	1294	1596	1
	13.72	-0.78	81.08	-41.28	6.43	64.64	-2732	13868	-1944	7344	12756	8628	10161	1878	2361	-3647	-933	-1653	1
	15.61	-0.37	81.45	-35.07	2.17	62.86	-896	16532	-3956	3296	11228	2728	11752	-1558	2998	3642	-2118	-3966	1
	18.19	-0.27	82.21	-27.78	-0.66	63.59	-2028	18212	-2816	-620	11540	-1912	12800	-3538	4101	7511	-8383	-4760	1
	20.82	-1.06	84.17	-22.54	-6.27	63.79	-1800	20336	1244	12360	23196	-2100	14763	-3497	5096	3382	-13784	1040	1
	23.42	-0.55	84.82	-17.87	-12.14	64.47	-7820	24108	4268	5864	14864	-1612	17355	-3580	6463	6965	-11652	236	1
	27.4	-0.62	85.3	-13.34	-14.95	64.98	-8676	26492	4832	-596	14256	-3580	21263	-9282	8096	6861	-6810	-1204	1
	32.07	-2.17	86.88	-9.03	-13.4	65.03	-6820	26004	-396	-4256	16968	-4792	22519	-11139	8516	5500	-5548	-2018	1
	34.29	-5.57	87.07	-7.47	-12.91	64.97	5296	20544	-11972	-2296	14084	-2828	23323	-21895	7696	4090	-5684	-2418	1
	36.9	-14.21	84.15	-5.1	-13.44	65.86	11076	18204	-20064	2412	17296	-1460	19790	-23009	5728	3981	-5259	-3426	1
	37.48	-20.47	79.23	-2.37	-14.03	66.74	14316	10280	-21688	1040	15140	-632	11320	-7791	2747	4608	-3454	-3987	1
	35.51	-19.09	69.68	-0.27	-13.43	67.78	4708	-1324	-18812	-768	14736	-1556	7250	11476	774	4616	-2665	-3024	1
	32.77	-16.07	61.4	1.44	-12.1	67.84	636	1988	-14228	-1524	15796	-4408	1342	2140	-1981	3905	-2247	-2436	1
	27.98	-15.98	55.58	2.85	-10.44	67.53	1288	5300	-12592	-1236	15568	-5048	-7267	-7354	-4119	3015	-1574	-2380	1
	20.08	-17.38	48.56	3.84	-9.67	67.04	4064	1068	-12916	1772	14992	-4712	-15059	-485	-4065	2481	1230	-3004	1
	12.14	-15.3	41.67	4.35	-8.55	67.02	1988	-464	-11204	1108	15192	-3160	-20377	6422	-4724	2139	3556	-3219	1
	2.1	-13.79	35.29	4.91	-6.3	68.08	2200	3292	-9976	-740	15120	-1352	-26875	-4321	-7674	1994	3479	-2540	1
	-7.44	-14.34	31.42	5.35	-4.06	69.41	5052	3704	-12408	-1392	15516	-588	-31710	5785	-7294	1863	1578	-1785	1
	-16.71	-10.28	26.01	5.67	-3.08	70.43	80	996	-11264	-1124	15188	-172	-32768	8964	-8195	1939	450	-1711	1
	-25.94	-8.6	21.67	6.09	-2.58	72.14	1820	5432	-12412	648	15200	88	-32768	554	-8605	2338	672	-1675	1
	-33.15	-9.13	19.87	6.68	-2.24	73.62	1780	10476	-17468	128	15352	-364	-32768	-2409	-9872	3010	1123	-1500	1
	-39.78	-7.62	19.88	7.38	-1.6	75.09	2088	10708	-5432	-736	15476	444	-32768	4586	-9292	3468	831	-1190	1
	-45.37	-4.1	23.67	7.95	-0.98	75.61	-2956	20448	3028	-1372	15876	1356	-32768	6860	-9546	3969	-152	-1066	1
	-49	-0.81	26.86	8.9	-0.73	75.74	-1600	19032	8068	64	15256	3312	-22876	5747	-7017	4949	-843	-1098	1
	-47.99	3.82	28.75	10.24	-2.27	74.95	-7000	11776	10440	3432	15272	3572	-10539	10884	-2646	6809	-771	-1552	1
	-42.57	7.93	30.93	11.73	-3.23	74.7	-5704	14416	7664	508	14280	1712	1542	-2672	2613	8376	-1803	-1754	1
	-35.34	6.93	37.69	13.67	-3.45	75.23	64	12716	748	-644	15824	-2000	9885	1303	4408	9797	-2962	-1963	1
	-26.83	10.79	43.06	15.58	-4.47	74.49	-12844	21008	0	3708	18896	-3804	9823	9833	3707	9667	-688	-3057	1
	-20.44	11.97	47.28	17.67	-5.6	72.56	-3216	18892	-840	5524	18156	-3512	10145	799	2673	11410	1682	-4780	1
	-14.8	9.99	50.81	19.84	-6.68	70.29	6292	14552	-7516	8172	20196	628	10532	3488	3852	13505	3228	-6383	1
	-9.75	7.76	51.69	22.2	-7.41	67.53	7660	14372	-11120	9368	23028	4472	7054	7020	2276	14846	4618	-8066	1
	-6.72	6.65	52	25.23	-7.48	64.28	7124	15872	-12616	9628	25116	6296	5614	7733	2812	16277	5480	-9430	1
	-4.05	7.96	53.79	28.67	-6.08	61.3	-2500	15352	-8232	3360	22756	3172	4097	1754	3164	17655	8141	-9939	1
	-2.46	6.39	57.17	30.97	-2.45	60.28	-104	16188	-2880	-4396	15812	-6044	2964	-3969	3714	18955	9198	-9859	1
	-1.06	4.3	61.26	33.54	3.09	54.05	2496	15644	-1212	-9832	12420	-22720	3549	-299	3647	14378	9640	-9290	1
	0.44	3.99	64.73	32.63	6.71	47.92	1200	15372	-1956	-4516	5344	-16744	3317	4966	2026	6075	4896	-8224	1
	1.05	4.1	66.35	31.39	8.21	44.23	176	16496	-1496	-6224	-288	-16280	3384	1698	2875	1343	3420	-5186	1
	2.36	2.52	70.17	26.45	10.61	40.88	1304	16988	-556	-6148	7252	-10880	3996	-3109	3857	-7123	1883	2008	1
	3.33	0.01	72.57	19.36	14.41	40.17	3312	15768	-1044	-8708	4500	-10420	4013	-5241	3106	-15312	2007	4750	1
	4.36	-2.61	73.62	10.2	15.31	39.23	3316	15140	-1864	-7004	4208	-11144	3531	1265	1536	-21667	-7333	7261	1
	5.02	-1.93	74.9	3.18	13.77	39.95	1064	16008	-2064	-4036	3740	-8464	3677	3547	1104	-25642	-9562	10455	1
	5.76	-1.52	75.71	-6.46	10.33	42.16	1528	14960	-3328	900	2704	-6712	3951	2091	1242	-28330	-4113	14066	1
	6.57	-1.43	76.15	-14.75	9.71	45.44	552	15004	-3364	-1348	8368	-9520	4246	1739	1277	-31153	-493	13707	1
	7.46	-1.34	77.26	-22.81	8.03	48.23	1204	15392	-1660	3636	7096	-9004	4916	-65	1257	-32768	7213	11816	1
	8.05	-2.63	77.33	-30.51	12.4	49.85	5264	15664	-1684	-5912	10024	-14768	4611	1766	752	-32768	15007	8814	1
	8.79	-2.29	77.31	-38.06	16.6	52.93	520	15028	-2528	-320	12696	-5876	5110	4305	786	-32768	11194	8381	1
	9.75	-1.02	78.33	-42.94	16.89	57.85	-1164	15588	-1068	4568	16572	3696	6171	-588	1379	-30293	11403	7082	1
	10.77	-1.29	79.58	-45.2	16.47	60.95	1452	15192	-456	1132	17688	6084	7192	102	1546	-20278	7257	5047	1
	11.73	-1.28	80.34	-44.8	16.24	61.98	280	14720	-1348	-2132	9264	5480	8739	2100	2003	-10405	-5148	2994	1
	13.52	-1.07	81.41	-40.57	8.33	61.82	732	14724	-2356	7396	11092	4364	10309	-186	2719	-955	-10464	2156	1
	15.49	-1.33	82.27	-34.38	0.74	60.93	772	17260	-2600	8176	12200	2296	11346	-55	3153	6685	-10081	-2553	1
	17.52	-1.46	83.37	-27.81	-5.9	59.5	180	18852	-1580	15224	25888	-1464	12949	-664	3467	6122	-8235	-2191	1
	20.36	-0.75	84.65	-20.85	-8.98	59.85	-5172	22344	160	-3296	15668	-3596	15076	-801	4229	10402	-4113	-2931	1
	23.3	0.57	84.87	-14.3	-7.95	58.38	-9340	24036	1608	-6596	12600	-8564	17427	-3952	6018	8271	-2549	-3566	1
	26.47	1.47	84.71	-10.51	-5.97	57.48	-13880	26064	2484	-2216	14052	-6440	20069	-8642	8176	4841	-233	-2564	1
	30.47	-2.61	86.38	-7.39	-4.2	56.93	-1348	23484	-2080	-1800	18516	-10800	21092	-21370	8734	4854	436	-4065	1
	33.8	-10.62	86.41	-4.63	-4.82	56.71	8268	18528	-13000	2996	13440	-2968	21490	-20877	8987	3634	2034	-4461	1
	36	-17.97	83.76	-2.87	-4.15	58.07	8256	15752	-19336	428	16448	468	16662	-19253	7153	3745	3003	-4136	1
	35.75	-21.96	78.97	-0.72	-2.25	60.04	9012	6472	-20440	-2600	15904	-772	9106	-4928	4709	3998	137	-2919	1
	33.66	-20.07	70.58	1.03	-1.46	62.21	2848	-60	-18848	220	14972	-1480	5823	3576	4053	3315	717	-2324	1
	30.03	-19.05	63.3	2.21	-0.86	63.71	784	3964	-12256	72	16752	-1840	-1469	-7514	1498	3172	3873	-3036	1
	24.54	-21.6	58.7	3.33	0.88	64.6	5524	5408	-12388	-1620	15780	-2324	-10367	-6706	-965	3105	3981	-3199	1
	16.44	-21.33	51.79	4.14	3.02	65.41	5012	1008	-12972	-3180	15064	-2588	-16187	6396	-2075	2107	2363	-1599	1
	8.74	-18.19	45.76	4.59	4.05	66.65	2256	1568	-10324	-2012	15144	-2076	-20737	6653	-3500	1372	67	-433	1
	0.07	-17.34	41.19	4.82	3.67	68.23	3896	5048	-10468	-396	15284	-840	-27194	-1790	-6539	1276	-692	-366	1
	-10.51	-15.76	36.04	5.08	2.63	70.67	3248	2544	-12632	668	14924	364	-31926	11363	-6770	1547	-844	-344	1
	-19.47	-10.38	30.95	5.52	1.18	72.4	580	2544	-11472	1548	15284	240	-32768	11573	-7951	2217	-1156	-260	1
	-28.34	-7.64	27.04	6.02	0.14	73.91	804	7080	-12836	-68	15136	600	-32768	282	-7623	2585	-2284	-156	1
	-33.99	-8.38	25.12	6.61	-0.73	75.13	1988	9268	-16756	-556	15036	1236	-32768	-3199	-8722	3142	-3557	-167	1
	-41.37	-7.63	24.99	7.5	-2.18	76.27	2020	12396	-6632	-68	16164	1608	-32768	2491	-8707	3913	-3580	-206	1
	-47.26	-4.86	29.17	8.31	-2.65	76.6	-2432	21136	3508	-2356	15280	2524	-31609	4484	-9492	4332	-4357	-26	1
	-49.54	-1.59	30.47	9.42	-4.44	76.74	-4556	16704	7812	4332	15324	1720	-21625	7226	-7083	6148	-4593	-84	1
	-47.58	4.65	31.59	10.91	-7.49	75.33	-9768	12404	10548	5476	14616	1352	-7942	6887	-1294	7471	-1823	-996	1
	-42.4	6.45	34.1	12.81	-7.98	76.02	-1316	13476	7088	-1420	14696	-336	2913	-1547	2306	9095	-5074	-981	1
	-33.65	6.3	40.83	15.23	-9.11	76.54	1280	15248	-3460	1040	16420	-1364	10732	10497	2772	10326	-5039	-2273	1
	-26.87	12.78	43.78	16.85	-9.93	76.06	-12112	24032	404	2888	19184	-3040	9591	7316	1101	11150	-3082	-3450	1
	-20.64	14.25	47.36	19.17	-11.09	74.36	-1912	16616	-3700	7048	20676	-1292	11449	-2290	3966	12973	-867	-5047	1
	-13.86	8.16	49.88	22.01	-12.36	71.37	10816	14316	-11568	9904	23556	3320	9013	-221	4369	14768	1642	-6681	1
	-10.13	5.7	49.47	24.57	-12.87	68.59	10212	14708	-13708	11224	24924	5740	5807	8583	1812	16365	2820	-8263	1
	-7.6	6.9	50.17	27.59	-12.37	64.96	-1528	15848	-10572	7452	23788	4444	3562	7836	1836	17655	6422	-9308	1
	-5.37	7.82	52.92	30.71	-7.97	63.91	-2584	16292	-4376	-2440	16556	-2960	2737	-1568	2796	18717	9204	-9295	1
	-3.52	5.92	58.06	33.17	-2.72	58.64	2432	16892	-656	-9144	13336	-22132	3113	-248	3049	16161	8535	-9222	1
	-2.13	4.99	60.81	32.46	1.12	52.12	3544	14412	-1104	-4312	5964	-17748	2810	6120	917	6175	4815	-8114	1
	-0.9	5.98	63.39	29.69	5.58	43.64	1620	16672	-1344	-6712	-1196	-16984	2153	8646	431	914	3583	-5481	1
	0	6.99	66.21	25.14	8.09	39.45	-124	17160	-1568	-7264	6048	-11532	2318	3476	1879	-6447	-1336	2304	1
	0.81	5.91	69.18	18.56	10.72	39.4	672	16372	-1700	-8176	4836	-10640	2371	-1904	3338	-15722	1795	4871	1
	1.61	3.72	72.39	11.09	12.87	38.15	1208	15124	316	-7644	3404	-10996	2469	-1744	2583	-21237	-5713	7116	1
	2.56	3	74.65	1.17	12.11	38.61	520	15740	-588	-4560	3064	-8224	3759	1502	1511	-26108	-7651	9927	1
	3.3	3.12	75.9	-4.65	10.75	39.71	1196	15660	-596	996	2344	-5476	4265	2985	1327	-28726	-1106	13079	1
	4.3	3.08	77.41	-12.21	10.95	43.1	648	15452	-348	-828	7500	-9028	4659	1248	1898	-31190	659	12753	1
	5.66	2.27	79.57	-20.41	9.71	45.74	832	15692	-72	3196	6136	-8320	5565	-990	2222	-32437	8807	10596	1
	6.96	0.93	80.38	-28.38	14.72	47.2	2968	15948	-2392	-6500	10576	-13684	5997	53	1721	-32768	13319	7719	1
	7.88	0.59	80.25	-32.26	16.4	48.94	1620	15120	-4128	-3540	11156	-5832	5980	2375	1634	-32768	8108	8195	1
	9.04	0.69	80.57	-38.81	16.79	55.97	-676	15224	-2728	1900	16892	3060	6380	-1541	2032	-30084	8935	8314	1
	10.17	-1.13	81	-42.18	15.96	60.93	3144	14928	-1712	3208	19312	5432	6753	-336	1870	-21678	4307	7102	1
	11.57	-0.89	81.89	-41.99	12.05	62.52	-680	14872	-1592	5272	10024	6604	8049	813	2122	-12329	-2580	3581	1
	13.2	-0.92	82.93	-38.39	5.29	59.9	248	14868	-1340	10192	10668	8676	9633	-1471	2647	-1297	-4216	-126	1
	15.02	-2.07	83.63	-31.48	0.32	58.85	2596	15796	-1356	1824	14712	5952	10671	-766	2755	6834	-6258	-3534	1
	17.22	-2.36	84.74	-25.02	-3.07	60.11	-708	17592	-1720	5016	19680	-1480	12252	-1120	3472	6612	-11458	-2162	1
	19.34	-2.74	85.84	-20.09	-8.79	60.5	-2096	20612	-1080	8748	19112	-296	14098	-4044	4049	6618	-9133	-695	1
	22.06	-2.13	86.33	-14.97	-12.67	60.23	-6536	22644	1604	2908	13720	-2760	16525	-4982	5330	8273	-4027	-2633	1
	26.01	-1.32	86.27	-10	-10.23	60.06	-11360	25200	3036	-3888	16040	-6032	19622	-7005	6713	6365	-2575	-2354	1
	29.79	-1.95	86.39	-6.11	-8.52	59.96	-9316	26248	2784	-4264	16476	-6984	22002	-14101	8002	6364	-1411	-4001	1
	33.41	-7.53	87.8	-3.8	-8.24	59.16	5344	22956	-7280	1448	14104	-5884	22238	-19601	6814	4530	-1876	-3929	1
	36.56	-14.59	85.65	-1.49	-8	59.93	9380	18800	-17976	952	15364	-1624	21162	-17326	6114	3630	-387	-3735	1
	37.91	-20.25	81.06	0.52	-7.02	62.04	8796	12764	-20432	-1960	16480	-484	13812	-11008	5252	3987	-1526	-3541	1
	36.22	-21.3	74.17	1.79	-6.24	63.07	8296	236	-19144	-2156	14780	-1624	6166	2045	2516	3456	-2580	-2117	1
	33.83	-19.57	65.9	3.04	-5.8	64.46	4520	-1272	-20400	-464	16044	-3452	4786	2334	742	2743	-1847	-1853	1
	29.55	-19.11	58.42	3.8	-4.95	65.27	2652	4760	-12336	-1616	15784	-3084	-3429	-5322	-2205	2048	675	-2381	1
	22.42	-20.66	52.36	4.22	-3.05	65.89	4904	3360	-12656	-2904	15992	-2456	-12684	-2234	-3448	1048	-321	-1928	1
	16.21	-19.29	46.74	4.29	-2.54	67.31	4228	180	-12984	-1184	15036	-860	-17295	8624	-3546	446	-2499	-594	1
	7.02	-14.78	39.33	4.39	-3.48	69.51	280	792	-10312	1812	14896	-1292	-22582	6537	-4999	1118	-2140	-244	1
	-3.13	-14.24	34.04	4.75	-4.79	70.11	4200	5296	-11052	2952	15356	-1608	-29242	-3583	-7386	1760	-108	-975	1
	-11.01	-13.28	30.65	5.18	-4.51	71.25	2520	1980	-12936	332	14856	-1248	-32768	9588	-6429	1985	987	-1272	1
	-20.96	-8.4	25.1	5.54	-3.89	72.5	340	2812	-11768	344	15044	-1076	-32768	5174	-7649	2286	680	-1279	1
	-30.06	-7.85	22.62	6.09	-3.45	73.82	2256	9792	-16684	648	15452	-740	-32768	-873	-7618	2602	845	-1323	1
	-36.79	-7.53	21.5	6.74	-2.81	75.01	-256	9664	-11544	-212	15424	1144	-32768	-642	-7912	3257	1242	-1492	1
	-42.3	-7.22	23.7	7.49	-2.42	75.3	2128	16292	-3448	1252	16240	2740	-32768	3423	-7533	4346	1180	-1547	1
	-47.64	-3.9	28.49	8.54	-2.24	75.03	-4024	20536	5100	252	15872	3588	-28367	4567	-7063	5247	892	-1531	1
	-49.05	-0.59	30.9	10.09	-2.37	74.81	-4568	14964	8044	2280	15168	2488	-17622	4830	-2996	6862	-477	-1734	1
	-46.48	2.74	32.96	11.55	-3.31	74.55	-7272	12888	10104	1904	15420	1704	-5275	-1308	1705	7910	-297	-1731	1
	-39.92	1.44	37.8	13.39	-2.83	74.93	856	16048	6888	-2432	15280	-1208	3426	-5804	4211	8844	-3830	-1403	1
	-32.77	-0.4	42.03	15.53	-4.44	74.69	4828	14308	-2676	3816	16560	-3228	9661	9433	2772	9931	-2551	-2823	1
	-25.54	8.27	45.58	17.4	-5.41	73.53	-14580	23268	208	2912	17964	-2124	7414	15579	-33	10849	1027	-4287	1
	-20.73	11.78	47.8	19.58	-6.15	72.15	-4296	15648	-464	7264	21552	1356	9983	4537	1521	12793	1359	-5087	1
	-14.2	9.38	50.99	22.01	-7.46	69.44	8248	16300	-8204	11432	23812	4908	9442	4921	2051	14314	2518	-6748	1
	-10.24	8.1	50.69	24.94	-8.99	65.28	9396	13140	-10940	14240	26220	9152	5723	13416	195	16246	4581	-8897	1
	-7.65	10.37	51.66	27.98	-7.86	62.45	-148	15544	-7140	4304	23984	3824	3642	8639	1201	18207	7803	-9654	1
	-6.18	11.02	53.64	30.57	-4.44	61.23	-2840	16480	-4128	-7340	16724	-5440	3056	2900	3053	20246	8235	-8756	1
	-4.32	11.27	57.52	32.86	-0.48	56.65	-2484	15944	-2116	-11648	12204	-23076	3775	96	4171	15930	6832	-7582	1
	-2.13	9.34	61.71	32.25	3.58	49.2	2520	14884	-2620	-7056	3208	-19496	4433	-971	3367	6321	2092	-6107	1
	-0.79	7.56	63.51	29.86	6.67	41.83	3680	16436	-2884	-6780	-2428	-17696	3836	2318	2494	1213	1063	-1945	1
	0.81	6.1	66.24	25.76	8.69	39.51	992	17000	-4084	-6644	5308	-11488	3819	354	3119	-6540	909	5051	1
	2.13	3.71	68.71	18.27	12.07	39.08	1312	15840	-4660	-8828	2776	-11144	3600	-6014	4051	-16461	2403	6200	1
	2.83	0.74	69.91	10.32	14.76	37.7	3308	14912	-3760	-8412	2236	-8692	2990	-5503	3088	-21895	-6032	9261	1
	3.55	-1.93	71.25	2.44	14.36	38.65	3012	15520	-1904	-3212	3312	-7476	2525	-102	1402	-24638	-8916	11036	1
	4.01	-2.28	72.78	-6.57	12.09	41.05	1832	16300	-496	-2184	5268	-7856	2460	1439	1150	-26999	-1540	13446	1
	4.46	-2.73	74.46	-15.25	8.81	45.22	2228	15368	356	4996	4736	-7276	2472	1203	1718	-28769	3926	12391	1
	4.95	-2.51	76.4	-21.09	10.42	46.74	64	15964	24	-4600	7992	-13080	3265	855	1896	-29655	14116	7517	1
	5.82	-2.24	78.67	-29.08	15.76	46.96	268	15772	596	-6060	8852	-12980	4511	-977	1994	-32768	7743	6638	1
	6.77	-2.59	79.9	-36.26	17.37	50.02	816	16120	1896	-728	12056	-4036	5413	-438	1986	-31769	3574	7214	1
	8.11	-2.66	80.69	-40.38	16.45	54.91	8	16212	2960	3180	17052	2212	7116	-1832	2413	-27610	7237	7359	1
	9.62	-3.34	81.75	-42.71	15.75	60.04	904	16000	1684	3304	18696	3008	8274	-3606	2624	-19411	7477	5592	1
	11.75	-4.89	82.72	-41.71	13.1	62.23	1232	14732	-488	3464	10404	5672	9421	-718	2747	-9837	8	1256	1
	14.06	-4.16	84.27	-37.91	8.41	61.26	-1780	14716	-208	5164	11032	5024	11741	-1942	3463	-1091	-3146	-1310	1
	16.39	-5.02	85.24	-32.1	4.38	60.42	2648	16684	-2244	-308	13340	5336	14011	-3135	3474	6284	-8777	-3717	1
	19.29	-4.17	85.66	-26.18	-2.02	62.25	-1860	20696	-3932	11444	24160	1100	14545	2627	4297	4060	-19111	1978	1
	21.93	-3.05	86.13	-20.19	-10.39	63.94	-5432	20724	-2964	2204	14800	-4416	15708	-4183	5196	7785	-16415	920	1
	24.1	-2.82	86.3	-17.67	-11.57	63.51	-9664	24956	3940	-2156	11544	-7000	18444	-8171	7132	5948	-9173	-461	1
	27.78	-3.66	86.75	-13.44	-10.79	63.12	-7508	26324	4316	-3608	15500	-5884	21128	-12234	8077	3796	-5802	-1084	1
	31.46	-7.02	88.5	-10.39	-10.69	62.93	-44	22936	-4636	76	16608	-6384	21363	-15932	7310	3201	-5893	-2739	1
	34.71	-13.83	87.15	-7.66	-12.96	63.2	7652	19608	-15452	2680	14928	-112	20936	-20701	6406	2384	-4131	-3126	1
	36.25	-20.2	83.29	-5.98	-12.61	64.38	10352	14220	-19024	-3020	16564	1328	15671	-15427	4672	2502	-6070	-2404	1
	35.64	-22.94	75.55	-3.83	-12.52	65.63	9560	1812	-19792	-2612	14084	-832	8818	3320	2139	2682	-9171	-910	1
	33.98	-19.75	67.49	-1.98	-14.34	67.12	2848	48	-19640	2392	15976	-2364	5805	6487	430	2731	-6436	-1587	1
	30.31	-18.13	60.95	-0.52	-14.62	67.37	932	4224	-12844	1884	16068	-3868	-2893	-5349	-2053	3052	-1628	-2996	1
	23.34	-18.82	54.32	0.79	-13.45	67.03	2476	3048	-12912	612	14772	-4544	-12655	-4412	-3031	2844	486	-3314	1
	15.9	-18.27	47.61	1.97	-11.18	66.77	2568	-204	-11660	-1184	14544	-4348	-18370	1559	-2919	2005	860	-2254	1
	7.36	-17.34	40.74	2.51	-9.62	67.06	992	680	-9932	-1140	14956	-3596	-24343	-4891	-5458	1551	-71	-1572	1
	-3.49	-19.28	35.66	3.18	-8.66	68.23	5232	3932	-12108	1144	15476	-1728	-30917	-631	-6680	1609	-72	-1811	1
	-12.71	-16.67	29.74	3.78	-7.78	69.83	2588	712	-12492	524	15024	-504	-32768	11587	-8028	1853	975	-2009	1
	-22.46	-12.24	24.22	4.45	-6.69	71.38	3232	4348	-13580	688	15376	-748	-32768	9145	-9515	2381	1634	-1878	1
	-30.02	-9.99	20.48	5.09	-5.86	72.36	2236	8292	-17076	584	15096	324	-32768	6812	-12238	3164	1985	-2163	1
	-36.74	-7.44	18.57	6.23	-4.59	72.75	2172	9828	-9528	844	15840	3308	-32768	3006	-13124	4382	2279	-2282	1
	-43.3	-4.43	21.38	7.53	-3.76	72.3	-2052	22148	1828	-308	15964	4152	-32768	10487	-12399	5660	1758	-2384	1
	-47.13	2	23.15	9.09	-2.82	72.34	-8196	16668	9432	36	15140	1868	-21740	9401	-5814	7101	246	-2393	1
	-45.52	5.8	25.7	11.08	-3.2	72.67	-8484	12068	8460	1972	14972	708	-8379	-921	982	8391	1151	-2525	1
	-40.1	4.47	30.33	13.18	-2.94	73.72	-16	15412	8272	-492	15412	-168	1740	-9628	4873	9301	-594	-2532	1
	-35.53	2	34.45	14.62	-3.53	73.78	4632	16020	-556	3356	17760	-468	9024	2339	5021	10713	-1487	-4037	1
	-30.46	8.75	37.26	16.34	-4.38	72.64	-17108	22592	3720	5320	18664	-1648	6279	14869	1191	12342	1061	-5766	1
	-24.03	13.02	40.81	19.38	-5.79	69.56	-5280	15256	1644	9488	22288	1868	10667	2198	3399	14542	3707	-8070	1
	-16.77	9.05	45.14	22.36	-6.4	66.32	10040	16036	-8432	11084	26092	2644	10031	2081	2824	16314	5345	-9481	1
	-11.87	6.51	44.83	26.27	-6.7	61.78	13364	13432	-10496	14764	28852	9884	6169	14433	511	18429	7614	-11399	1
	-9.58	9.43	45.87	29.5	-3.91	59.79	-648	15576	-9004	432	21904	-48	3488	18370	840	18766	12662	-11095	1
	-7.14	13.6	49.21	32.32	2.15	56.77	-4256	16804	-3460	-8260	14344	-13264	3096	4352	3117	19216	11056	-10447	1
	-4.78	12.48	54.77	33.12	8.7	48.89	488	15868	-2136	-8868	9872	-21608	3813	345	4237	7308	2431	-8547	1
	-3.16	10.99	57.59	30.77	11.51	41.65	2832	14660	-3304	-10908	-2700	-21384	4324	3920	2264	1694	1888	-6181	1
	-1.14	10.87	60.84	27.24	11.65	35.75	1104	16652	-2972	-1220	2396	-11704	3910	5670	1617	-3772	3045	-410	1
	0.25	10.3	63.5	20.7	14.51	34.61	188	16188	-3640	-8288	4760	-12204	3884	1859	2669	-13868	901	4406	1
	1.66	8.65	66.59	11.7	17.75	32.71	-80	15756	-3496	-9096	376	-10200	3618	-2902	3884	-20387	-1635	6681	1
	2.62	5.73	68.88	4.82	17.88	32.34	2608	14724	-3244	-5696	1728	-9096	3377	-3791	2916	-24785	-6427	8260	1
	3.48	3.62	70.06	-5.1	16.23	33.02	2544	15540	-3136	-2788	2040	-7172	3239	2154	1830	-27326	836	12068	1
	4.28	3.88	72.35	-14.28	14.74	37.75	-332	15808	-1276	3580	7552	-6924	3493	1837	1829	-29857	-4230	11414	1
	5.16	2.84	74.69	-20.41	12.68	40.15	1344	15092	-1092	2496	7784	-10412	4352	-2108	2731	-30592	10304	9049	1
	6.13	1.59	76.66	-28.88	17.46	41.86	384	15376	-1348	-5136	9004	-13596	5019	-1553	2866	-32768	11841	6945	1
	7.35	0.7	79.06	-36.14	20.22	44.24	844	16436	168	-2984	11520	-6024	6100	-4253	3052	-32032	5365	6619	1
	8.56	-2.76	79.06	-40.46	18.89	50.04	5400	15492	-2956	2896	14612	892	5594	97	2490	-27538	5809	6599	1
	9.38	-2.67	79.24	-42.56	17.52	54.28	-212	14548	-3848	3920	18088	4232	5797	352	2496	-19344	9545	4942	1
	10.45	-2.79	80.31	-41.59	17.73	57.78	340	14992	-1808	-1484	12440	3740	6711	-2012	2782	-11162	3762	2329	1
	11.72	-3.24	81.77	-37.64	13.38	58.93	1044	14852	-476	4024	14032	7040	8203	-676	3012	-2022	-5015	-758	1
	13.52	-3.87	82.86	-31.55	7.52	58.77	1644	16332	-2028	4188	17000	3028	9910	-446	3221	7929	-12614	-2393	1
	15.52	-3.8	84.03	-25.49	-1.25	59.1	-1944	18600	-2092	16804	24192	1844	11381	-2907	3841	6939	-15684	561	1
	18.02	-4.16	85.5	-18.47	-6.62	59.86	-1908	21632	-468	-2328	11276	-7000	12760	-3652	4225	8615	-12006	-743	1
	20.46	-3.46	86.36	-13.14	-5.59	57.72	-4916	22104	2200	-10008	10868	-9700	14868	-3134	5074	5873	-7273	-625	1
	23.17	-2.65	86.68	-10.16	-5.05	57.56	-8296	24448	2876	-4660	17296	-7176	17455	-5819	6770	2728	-6497	-487	1
	26.88	-3.05	87.38	-8.04	-5.98	58.5	-7712	25360	2156	308	16800	-6188	19777	-11511	8505	1467	-7043	-1215	1
	29.94	-5.72	88.87	-6.25	-9.92	58.54	-2136	21980	-4496	7644	15212	-2900	20526	-15415	8687	962	-4207	-2530	1
	33.4	-11.97	88.59	-4.56	-11.13	59.55	4960	19940	-14600	1040	14256	-2300	20122	-19534	8468	2578	-3149	-2506	1
	35.12	-19.3	85.04	-2.8	-11.28	61.63	7884	13572	-19172	-860	14528	-1224	14310	-17032	7385	2652	-4302	-1263	1
	34.03	-22.57	78.38	-1.18	-10.93	64.15	6596	2424	-18592	1100	14932	-1720	7424	-2702	6130	2187	-2362	-1376	1
	32.21	-21.28	72.44	0.01	-9.79	65.64	3020	1032	-18736	-580	17056	-1628	3706	-137	4553	2379	1492	-3010	1
	27.57	-21.22	65.52	1.29	-7.67	66.48	2568	4348	-13132	-528	15640	-3096	-5072	-7209	501	2429	1863	-3249	1
	20.52	-22.01	58.28	2.18	-5.91	66.44	5048	1660	-13968	-640	14356	-4924	-12971	998	-1177	1960	2165	-2175	1
	12.12	-19.65	50.7	2.77	-3.82	66.56	2972	1608	-11528	-1424	15464	-4136	-18849	4507	-2250	1206	1969	-1277	1
	7.62	-19.14	47.87	2.96	-3.04	67.07	2064	3560	-9856	-1812	15364	-2060	-24799	-244	-5975	740	798	-955	1
	-3.21	-18.69	42.09	3.2	-2.19	69.08	4384	4076	-11096	336	14860	-216	-30124	2689	-6591	738	1115	-1155	1
	-12.73	-15.54	35.97	3.54	-1.81	71.06	1036	36	-11076	600	14908	376	-32768	9923	-6608	1202	1572	-969	1
	-20.99	-12.05	31.77	4.02	-1.69	72.48	1028	6028	-11232	808	15068	892	-32768	4688	-7650	1904	758	-1068	1
	-26.92	-11.66	29.51	4.36	-1.76	73.14	1888	7708	-15980	396	15188	1496	-32768	-4510	-8236	2666	1006	-1364	1
	-34	-12.35	27.92	5.22	-1.07	73.95	2996	10080	-8688	-1336	15528	1060	-32768	-2620	-8337	3469	515	-1276	1
	-40.27	-11.25	29.14	6.36	-0.64	75.05	980	17616	-3520	20	15244	948	-32768	5480	-10149	4432	623	-1241	1
	-45.17	-6.76	31.89	7.34	-0.48	75.82	-2628	19900	5004	524	15288	788	-27680	10911	-9678	5309	1303	-1201	1
	-46.15	-0.16	32.66	8.84	-0.48	76.78	-7444	13492	8976	960	15020	416	-15761	13197	-6352	6190	718	-1149	1
	-42.49	5.94	32.73	10.52	-1.07	77.56	-6896	13624	12180	736	13964	16	-1828	3812	-839	7405	-668	-1267	1
	-36.07	7.12	36.95	11.94	-1.17	78.02	-252	14788	4708	-1288	15100	-744	7492	5072	2300	8711	-1778	-1800	1
	-29.3	10.78	42.37	14.19	-1.91	77.76	-10872	21656	-556	1684	18936	-2104	6696	12021	2485	9532	-1100	-2859	1
	-22.59	14.26	46.28	16.01	-2.65	76.8	-5516	19136	2352	3132	18308	-3840	9023	850	3107	10070	175	-3182	1
	-15.83	11.48	51.6	17.99	-3.74	75.17	6328	16264	-5912	4740	18808	-2276	10017	3254	4217	11646	1612	-4122	1
	-12.08	10.44	52.55	20.33	-4.84	73.07	5296	13872	-10820	8256	21712	1876	7375	7193	2406	13588	3206	-5308	1
	-8.37	9.71	53.14	22.77	-5.42	70.08	2824	15284	-9200	8316	22988	2540	4506	4450	2292	14520	5144	-7511	1
	-5.96	8.11	55.16	25.78	-5.44	66.4	2256	18208	-8508	7652	21940	5180	3846	3259	3518	15680	6867	-9410	1
	-4.19	8.03	58.43	28.35	-2.99	64.99	-544	14524	-2568	-520	17576	-1344	2833	1045	3365	16723	8999	-9617	1
	-2.55	7.39	63.4	30.94	1.19	61.91	324	16924	84	-3724	14040	-10500	2911	1102	3472	17149	8047	-9542	1
	-1.19	6.25	66.63	32.42	6.16	54.64	2364	14856	-720	-16816	10624	-26296	3172	2396	2619	11887	12292	-9182	1
	0.05	5.94	69.49	30.92	8.96	46.43	1052	16276	-1540	-5640	2564	-19168	2680	3854	2573	4665	8130	-8334	1
	0.99	4.99	72.22	28.5	11.33	41.19	1624	16648	-576	-3264	3492	-13004	2947	-866	3412	-1033	5730	-3846	1
	2.07	3.23	74.88	23.18	14.87	38.87	1216	16780	-1576	-8688	5992	-12320	3104	-778	3294	-9192	2008	2486	1
	2.85	1.7	76.52	15.55	15.93	36.92	2464	15416	-2352	-7432	2160	-12132	2810	-1537	2370	-16813	-4774	4612	1
	3.5	0.2	76.64	8.22	15.52	35.54	2808	15128	-3820	-5204	1812	-9876	2451	2645	1313	-21554	-6250	7124	1
	3.89	0.5	77.2	0.05	13.88	35.48	356	15892	-2264	-1592	2356	-8356	2203	1898	1223	-25591	-1501	10169	1
	4.25	0.3	78.81	-7.92	13.22	37.51	612	16340	-48	-1296	7160	-10912	2311	211	1412	-28906	-4798	9931	1
	4.95	-0.01	80.43	-16.71	10.07	39.63	8	15916	-480	1876	6304	-13024	3516	456	1252	-31270	9191	9026	1
	5.58	-0.37	81.43	-24.62	13.53	40.81	760	15232	448	-4064	8492	-15784	4210	-258	1461	-32768	12655	7449	1
	6.66	-0.8	82.64	-31.24	16.83	41.88	560	16060	1296	-7060	9340	-9676	5302	-795	1725	-32768	6236	7379	1
	8.01	-1.88	83.38	-38.24	16.06	48.41	2528	16072	-152	1656	13840	-680	5982	-740	1347	-29390	562	8709	1
[truncated: 19,590 more rows]
