# Supplementary material for: Human Gait Activity Recognition Machine Learning Methods
Source: Sensors (Basel). 2023 Jan 9;23(2):745. doi: 10.3390/s23020745 (PMC9865094; doi:10.3390/s23020745)
Supplement: Supplementary file 1 [file sensors-23-00745-s001.zip › PB4.xlsx]

## Sheet: Sheet1
	-0.01	-1.22	71.99	0.02	-3.98	78.43	384	14864	-4956	980	14764	-2936	-361	42	-192	-1157	207	180	2
	-0.02	-1.24	71.96	0.02	-3.98	78.4	484	14864	-5000	1044	14660	-3088	-448	65	-217	-1215	238	188	2
	-0.06	-1.29	71.95	0.01	-4.08	78.31	420	15016	-4744	1416	14696	-2940	-451	-5	-260	-1211	418	146	2
	-0.1	-1.27	72.06	0	-4.07	78.36	140	14940	-4592	1112	14664	-2700	-408	96	-219	-1176	372	163	2
	-0.11	-1.22	72.16	0	-4.07	78.39	200	15060	-4524	1056	14788	-2788	-372	112	-204	-1182	317	143	2
	-0.1	-1.23	72.26	0	-4.06	78.41	420	15032	-4688	1068	14768	-2788	-334	73	-175	-1203	428	119	2
	-0.1	-1.24	72.28	-0.01	-4.01	78.4	356	15060	-4820	1072	14672	-2864	-331	104	-187	-1205	361	166	2
	-0.1	-1.22	72.31	-0.02	-4.02	78.41	396	14876	-4676	1168	14808	-2972	-352	149	-206	-1193	335	158	2
	-0.09	-1.19	72.31	-0.02	-4.05	78.44	320	15176	-4876	1184	14800	-2700	-342	214	-199	-1189	370	134	2
	-0.09	-1.11	72.34	-0.02	-4.06	78.55	268	15020	-4748	1148	14832	-2664	-338	175	-152	-1172	318	163	2
	-0.08	-1.11	72.34	0	-4.11	78.64	324	15056	-4752	1156	14736	-2664	-340	154	-152	-1130	296	162	2
	-0.08	-1.11	72.35	0.01	-4.07	78.65	272	14868	-4676	956	14636	-2820	-324	90	-133	-1152	373	161	2
	-0.08	-1.12	72.37	0.02	-4.01	78.64	304	14992	-4788	1068	14732	-2920	-333	100	-148	-1159	318	188	2
	-0.07	-1.13	72.35	0.01	-4.01	78.62	340	15068	-4908	1140	14884	-2776	-356	150	-135	-1172	321	291	2
	-0.06	-1.1	72.4	0.02	-3.99	78.81	240	14980	-4672	1048	14704	-2408	-320	160	-132	-1168	170	326	2
	-0.06	-1.08	72.44	0.04	-4.2	78.87	308	15112	-4632	1288	14844	-2512	-331	167	-139	-1086	111	205	2
	-0.06	-1.11	72.45	0.07	-4.28	78.91	524	14960	-4784	1192	14788	-2732	-379	200	-106	-1078	34	194	2
	-0.06	-1.11	72.49	0.11	-4.36	78.81	312	14956	-4756	1180	14672	-2900	-350	111	-117	-1045	143	162	2
	-0.06	-1.12	72.54	0.12	-4.38	78.62	376	14908	-4636	1124	14740	-3156	-330	9	-118	-1097	303	106	2
	-0.04	-1.13	72.6	0.12	-4.35	78.54	344	15060	-4664	1096	14872	-2964	-283	123	-123	-1133	235	152	2
	-0.03	-1.13	72.62	0.12	-4.36	78.51	428	15052	-4648	1192	14860	-2920	-316	126	-130	-1142	167	179	2
	-0.01	-1.22	72.61	0.11	-4.4	78.51	404	14944	-4816	1256	14800	-2668	-297	154	-144	-1151	273	185	2
	-0.01	-1.2	72.62	0.11	-4.44	78.52	304	15036	-4672	1204	14744	-2780	-302	95	-171	-1152	310	153	2
	0	-1.19	72.65	0.11	-4.42	78.52	388	14948	-4572	1092	14728	-2948	-281	203	-171	-1138	313	136	2
	0.02	-1.15	72.67	0.12	-4.37	78.52	404	15068	-4528	1020	14680	-2908	-255	140	-140	-1140	281	144	2
	0.03	-1.19	72.66	0.12	-4.37	78.6	408	14960	-4688	1192	14888	-2568	-269	315	-149	-1124	234	190	2
	0.04	-1.17	72.61	0.13	-4.38	78.76	444	15124	-4752	872	14824	-2568	-277	115	-178	-1100	79	225	2
	0.05	-1.21	72.57	0.13	-4.47	78.82	448	14908	-4800	1144	14624	-2700	-310	68	-164	-1124	-42	214	2
	0.04	-1.29	72.53	0.14	-4.59	78.66	496	14912	-4680	1488	14712	-3156	-361	78	-190	-1114	48	181	2
	0.03	-1.28	72.55	0.14	-4.65	78.51	228	15016	-4660	1288	14596	-3184	-302	124	-182	-1111	199	171	2
	0.03	-1.25	72.58	0.13	-4.59	78.46	356	15016	-4700	936	14712	-2972	-269	114	-183	-1152	284	172	2
	0.05	-1.27	72.61	0.12	-4.55	78.46	464	14924	-4580	1092	14712	-2716	-276	100	-149	-1172	289	165	2
	0.06	-1.29	72.66	0.12	-4.56	78.53	456	15048	-4560	1328	14852	-2532	-290	293	-161	-1146	267	170	2
	0.07	-1.24	72.64	0.12	-4.54	78.58	368	14976	-4768	1052	14700	-2952	-254	198	-167	-1117	253	121	2
	0.09	-1.21	72.62	0.12	-4.52	78.51	216	15036	-4796	1188	14748	-3064	-254	149	-185	-1112	282	103	2
	0.1	-1.21	72.6	0.13	-4.52	78.42	384	14964	-4720	1256	14712	-2820	-225	176	-185	-1119	310	99	2
	0.12	-1.17	72.63	0.13	-4.49	78.45	216	14960	-4608	1012	14712	-2784	-230	165	-179	-1097	279	116	2
	0.15	-1.19	72.65	0.14	-4.46	78.51	484	15116	-4796	1168	14916	-2716	-189	183	-172	-1097	235	136	2
	0.16	-1.18	72.59	0.15	-4.44	78.49	432	14880	-4848	1132	14768	-2820	-234	128	-171	-1100	336	124	2
	0.17	-1.16	72.56	0.16	-4.41	78.48	188	14952	-4812	1104	14756	-2824	-237	66	-157	-1089	381	99	2
	0.18	-1.18	72.59	0.18	-4.39	78.52	332	15056	-4716	1140	14832	-2752	-193	87	-131	-1042	265	107	2
	0.2	-1.2	72.58	0.2	-4.37	78.51	448	14936	-4908	1004	14728	-2936	-223	153	-124	-1048	217	123	2
	0.21	-1.26	72.54	0.21	-4.32	78.42	484	14876	-4632	904	14712	-3172	-227	67	-131	-1083	279	137	2
	0.22	-1.29	72.53	0.21	-4.32	78.38	456	14960	-4668	1284	14756	-2880	-239	88	-170	-1114	327	127	2
	0.22	-1.3	72.5	0.21	-4.31	78.41	412	14960	-4596	1136	14748	-2884	-208	150	-141	-1090	289	107	2
	0.21	-1.3	72.44	0.22	-4.3	78.4	392	15020	-4836	1080	14696	-2800	-234	120	-152	-1083	317	102	2
	0.2	-1.33	72.44	0.23	-4.29	78.37	512	14972	-4676	1168	14644	-2904	-265	186	-157	-1077	371	88	2
	0.2	-1.33	72.46	0.23	-4.29	78.37	364	15016	-4672	1140	14760	-2840	-251	79	-141	-1047	373	80	2
	0.21	-1.34	72.48	0.24	-4.25	78.37	440	14944	-4628	1084	14864	-2900	-204	82	-132	-1051	318	125	2
	0.21	-1.37	72.46	0.24	-4.21	78.33	520	15040	-4712	1156	14760	-3004	-238	169	-147	-1102	344	115	2
	0.22	-1.35	72.46	0.24	-4.2	78.22	380	14928	-4708	1328	14668	-3232	-218	63	-153	-1080	490	96	2
	0.23	-1.31	72.54	0.26	-4.19	78.1	272	15012	-4568	1232	14752	-2868	-181	154	-141	-1045	833	22	2
	0.26	-1.3	72.59	0.27	-4.01	78.14	472	15196	-4788	1004	14752	-2564	-131	186	-117	-1041	720	16	2
	0.28	-1.24	72.55	0.28	-3.91	78.29	304	14868	-4856	1032	14808	-2392	-196	225	-125	-1040	613	70	2
	0.28	-1.29	72.44	0.3	-3.84	78.5	504	14948	-4936	1032	14832	-2680	-224	139	-103	-984	384	112	2
	0.28	-1.3	72.37	0.32	-3.82	78.45	440	14956	-4832	956	14736	-3112	-250	111	-115	-1020	364	142	2
	0.26	-1.33	72.38	0.33	-3.85	78.36	356	14920	-4740	1124	14620	-2984	-261	30	-86	-1058	315	168	2
	0.25	-1.34	72.46	0.33	-3.86	78.33	504	15056	-4608	1096	14724	-2956	-247	122	-107	-1063	265	167	2
	0.25	-1.35	72.46	0.33	-3.89	78.32	416	14896	-4756	1060	14680	-2980	-218	174	-77	-1071	270	145	2
	0.25	-1.36	72.43	0.33	-3.94	78.37	348	14988	-4944	1192	14824	-2748	-253	111	-94	-1041	291	161	2
	0.24	-1.38	72.44	0.34	-4.02	78.41	480	14924	-4704	1204	14844	-2720	-265	161	-89	-1017	200	166	2
	0.24	-1.38	72.44	0.36	-4.06	78.4	380	15004	-4792	1156	14704	-2876	-251	173	-72	-999	264	155	2
	0.24	-1.37	72.45	0.36	-4.06	78.3	400	14996	-4780	1072	14760	-3052	-211	113	-77	-1044	257	199	2
	0.25	-1.38	72.43	0.36	-4.11	78.23	432	14904	-4864	1240	14688	-3008	-222	127	-97	-1066	261	194	2
	0.25	-1.44	72.4	0.35	-4.14	78.2	600	14956	-4744	1144	14688	-3068	-235	22	-75	-1104	311	175	2
	0.24	-1.49	72.4	0.34	-4.18	78.2	472	14896	-4816	1144	14640	-2924	-241	159	-91	-1093	280	167	2
	0.24	-1.5	72.37	0.33	-4.24	78.29	412	15068	-4864	1180	14756	-2668	-251	200	-110	-1049	243	174	2
	0.23	-1.49	72.26	0.34	-4.24	78.31	560	14916	-4992	964	14776	-2896	-302	185	-114	-1039	268	174	2
	0.21	-1.51	72.18	0.33	-4.22	78.22	556	14928	-4896	1120	14684	-3144	-309	123	-141	-1102	274	182	2
	0.18	-1.54	72.24	0.32	-4.25	78.14	484	14944	-4540	1416	14704	-3024	-305	118	-138	-1089	318	168	2
	0.18	-1.56	72.37	0.32	-4.3	78.18	600	14996	-4572	1108	14676	-2740	-231	44	-94	-1055	210	176	2
	0.19	-1.61	72.37	0.32	-4.32	78.2	572	14960	-4920	1064	14728	-2984	-223	132	-100	-1060	224	153	2
	0.2	-1.65	72.29	0.32	-4.33	78.1	532	14844	-4888	1108	14548	-3128	-229	46	-106	-1108	353	132	2
	0.19	-1.73	72.23	0.31	-4.32	78.01	700	14916	-4824	1204	14652	-3176	-288	156	-153	-1125	390	137	2
	0.19	-1.71	72.27	0.29	-4.29	77.97	448	14968	-4648	1204	14696	-2908	-250	163	-149	-1092	351	139	2
	0.19	-1.66	72.26	0.29	-4.29	77.98	436	15016	-4844	1080	14736	-2908	-263	221	-138	-1062	329	122	2
	0.18	-1.64	72.13	0.28	-4.28	77.99	600	14868	-5140	1044	14676	-2908	-304	103	-139	-1102	315	126	2
	0.14	-1.73	72.04	0.27	-4.25	77.95	580	14940	-4960	1204	14708	-3044	-364	36	-140	-1114	407	105	2
	0.11	-1.78	72.03	0.24	-4.22	77.87	512	14916	-4784	1188	14656	-2980	-371	-53	-130	-1192	379	120	2
	0.08	-1.8	72.06	0.21	-4.2	77.83	532	14780	-4584	1120	14724	-3084	-339	82	-166	-1203	317	169	2
	0.07	-1.81	72.07	0.17	-4.22	77.84	524	14940	-4836	1292	14656	-3052	-325	130	-176	-1222	295	171	2
	0.06	-1.78	72.09	0.14	-4.28	77.87	376	14964	-4684	1208	14712	-2896	-325	136	-151	-1213	347	164	2
	0.05	-1.78	72.07	0.12	-4.29	77.95	500	14972	-4848	1220	14768	-2700	-324	128	-177	-1175	341	141	2
	0.04	-1.82	72.04	0.11	-4.32	77.99	448	14948	-4976	1296	14652	-2988	-334	27	-190	-1154	291	166	2
	0.02	-1.84	72.04	0.1	-4.33	77.95	408	14832	-4672	1048	14740	-3076	-354	55	-185	-1158	287	144	2
	0.02	-1.83	72.08	0.09	-4.37	77.92	508	14948	-4616	1404	14684	-3032	-328	47	-177	-1149	314	170	2
	0.03	-1.84	72.14	0.09	-4.39	77.91	532	14992	-4700	1144	14640	-3024	-285	182	-216	-1159	333	138	2
	0.04	-1.83	72.13	0.09	-4.35	77.92	456	15080	-4788	1060	14644	-2840	-273	32	-189	-1171	434	122	2
	0.04	-1.86	72.08	0.08	-4.31	77.92	624	14932	-4844	1212	14696	-2988	-331	87	-215	-1180	405	101	2
	0.03	-1.88	72.02	0.06	-4.31	77.94	620	14912	-4780	1348	14772	-2712	-327	174	-243	-1211	410	95	2
	0.03	-1.8	72.04	0.06	-4.36	78.05	364	15056	-4716	1188	14768	-2676	-305	250	-212	-1153	268	158	2
	0.04	-1.69	72.17	0.07	-4.35	78.17	304	15044	-4516	960	14776	-2980	-251	-23	-149	-1107	287	121	2
	0.06	-1.7	72.15	0.08	-4.31	78.07	488	14844	-4852	1076	14604	-3360	-240	43	-129	-1172	235	161	2
	0.08	-1.8	72.1	0.06	-4.34	77.94	668	14844	-4876	1320	14616	-3220	-260	-130	-153	-1191	377	135	2
	0.09	-1.87	72.16	0.05	-4.33	77.94	432	14868	-4584	1132	14700	-2824	-238	-12	-168	-1193	330	117	2
	0.11	-1.85	72.2	0.05	-4.33	77.98	448	14976	-4676	1056	14712	-2800	-225	142	-201	-1142	254	132	2
	0.14	-1.79	72.19	0.05	-4.37	78.01	468	15088	-4900	1268	14672	-2868	-193	269	-252	-1159	336	109	2
	0.15	-1.74	72.14	0.05	-4.37	78.01	552	15116	-4948	1228	14836	-2848	-240	141	-220	-1172	369	104	2
	0.15	-1.73	72.08	0.05	-4.34	78	456	15024	-4920	1004	14660	-2960	-236	142	-257	-1183	379	100	2
	0.16	-1.69	72.04	0.04	-4.3	77.98	532	14988	-5004	1204	14704	-2952	-253	98	-236	-1177	405	105	2
	0.15	-1.67	71.98	0.03	-4.28	78	540	14904	-4752	1216	14696	-2736	-287	283	-225	-1170	348	107	2
	0.15	-1.62	71.97	0.03	-4.27	78.01	476	14992	-4992	1108	14564	-3124	-283	91	-199	-1173	268	138	2
	0.14	-1.64	71.92	0.03	-4.27	77.96	476	14700	-4928	1292	14800	-3020	-304	98	-213	-1192	296	110	2
	0.13	-1.63	71.95	0.02	-4.31	77.96	528	14984	-4812	1348	14836	-2976	-262	189	-214	-1195	346	120	2
	0.13	-1.59	71.99	0.03	-4.3	78.05	336	14900	-4736	1100	14736	-2684	-269	131	-182	-1156	343	102	2
	0.14	-1.57	71.99	0.04	-4.26	78.1	480	14948	-4808	992	14740	-2900	-271	147	-188	-1149	323	121	2
	0.15	-1.55	71.96	0.05	-4.27	78.06	452	14908	-4880	1272	14544	-3156	-276	209	-185	-1121	379	115	2
	0.14	-1.56	71.95	0.06	-4.27	78.06	536	14832	-4856	1068	14708	-2940	-263	162	-196	-1123	323	128	2
	0.14	-1.51	71.96	0.07	-4.27	78.08	348	14820	-4880	1188	14636	-2904	-306	141	-193	-1120	306	115	2
	0.13	-1.52	71.92	0.07	-4.24	78.08	412	14792	-4920	1100	14732	-3000	-266	60	-178	-1157	340	132	2
	0.12	-1.55	71.9	0.07	-4.21	78.06	528	14888	-4884	1092	14684	-2988	-319	81	-160	-1148	328	156	2
	0.11	-1.58	71.89	0.07	-4.26	78.1	484	14944	-4796	1184	14800	-2716	-305	59	-143	-1121	256	164	2
	0.09	-1.58	71.87	0.09	-4.28	78.19	408	15056	-4864	1124	14772	-2568	-345	142	-159	-1087	205	156	2
	0.06	-1.55	71.82	0.12	-4.3	78.25	296	14880	-4956	1108	14712	-2868	-370	-15	-109	-1065	182	143	2
	0.04	-1.63	71.81	0.14	-4.34	78.21	428	15044	-4980	1216	14684	-3020	-397	-89	-107	-1080	279	125	2
	0.01	-1.72	71.89	0.15	-4.36	78.16	528	14968	-4692	976	14804	-2904	-374	-83	-94	-1098	266	184	2
	0	-1.76	71.97	0.16	-4.34	78.14	488	14876	-4752	1124	14684	-3172	-361	78	-109	-1101	156	213	2
	0	-1.75	72.03	0.15	-4.29	78.09	552	14968	-4920	1044	14728	-3160	-298	52	-129	-1163	277	186	2
	0	-1.73	72.02	0.13	-4.29	78.08	348	15004	-4840	1184	14728	-3020	-358	143	-160	-1208	297	220	2
	-0.01	-1.7	72.01	0.11	-4.34	78.1	556	14928	-4784	1284	14816	-2824	-357	43	-145	-1157	293	170	2
	-0.01	-1.74	72.02	0.11	-4.36	78.15	656	14916	-4776	1144	14724	-2700	-345	6	-145	-1146	261	171	2
	-0.02	-1.73	72.09	0.12	-4.35	78.2	396	14916	-4816	1052	14760	-2976	-306	139	-144	-1124	297	195	2
	-0.01	-1.71	72.12	0.12	-4.33	78.14	448	14920	-4804	1104	14708	-3208	-299	46	-147	-1143	294	176	2
	-0.01	-1.7	72.09	0.12	-4.32	78.11	432	14968	-4960	1124	14788	-3092	-351	58	-130	-1169	331	196	2
	-0.03	-1.71	72.05	0.11	-4.34	78.2	500	15000	-5004	1148	14740	-2576	-367	44	-142	-1111	323	185	2
	-0.05	-1.68	72.06	0.13	-4.37	78.29	332	14992	-4740	1296	14732	-2772	-396	-3	-104	-1063	275	150	2
	-0.05	-1.7	72.18	0.15	-4.44	78.36	476	14988	-4436	1232	14868	-2372	-314	34	-105	-1043	216	191	2
	-0.04	-1.7	72.2	0.18	-4.45	78.4	464	14940	-4732	1000	14628	-2776	-300	110	-143	-1009	227	170	2
	-0.03	-1.68	72.15	0.2	-4.41	78.4	444	14996	-4904	984	14716	-3160	-314	151	-130	-1032	119	206	2
	-0.03	-1.69	72.15	0.21	-4.43	78.23	540	14996	-4764	1104	14772	-3496	-313	11	-120	-1136	158	242	2
	-0.02	-1.67	72.21	0.18	-4.36	78.05	416	15088	-4520	956	14600	-3464	-317	253	-151	-1216	172	296	2
	-0.02	-1.64	72.24	0.13	-4.32	77.92	560	14880	-4740	1152	14660	-3140	-298	174	-125	-1305	429	295	2
	-0.01	-1.63	72.19	0.08	-4.28	77.99	488	14912	-4828	1252	14704	-2724	-316	249	-149	-1313	465	278	2
	-0.02	-1.64	72.06	0.04	-4.3	78.16	552	14988	-5052	1300	14756	-2600	-395	203	-157	-1220	377	248	2
	-0.05	-1.65	72.04	0.04	-4.34	78.26	424	14928	-4956	1336	14704	-2604	-450	292	-168	-1160	337	218	2
	-0.1	-1.64	72	0.05	-4.34	78.26	488	14908	-4896	1228	14704	-2832	-474	163	-186	-1154	408	186	2
	-0.14	-1.58	72.02	0.05	-4.32	78.26	388	15076	-4620	1124	14776	-2940	-460	254	-164	-1179	373	194	2
	-0.17	-1.53	72.07	0.05	-4.28	78.29	416	15008	-4860	1164	14776	-2884	-456	106	-163	-1170	299	258	2
	-0.2	-1.58	72.05	0.04	-4.29	78.3	520	14928	-4764	1072	14736	-2828	-457	-54	-110	-1205	287	263	2
	-0.22	-1.74	72.09	0.02	-4.32	78.35	872	14960	-4728	1208	14880	-2776	-538	-7	-164	-1246	183	300	2
	-0.26	-1.82	72.1	-0.01	-4.4	78.49	776	15012	-4880	1124	14668	-2768	-523	401	-263	-1245	-52	328	2
	-0.3	-1.69	72.09	-0.03	-4.59	78.4	448	15016	-4780	1372	14648	-3172	-522	258	-248	-1277	97	323	2
	-0.33	-1.64	72.13	-0.06	-4.64	78.35	496	15164	-4736	1252	14744	-3028	-501	223	-252	-1302	158	322	2
	-0.35	-1.58	72.22	-0.09	-4.7	78.33	416	15164	-4540	1244	14728	-2904	-531	441	-279	-1308	164	323	2
	-0.38	-1.5	72.19	-0.12	-4.73	78.31	476	14956	-4852	1240	14692	-2828	-480	162	-217	-1312	321	279	2
	-0.4	-1.57	72.14	-0.15	-4.71	78.27	660	14952	-4860	1264	14756	-3084	-573	51	-223	-1346	382	275	2
	-0.44	-1.67	72.09	-0.21	-4.65	78.25	632	15056	-4784	1060	14744	-3312	-688	179	-287	-1411	321	336	2
	-0.53	-1.71	71.98	-0.28	-4.6	78.2	476	14968	-5044	1124	14612	-3224	-747	273	-336	-1501	392	331	2
	-0.63	-1.68	71.89	-0.37	-4.56	78.2	508	15072	-4888	1248	14684	-3108	-827	81	-330	-1568	391	356	2
	-0.7	-1.71	71.93	-0.45	-4.6	78.2	580	15040	-4364	1396	14656	-3000	-802	208	-354	-1612	356	332	2
	-0.79	-1.71	72.05	-0.53	-4.65	78.26	708	15060	-4468	1192	14752	-2888	-849	285	-375	-1644	301	361	2
	-0.88	-1.67	71.97	-0.63	-4.67	78.38	564	15048	-4952	1184	14804	-2860	-941	193	-378	-1639	279	376	2
	-1.01	-1.71	71.81	-0.72	-4.64	78.41	596	15156	-4968	1188	14952	-3156	-1084	0	-415	-1693	401	309	2
	-1.19	-1.8	71.7	-0.8	-4.56	78.35	704	15056	-4804	1096	14708	-3024	-1273	119	-510	-1789	516	327	2
	-1.37	-1.77	71.71	-0.93	-4.52	78.28	288	14916	-4548	1336	14720	-3016	-1348	134	-506	-1897	525	351	2
	-1.52	-1.72	71.89	-1.07	-4.5	78.36	296	15132	-3984	1316	14988	-2696	-1290	43	-510	-1959	466	417	2
	-1.64	-1.67	72.18	-1.19	-4.54	78.54	400	15088	-3788	1412	14816	-2440	-1215	92	-479	-1954	404	420	2
	-1.71	-1.59	72.45	-1.3	-4.64	78.73	276	15236	-3896	1464	14820	-2408	-1122	314	-542	-1965	474	392	2
	-1.76	-1.43	72.75	-1.4	-4.72	78.89	184	15256	-3876	1456	14960	-2484	-1044	226	-496	-1954	461	404	2
	-1.77	-1.33	72.96	-1.48	-4.75	79.04	188	15276	-4200	1456	14924	-2488	-1025	110	-477	-1942	478	428	2
	-1.77	-1.34	73.05	-1.54	-4.78	79.18	260	15220	-4220	1448	14872	-2276	-1025	22	-435	-1932	553	377	2
	-1.8	-1.37	73.09	-1.61	-4.79	79.34	368	15132	-4268	1372	14864	-2512	-1105	-173	-421	-1949	515	361	2
	-1.83	-1.45	73.24	-1.64	-4.89	79.45	228	15188	-3836	1804	14960	-2144	-1104	-105	-453	-1873	565	339	2
	-1.85	-1.37	73.52	-1.66	-4.93	79.63	120	15192	-3656	1560	14988	-2028	-1064	-51	-463	-1830	528	315	2
	-1.85	-1.32	73.72	-1.66	-4.98	79.79	184	15332	-3576	1628	14904	-1964	-984	277	-463	-1749	544	312	2
	-1.83	-1.16	73.96	-1.62	-5.09	80.01	148	15376	-3552	1696	14944	-1656	-940	329	-467	-1625	418	259	2
	-1.79	-1.02	74.1	-1.55	-5.18	80.14	116	15396	-3984	1552	15156	-1868	-906	154	-419	-1552	441	258	2
	-1.78	-0.99	74.17	-1.51	-5.16	80.23	148	15280	-3820	1316	15136	-2264	-890	55	-364	-1548	261	333	2
	-1.75	-0.95	74.38	-1.47	-5.19	80.21	164	15464	-3560	1564	14896	-2664	-873	56	-343	-1601	322	302	2
	-1.71	-0.96	74.55	-1.43	-5.27	80.17	424	15172	-3620	1588	15048	-2228	-880	173	-398	-1621	449	318	2
	-1.67	-0.78	74.7	-1.39	-5.35	80.29	-100	15420	-3712	1780	14992	-1712	-809	254	-362	-1577	371	320	2
	-1.63	-0.7	74.89	-1.37	-5.38	80.42	156	15364	-3640	1660	14880	-1792	-741	-77	-281	-1565	337	327	2
	-1.56	-0.78	75.11	-1.31	-5.46	80.47	432	15292	-3500	1616	14988	-2080	-745	191	-327	-1556	382	326	2
	-1.53	-0.7	75.23	-1.29	-5.48	80.61	-40	15572	-3616	1524	15176	-1860	-795	328	-340	-1632	164	438	2
	-1.48	-0.47	75.54	-1.3	-5.48	80.8	-136	15460	-3192	1280	15092	-2004	-638	-115	-257	-1709	-175	530	2
	-1.39	-0.48	75.76	-1.31	-5.72	80.81	284	15340	-3364	1828	14896	-2060	-541	362	-270	-1696	6	449	2
	-1.29	-0.39	75.94	-1.31	-5.94	80.76	108	15320	-3324	1888	14964	-1992	-466	345	-244	-1674	176	415	2
	-1.17	-0.39	75.97	-1.29	-6.03	80.8	104	15360	-3936	1604	14948	-1956	-470	-104	-179	-1611	171	407	2
	-1.13	-0.6	75.87	-1.26	-6.16	80.82	408	15360	-3940	1984	15064	-1700	-716	97	-257	-1545	378	297	2
	-1.15	-0.61	75.86	-1.22	-6.16	80.93	160	15636	-3836	1484	15280	-1732	-851	203	-316	-1524	373	355	2
	-1.19	-0.59	75.75	-1.19	-6.03	81.09	48	15484	-4012	1452	15060	-1884	-920	199	-331	-1589	323	386	2
	-1.27	-0.63	75.65	-1.17	-6.03	81.07	352	15416	-3952	1776	15056	-1772	-1054	135	-404	-1607	493	330	2
	-1.37	-0.6	75.65	-1.19	-6.06	81.22	-36	15340	-3652	1772	15156	-1316	-1140	-43	-377	-1625	141	527	2
	-1.45	-0.62	75.89	-1.17	-6.24	81.35	-16	15356	-3172	1932	14932	-1716	-1072	-177	-325	-1542	109	475	2
	-1.51	-0.63	76.17	-1.14	-6.37	81.36	128	15424	-3064	1884	15080	-1612	-995	-7	-362	-1534	277	393	2
	-1.53	-0.6	76.47	-1.11	-6.44	81.38	120	15612	-3104	1920	15092	-1628	-933	150	-344	-1490	241	379	2
	-1.53	-0.49	76.59	-1.07	-6.47	81.4	40	15572	-3372	1572	15156	-1720	-892	199	-339	-1473	268	364	2
	-1.54	-0.49	76.49	-1.03	-6.48	81.44	368	15408	-3868	1836	15156	-1808	-976	365	-389	-1489	295	376	2
	-1.59	-0.42	76.38	-1	-6.55	81.38	120	15484	-3804	1932	15152	-1816	-1062	224	-406	-1457	312	348	2
	-1.68	-0.42	76.3	-0.98	-6.58	81.31	212	15472	-3720	1864	15132	-1760	-1231	166	-464	-1453	468	286	2
	-1.81	-0.46	76.23	-0.96	-6.48	81.31	392	15520	-3584	1604	15288	-1728	-1388	310	-531	-1519	602	325	2
	-1.95	-0.37	76.23	-0.96	-6.35	81.33	56	15504	-3440	1744	15068	-1740	-1466	321	-530	-1557	655	344	2
	-2.09	-0.23	76.45	-0.98	-6.29	81.34	-96	15528	-2924	1864	15124	-1852	-1434	393	-536	-1578	710	346	2
	-2.17	-0.05	76.74	-1	-6.26	81.32	-240	15696	-2392	1828	15092	-1908	-1310	420	-560	-1611	619	373	2
	-2.2	0.18	77.25	-1.02	-6.28	81.38	-120	15708	-2252	1868	15276	-1436	-1158	443	-476	-1617	578	406	2
	-2.17	0.34	77.67	-1.02	-6.32	81.45	-168	15596	-2460	2256	15304	-1424	-1052	359	-376	-1532	722	433	2
	-2.13	0.41	77.94	-1.02	-6.32	81.38	-164	15656	-2640	2060	15080	-1488	-958	143	-299	-1535	1007	330	2
	-2.04	0.42	78.31	-1	-6.21	81.34	-64	15544	-2368	2136	15044	-1484	-806	101	-267	-1470	1075	322	2
	-1.94	0.45	78.61	-0.97	-6.18	81.23	-40	15712	-2492	2056	15272	-1216	-748	40	-223	-1446	1297	257	2
	-1.84	0.39	78.74	-0.92	-6.06	81.39	140	15748	-2980	1996	15324	-1008	-808	201	-239	-1418	880	329	2
	-1.81	0.27	78.7	-0.89	-6.07	81.46	416	15724	-3328	2044	15320	-988	-934	259	-317	-1418	899	380	2
	-1.79	0.35	78.7	-0.83	-6.1	81.46	-312	15588	-2696	2496	15400	-1120	-1012	225	-327	-1260	1210	352	2
	-1.77	0.48	78.94	-0.73	-6.08	81.33	-252	15620	-2168	2320	15176	-1216	-862	568	-458	-1175	1498	249	2
	-1.68	0.89	79.46	-0.64	-5.95	81.36	-272	15832	-1576	1960	15200	-1372	-623	1181	-407	-1167	1054	332	2
	-1.57	1.19	79.86	-0.56	-5.96	81.32	-244	15680	-1828	2336	15132	-1684	-455	1202	-244	-1119	1092	302	2
	-1.37	1.43	80.19	-0.49	-5.86	81.21	-72	15640	-2504	1936	15216	-1620	-309	823	-68	-1221	1336	257	2
	-1.27	1.53	80.21	-0.47	-5.81	81.21	-316	15504	-2924	2276	15344	-1340	-343	613	33	-1279	1196	317	2
	-1.14	1.57	80.23	-0.43	-5.96	81.07	116	15756	-2684	2812	15308	-860	-300	804	-44	-1169	1433	221	2
	-0.97	1.66	80.37	-0.36	-6.09	80.98	168	15768	-2468	2572	15420	-528	-216	1252	-125	-1038	1202	220	2
	-0.78	1.73	80.59	-0.23	-6.22	80.97	396	15988	-2236	2288	15208	-1000	-116	800	-45	-898	832	228	2
	-0.63	1.59	80.71	-0.09	-6.22	81.02	360	15672	-2416	1944	15284	-1424	-106	886	-11	-915	906	194	2
	-0.5	1.52	80.66	-0.02	-6.13	81.09	-156	15636	-2976	1828	15132	-1492	-81	168	48	-950	898	173	2
	-0.35	1.33	80.66	0.06	-6.14	80.98	-128	15600	-2528	2416	15068	-1352	-84	-33	68	-954	1123	108	2
	-0.21	1.2	80.85	0.14	-6.26	80.77	40	15724	-1948	2676	15200	-1024	38	195	24	-947	1181	162	2
	-0.04	1.06	81.12	0.23	-6.41	80.75	108	16132	-2480	2504	15248	-848	39	310	82	-773	920	164	2
	0.07	0.87	81.15	0.36	-6.72	80.31	548	15912	-3000	3444	15088	-1716	71	635	26	-553	1662	-94	2
	0.16	0.76	80.96	0.57	-6.68	79.92	668	15640	-2984	2276	14740	-1488	-45	493	-99	-375	1632	-21	2
	0.2	0.48	80.68	0.8	-6.78	79.99	820	15576	-2932	2172	14860	-1360	-230	917	-220	-272	249	452	2
	0.2	0.47	80.59	0.99	-7.21	80.06	128	15688	-2612	2744	14884	-1540	-231	873	-262	-260	-261	673	2
	0.25	0.73	80.59	1.12	-7.55	80.13	-516	15548	-2536	2096	15316	-1264	10	293	-159	-448	-222	622	2
	0.37	0.86	80.66	1.22	-7.95	80.55	-68	15892	-2260	2364	15648	-32	217	337	-161	-464	-996	708	2
	0.51	0.73	80.75	1.38	-8.88	80.52	712	15984	-2196	3252	15156	-292	337	723	-272	-143	-1079	502	2
	0.69	0.61	80.89	1.57	-9.33	80.56	512	15660	-2028	2068	14792	-868	428	876	-233	-20	-1006	227	2
	0.88	0.63	81.03	1.78	-9.42	80.75	-152	15632	-2216	1444	14316	-1156	649	146	-56	109	-980	-76	2
	1.12	0.54	81.18	1.99	-9.16	80.91	-100	15464	-2024	1092	14752	-1620	844	-248	50	-16	-308	-371	2
	1.43	0.3	81.46	2.02	-8.2	81.07	-56	15716	-1936	-276	15376	-1524	1165	-427	173	-495	-331	-675	2
	1.83	0.1	81.87	1.98	-7.84	81.12	-296	15888	-1888	912	14684	-1800	1579	-997	333	-647	-835	-472	2
	2.18	-0.33	81.89	1.86	-7.99	81	108	15668	-2940	1408	15040	-1852	1537	-1243	468	-853	-1129	-181	2
	2.54	-0.69	81.36	1.73	-8.57	80.73	-88	15420	-4232	2840	14908	-2216	1415	-898	398	-744	-1769	-165	2
	2.77	-0.81	80.49	1.72	-9.72	79.48	-196	15188	-4608	4600	14828	-2348	1191	-531	346	-527	384	-662	2
	2.87	-0.86	79.91	1.76	-9.76	78.75	508	15344	-4300	2608	15168	-1480	1036	106	189	-334	1198	-1068	2
	2.94	-0.95	79.32	1.84	-9.32	78.63	1132	15300	-3804	2112	15300	-1264	825	1230	4	-243	868	-1125	2
	2.94	-0.69	79.05	1.94	-8.8	78.48	596	15568	-3216	1824	14976	-1924	778	1467	-92	-223	835	-1133	2
	2.95	-0.4	78.94	2.03	-8.26	78.18	164	15548	-3292	1500	14816	-2872	817	697	49	-256	505	-910	2
	2.95	-0.42	78.78	2.09	-8.34	77.43	232	15460	-3508	2756	14464	-3720	826	247	14	-203	491	-727	2
	2.96	-0.31	78.46	2.15	-8.42	76.67	-88	15264	-4056	2184	14556	-3924	809	-250	70	-247	224	-346	2
	2.96	-0.47	78.18	2.16	-8.42	76.32	548	15400	-3864	1612	14512	-3052	813	18	36	-379	-413	-112	2
	2.97	-0.64	77.95	2.15	-8.32	76.47	732	15312	-4244	1328	14968	-2268	770	-304	69	-547	-75	-249	2
	2.94	-1.12	77.61	2.06	-7.92	76.78	948	15132	-4044	1408	15100	-2540	646	-209	49	-669	243	-298	2
	2.88	-1.35	77.31	1.93	-7.73	76.84	324	15372	-4232	1792	14976	-2852	581	-386	32	-774	61	-181	2
	2.81	-1.55	77.09	1.83	-7.78	76.75	400	15200	-4000	1912	14796	-2772	565	-580	66	-842	-81	-187	2
	2.77	-1.72	77.04	1.72	-7.86	76.8	428	15228	-3696	1760	14788	-2440	564	-563	113	-861	-164	-160	2
	2.73	-1.88	76.93	1.61	-7.76	77.02	260	15348	-4300	1532	15128	-2304	581	-885	188	-925	-144	-217	2
	2.68	-2.08	76.57	1.48	-7.51	77.35	308	15076	-4620	1340	15008	-2296	546	-940	185	-928	112	-187	2
	2.64	-2.29	76.19	1.38	-7.32	77.59	212	15016	-4668	1768	14796	-2048	492	-884	145	-886	277	-253	2
	2.56	-2.52	75.92	1.34	-7.26	77.72	584	15200	-4508	1936	15084	-1940	347	-1063	148	-788	369	-284	2
	2.5	-2.63	75.79	1.33	-7.21	77.78	256	15048	-4340	1652	14964	-2456	249	-612	131	-688	259	-236	2
	2.37	-2.79	75.64	1.34	-7.08	77.85	588	15124	-4296	1600	14832	-2332	154	-1051	140	-651	275	-240	2
	2.2	-3.04	75.52	1.35	-6.74	78.03	676	15180	-4328	1164	15124	-2448	65	-650	39	-666	131	-152	2
	2.1	-2.99	75.46	1.36	-6.58	78.1	108	15072	-4152	1324	14836	-2688	114	-281	-33	-682	156	-96	2
	1.99	-2.84	75.44	1.34	-6.44	78.1	116	15168	-4080	1472	14748	-2744	192	-747	91	-738	124	-46	2
	1.94	-2.88	75.47	1.33	-6.44	78.08	364	15144	-4160	1596	14768	-2456	284	-627	118	-711	171	-97	2
	1.91	-2.96	75.55	1.35	-6.48	78.11	632	15224	-4016	1816	14864	-2328	296	-520	65	-576	192	-121	2
	1.87	-2.95	75.55	1.43	-6.52	78	496	15012	-4216	2036	14880	-2708	311	326	0	-397	683	-291	2
	1.87	-2.64	75.41	1.51	-6.17	77.87	120	15212	-4308	956	14828	-2720	381	-139	59	-420	1025	-307	2
	1.86	-2.49	75.17	1.56	-5.65	77.89	340	15180	-4720	1124	14768	-2688	340	46	48	-527	704	-192	2
	1.85	-2.37	74.96	1.57	-5.55	77.91	312	15028	-4608	1764	14864	-2576	367	-289	89	-576	690	-154	2
	1.83	-2.35	74.87	1.6	-5.48	78.05	280	15004	-4364	1264	14740	-2344	364	-198	116	-478	311	-68	2
	1.83	-2.35	74.76	1.63	-5.42	78.11	520	15040	-4532	1268	14696	-2860	332	-344	113	-458	181	-78	2
	1.79	-2.52	74.52	1.66	-5.27	77.92	1040	15164	-4892	1148	14816	-3380	193	227	-21	-530	329	-85	2
	1.71	-2.3	74.33	1.63	-5.06	77.73	20	15132	-4844	936	14740	-3436	101	-53	36	-705	469	-5	2
	1.64	-2.25	74.09	1.56	-4.83	77.56	356	14868	-5028	1060	14632	-3364	62	-211	83	-854	302	114	2
	1.56	-2.25	73.85	1.47	-4.81	77.48	512	14856	-4876	1380	14624	-3160	65	-170	48	-895	316	91	2
	1.49	-2.29	73.76	1.38	-4.89	77.54	576	14988	-4544	1364	14740	-2588	91	-13	52	-901	307	106	2
	1.45	-2.26	73.73	1.32	-4.97	77.66	480	14944	-4512	1324	14616	-2676	78	63	11	-834	126	148	2
	1.39	-2.21	73.56	1.27	-5	77.75	616	15128	-5064	1316	14652	-2780	-8	133	-40	-814	77	148	2
	1.28	-2.12	73.22	1.24	-5.07	77.76	376	14948	-5200	1392	14700	-2884	-185	178	4	-804	145	129	2
	1.16	-2.09	73.02	1.2	-5.08	77.88	508	15040	-5100	1100	14688	-2792	-246	-264	-23	-810	44	167	2
	1.05	-2.14	72.91	1.18	-5.13	77.82	548	14788	-4864	1228	14552	-3264	-248	-263	8	-849	-11	172	2
	0.93	-2.23	72.88	1.13	-5.17	77.62	596	14876	-4584	1304	14556	-3512	-245	-258	-17	-939	2	219	2
	0.86	-2.32	72.9	1.05	-5.22	77.38	600	14912	-4572	1264	14744	-3584	-182	-148	-25	-1006	45	229	2
	0.81	-2.33	72.96	0.98	-5.25	77.29	464	15064	-4648	1260	14536	-3388	-159	-145	-14	-1078	191	221	2
	0.75	-2.4	72.93	0.88	-5.23	77.31	784	15184	-4876	1284	14840	-2960	-191	-65	-137	-1105	305	188	2
	0.68	-2.36	72.8	0.79	-5.24	77.39	548	14940	-5200	1440	14768	-2884	-278	297	-134	-1073	301	159	2
	0.61	-2.28	72.69	0.74	-5.27	77.44	556	15012	-4808	1352	14608	-2912	-269	146	-133	-1047	315	150	2
	0.56	-2.17	72.63	0.7	-5.24	77.48	228	14996	-4980	1304	14620	-3036	-281	-21	-96	-1044	233	150	2
	0.51	-2.14	72.63	0.66	-5.19	77.45	648	14948	-4684	1268	14704	-3180	-247	-76	-94	-1065	259	149	2
	0.47	-2.13	72.64	0.61	-5.14	77.35	484	14984	-4628	1152	14624	-3336	-219	96	-105	-1104	265	171	2
	0.45	-2.11	72.7	0.54	-5.11	77.35	340	14960	-4628	1336	14680	-3092	-205	-19	-77	-1167	246	198	2
	0.43	-2.1	72.64	0.5	-5.14	77.44	532	15052	-4944	1420	14668	-2860	-216	222	-133	-1082	148	180	2
	0.4	-2.07	72.52	0.48	-5.25	77.49	600	14912	-4856	1436	14612	-2812	-237	72	-150	-1027	179	141	2
	0.37	-2.12	72.42	0.47	-5.31	77.45	708	14956	-4748	1428	14680	-3136	-299	60	-146	-1058	240	146	2
	0.32	-2.08	72.42	0.44	-5.26	77.47	428	15092	-4652	1164	14832	-3064	-327	134	-191	-1112	60	192	2
	0.3	-2	72.44	0.41	-5.3	77.52	312	15036	-4920	1300	14620	-2948	-260	-185	-116	-1117	-53	215	2
	0.28	-2.06	72.44	0.39	-5.38	77.47	572	14932	-4684	1500	14536	-3456	-278	-135	-105	-1108	99	166	2
	0.25	-2.15	72.38	0.36	-5.39	77.27	700	14856	-4864	1328	14552	-3448	-276	-2	-154	-1129	222	159	2
	0.24	-2.11	72.4	0.34	-5.4	77.22	480	14904	-4540	1452	14532	-3128	-253	116	-152	-1143	239	147	2
	0.25	-2.07	72.49	0.32	-5.41	77.24	508	15112	-4500	1428	14704	-3036	-197	84	-152	-1122	222	126	2
	0.27	-2.01	72.56	0.31	-5.4	77.28	500	15004	-4632	1384	14684	-2992	-145	198	-144	-1084	255	70	2
	0.3	-1.98	72.53	0.3	-5.34	77.25	640	14964	-4744	1344	14652	-3148	-137	163	-180	-1103	352	47	2
	0.33	-1.97	72.51	0.3	-5.28	77.14	624	14908	-4696	1420	14616	-3292	-134	296	-229	-1105	399	24	2
	0.36	-1.86	72.5	0.29	-5.21	77.05	492	15016	-4712	1388	14500	-3172	-79	250	-224	-1120	443	55	2
	0.4	-1.79	72.4	0.28	-5.14	77.06	616	14968	-4948	1352	14668	-3016	-103	175	-199	-1103	437	37	2
	0.41	-1.79	72.28	0.27	-5.06	77.12	592	14904	-5028	1232	14712	-3172	-145	230	-217	-1078	366	33	2
	0.41	-1.79	72.17	0.27	-4.97	77.1	508	14880	-4964	1172	14632	-3216	-210	144	-228	-1113	398	89	2
	0.4	-1.77	72.08	0.24	-4.81	77.14	532	15028	-4776	1124	14680	-3012	-221	201	-233	-1172	247	103	2
	0.37	-1.72	72.01	0.21	-4.83	77.16	360	14972	-4940	1192	14656	-3148	-265	193	-194	-1168	251	102	2
	0.34	-1.72	71.97	0.19	-4.86	77.13	588	14848	-4964	1228	14548	-3156	-275	58	-172	-1160	312	108	2
	0.32	-1.75	71.94	0.18	-4.83	77.13	660	14992	-4800	1228	14592	-3192	-321	94	-204	-1184	327	149	2
	0.28	-1.73	71.92	0.16	-4.86	77.15	440	15004	-4684	1316	14644	-3004	-324	155	-195	-1125	299	119	2
	0.25	-1.69	71.94	0.16	-4.87	77.18	512	14996	-4748	1112	14616	-3036	-286	131	-202	-1140	316	126	2
	0.24	-1.69	71.96	0.15	-4.84	77.16	564	14820	-4796	1368	14672	-3240	-254	112	-175	-1140	375	110	2
	0.23	-1.72	71.98	0.14	-4.79	77.16	460	14880	-4684	1232	14644	-3116	-267	169	-197	-1139	365	108	2
	0.22	-1.7	71.96	0.13	-4.75	77.22	472	14920	-4852	1248	14680	-3004	-243	195	-212	-1144	350	103	2
	0.21	-1.65	71.94	0.14	-4.79	77.25	424	15004	-4808	1352	14648	-2992	-282	292	-206	-1117	366	99	2
	0.2	-1.55	71.94	0.14	-4.77	77.35	340	14980	-4892	1172	14900	-2880	-305	336	-257	-1128	179	168	2
	0.18	-1.52	71.94	0.13	-4.78	77.54	500	14864	-4876	1092	14676	-2652	-291	84	-167	-1106	100	185	2
	0.16	-1.6	71.85	0.14	-4.83	77.53	636	14824	-4996	1376	14584	-3208	-334	20	-172	-1113	81	187	2
	0.13	-1.64	71.82	0.15	-4.95	77.41	376	14824	-4768	1336	14588	-3224	-334	67	-173	-1094	84	196	2
	0.11	-1.65	71.85	0.16	-5.01	77.35	520	14844	-4600	1312	14632	-3112	-300	27	-143	-1093	84	183	2
	0.12	-1.65	71.98	0.17	-5	77.31	456	14896	-4700	1192	14656	-3160	-263	82	-136	-1088	206	161	2
	0.13	-1.71	72.02	0.17	-4.98	77.3	600	14996	-4832	1096	14652	-3096	-243	74	-151	-1126	291	122	2
	0.13	-1.76	71.98	0.17	-4.98	77.3	576	14964	-4940	1292	14740	-3088	-281	170	-217	-1105	274	106	2
	0.11	-1.79	71.84	0.18	-4.99	77.28	608	14812	-5052	1308	14600	-3100	-298	-30	-188	-1085	345	87	2
	0.08	-1.82	71.7	0.18	-4.95	77.22	584	14852	-4872	1204	14552	-3224	-384	100	-246	-1116	395	81	2
	0.04	-1.82	71.73	0.17	-4.88	77.12	544	15012	-4628	1244	14700	-3440	-371	206	-232	-1165	401	87	2
	0.03	-1.77	71.83	0.14	-4.77	77.06	500	14948	-4632	1132	14556	-3292	-346	70	-191	-1217	444	109	2
	0.03	-1.78	71.9	0.11	-4.7	77.1	520	14972	-4800	1260	14656	-3168	-303	16	-218	-1255	434	103	2
	0.03	-1.79	71.88	0.07	-4.69	77.14	512	14916	-4868	1340	14676	-2980	-318	99	-226	-1219	425	122	2
	0.02	-1.79	71.82	0.06	-4.7	77.24	496	14908	-4940	1228	14724	-2920	-365	120	-248	-1191	371	101	2
	0	-1.81	71.77	0.05	-4.68	77.28	552	14908	-4824	1260	14628	-2956	-423	108	-222	-1197	339	88	2
	-0.03	-1.81	71.76	0.04	-4.65	77.26	468	14904	-4764	1212	14660	-3108	-408	68	-228	-1231	359	113	2
	-0.04	-1.76	71.85	0.03	-4.7	77.3	404	15068	-4608	1304	14780	-2924	-336	164	-217	-1172	305	131	2
	-0.03	-1.67	71.96	0.03	-4.72	77.39	484	15104	-4836	1184	14688	-2972	-299	192	-219	-1148	221	144	2
	-0.01	-1.67	71.97	0.04	-4.68	77.45	504	14904	-4652	1156	14700	-3116	-295	111	-190	-1151	240	127	2
	-0.01	-1.72	71.88	0.03	-4.65	77.38	508	14940	-4932	1168	14584	-3276	-337	51	-209	-1211	354	129	2
	-0.01	-1.73	71.89	0.02	-4.66	77.34	432	14912	-4668	1276	14588	-3160	-339	70	-230	-1206	305	110	2
	0	-1.67	71.93	0.02	-4.7	77.39	328	15024	-4756	1392	14740	-2796	-280	202	-204	-1197	247	135	2
	0.01	-1.6	71.97	0.02	-4.75	77.46	536	15044	-4744	1356	14732	-2772	-267	248	-198	-1156	285	139	2
	0.02	-1.59	71.98	0.03	-4.71	77.44	412	14944	-4872	1124	14668	-3240	-314	92	-178	-1140	353	142	2
	0.01	-1.63	71.91	0.03	-4.63	77.39	436	15052	-4868	1252	14680	-3136	-354	-50	-176	-1197	411	138	2
	0	-1.66	71.88	0.02	-4.6	77.42	540	14872	-4788	1156	14636	-2976	-363	25	-161	-1181	357	153	2
	-0.01	-1.65	71.95	0.03	-4.65	77.51	492	14868	-4600	1352	14660	-2996	-352	202	-211	-1143	195	158	2
	-0.02	-1.6	72.01	0.04	-4.69	77.51	440	14984	-4860	1268	14580	-3108	-340	266	-173	-1127	195	173	2
	-0.02	-1.55	71.99	0.04	-4.68	77.48	360	14984	-4984	1132	14716	-3304	-372	72	-181	-1166	282	169	2
	-0.03	-1.61	71.96	0.04	-4.68	77.47	524	14948	-4696	1376	14628	-3140	-373	57	-167	-1191	328	162	2
	-0.04	-1.64	72.01	0.04	-4.71	77.46	480	14972	-4684	1292	14696	-2964	-374	149	-178	-1167	273	160	2
	-0.04	-1.59	72.08	0.04	-4.75	77.51	380	14940	-4760	1308	14620	-3032	-302	157	-177	-1170	208	158	2
	-0.04	-1.55	72.08	0.04	-4.81	77.55	376	15080	-4752	1452	14732	-2860	-331	254	-202	-1160	186	206	2
	-0.05	-1.56	72.01	0.05	-4.95	77.64	604	14912	-4908	1440	14668	-2736	-386	122	-180	-1099	276	136	2
	-0.06	-1.6	72	0.07	-4.88	77.59	520	14812	-4836	1212	14504	-3268	-379	-19	-211	-1080	312	141	2
	-0.08	-1.54	72.06	0.09	-4.81	77.47	272	14880	-4524	1212	14600	-3264	-356	192	-202	-1126	298	109	2
	-0.07	-1.46	72.18	0.09	-4.77	77.43	424	14916	-4456	1216	14544	-3164	-266	326	-182	-1131	255	150	2
	-0.05	-1.42	72.24	0.08	-4.74	77.4	468	14924	-4756	1128	14612	-3244	-276	208	-161	-1159	277	161	2
	-0.03	-1.43	72.22	0.07	-4.73	77.41	508	14844	-4728	1232	14768	-3124	-286	83	-161	-1194	336	180	2
	-0.01	-1.47	72.22	0.06	-4.73	77.43	540	14992	-4768	1312	14692	-2908	-296	158	-159	-1163	336	168	2
	0	-1.47	72.25	0.06	-4.72	77.47	392	15036	-4580	1224	14712	-3060	-302	189	-181	-1156	336	149	2
	0.01	-1.45	72.24	0.06	-4.74	77.5	512	14936	-4832	1336	14760	-2988	-291	243	-179	-1154	313	157	2
	0.02	-1.44	72.2	0.07	-4.75	77.51	448	14980	-5024	1208	14716	-3044	-292	103	-131	-1122	312	148	2
	0.02	-1.49	72.16	0.07	-4.77	77.5	492	14888	-4868	1324	14616	-3064	-312	35	-162	-1140	334	150	2
	0.02	-1.52	72.16	0.08	-4.78	77.51	356	15024	-4784	1480	14668	-2968	-307	79	-169	-1126	341	130	2
	0.02	-1.55	72.2	0.09	-4.84	77.6	488	15084	-4688	1308	14784	-2872	-291	205	-194	-1115	170	141	2
	0.02	-1.57	72.17	0.11	-4.89	77.65	572	15008	-4880	1332	14728	-2932	-316	185	-184	-1061	279	90	2
	0.02	-1.55	72.15	0.13	-4.88	77.59	368	14920	-4708	1276	14476	-3296	-325	126	-170	-1101	267	112	2
	0.02	-1.55	72.15	0.15	-4.86	77.5	448	15004	-4848	1180	14676	-3196	-281	160	-200	-1107	315	96	2
	0.03	-1.55	72.22	0.16	-4.85	77.49	512	15008	-4624	1244	14624	-2976	-267	201	-175	-1099	289	100	2
	0.05	-1.53	72.25	0.17	-4.82	77.53	344	15000	-4700	1244	14724	-3024	-274	106	-169	-1078	272	119	2
	0.06	-1.55	72.25	0.18	-4.81	77.51	544	14904	-4812	1100	14608	-3240	-267	89	-198	-1094	344	80	2
	0.07	-1.58	72.2	0.17	-4.74	77.43	564	15008	-4764	1152	14676	-3324	-277	68	-173	-1121	341	123	2
	0.07	-1.57	72.19	0.16	-4.71	77.34	472	14904	-4636	1288	14632	-3244	-286	117	-198	-1175	309	152	2
	0.08	-1.58	72.22	0.14	-4.69	77.33	540	14964	-4748	1244	14656	-3036	-246	120	-178	-1199	284	148	2
	0.1	-1.57	72.26	0.13	-4.72	77.36	588	14968	-4548	1404	14728	-3052	-232	223	-196	-1163	274	123	2
	0.12	-1.57	72.25	0.12	-4.81	77.46	564	15004	-4916	1520	14880	-2856	-246	224	-196	-1095	281	104	2
	0.13	-1.57	72.23	0.14	-4.81	77.48	520	15028	-5068	1276	14748	-3128	-265	183	-208	-1094	385	99	2
	0.13	-1.56	72.17	0.14	-4.73	77.41	452	14868	-4976	1160	14580	-3320	-302	84	-197	-1139	468	86	2
	0.12	-1.58	72.09	0.13	-4.66	77.37	556	14892	-4892	1212	14592	-3056	-316	138	-239	-1164	338	125	2
	0.12	-1.55	72.08	0.12	-4.66	77.39	432	14956	-4740	1248	14704	-3076	-327	260	-218	-1147	229	172	2
	0.1	-1.51	72.09	0.15	-4.85	77.21	384	14924	-4732	2040	14536	-3424	-328	143	-188	-991	670	59	2
	0.1	-1.51	72.11	0.18	-4.77	77.04	548	15040	-4664	1280	14700	-3156	-307	216	-165	-1017	1256	-75	2
	0.08	-1.48	72.11	0.21	-4.33	77.09	504	14976	-4792	920	14700	-3104	-291	66	-188	-1025	869	-6	2
	0.07	-1.55	72.09	0.22	-4.07	77.14	676	14996	-4868	1156	14736	-3224	-321	173	-179	-1088	911	16	2
	0.04	-1.57	72.08	0.23	-4.03	76.94	644	14980	-4804	1692	14560	-3472	-360	282	-198	-1064	1168	9	2
	0.03	-1.44	72.09	0.24	-3.94	76.77	264	14928	-4676	1428	14660	-3440	-375	323	-186	-1054	1337	32	2
	0.01	-1.35	72.19	0.23	-3.51	76.83	460	14932	-4648	656	14676	-3228	-378	556	-167	-1161	1043	97	2
	-0.01	-1.25	72.13	0.18	-3.2	76.87	464	14888	-4876	1060	14660	-3440	-397	671	-174	-1302	1179	168	2
	-0.06	-1.15	72	0.1	-3.03	76.87	620	14924	-4948	1192	14692	-3268	-491	790	-221	-1387	1371	236	2
	-0.11	-0.99	72.01	0.02	-2.92	76.98	484	14792	-4640	1384	14684	-2776	-524	951	-243	-1420	994	360	2
	-0.17	-0.74	72.07	-0.04	-3.06	77.29	324	14812	-4560	1516	14720	-2612	-535	1012	-212	-1273	1075	384	2
	-0.19	-0.4	72.23	-0.04	-3.1	77.52	304	14712	-4292	1588	14668	-2632	-414	1129	-193	-1155	1172	354	2
	-0.17	-0.11	72.44	-0.02	-3.13	77.68	316	14912	-4176	1436	14648	-2516	-312	1475	-116	-1098	1222	373	2
	-0.11	0.23	72.68	0.02	-2.89	78.06	292	15068	-4252	648	14772	-2792	-147	937	-17	-1072	817	557	2
	-0.05	0.2	72.7	0.03	-2.72	78.24	844	14768	-4788	924	14840	-3220	-230	1177	-81	-1186	760	704	2
	-0.03	0.4	72.56	0.02	-2.8	78.32	356	15160	-5096	1464	14688	-2996	-281	1568	-15	-1207	956	762	2
	-0.05	0.45	72.35	0.04	-2.96	78.48	760	14880	-5112	1440	14944	-2836	-479	1018	-48	-1073	1018	862	2
	-0.12	0.45	72.16	0.11	-3.23	78.62	672	15064	-5332	2328	14912	-2536	-598	1640	-20	-863	1215	791	2
	-0.27	0.65	72.05	0.31	-3.84	78.46	1200	15316	-4968	3336	14952	-1360	-993	2288	-274	-302	2258	365	2
	-0.51	0.68	71.81	0.63	-3.86	78.61	2340	15060	-5036	2208	15188	-692	-1356	3351	-631	306	2276	193	2
	-0.88	1.51	71.57	1.21	-3.75	79.12	620	14660	-4768	2180	15160	-956	-1510	4606	-617	955	1602	75	2
	-1.16	2.95	71.38	1.97	-4.26	78.68	-796	14520	-4924	2848	15084	-1888	-1408	4184	-508	1601	2501	-428	2
	-1.36	3.82	71.41	2.82	-4.41	78.33	852	15008	-4352	2916	15312	-1396	-1243	2927	-264	2230	2069	-659	2
	-1.56	3.7	71.52	3.59	-4.64	78.06	2080	15384	-4300	3136	15668	-1764	-1580	4750	-308	2831	1463	-773	2
	-1.82	4.37	71.85	4.71	-5.23	77.48	408	15508	-4092	3848	16820	-1952	-1711	3915	-260	3502	1480	-1014	2
	-2.13	4.04	71.84	5.8	-5.72	76.79	2880	15020	-4760	3720	16636	-1980	-1895	4653	-485	4079	1809	-1343	2
	-2.42	5.16	71.64	7.14	-5.81	76.27	-628	14560	-4512	2540	16292	-2504	-1787	4941	-419	4547	1537	-1227	2
	-2.51	5.46	71.95	8.14	-5.69	76.14	972	15340	-3736	1080	15308	-3352	-1425	2420	-48	4644	179	-749	2
	-2.52	5.09	72.57	9.07	-5.31	75.6	1112	15048	-2796	-768	13608	-5024	-1082	3046	43	4439	-1188	-236	2
	-2.4	4.85	73.51	9.85	-4.95	74.17	732	15532	-2540	-964	13144	-7120	-673	1554	381	3987	-3271	352	2
	-2.18	3.91	74.29	9.99	-5.56	72.61	1996	15856	-2668	1176	12852	-7444	-423	794	364	2019	-1707	451	2
	-1.9	2.47	74.63	9.31	-5.53	71.33	2820	15372	-3612	556	12648	-6800	-311	473	251	-231	858	833	2
	-1.64	1.18	74.59	8.12	-5.03	71.24	2268	15508	-3488	1364	14684	-5136	-234	1663	-74	-2527	1527	1778	2
	-1.34	0.8	74.84	6.09	-4.54	72.05	1848	15528	-3276	1164	14196	-4672	93	1622	-221	-4685	1277	2683	2
	-1.07	0.36	74.78	3.85	-4.83	72.88	2540	15296	-3684	2476	14176	-4488	199	1976	-267	-6859	83	3456	2
	-0.75	-0.05	74.57	1.33	-5.7	73.52	1768	15028	-4204	3548	13736	-4116	194	1497	-200	-8424	535	3776	2
	-0.49	-0.27	74.52	-1.85	-6.32	74.34	1412	15116	-3816	2784	13820	-4024	257	1275	-199	-10029	1055	3852	2
	-0.16	-0.49	74.71	-5.11	-6.77	75.14	1496	15048	-3168	3092	13648	-3772	527	1502	-169	-11286	922	3819	2
	0.24	-0.63	75.32	-7.53	-6.95	75.81	1028	15236	-2308	2732	13552	-3472	1142	980	84	-12131	1417	3899	2
	0.64	-0.89	75.7	-9.58	-6.82	76.63	1612	15528	-3144	1720	13720	-2624	1609	397	331	-12772	1163	3856	2
	1.21	-1.35	75.6	-12.31	-6.8	77.99	1520	15200	-5128	2412	13320	-2176	1639	-106	442	-12961	801	4143	2
	1.56	-2.05	75.1	-14.54	-7.11	79.02	2464	14924	-5284	3068	13580	-1384	1368	-278	370	-12642	1352	3850	2
	1.92	-2.84	74.54	-16.67	-7.32	79.84	2064	14880	-4812	3324	13876	-976	1102	682	103	-11990	2407	3229	2
	2.2	-3.16	74.29	-18.17	-7.28	80.28	1872	14884	-4104	3652	13992	-424	1209	478	134	-11330	2848	2528	2
	2.48	-3.43	74.33	-19.35	-7.48	80.11	1528	15156	-4104	4428	13692	-32	1341	94	342	-10008	2979	1428	2
	2.73	-3.86	74.39	-19.49	-7.66	79.54	1920	15052	-4396	4084	13568	824	1528	-639	606	-8320	3183	229	2
	3.11	-4.42	74.69	-19.13	-7.4	78.85	1180	15096	-3568	2968	13716	1120	1898	-907	684	-6034	2828	-697	2
	3.58	-4.73	75.26	-17.87	-7.53	78.14	1028	15176	-3296	3344	13340	1444	2455	-1616	845	-3633	1049	-1254	2
	3.91	-4.96	75.76	-16.88	-8.01	77.5	744	15264	-1788	3444	12724	1576	2926	-1494	953	-1093	1	-2013	2
	4.89	-5.51	77.57	-14.53	-9.49	76.13	772	15092	-596	4424	14760	2216	4425	-3707	1456	1030	-3251	-1598	2
	6.3	-7.25	78.93	-11.92	-13.54	74.83	2144	15180	-1172	11936	17576	3644	5878	-4643	1773	108	-7728	1021	2
	7.71	-8.5	79.55	-9.36	-17.87	72.61	212	15532	-3496	7484	18520	2836	6973	-4614	2017	3062	-5435	-1361	2
	9.45	-9.04	79.61	-6.93	-19.43	71.61	-996	14844	-5268	5076	15024	612	8551	-6358	2782	4826	-4192	-2936	2
	11.42	-11.09	78.83	-3.76	-19.27	71.37	3712	16852	-8096	232	14916	-124	8603	-8605	2166	4928	-1288	-3749	2
	12.59	-11.95	77.22	-1.3	-16.85	71.78	2200	18704	-10696	-2664	16376	-1344	7145	141	1165	3684	-1852	-3787	2
	13.46	-11.3	75.81	-0.06	-15.4	71.18	156	16592	-8708	-2072	16256	-3500	6991	-4507	1379	2521	-5076	-3183	2
	14.28	-11.47	75.24	1.11	-15.44	70.53	68	16480	-6096	392	15252	-5076	6906	-2821	1389	1993	-5478	-3011	2
	15.35	-9.87	75.59	1.96	-16.17	69.19	-4644	16720	-3236	2656	14368	-5388	8074	-3689	2706	1258	-4591	-2328	2
	16.85	-8.34	76.37	2.46	-16.85	68.61	-5516	16996	500	2580	14328	-3544	10252	-8546	4444	834	-4238	-1841	2
	18.4	-9.85	78.73	2.75	-17.12	69.47	976	17712	592	1252	15256	-780	11831	-6790	4699	684	-4486	-1507	2
	20.66	-9.92	81.55	3.06	-17.55	70.69	-372	16560	-1160	2184	15132	-72	14172	-3041	4864	696	-4297	-1619	2
	23.24	-10.2	83.01	3.33	-17.11	71.97	464	17764	-4452	324	15600	-108	15176	-4830	5034	628	-3425	-2241	2
	25.45	-11.58	82.36	3.51	-16.86	72.71	2684	15004	-10056	1176	15100	-652	15212	-6484	4917	688	-4037	-2361	2
	27.19	-13.39	79.88	3.84	-17.04	72.71	4404	12792	-13624	1932	14840	-2424	13889	-5953	4349	1037	-3730	-2476	1
	28.59	-15.41	75.23	4.14	-16.62	72.6	4780	8992	-16332	684	14724	-3320	11700	-3358	3890	1173	-3823	-2034	1
	28.24	-15.41	69.88	4.57	-16.51	71.79	1608	6756	-17052	2412	15320	-4276	6882	-2194	2950	1438	-998	-2714	1
	26.31	-15.67	66.3	4.79	-14.26	70.88	24	6748	-14452	-896	15316	-5088	398	-8133	2818	1017	2616	-3099	1
	21.57	-18.04	61.86	4.78	-10.95	69.94	2020	6460	-13584	-996	15264	-4468	-6679	-10760	1162	195	3082	-2554	1
	15.2	-19.79	56.89	4.51	-7.93	69.66	3312	6048	-12856	-2888	15488	-3292	-12244	-3486	-880	-643	1472	-1714	1
	9.86	-18.73	53.79	4.13	-6.68	70.48	1196	6932	-11316	172	15248	-1624	-17065	199	-2453	-795	406	-1266	1
	1.44	-17.03	49.76	3.81	-5.88	71.85	1200	7084	-10856	184	15292	-760	-21796	547	-3759	-631	1048	-1282	1
	-7.37	-14.2	46.08	3.62	-4.79	73.59	564	7324	-11544	152	14808	116	-25385	5598	-3736	-102	800	-1279	1
	-15.17	-10.68	43.55	3.71	-4.34	74.73	-276	7900	-10508	1096	15260	240	-27726	4304	-4034	716	1398	-1411	1
	-22.41	-9.58	41.96	3.96	-3.81	75.58	1416	10576	-10696	-292	15220	128	-29943	-609	-5169	1142	992	-1248	1
	-30.25	-9.74	40.3	4.35	-2.85	76.36	2052	10604	-10716	-1100	14832	212	-31850	-1199	-6301	1476	-1372	-957	1
	-36.87	-9.41	38.96	4.88	-3.08	77.51	816	11652	-9416	-12	15476	-896	-32768	251	-7353	2127	-1494	-899	1
	-42.35	-8.12	38.97	5.36	-3.11	77.68	268	14104	-7084	-492	14816	-2732	-32768	2766	-7912	2360	-963	-1180	1
	-48.73	-3.96	40.56	5.95	-3.25	77.54	-3072	16260	-1996	1112	15296	-2072	-30350	7790	-7124	2659	-815	-1067	1
	-51.9	0.02	42.34	6.78	-3.85	77.67	-4708	16704	1416	1712	15448	-236	-24820	4127	-6252	3754	467	-1559	1
	-52.63	1.8	43.1	7.63	-3.84	77.65	-4052	14192	6868	1012	14856	-1568	-16549	1288	-3352	4862	657	-1987	1
	-50.28	2.93	43.98	8.77	-3.71	77.62	-5368	14960	9116	1148	15704	-1056	-6681	-1595	-251	5554	751	-1930	1
	-44.29	2.6	47.43	9.99	-3.71	77.72	-324	14976	3508	900	16648	-1072	595	-3097	2226	6157	516	-2186	1
	-38.3	1.31	52.24	11.66	-3.38	77.58	2044	13708	-816	716	16696	-2024	3994	1345	2781	7075	948	-2671	1
	-31.94	2.04	55.46	13.11	-3.03	76.66	-200	11096	-5528	1828	15752	-3108	7416	5403	3660	8026	2580	-3488	1
	-24.41	4.31	58.8	14.73	-2.42	75.5	-3160	15028	-5792	1576	15624	-2332	8365	3687	4237	8580	3836	-4157	1
	-19.11	7.71	60.98	16.58	-1.55	74.89	-6968	20716	40	1476	16888	-1336	4808	4389	1395	9739	2638	-4285	1
	-15.08	10.13	63.06	18.7	-2.36	73.3	-3776	17884	-2052	6120	17864	-160	5980	6002	1589	11313	2613	-5532	1
	-11.21	11.97	65.4	20.51	-3.5	70.52	-2108	15956	-1860	9796	19536	2968	6497	3650	2508	12385	4502	-7548	1
	-7.81	10.5	67.4	23.04	-4.38	66.24	3564	16688	-5016	9184	19724	3920	6737	2184	2639	13722	6869	-9308	1
	-4.42	8	68.25	25.86	-2.96	63.58	6188	15344	-5016	1620	19112	12	5897	1679	3189	15845	8462	-9851	1
	-2.03	6.38	69.62	28.76	0.94	61.02	1316	15568	-3784	-4464	18024	-9644	4350	2816	3447	16958	8221	-9304	1
	-0.56	5.58	71.39	30.87	5.38	57.03	1024	16248	-3372	-6756	13788	-13560	4351	-430	3436	15103	8719	-8163	1
	1.13	3.85	72.94	31.83	9.6	50.72	3528	15760	-3532	-10808	8556	-20384	3796	2223	2563	10444	5731	-6404	1
	2.31	3.59	73.85	30.6	11.29	45.16	1956	15916	-3720	-3572	3812	-18044	3036	4413	1742	4358	4401	-4171	1
	2.92	3.51	74.59	27.92	13.19	40.66	1412	16860	-3780	-3756	4564	-13632	2555	1283	1901	-989	4782	-508	1
	3.4	1.6	75.53	23.61	14.68	39.2	3416	15876	-2144	-4972	6492	-10892	1647	-603	1966	-7596	1656	2440	1
	3.52	0.39	76.36	16.58	16.66	38.41	2516	15840	-272	-6336	4784	-10552	994	2264	1231	-14299	-421	4257	1
	3.6	1.31	77.99	8.5	16.48	38.46	124	15584	640	-4916	4772	-8800	1394	4426	755	-19280	-6731	7572	1
	3.92	2.57	79.59	2.14	14.59	39.87	-28	15856	-16	-3268	4556	-9408	2423	4657	1068	-22464	-8446	11014	1
	4.58	3.6	81.01	-6.48	11.05	42.78	216	15668	-424	-1432	5160	-9300	3438	3483	1090	-25013	-8180	13364	1
	5.48	3.71	81.73	-13.86	8.32	46.08	1648	15552	-808	-848	6448	-9860	4055	4558	922	-26988	-4144	14879	1
	6.3	4.23	82.05	-20.84	6.64	49.54	564	15920	-2544	480	8024	-10304	4412	3922	913	-29728	80	14506	1
	7.1	4.09	81.88	-29.27	6.37	53.64	1812	15128	-4032	648	9304	-9424	4626	1919	1082	-31404	5755	12582	1
	7.93	3.38	80.98	-35.98	8.03	57.4	1112	14820	-5112	252	11048	-6780	4524	2197	1174	-32245	9715	11290	1
	8.7	2.99	80.43	-42.61	10.99	62.78	976	15236	-4488	-916	14588	-4128	4695	-101	1522	-32073	11122	10990	1
	9.05	2.63	80.43	-44.75	11.62	65.88	908	15264	-3292	-72	16376	392	4544	914	1519	-29511	6802	9921	1
	9.68	2.47	81.32	-48.59	9.33	70.42	-688	15832	-232	7140	17156	3604	4986	-1744	1916	-24658	919	7851	1
	10.61	0.79	82.43	-48.79	5.32	70.72	1908	15352	1676	8064	12196	6740	6342	-1135	2224	-16842	113	4737	1
	11.9	-0.46	83.07	-45.82	1.01	67.28	2044	15132	-116	10864	12292	12336	8308	-731	2273	-4670	1642	267	1
	13.65	-1.15	84.04	-38.8	-0.94	64.98	-60	14664	-1752	896	10912	4328	9825	-1590	3035	5136	519	-2570	1
	15.85	-2.3	84.68	-31.37	-1.59	65.59	1108	15056	-3772	852	10396	-2648	11151	-3866	3839	9497	-5925	-3406	1
	17.71	-3.64	84.4	-23.9	-7.27	63.27	2080	17772	-5816	16236	18564	636	11471	-1620	4064	5444	-5456	-3584	1
	19.53	-3.66	84.71	-18.62	-9.94	62.17	-1432	19660	-4264	5444	19404	704	12562	-2393	4255	9006	-1953	-4947	1
	22.09	-3.32	85.73	-13.04	-8.49	61.8	-3372	21076	-884	-9256	15892	-4808	14673	-3276	4694	10825	-4167	-5375	1
	25.11	-2.39	86.69	-7.63	-7.42	60.8	-5952	23356	876	-4056	13672	-4296	16872	-2145	5922	7564	-4977	-3241	1
	27.64	-1.33	87.18	-4.65	-5.44	60.11	-8656	23672	500	-6216	16076	-5484	18248	-5152	7860	4692	-4787	-2230	1
	30.97	-2.31	88.72	-2.48	-5.69	59.99	-5252	22784	-744	-1264	16492	-7604	19029	-12792	9984	4111	-7926	-2523	1
	34.29	-9.01	90.13	-0.59	-8.97	59.34	4292	16936	-10028	4792	13484	-5036	20506	-20372	10356	2880	-5453	-3770	1
	36.78	-15.86	88.63	0.98	-10.65	59.15	5204	17388	-17344	1820	15096	-3972	18001	-18729	9693	2931	-2572	-3649	1
	37.05	-18.29	86.9	1.7	-10.67	59.56	5232	10572	-18784	144	14872	-3808	12148	-13883	8753	3229	-3212	-3026	1
	35.45	-21.01	81.01	2.84	-10.39	60.78	4780	2856	-17988	-136	15224	-2668	6332	-7270	6807	2702	-1856	-2697	1
	32.19	-22.24	73.57	3.76	-9.27	62.03	3040	3288	-16224	524	16080	-3156	1087	-7265	4630	2353	1236	-3294	1
	27.19	-23.43	68.3	4.31	-7.57	62.53	3552	5984	-12992	-856	16244	-3692	-7465	-6021	697	2038	2848	-3758	1
	19.59	-22.6	61.41	4.74	-4.9	63.42	4196	3372	-13468	-2384	15064	-2508	-14294	4381	-2188	1161	2520	-2402	1
	12.03	-19.7	54.81	4.83	-3.33	64.9	2544	2124	-11848	-1196	15448	-1588	-18087	6260	-3046	660	-2332	-861	1
	2.61	-16.4	48.11	4.9	-4.26	66.97	2188	3792	-10484	1480	15556	-476	-23497	4557	-5231	976	-2295	-975	1
	-4.43	-15.02	43.94	5.06	-4.55	68.73	3152	4460	-10992	440	14780	-908	-28070	5709	-7346	1108	-917	-1288	1
	-15.29	-11.73	37.62	5.24	-4.34	70.76	2516	4752	-12076	-584	15164	264	-32272	10239	-9110	1284	-1599	-1233	1
	-24.67	-7.2	32.63	5.63	-4.55	72.06	24	5848	-12880	1336	15204	-1196	-32768	10163	-8762	2337	-1129	-1530	1
	-31.14	-5.51	29.47	6.2	-4.72	72.56	352	7384	-13228	1148	14904	-1428	-32768	313	-10463	2894	1065	-1885	1
	-38.41	-6.77	25.98	6.91	-4.06	73.57	2180	10420	-13560	-204	15072	-220	-32768	-4354	-12029	3397	338	-1806	1
	-45.67	-7.27	25.65	7.94	-3.71	74.76	1920	15992	-3272	576	15336	592	-32768	3194	-11993	4354	319	-1781	1
	-50.58	-4.1	28.55	9.08	-3.18	75.91	-4672	19956	2360	-396	15040	-344	-32768	6183	-10659	5110	317	-1847	1
	-53.06	0.78	29.26	10.05	-3.11	76.29	-11124	13724	10660	1340	15712	-1316	-20605	380	-4151	5818	-219	-1826	1
	-51.02	2.1	29.73	11.4	-3.7	76.31	-9684	14656	18076	752	16060	-980	-7864	-7418	366	6429	-342	-2265	1
	-44.16	-0.7	33.37	12.75	-3.66	76.62	3156	17324	7068	-1240	15908	-1132	4501	-8196	3837	7422	-2559	-2078	1
	-36.66	-4.2	37.34	14.18	-4.01	76.48	8236	11976	-4540	1424	17036	-2584	8929	5600	2713	8430	-942	-2796	1
	-29.04	0.03	40.29	16.09	-4.14	75.44	-5348	15356	-9188	2504	16532	-2684	10765	17194	2362	8995	2112	-3574	1
	-21.36	7.5	43.28	17.69	-3.93	74.54	-9436	20768	-4688	2708	17368	-2640	10117	-402	3530	9750	1996	-3635	1
	-15.79	6.43	47.47	19.72	-4.76	72.89	2504	14424	-5508	6468	18064	64	10188	-1075	3486	11706	2987	-4695	1
	-11.01	6.08	50.28	21.92	-5.69	70.05	2388	15884	-6488	10812	20576	3980	7528	6328	1320	13938	5769	-6504	1
	-7.17	5.2	52.25	24.57	-5.99	65.56	8908	15632	-6032	11668	21536	4280	5896	7734	1469	15158	10127	-9660	1
	-4.37	6.8	53.76	27.83	-3.71	61.68	-284	17060	-8316	2128	17700	2228	5509	13098	2973	16577	11843	-10771	1
	-2.3	8.03	56.62	30.44	1.68	59.31	-704	14804	-4120	-7736	17736	-8156	4513	-422	3412	18754	9578	-9368	1
	-0.25	5.23	61.29	33.18	5.9	55.59	3436	16740	-1516	-6328	16572	-14420	4288	-3250	4349	16473	5394	-7624	1
	1.12	2.8	63.87	34.17	7.95	50.39	4516	15240	-2096	-6080	9112	-18692	3296	2863	3036	11363	1022	-5594	1
	2.12	3	66.37	33.22	9.69	45.17	2044	15864	-2680	-2636	5744	-19064	2824	5461	1751	5965	3341	-4526	1
	2.9	3.88	68.21	30.75	11.59	40.57	860	16732	-3180	-3024	5588	-13968	3031	5278	1594	424	6555	-2160	1
	3.7	4.39	70.09	25.61	14.24	38.81	412	15972	-2996	-4748	6212	-10844	3261	1730	1637	-7472	4459	1331	1
	4.56	3.63	71.84	19.43	16.31	37.8	1160	15324	-2864	-5892	4312	-10180	3419	159	1597	-13495	-127	3281	1
	5.23	2.86	73.42	12.55	15.67	36.7	828	15364	-1844	-4460	3244	-11024	3582	378	1443	-18538	-6674	5593	1
	5.97	1.86	75.2	3.6	12.83	36.78	2216	15880	-1424	-1408	2844	-8980	3745	206	1194	-22928	-7017	8780	1
	6.62	1.18	76.15	-5.4	10.45	37.93	1048	14948	-1960	-2128	3264	-9984	3832	1944	1319	-25614	-3843	10714	1
	7.37	1.26	77.89	-13.9	9.2	39.85	-276	16176	-696	-1216	5312	-10380	4419	-55	1492	-28703	-2467	12061	1
	8.15	0.13	78.7	-20.11	8.5	42.03	3568	15884	-1036	-584	6568	-11024	4873	1195	1047	-31208	1419	12054	1
	8.97	0.09	79.19	-28.87	8.91	45.51	924	15128	-1916	148	8688	-9992	5196	2661	1059	-32768	6712	10830	1
	9.94	-0.03	79.91	-35.43	11.08	48.84	952	14972	-2508	-1076	10188	-8024	5859	-769	1330	-32768	11547	9807	1
	10.84	-1.26	79.81	-41.24	14.52	53.95	2880	14460	-3524	-1884	14796	-3804	6312	134	1325	-32768	13086	10813	1
	11.77	-1.66	79.57	-47.64	17.56	61.57	812	14620	-3824	-1292	18416	1056	6337	818	1599	-31311	8512	9675	1
	12.58	-1.78	79.91	-50.42	15.82	64.33	140	15512	-3408	6760	17728	5116	6873	-1354	1998	-24954	-57	7351	1
	13.62	-2.36	80.32	-49.76	9.58	62.44	2128	14868	-3028	13992	8120	14056	7504	-250	1852	-12810	1955	1508	1
	14.19	-2.44	80.49	-47.04	8.11	61.02	1784	14968	-2120	8484	16120	11804	8353	1466	1769	-484	3921	-1731	1
	15.85	-2.36	81.47	-39.86	6.85	60.91	-372	17504	-2596	-2880	12836	2352	9425	-547	2533	6531	-4004	-2724	1
	17.48	-2.46	82.62	-31	3.13	60.76	-704	17888	-2352	3264	15640	-6496	10789	-3186	3504	8659	-13682	-1893	1
	19.31	-3.32	83.65	-24.72	-4.04	60.05	-4	19144	-2664	6680	17648	-2192	12660	-2921	3273	8050	-8569	-2556	1
	21.97	-3.21	84.92	-18.81	-7.63	60.82	-2992	21436	1844	2136	15988	-2340	14987	-3415	3744	8903	-7636	-2818	1
	24.9	-2.87	85.48	-12.7	-7.79	60.8	-5220	23200	3084	-3336	14968	-3456	17347	-3189	4688	7311	-7587	-2572	1
	28.47	-1.52	85.94	-8.95	-7.74	61.51	-8192	23604	2468	-4880	15280	-1644	19196	-5009	7528	4909	-7016	-1813	1
	31.3	-2.37	87.28	-6.15	-7.65	61.4	-4980	20892	-440	-3560	17040	-5676	20571	-12931	9468	4268	-10959	-2551	1
	34.54	-8.14	88.74	-3.56	-12.54	61.18	4240	18104	-8444	6208	13452	-3700	22105	-21262	9741	3953	-8856	-3275	1
	37.93	-16.88	87.02	-1.12	-15.22	60.26	7016	18236	-17560	3212	14868	-2612	18918	-18710	8298	4511	-2482	-4911	1
	38.09	-21.29	83.14	0.63	-14.32	60.39	6848	11212	-19696	-1072	15264	-4044	10878	-10303	6057	4807	-2634	-4131	1
	35.71	-21.6	76.06	2.56	-12.39	60.63	3420	2780	-20092	-4144	14800	-4044	5281	-230	4688	3882	-5309	-2431	1
	32.72	-20.06	69.46	3.78	-11.82	61.16	-536	2608	-16348	-1004	16020	-5308	775	-4996	4214	2537	-4151	-2026	1
	26.78	-21.76	64.13	4.36	-11.28	61.48	2168	7192	-14036	-232	16124	-6144	-8982	-11391	517	1739	-2683	-2025	1
	20.72	-21.81	59.07	4.59	-10.79	61.94	3832	2164	-14016	1280	14596	-4172	-15483	1891	-1453	855	104	-1789	1
	11.2	-16.99	51.45	4.67	-9.58	63	1212	1820	-12452	-604	15140	-3288	-20502	12115	-2438	768	89	-1518	1
	0.98	-12.62	45.14	4.81	-8.81	64.84	1288	2384	-10744	1592	14964	-1236	-26840	3600	-4237	949	-973	-1570	1
	-7.29	-11.82	40.72	5.01	-8.53	66.16	2636	2796	-11604	1300	15200	1072	-31953	2275	-6114	1453	1783	-1959	1
	-18.16	-10.36	35.16	5.4	-7.21	67.55	2312	3268	-13140	-200	14736	1576	-32768	7896	-5563	2280	782	-2118	1
	-26.2	-7.57	30.4	6.2	-6.58	68.97	1024	3688	-12040	1380	14696	1008	-32768	4561	-7272	3389	403	-2458	1
	-34.63	-8.1	26.6	7.21	-5.74	70.09	2452	9168	-16088	-764	14840	1020	-32768	-4932	-9862	4208	276	-2522	1
	-39.92	-7.98	25.29	8.17	-4.81	71.08	184	11548	-8712	-792	15036	-1156	-32768	3145	-10258	5090	-240	-2459	1
	-46.09	-5.19	27.87	9.42	-4	71.41	-1068	17820	796	192	15224	-3320	-32768	10435	-10999	5530	1167	-2570	1
	-51.26	1.71	29.06	10.43	-3.17	71.02	-6804	17128	8340	324	15032	-3836	-26572	12389	-8650	5489	2138	-2669	1
	-50.21	6.89	28.59	11.37	-2.48	71	-11956	14312	17388	736	15732	-2844	-11514	5323	-2878	5694	1792	-2454	1
	-45.6	8.42	29.79	12.59	-2.34	71.66	-4344	15768	12548	-324	15864	-1380	1257	-5301	1567	6798	360	-2060	1
	-37.31	4.48	36.27	13.98	-1.91	72.44	6828	16472	36	-860	17444	-616	7990	-570	3707	7918	-1106	-2117	1
	-29.84	3.07	39.33	15.68	-2.32	73.02	6284	11680	-6520	2984	17552	-280	10871	13803	2826	9050	1152	-3343	1
	-23.3	9.78	42.17	17.52	-2.77	72.08	-13712	18156	-5812	4564	18080	-464	9006	16322	2951	10443	3206	-4312	1
	-16.67	14.86	45.08	19.68	-3.37	70.64	-7964	16468	-3584	6948	19716	912	10189	-942	3779	12346	3410	-5183	1
	-11.24	11.4	49.02	22.37	-4.57	67.55	4980	15612	-6456	11976	21824	4548	9810	-1323	3621	14695	5966	-7482	1
	-7.42	9.58	51.04	24.8	-4.63	64.08	6988	14868	-6044	12396	22520	4608	6370	8598	999	15911	9351	-10248	1
	-4.51	8.96	52.08	28.15	-2.71	59.99	8504	17164	-7412	2304	19004	4096	6271	15079	1725	17839	12588	-11372	1
	-1.57	13.12	54.91	32.09	4.51	57.31	-1852	14480	-5472	-9780	18324	-9132	5540	10820	2391	20720	11848	-9247	1
	0.34	13.13	57.95	34.33	7.51	54.29	-2464	16680	-4324	-6524	15672	-15424	5301	-2509	5226	16863	5698	-7539	1
	2.34	8.75	62.04	34.85	10.76	48.48	2800	15268	-5088	-11036	10512	-26008	5115	-8300	5671	8799	3320	-5089	1
	3.59	4.4	63.78	32.68	11.84	41.97	6044	15312	-4004	-4744	1816	-19368	3767	-78	3223	3934	5120	-3785	1
	4.43	3.26	65.18	29.52	13.83	38.59	3248	16152	-4944	-4480	5768	-12520	2982	5333	1246	-2038	6392	602	1
	4.6	3.44	65.83	26.77	14.69	38.37	2284	16088	-4152	-6988	6272	-11752	1959	4145	988	-9967	-3870	4980	1
	4.56	2.92	67.31	19.39	14.77	38.36	2496	14980	-1928	-6804	3680	-10196	910	3765	1190	-16694	-6251	7051	1
	4.55	3.66	70.22	10.44	12.76	38.1	-968	15672	300	-3992	3172	-11032	1786	3008	1161	-21143	-10968	9279	1
	4.94	4.4	72.43	1.02	8.96	39.5	-648	16156	1112	-1304	3740	-9780	3151	2457	1483	-24808	-8904	12539	1
	5.66	4.62	74.61	-6.64	6.21	41.31	-88	15224	836	-780	3456	-9820	4452	1797	1953	-27336	-4412	14192	1
	7	4.03	77.1	-15.01	5.29	43.79	584	15784	1148	-528	4400	-10432	5668	-1121	2357	-30413	-365	15030	1
	8.56	2.67	79.24	-24.27	5.75	46.96	728	15528	-108	-1264	6524	-11156	7091	-868	2662	-32768	3041	14083	1
	9.78	1.71	80.17	-31.38	7.39	49.49	1480	15336	-3008	-1200	7176	-10148	7741	-1582	2751	-32768	7366	13050	1
	11.4	-0.32	80.1	-38.11	10.28	52.98	2620	14756	-4844	-1892	11192	-8536	7469	-2223	2573	-32768	10508	12168	1
	12.32	-2.61	79.17	-44.63	13.97	59.68	4896	14724	-5572	-1656	15944	-2040	6767	-2120	1866	-32768	12097	12079	1
	13.07	-3.9	77.85	-50.07	14.35	66.24	1876	14736	-5700	4504	19620	5064	5903	1507	1464	-30541	3841	9109	1
	13.58	-3.08	78.1	-51.43	10.59	66.38	-752	14856	-2956	13216	12892	8504	6389	-635	1859	-19265	4475	3058	1
	14.47	-3.82	78.89	-48.1	7.2	60.12	3644	14620	-1380	13036	11736	17988	7674	-64	1816	-4093	9363	-2801	1
	15.76	-3.93	79.45	-41.46	7.58	57.91	1348	15200	-1504	-2216	17404	6092	9075	2904	2146	5834	4528	-6167	1
	17.22	-3.25	80.62	-33.51	7.08	57.26	-2076	17280	-3184	-3348	10912	-6848	10617	-2300	3996	9723	-10900	-2451	1
	19.08	-3.69	82.16	-25.71	-2.61	55.64	-1388	19256	-1468	16516	17668	-2064	12227	-5582	4388	7568	-10338	-2314	1
	21.89	-4.09	83.97	-19.35	-7.1	55.34	-3760	22352	896	5460	18248	-2092	14946	-3014	4252	9932	-3691	-3920	1
	23.48	-3.68	84.31	-15.64	-6.13	55.2	-6444	24412	2748	-6264	15672	-4796	17908	-4171	5612	9094	-5392	-3020	1
	27.54	-2.42	85.03	-11.13	-4.62	55.16	-10032	26064	2328	-7980	15912	-5256	20230	-5828	7966	6500	-5935	-2196	1
	31.37	-3.19	86.36	-7.15	-4.46	54.88	-5832	24944	1444	-1824	16008	-9204	21472	-12855	9373	5577	-7865	-3376	1
	35.81	-9.52	88.69	-4.37	-7.7	53.77	5264	18860	-9548	6700	14312	-7464	23162	-20424	9944	4443	-3285	-4402	1
	38.08	-16.41	86.52	-2.26	-8.54	53.18	7120	17852	-19204	3008	14616	-3400	19262	-20519	8500	3951	3546	-5706	1
	38.69	-21.6	82.76	-0.13	-6.25	54.74	7260	10396	-20748	-2096	15772	-2772	11252	-10961	6653	4181	1437	-4436	1
	36.42	-22.1	75.15	1.64	-4.6	56.65	4216	296	-19128	-2232	15120	-2284	6292	144	5961	3472	-927	-2795	1
	33.28	-22.02	68.67	2.57	-3.99	58.03	1724	3740	-13196	156	15388	-3224	38	-7958	2968	2832	932	-2933	1
	27.99	-25.03	63.92	3.65	-2.08	59.28	5492	6984	-13024	-1396	16628	-3700	-8485	-10340	-822	2598	4442	-3876	1
	19.62	-25.35	56.59	4.48	0.5	60.48	6340	1452	-13592	-1452	15476	-1848	-15595	6709	-3048	1935	4824	-3099	1
	10.48	-19.94	48.4	4.81	2.66	61.82	1808	1384	-11444	-3808	14972	-1040	-20230	11083	-4287	1397	1720	-1313	1
	2.27	-16.81	42.55	5	2.8	63.93	2076	2584	-10200	-504	15332	-204	-26112	4156	-7451	1417	-2276	-570	1
	-6.88	-15.81	36.88	5.26	1.53	66.7	3756	4100	-11632	-1000	15556	1284	-30917	4664	-9900	1096	-2949	-457	1
	-17.72	-12.73	30.77	5.41	0.75	68.17	3132	3848	-13340	-2012	14728	1704	-32768	11647	-8610	1229	-5071	-163	1
	-25.82	-7.93	25.66	5.8	-1.7	69.63	-316	4136	-12568	3052	15032	852	-32768	7781	-9334	2593	-5407	-517	1
	-33.43	-6.59	22.28	6.56	-4.09	70.97	800	7232	-15460	-348	14808	-272	-32768	-3240	-10448	3333	-3710	-924	1
	-40.89	-7.92	19.99	7.68	-5.53	71.99	504	11308	-12308	3220	15204	-2252	-32768	-4873	-9947	4712	-3013	-1074	1
	-47.33	-7.35	22.85	8.85	-6.38	72.19	-96	17812	-556	1872	15356	-1348	-32768	5694	-10018	5408	706	-1750	1
	-51.5	-3.81	25.84	9.85	-5.5	73.02	-4384	18948	7444	-260	14428	-1372	-30640	6417	-8417	6160	772	-2141	1
	-52.75	0.7	27.01	11.49	-5.4	73.43	-8864	13388	14876	2624	15344	744	-16306	3514	-2416	7475	585	-3090	1
	-48.48	2.98	28.65	13.21	-5.64	73.15	-6724	13596	13276	1592	16572	488	-1467	-7962	2660	8420	728	-3063	1
	-41.25	-1.37	33.83	14.76	-5.24	73.9	8904	14484	2380	-52	18224	-556	7883	-4244	4360	9514	-1934	-2759	1
	-33.08	-2.43	36.96	17.02	-6.02	73.66	5724	14684	-7084	3932	17480	-1604	10853	18227	1913	10924	307	-3944	1
	-28.58	4.63	38.49	18.49	-6.16	72.73	-14476	20516	-3092	4224	18152	-1936	6753	21661	-1746	12120	3129	-5119	1
	-21.93	11.45	41.07	20.96	-6.41	70.83	-6192	16832	-1292	7804	20232	2088	12784	3371	3626	14289	3959	-6241	1
	-15.29	10.25	46.27	23.48	-7.15	67.3	4984	17948	-5300	11628	24328	5808	12414	2394	3852	15878	6707	-8845	1
	-9.86	6.92	47.95	26.03	-7.24	63.53	9348	11784	-7256	12264	23212	7560	7616	9447	1188	16773	7947	-10700	1
	-5.93	7.22	48.85	29.96	-4.04	60.48	5804	16600	-9536	-1204	18956	-536	6204	17772	2481	19522	11065	-11143	1
	-3.71	10.73	51.47	33.42	2.19	57.08	-2972	16168	-6544	-8756	19444	-11036	6225	8434	3567	20719	10522	-8778	1
	-0.77	11.18	54.8	35.84	6.88	53.25	-3384	16084	-7072	-6660	13808	-16364	5961	-4893	5933	15288	4708	-6523	1
	1.34	5.93	57.65	35.13	9.23	47.24	5288	14696	-8456	-9440	7728	-25276	5293	-8815	5320	6227	767	-4284	1
	2.68	2.05	58.58	32.1	10.7	40.48	7172	15136	-6688	-4020	52	-19612	3830	4491	2132	1601	8351	-2563	1
	3.37	2.95	59.83	28.1	14.39	37.5	1180	16380	-6236	-6896	5056	-12856	2639	7052	983	-4929	8283	2044	1
	3.88	3.57	61.66	21.09	16.4	36.79	-36	16236	-5484	-7724	5120	-11048	2007	-152	1960	-13999	-5234	5339	1
	4.16	1.33	64.59	13.32	16.64	36.45	2192	15208	-2592	-6400	2380	-9032	1793	-4877	2700	-19512	-5730	7098	1
	4.25	-1.13	66.92	5.88	15.73	35.75	2372	15152	-916	-3992	1992	-9456	1632	-2773	2058	-23224	-8494	9349	1
	4.51	-1.73	69.62	-3.36	12.69	36.77	240	15652	704	-2092	2128	-8672	2339	429	1711	-26800	-8048	12771	1
	5.16	-1.63	72.45	-11.83	10.11	38.64	428	15756	1600	-1604	2132	-9452	3674	-1516	2203	-29263	-4719	14600	1
	5.96	-2.75	74.05	-21.12	9.19	41.08	1984	15848	1956	-2076	3380	-11024	4341	-1249	1989	-32200	-1625	15869	1
	6.97	-3.11	75.72	-28.57	9.36	43.99	720	15644	1300	-1812	5540	-11356	5769	-698	1888	-32768	3734	15754	1
	8.56	-3.89	77.29	-35.16	10.72	46.77	3396	15160	-36	-1936	6628	-10652	6871	81	1831	-32768	5344	14917	1
	10.05	-3.84	78.44	-42.07	12.63	52.85	744	15452	-1356	-452	14016	-4020	7477	2582	1850	-32768	7135	15080	1
	11.2	-3.5	79.11	-46.69	13.47	61	132	15916	-4536	2672	21992	1460	7997	-1223	2204	-32768	7256	13544	1
	12.94	-3.73	79.17	-50.41	10.12	64.61	-340	14736	-4428	13280	16588	4556	8328	-2132	2696	-25046	2269	7424	1
	14.41	-4.07	80.44	-48.88	6.15	59.27	-52	14340	-816	18360	8080	21824	9246	-3261	2909	-7817	12984	-3044	1
	16.58	-5.19	82.22	-42.85	7.03	55.02	2572	15880	-108	4912	16804	10800	11731	-3070	2974	5444	14535	-7459	1
	18.65	-5.57	82.76	-35.2	10.1	53.55	264	18896	-3368	-9940	14996	-4948	12761	1221	3755	7912	-4671	-3099	1
	21.06	-4.63	83.61	-27.68	2.02	55.53	-3348	18824	-2908	9184	15936	-1004	14067	-4504	4951	6530	-20744	1648	1
	24.28	-5	85.13	-21.29	-8.31	54.53	-2944	21392	1208	13316	17664	-1048	16583	-5512	4906	9963	-13803	-4090	1
	27.05	-4.11	85.89	-15.14	-10.78	54.91	-6380	25548	3064	-2600	13904	-5040	18969	-1134	5456	11113	-6975	-4106	1
	30.4	-2.54	86.07	-9.64	-8.59	54.87	-9712	26108	5612	-9280	13696	-752	21187	-5962	7630	7899	-7196	-2624	1
	34.95	-5.09	88	-6.04	-6.33	53.32	-2224	23536	-1300	-9468	16824	-6856	22867	-15506	8670	5853	-12482	-2912	1
	38.58	-11.75	88.23	-3.1	-11.09	53.9	7680	21716	-13124	4576	14512	-4336	23988	-19735	7629	4900	-11624	-3769	1
	40.87	-17.97	85.22	-0.83	-13.87	53.26	7832	17156	-20504	5264	14204	-5892	18706	-15564	5946	5499	-3677	-5842	1
	39.9	-20.4	79.21	1.12	-14.18	52.68	5832	7052	-20576	2108	14536	-6328	8766	-1526	3900	5239	1215	-5722	1
	36.88	-17.98	70.95	3.32	-10.85	52.63	792	-84	-20912	-5708	14488	-4292	4715	-368	4063	4718	-1365	-3624	1
	34.72	-18.8	67.78	3.96	-9.99	52.99	540	3408	-14608	-2804	15864	-5788	-1558	-12663	2002	3585	-3918	-2172	1
	27.72	-22.81	62.4	4.82	-9.26	54.31	5152	6516	-13688	-528	16064	-6328	-11380	-11959	3	2245	-2300	-2005	1
	19.91	-23.28	56.38	5.21	-8.53	55.98	5268	1180	-13944	836	14940	-3640	-16895	4261	-1021	1309	2365	-2289	1
	10.63	-17.68	48.63	5.39	-6.47	57.82	1264	96	-12296	-1568	15372	-2300	-21403	14801	-2244	1229	1049	-1441	1
	3.1	-13.2	43.94	5.55	-5.8	60.49	-1340	1616	-9148	532	15500	220	-27471	4091	-4361	1365	-1184	-1514	1
	-8.43	-13.18	37.24	5.82	-5.4	63.49	3976	2056	-11964	676	14488	-24	-32768	-1113	-7161	1724	268	-1724	1
	-19.15	-12.93	31.02	6.2	-5.14	65.46	4664	2460	-14044	892	14980	256	-32768	6066	-6753	2578	554	-1915	1
	-24.19	-11.7	28.13	6.67	-5.09	66.2	3352	2512	-13988	1408	14968	272	-32768	5437	-8588	3589	552	-2041	1
	-31.58	-10.4	23.46	7.5	-4.52	68.03	2144	7564	-17140	-528	14368	328	-32768	4661	-13878	4202	-319	-1957	1
	-38.57	-7.19	20.25	8.8	-4.08	69.81	1672	9720	-10356	368	15344	-644	-32768	5709	-13826	5289	71	-2697	1
	-45.32	-2.19	22.5	10.01	-3.78	70.42	-5956	20784	432	992	15416	-1700	-32768	10563	-11788	6200	1609	-3544	1
	-48.77	2.92	23.73	11.4	-3.35	70.34	-8132	14892	9068	2020	15924	-1580	-21956	4067	-5811	6844	2593	-3871	1
	-47.15	4.82	25.15	12.78	-3.07	70.71	-8804	15260	15596	1296	16528	-552	-8702	-4030	-142	7673	1422	-3500	1
	-41.25	2.86	28.47	14.65	-3.3	71.45	2120	15148	10104	668	15980	868	3926	-7765	3496	9303	-888	-3414	1
	-33.81	-0.99	34.2	16.36	-3.6	71.75	8764	12916	-1344	1056	17564	1124	9299	1493	4423	10721	-1005	-4049	1
	-27.32	1.17	38.26	18.71	-4.71	70.84	-3836	18520	-4932	4832	17572	-280	6834	18476	1482	12252	1152	-5829	1
	-20.97	11.95	40.75	21.4	-5.7	68.34	-17660	22160	1332	9016	21120	1068	10176	9262	3064	14331	4190	-7441	1
	-14.38	11.87	45.72	23.59	-6.35	65.03	2896	17504	-3936	12896	25244	4200	14014	-700	4572	15804	8205	-10793	1
	-8.74	8.46	48.41	26.97	-5.8	59.72	8792	13556	-7524	15616	24716	8460	10850	4407	2062	17012	11901	-13145	1
	-4.45	6.58	47.57	30.06	-2.25	56.63	13172	13920	-11060	340	18436	-1160	7114	20500	1361	19521	16379	-14486	1
	-2.14	10.39	49.07	33.82	6.84	51.83	1504	16016	-6956	-10324	18724	-12636	5584	18904	1407	20600	16976	-11988	1
	-0.28	13.34	52.24	35.38	11.96	47.26	-3752	16656	-5828	-11924	12428	-23244	4748	5720	4224	12665	7388	-8455	1
	1.78	12.17	56.36	33.63	13.31	41.67	-1668	15708	-6360	-2772	4160	-19952	5438	-7224	6635	3363	1131	-6054	1
	3.41	6.19	58.97	30.19	15.21	34.68	7180	15240	-7148	-2532	1440	-18456	4949	-5805	3958	-486	8993	-3908	1
	4.18	4.72	59.53	25.44	18.76	32.85	4572	15776	-6600	-8464	5816	-13040	3531	6894	1213	-8356	5464	2026	1
	4.82	6.06	60.99	18.48	19.11	32.53	-768	16016	-5556	-7048	4000	-10620	2365	3879	1010	-16898	-4401	5105	1
	5.08	5.05	63.96	9.33	18.7	31.94	712	16004	-1928	-6308	1320	-8928	2252	-2744	2607	-22068	-8497	7441	1
	5.36	2.72	67.29	-0.28	15.55	32.06	1564	15204	268	-3212	1988	-10412	2408	-3987	2971	-25774	-10830	10914	1
	5.75	1.19	70.17	-7.05	12.79	33.04	632	15876	748	-1940	1240	-8616	3304	-1329	2075	-28256	-7592	13632	1
	6.53	1.07	72.76	-16.45	11.14	35.37	-376	15704	1116	-2596	1992	-9372	4551	-477	2238	-30702	-3490	16201	1
	7.61	0.11	75.35	-24.69	10.3	38.58	1420	15680	556	-2024	4032	-10812	5196	-1340	2518	-32768	-121	17058	1
	8.64	-0.91	77.47	-31.73	10.91	41.76	676	15644	116	-1828	5312	-12612	6227	-2151	2625	-32768	3769	15641	1
	9.91	-2.11	79.16	-39.09	12.44	45.87	2376	16048	-172	-2264	9372	-10800	7217	-2198	2317	-32768	7234	15668	1
	11.32	-3.27	79.85	-45.08	14.02	52.83	1400	14836	-2512	-1136	17616	-1932	7639	665	2517	-32768	9196	14583	1
	12.81	-3.13	80.51	-49.7	13.76	60.99	-988	14840	-3836	6268	20668	3868	8478	-3483	3188	-31326	5209	10843	1
	14.07	-4.7	80.8	-50.92	9.91	61.62	3236	15596	-4556	13812	11372	9512	8898	-4069	3062	-18902	7846	1672	1
	15.39	-5.8	80.37	-47.29	8.08	55.27	2588	14044	-4072	14048	12088	20288	9275	699	2591	-3931	13449	-4607	1
	16.91	-5.98	80.7	-40.68	9.07	52.57	1692	16124	-3064	28	14736	7128	9952	-784	2388	6223	9708	-8151	1
	18.28	-5.99	81.15	-33.15	10.93	51.67	856	16956	-4016	-6508	9292	-1460	10517	1114	2736	9607	-4626	-5726	1
	19.79	-5.07	81.95	-24.72	6.17	51.69	-1564	17524	-2752	6912	18152	-4896	11734	-1912	3716	8939	-13379	-2373	1
	21.87	-4.76	82.64	-19.26	-2.82	52.16	-4684	19832	1732	14892	21232	-5128	13529	-3150	4306	7116	-13664	585	1
	24.13	-4.02	83.58	-13.19	-6.92	52.86	-8580	21780	-100	-4208	12064	-7328	15820	-3434	5449	9428	-5707	-2252	1
	26.98	-3.1	83.42	-9.17	-7.89	53.33	-13040	24664	5556	956	14816	-5636	18775	-12834	7915	5543	-3148	-1909	1
	30.44	-6.69	84.78	-6.55	-6.93	55.3	-2052	23864	3288	-3984	18252	72	21021	-17355	8307	4004	-1920	-2093	1
	34.14	-12.99	86.54	-3.18	-4.63	54.91	7996	21448	-8480	-3640	19240	-8164	22450	-17784	7492	5312	-7705	-3463	1
	36.89	-18.02	84.76	-1.06	-7.03	55.54	9556	20584	-18844	2936	12148	-2796	20941	-15819	5693	4284	-1448	-4347	1
	38.29	-22.19	80.19	0.68	-6.95	56.91	8544	13056	-20616	-248	17480	-2100	13265	-6758	3725	3985	-383	-4108	1
	37.07	-21.62	75.62	1.74	-6.32	57.8	4484	2780	-19232	-2116	14484	-2992	6551	3280	2269	3742	-1469	-3210	1
	34.37	-19.71	68.13	2.84	-5.48	58.7	1744	1360	-17500	-1540	15352	-4452	2836	-2385	1836	2425	-3044	-1573	1
	30.69	-20.46	63.4	3.4	-5.2	60.25	1204	5644	-12308	-1588	16424	-3152	-4100	-11060	-656	1009	-2377	-1364	1
	23.57	-22.88	57.51	3.49	-4.84	62.16	4940	3692	-13252	-1452	15600	-924	-12480	-5127	-2523	84	-2916	-1475	1
	15.12	-20.61	49.83	3.48	-5.53	64.8	3404	1392	-12936	556	15300	1664	-17276	10881	-3614	100	-3428	-1150	1
	8.39	-16.16	44.78	3.65	-6.15	66.7	552	2676	-11120	-144	15108	1144	-22685	9819	-5896	971	-4176	-747	1
	-2.19	-13.08	38.03	4.19	-7.74	68.14	1756	3004	-11400	3540	15092	124	-28998	2539	-8674	2335	-3507	-1144	1
	-12.64	-10.98	31.4	5.12	-9.33	68.32	2396	2148	-13412	3100	14756	148	-32768	6701	-8176	3433	-139	-2298	1
	-20.89	-7.56	25.81	6.24	-8.45	69.83	-344	-208	-13248	-520	15308	-136	-32768	7587	-7966	4203	-58	-2389	1
	-24.87	-6.86	23.62	6.88	-7.98	70.13	2864	5556	-16392	-388	14944	-2304	-32768	428	-10323	4579	-515	-2246	1
	-33	-6.41	19.27	7.86	-6.71	70.25	-564	8512	-14240	-1400	14980	-3684	-32768	386	-12093	4332	492	-2213	1
	-40.52	-5.68	20.48	8.72	-4.9	70.41	2980	17152	-3572	-1020	15096	-2448	-32768	3924	-9905	4267	728	-1724	1
	-45	-2.03	23.8	9.62	-4.74	71.15	-6304	21384	5656	2744	15612	2024	-32768	9533	-8024	5286	2069	-1938	1
	-48.11	3.22	25.53	10.8	-4.86	70.54	-7924	12980	12920	2712	15908	5008	-17996	1246	-2081	6645	1522	-2223	1
	-45.47	3.61	27.21	12.57	-5.19	70.21	-5072	13932	14820	1240	15656	2808	-4495	-5824	1924	8720	-997	-2348	1
	-38.27	0.05	32.92	14.43	-5.03	71.09	3724	14940	996	-1024	16692	112	6992	-5153	5302	9786	-2463	-2843	1
	-30.8	-1.52	38.45	16.49	-5.58	71.43	3528	13364	-6944	2268	17364	-1624	9614	6488	3735	11215	-1127	-4404	1
	-25.24	3.99	41.9	18.79	-6.59	69.64	-12508	21688	-3264	5588	17248	-3184	5308	13896	-91	12556	2747	-6027	1
	-18.69	11.22	44.68	21.76	-6.6	67.42	-8144	19616	724	7572	21132	520	11175	3797	2953	14564	4629	-6874	1
	-12.5	9.82	49.18	23.99	-7.19	64.75	6384	18096	-6460	11540	24908	4080	12736	3222	3142	16216	5967	-8959	1
	-7.61	7.47	50.05	27.45	-7.32	60.2	10824	12332	-9824	15116	26588	9736	9524	7267	1793	17550	9529	-11280	1
	-3.88	8.27	49.24	30.51	-4.55	57.35	3828	13900	-12852	1744	22028	2360	6124	19635	1395	19129	13283	-11980	1
	-1.71	11.54	50.82	34.15	3.29	54.14	-3172	16340	-7496	-9804	16380	-10344	4546	3997	3047	21285	13043	-10091	1
	0.04	9.81	54.96	36.12	8.01	49.51	-1632	18000	-2952	-10380	13080	-22844	4571	-7767	5827	14230	7191	-7747	1
	1.81	4.57	59.37	34.54	9.97	44.06	5928	14672	-2392	-4496	4156	-17780	4727	-4051	4060	3538	609	-5816	1
	2.93	2.73	60.78	31.24	11.98	36.49	4876	15232	-2376	-4744	-2136	-19748	3738	8249	1071	1199	5392	-2845	1
	3.67	3.72	62.51	27.1	15.11	34.45	2616	16556	-3016	-7588	5904	-11892	2970	9275	312	-6027	5868	2188	1
	4.3	5.38	65.28	19.75	17.05	34.27	-1080	16300	-2256	-7284	4240	-10856	3086	3472	1828	-14521	-501	4857	1
	5.03	4.3	68.78	11.99	18.49	33.2	1200	15392	-408	-7144	884	-10024	3465	-3070	2303	-20466	-4096	6665	1
	5.73	2.42	70.8	2.6	16.67	32.68	2472	15220	-12	-3036	1716	-9772	4127	819	1355	-25168	-7733	9095	1
	6.65	2.74	72.86	-4.8	14.4	33.33	204	15496	-1024	-1512	1156	-8212	5068	3620	1130	-28329	-4698	11326	1
	7.68	3.19	74.67	-14.52	12.42	34.58	-20	15312	-2008	112	1492	-9052	5597	1676	1721	-32137	2026	13479	1
	8.98	2.83	76.31	-23.71	13.06	37.25	824	15124	-2504	-1200	5400	-11044	6299	-1117	2250	-32768	2745	11883	1
	9.86	1.24	76.76	-30.43	13.99	38.98	3196	15044	-3520	-2116	6172	-15920	6354	214	1923	-32768	8891	11910	1
	10.9	0.23	76.99	-36.81	16.42	41.55	1616	15268	-4420	-3764	9880	-9304	6325	-146	1863	-32768	6375	11017	1
	11.71	-0.99	77.22	-43.52	17.06	50.02	1888	14936	-4060	1388	18168	3216	6239	-1517	2030	-32768	7302	11774	1
	12.58	-1.63	78.1	-47.43	15.42	55.67	120	15140	-2348	5592	22260	6724	6887	-997	2427	-27677	2946	9903	1
	13.64	-2	79.73	-47.59	10.91	56.97	404	15424	-1320	7204	8852	9544	8174	-1998	2867	-11718	-863	1979	1
	14.94	-3.37	80.56	-42.46	4.99	52.9	4368	15100	-552	8664	16116	12600	9366	-289	2424	572	-1142	-2759	1
	16.67	-3.34	81.14	-35.27	2.23	53.83	100	17996	-1816	8	15496	-500	10669	3125	2613	9133	-11105	-1667	1
	18.04	-3.01	81.91	-31.48	-2.45	53.65	-2124	19092	-1804	18408	17260	464	12345	-1676	3890	7038	-13468	-1137	1
	20.41	-2.47	83.09	-24.24	-8.46	51.93	-4424	21220	540	9520	16940	-6140	14713	-3750	4823	11214	-2159	-5437	1
	22.99	-2.07	83.91	-16.92	-4.74	51.65	-6280	23616	1620	-12396	13396	-4328	17041	-5138	5846	9486	1219	-3085	1
	26.79	-1.85	84.99	-11.51	0	50.05	-8360	25928	2116	-16580	18180	-7212	19287	-7213	7738	7313	-6172	-2706	1
	30.18	-3.06	86.41	-8.82	-2.02	50.56	-6156	24732	1156	612	14888	-6596	20688	-13316	9581	4380	-13523	-2208	1
	33.6	-8.17	88.35	-5.96	-6.95	51.34	2776	19244	-8112	3836	15124	-3776	22153	-19522	10199	2542	-5269	-3160	1
	36.65	-15.97	86.92	-4.33	-8.21	53.86	5812	18984	-17972	-924	15552	-1080	19395	-21307	9194	1802	-5502	-2985	1
	37.03	-21.62	83.3	-2.62	-9.54	56.06	7352	9840	-20148	500	15020	-3568	10947	-13770	7347	3321	-11265	-1090	1
	34.91	-23.45	76.12	-0.73	-13.06	57.96	5816	2112	-19396	3288	14344	-3212	6129	-1493	5731	3368	-6792	-1263	1
	32	-22.4	69.42	0.82	-13.35	59.64	856	2716	-15140	380	16552	-2864	875	-3284	3510	2832	-1049	-2342	1
	26.21	-23.4	63.53	1.96	-11.77	61.01	3012	5920	-13628	-776	16568	-2744	-8909	-9493	9	2621	-497	-3119	1
	19.19	-23.61	56.91	2.78	-10.01	62.05	4864	208	-13684	-1104	14468	-4100	-15732	2139	-1741	1851	-204	-1883	1
	11.41	-20.43	49.49	3.42	-9.01	63.32	2728	-360	-12288	232	15232	-2824	-20078	9433	-3310	1630	-1409	-1417	1
	1.58	-16.49	41.32	3.83	-8.27	65.55	1812	1052	-10344	-1084	15352	-808	-26740	4698	-6711	1387	-1424	-1424	1
	-7.75	-15.36	35.31	4.11	-7.6	67.14	4192	1824	-12280	-480	14652	-956	-32768	5252	-8151	1368	-1296	-1365	1
	-17.02	-13.08	29.43	4.64	-8.01	68.52	2428	424	-14316	2964	14964	204	-32768	8313	-7731	2109	-254	-1786	1
	-26.18	-9.64	22.81	5.23	-7.81	69.64	1872	2172	-15816	1028	15144	336	-32768	2446	-9581	2856	192	-2027	1
	-34.15	-8.61	18.43	6.17	-6.94	71.33	424	7864	-15376	-32	14780	228	-32768	3309	-12483	3597	-312	-2207	1
	-39.24	-7.01	17.68	7.14	-6.32	72.41	1400	13100	-8600	532	15496	836	-32768	8355	-12082	4461	595	-2351	1
	-45.5	-0.55	21.28	8.32	-5.34	73.52	-8280	20444	3540	-280	14824	272	-32768	9438	-8900	5461	790	-2762	1
	-47.81	3.13	23.69	9.59	-4.57	74.23	-6948	13564	10132	204	15128	-496	-16952	-3569	-2716	6210	530	-3222	1
	-44.67	2.88	26.47	10.76	-4.5	74.56	-6284	16148	14364	1300	15576	140	-3792	-5967	1127	7024	230	-3316	1
	-38.45	0.15	30.91	12.3	-4.31	75.18	4924	17012	7416	-576	17984	336	7241	-4238	4221	8142	-1719	-3110	1
	-30.51	-0.13	37.26	14.11	-4.69	75.49	368	20512	-3068	1640	18196	-1756	5343	13428	469	9310	-992	-3695	1
	-24.28	10.18	39.66	15.92	-5.27	74.26	-16304	18040	-1380	4668	18124	-3008	8076	13151	1583	10052	1388	-4769	1
	-20.65	9.25	42.84	17.25	-5.47	73.01	152	17696	-1628	5804	19468	-736	13649	-6737	5415	12079	3831	-6042	1
	-13.7	5.44	46.53	19.77	-6.08	70.32	5636	13428	-6272	11016	22528	3384	10278	3537	1944	13783	4953	-6923	1
	-9.14	1.63	47.03	22.66	-6.37	65.37	13388	15416	-8704	12700	22644	4972	7770	5111	1329	14947	9704	-10635	1
	-6.35	3.79	48.1	25.12	-5.08	61.49	1876	13852	-7740	8228	20532	5188	3928	17162	959	16360	13486	-12963	1
	-4.42	8.21	51.7	28.43	0.86	58.72	-4108	16072	-2280	-4816	16216	-7408	2562	4946	2904	18523	15756	-12637	1
	-3.05	7.18	56.39	31.4	7.98	53.36	2328	17180	-1172	-5560	15044	-14340	2608	-624	3489	16378	13462	-10959	1
	-1.41	7.23	60.37	32.12	12.11	47.41	376	15560	-2336	-10552	9416	-23956	3638	9070	1730	9905	11487	-10036	1
	-0.08	9.32	62.37	30.25	14.26	40.27	-2028	15956	-3524	-4084	776	-20160	4270	6639	1300	2640	8178	-8540	1
	1.7	9.18	65.28	26.51	17.52	33.47	1256	16600	-2240	-5428	3932	-13892	4881	-36	2108	-3501	7604	-3284	1
	3.3	6.54	67.81	21.46	19.55	31.87	2696	16340	-2732	-7544	6196	-12112	4749	-858	2498	-11181	-333	1501	1
	4.29	4.21	69.25	14.66	21.01	30.72	2016	15204	-4544	-7548	2468	-9808	3971	-2560	1972	-17752	-1487	3073	1
	4.95	1.79	69.62	5.96	20.21	29.43	4636	14844	-4996	-4908	1932	-9864	2930	-978	860	-22240	-7923	6255	1
	5.29	1.08	69.61	-2.01	17.52	29.99	1356	14588	-4740	-1900	2096	-8956	2144	3829	96	-26017	-8943	9599	1
	5.43	1.69	70.98	-11.11	14.27	31.97	348	15496	-1812	-284	2240	-6636	2236	1687	308	-28663	-203	12589	1
	5.63	1.79	72.63	-19.22	14.45	35.33	196	15684	1076	-2392	5164	-9940	2612	1836	134	-32287	2020	12008	1
	6.09	2.02	73.36	-24.6	14.85	37.07	-480	16048	3256	-1876	6784	-13484	4474	356	685	-32768	10899	11267	1
	7.29	1.54	74.47	-31.65	18.33	39.93	1548	15852	2652	-3256	10508	-10508	5985	-398	1187	-32768	9797	10381	1
	8.67	0.87	75.6	-37.2	19.44	45.46	620	15308	1816	-520	15740	-2564	7224	1378	1555	-32768	8687	11006	1
	10.26	1.27	77.12	-42.63	17.84	52.62	-1648	16508	704	6580	20980	5440	8352	-1153	2157	-26809	4604	8647	1
	12.23	0.51	78.87	-43.39	14.94	55.9	992	15652	-2680	1944	14520	7548	9495	-523	1953	-15462	554	4829	1
	14.39	-0.03	78.85	-40.32	10.06	55.82	1888	13556	-4068	4872	8044	8184	10363	2639	1680	-4144	-8211	1165	1
	16.11	0.25	79.08	-34.84	4.1	56.26	640	14312	-2916	5164	16056	4704	11372	2251	2191	4784	-9266	-653	1
	18.18	0.64	80.11	-28.33	-3.04	55.8	-1288	18640	-2452	12392	16332	-3268	12504	-1060	3208	7286	-10802	-2424	1
	20.67	0.12	82.11	-22.13	-9.17	54.57	-1780	21512	-88	5492	20808	3336	14072	-1702	3645	7297	-1334	-2937	1
	22.82	0.89	82.83	-16.44	-8.52	55.72	-6240	22944	1900	-4128	14504	-5644	16478	-2019	4776	8740	-5371	-3315	1
	26.63	1.58	83.18	-12.04	-6.75	54.57	-10160	25648	4420	-3488	13056	-7252	19659	-6087	6334	5443	-3508	-2479	1
	30.37	0.97	83.7	-8.48	-4.08	54.08	-9720	27188	3348	-5108	16940	-7328	21969	-12007	8024	3702	-1587	-3379	1
	34.18	-4.37	85.52	-6.35	-4.44	54.95	3080	22004	-8436	456	15672	-3752	22034	-20187	7854	1980	-4753	-3186	1
	37.02	-12.13	83.54	-4.74	-6.03	57.21	8232	17708	-19732	0	16796	1668	20310	-22203	7753	1626	-5190	-2927	1
	37.84	-18.78	80.06	-2.96	-6.8	59.11	8512	13428	-21196	-3244	15540	512	13252	-16143	6412	2521	-9508	-1971	1
	35.58	-21.22	73	-1.24	-9.47	61.73	7356	560	-19764	1656	14924	-2716	4797	1219	3605	2621	-8636	-1049	1
	32.7	-19.01	65.02	0.03	-11.16	62.62	1804	-1948	-19964	2536	15736	-3316	2508	286	2253	2609	-3166	-2079	1
	27.61	-19.46	58.37	1.19	-10.31	63.22	1984	5796	-12372	-1028	16388	-4828	-6426	-10197	-1117	2491	26	-2970	1
	19.86	-21.56	52.04	2.17	-8.68	63.12	4488	1084	-12628	440	14784	-5272	-14967	-2659	-2847	1641	1587	-2823	1
	12.47	-19.81	44.55	2.69	-6.62	63.55	3876	-1796	-11560	-1144	14888	-3996	-18741	9139	-3599	817	1939	-1669	1
	4.84	-16.6	38.24	2.92	-5.18	64.88	1844	2648	-9024	-460	14892	-1448	-24356	5911	-6675	589	1094	-1573	1
	-5.55	-15.6	33.02	3.17	-4.48	66.96	4460	2688	-11648	524	15804	252	-30152	5847	-8285	837	1141	-1644	1
	-14.86	-11.92	27	3.62	-3.67	68.94	2116	572	-12796	236	15132	896	-32768	14025	-9780	1519	1438	-1882	1
	-23.31	-8.33	21.64	4.16	-3.03	70.33	2760	4076	-13556	896	15192	640	-32768	8369	-12090	2120	1929	-2069	1
	-31.64	-6.81	16.51	4.83	-2.63	71.2	3076	7908	-17064	1248	15544	1108	-32768	6122	-15086	2954	2597	-2464	1
	-38.16	-3.86	14.23	5.89	-1.41	71.91	2332	11040	-9092	-516	15272	1724	-32768	11589	-15999	3834	3104	-2603	1
	-44.54	3.46	15.87	6.96	-0.65	72.24	-6996	21244	-188	1468	15608	2164	-32768	21668	-15453	4808	3143	-2608	1
	-48.05	13.07	16.75	8.21	0.15	72.33	-16204	16980	6548	-620	15236	2172	-24574	15628	-8312	5574	3018	-2533	1
	-47.43	16.49	18.49	9.61	0.99	72.97	-8080	13620	13304	-548	14248	724	-11393	-3569	-420	6645	-450	-2227	1
	-42.58	13.87	22.73	11.34	0.49	73.96	-968	13136	10516	-1236	14900	260	813	-6184	2824	7542	-1596	-2235	1
	-35.7	10.07	29.55	12.52	0.61	73.72	4944	16348	1504	-2016	16448	-3244	7801	1838	4236	7812	-3242	-2011	1
	-29.61	12.72	35.33	14.11	-1.13	72.65	-7116	20584	-2124	3864	15900	-3632	3841	16731	-140	8147	282	-3979	1
	-24.29	21.13	37.8	15.37	-1.52	71.75	-14988	15860	1840	2168	17112	-2524	5825	12110	2371	8709	2573	-4574	1
	-18.26	21.93	42.44	17.06	-1.68	70.95	-3844	17492	-1700	4064	18396	-1636	10658	-630	4351	10492	2571	-5267	1
	-13	17.65	47.17	19.24	-2.93	68.57	8588	16260	-3292	9436	20056	1344	8884	-1561	2793	12099	4521	-7173	1
	-8.56	11.72	47.9	21.49	-3.69	65.44	16348	16120	-8424	9928	21400	2292	5704	12798	2727	13666	6738	-8901	1
	-6.35	14.73	48.95	24.03	-3.84	61.79	112	14552	-10252	9096	23164	5156	3016	23779	1571	15594	8647	-10480	1
	-4.9	18.93	51.41	26.54	-1.84	59.52	-4848	15348	-3508	1752	18184	-6652	1553	2439	3421	15584	11003	-11644	1
	-3.66	16.3	56.08	28.54	2.38	54.42	1864	16124	-2924	-2732	11888	-16336	1680	1703	2870	15595	14106	-13524	1
	-2.03	18.05	59.56	29.82	9.67	45.22	-1512	15320	-3592	-5188	8812	-23720	3660	14836	911	10366	18715	-15298	1
	-2.03	18.05	59.56	29.84	10.78	43.72	-1512	15320	-3592	-5732	7564	-24648	3660	14836	911	9100	17872	-15470	1
	-0.51	17.7	62.57	26.49	15.63	34.15	2044	17408	-2244	-2108	-228	-15576	3475	4187	1827	-3280	18340	-10507	1
	0.82	15.22	65.21	21.56	21.32	28.38	2040	16380	-4300	-6552	2436	-12576	2827	1123	2461	-10076	13977	-7596	1
	1.54	12.73	66.33	13.88	24.87	22.96	1284	14768	-5796	-6160	700	-10492	2117	-397	1638	-17938	2936	-5392	1
	2.01	11.29	67.07	5.76	24.86	20.44	860	15184	-5052	-4276	2036	-9748	1369	3435	302	-24684	-570	-2600	1
	2.29	11.33	68.43	-4.34	22.5	18.05	-388	15676	-2672	-368	1460	-11520	1366	3393	226	-29339	-2858	-900	1
	2.6	10.54	70.81	-12.76	18.54	16.46	1020	15816	424	2588	1416	-8376	1518	3674	565	-31571	6732	-2603	1
	3	10.71	71.96	-20.49	19.96	16.43	-2100	16556	4260	3160	9248	-11868	2582	2184	677	-31758	23093	-5270	1
	3.94	10.41	72.33	-28.47	27.9	15.48	-668	16548	4996	-5128	7376	-12588	4556	1744	799	-31381	27509	-9447	1
	5.63	9.51	72.98	-34.3	34.55	15.86	1176	15896	3508	-2972	11908	-5548	6497	2739	887	-28927	26889	-11655	1
	7.43	9.16	74.34	-38.21	41.3	19.38	-572	15656	1644	140	13860	-2188	8067	2548	1415	-21837	32767	-12753	1
	9.6	8.38	76.26	-38.28	47.28	21.68	392	14152	-548	-3920	16812	452	10169	-143	2269	-10896	32767	-14553	1
	12.27	6.26	77.06	-35.21	52.03	24.53	3940	16204	-4440	524	13596	-244	10726	1863	1403	-2526	28882	-12464	1
	14.2	6.06	75.92	-29.86	54.26	28.18	72	12400	-6964	-5208	14560	2056	10199	2695	1481	2492	15569	-4658	1
	15.78	4.15	74.36	-25.85	51.65	32.55	3880	13756	-8040	-4732	15660	-1220	9754	-1108	1384	3225	-6046	5361	1
	17.46	3.19	74.16	-21.43	39.78	41.87	-492	16724	-2896	-88	24536	464	10347	1175	1243	794	-14079	4840	1
	18.86	3.2	75.49	-17.5	30.41	47.65	-3084	22704	1020	4460	13840	-3616	11651	-1382	844	3320	-5758	344	1
	21.32	4.01	76.01	-14.26	26.64	48.58	-6220	23404	2372	-1028	11460	-8228	15350	-1831	1131	1706	4856	-507	1
	24.12	3.8	76.31	-12.28	26.55	49.65	-4636	23760	2084	-4356	14764	-6004	18307	-5400	969	-1041	1877	704	1
	27.84	1.01	77.4	-11.01	23.94	52.79	2804	22608	-932	-2344	16380	-3948	19609	-6852	-756	-1828	-4745	2911	1
	30.98	-4.68	74.67	-9.81	18.35	57.23	11836	16620	-10000	1456	13972	-804	18619	-7956	-3304	-1811	-5816	1952	1
	32.53	-8.79	69.14	-8.75	14.59	60.02	13704	11272	-16024	2020	15168	804	16270	-1387	-7358	-1092	370	111	1
	33.41	-8.44	59.38	-7.55	13.1	62.94	10556	6704	-17380	252	14976	-536	12207	16838	-11819	-264	2105	-767	1
	32.97	-2.43	47.76	-6.1	11.97	65.4	5944	1568	-17140	684	15076	-1484	9884	23318	-15635	379	3500	-1393	1
	31.53	1.3	37.74	-4.67	12.2	67.03	4828	1908	-14444	-1292	15800	-2560	5926	13686	-19034	652	5733	-1933	1
	28.57	1.53	28.37	-3.77	13.44	66.94	5380	3732	-11888	-2424	15084	-5384	-953	6840	-22699	281	6628	-1798	1
	24.11	0.28	19.46	-3	15.6	66.33	8008	2532	-12912	-3884	14748	-5672	-6366	9315	-24635	-906	7014	-951	1
	17.81	1.5	8.35	-2.7	17.36	66.63	7720	1968	-13580	-2348	15168	-3704	-10432	18700	-26884	-1680	6418	-291	1
	11.81	5.61	-0.05	-2.62	18.11	67.48	5412	3388	-13216	-1956	15132	-3012	-14535	23107	-29623	-1895	6848	-135	1
	5.45	10.77	-8.25	-2.55	18.87	69.09	4184	2696	-14020	-748	14736	-1856	-17200	27521	-32148	-1932	7691	-204	1
	-1.26	18.47	-17.62	-2.44	19.54	70.82	1408	2128	-15348	-1116	14796	-1636	-17101	30856	-32768	-1748	8016	-283	1
	-7.08	26.88	-24.19	-2.33	20.24	72.05	-508	7560	-15112	-1020	14812	-1308	-17832	29988	-32768	-1645	7960	-127	1
	-11.34	33.16	-27.63	-2.16	20.69	73.43	-912	9648	-14380	-216	14936	-924	-18418	32767	-32034	-1323	7929	-81	1
	-16.03	41.52	-29.07	-1.85	20.61	74.78	-3628	12424	-11220	1248	15224	-272	-17427	32529	-28226	-721	9085	-518	1
	-19.21	47.75	-27.6	-1.28	20.88	75.99	-6460	14784	-9088	588	15364	208	-15370	28868	-22508	66	10538	-1060	1
	-20.5	52.96	-23.47	-0.59	21.91	76.98	-8656	15052	-7396	-712	15764	-460	-8148	19060	-12361	774	10606	-1157	1
	-19.52	53.19	-16.12	0.11	23.29	77.1	-3532	13732	-8776	-1940	14900	-2452	-3765	7888	-2825	833	10367	-878	1
	-17.58	47.99	-6.42	0.72	24.86	76.64	1476	11664	-7752	-2752	15120	-3472	-1169	5570	1173	383	9682	-25	1
	-15.6	42.63	1.38	1.06	25.83	76.47	2856	12532	-8192	-2392	15316	-3236	-184	3061	2391	-141	7545	1068	1
	-13.93	36.15	7.66	1.22	25.44	76.93	6024	11824	-9328	-32	14708	-3900	-1282	1279	1475	-225	6807	1574	1
	-13.31	32.57	10.63	1.36	24.83	77.47	6144	11512	-10864	796	15020	-2268	-3084	6771	553	-36	7932	1334	1
	-13.07	29.9	15.29	1.58	24.28	78.26	3088	14308	-8916	324	15244	-2376	-5032	8503	49	17	8415	1195	1
	-13.37	27.86	20.94	1.72	23.98	78.61	3276	17704	-5140	-224	15356	-3720	-6611	10640	-2538	-248	8646	1309	1
	-13.65	30.42	25.2	1.64	23.98	78.19	-4764	16728	-8112	-772	15276	-5928	-5407	22018	-5166	-1190	9111	1838	1
	-13.26	37.62	27.02	1.25	23.87	77.45	-9396	13384	-7812	708	13768	-6028	-3893	18396	-2856	-2186	9162	2075	1
	-12.61	37.83	30.86	0.62	23.31	76.77	-796	14684	-4896	2696	14360	-5124	-3228	812	-1196	-2567	10535	1793	1
	-12.37	32.45	33.43	0.08	23.23	76.47	6608	14120	-6144	1908	14944	-4620	-4649	4694	-893	-2749	12429	1322	1
	-12.44	30.38	37.54	-0.65	23.7	76.06	-1128	15052	-4380	2536	14620	-4432	-5084	8895	-1895	-3449	13338	384	1
	-12.29	29.21	42.04	-1.37	24.11	74.81	160	16080	-3488	5392	14020	-2916	-4141	6280	-1823	-3691	18802	-2095	1
	-12.03	27.56	44.86	-1.87	26.24	72.44	2908	14968	-2740	5412	14120	-2780	-3863	9345	-1867	-2905	26635	-5261	1
	-11.59	27.01	48.69	-2	30.2	69.9	104	15652	-2756	4492	14588	-3620	-3102	9035	-1981	-1974	30071	-6795	1
	-10.89	25.85	51.59	-1.75	34.82	67.21	368	15040	-4836	2720	13116	-4368	-2465	7154	-1671	-572	28676	-7185	1
	-10.25	24.99	53.66	-1.02	37.8	64.52	-612	14952	-4336	3832	13052	-4232	-2144	5635	-1204	769	26555	-7626	1
	-9.57	23.04	56.11	0.03	40.16	62.62	1248	15896	-2752	2576	12540	-3184	-1880	1992	-937	2655	28043	-8475	1
	-8.87	19.34	58.17	1.78	43.68	61.41	3896	15480	-2788	1156	13976	-2932	-2051	4337	-1427	4595	27473	-8203	1
	-8.29	18.3	60.32	3.61	46.38	60.61	-1060	15460	-2144	788	13820	-3588	-1726	5015	-1436	5664	24823	-7660	1
	-7.9	17.34	61.48	4.51	47.04	60.24	1648	15672	-1300	1036	13624	-3760	-763	2394	-1486	5729	21693	-7212	1
	-7.03	15.86	63.35	6.37	47.77	59.58	1432	15520	-1320	456	13560	-3380	-204	4567	-1574	5344	19494	-6617	1
	-5.92	14.55	65.61	7.47	47.58	59.56	996	15400	-1472	520	14316	-3240	516	2450	-1242	4637	18444	-6043	1
	-4.86	12.71	66.74	8.33	47.16	59.89	2664	15720	-2928	1368	14756	-3256	1072	2896	-1426	3664	17749	-5242	1
	-3.84	11.42	67.01	8.74	46.43	60.07	2016	14824	-4060	2032	14796	-1832	1122	3363	-1807	2924	19339	-5914	1
	-2.84	9.93	67.14	8.85	47.05	61	1808	15140	-4236	56	15948	-1232	1078	2226	-1847	1956	20773	-6355	1
	-1.94	8.29	67.45	8.54	47.71	61.88	2092	15428	-3644	364	16584	-916	1270	1364	-2000	641	20562	-6661	1
	-1.25	6.87	67.59	7.85	48.32	62.77	2404	15308	-3528	232	16132	-200	1249	2523	-2484	-682	21049	-7148	1
	-0.57	6.32	67.72	6.82	48.77	63.22	760	15160	-3600	1832	15588	996	1551	1993	-2753	-1206	20566	-8080	1
	0.19	5.21	68.01	6.05	48.34	62.87	2012	15024	-2724	856	16788	1608	1590	2181	-2773	-903	18904	-7402	1
	0.93	4.66	68.57	5.13	48.43	62.71	1448	15400	-2180	-5364	17992	5248	2151	2681	-2990	-2325	12642	-4259	1
	1.66	4.55	69.29	4.26	46.63	62.14	904	15192	-620	-5832	16468	1788	2996	2856	-3057	-1969	-2641	-484	1
	2.87	4.64	70.68	3.52	39.68	64.93	-60	16108	-464	532	15532	-36	4182	2645	-2727	-2243	-6937	701	1
	4.52	4.67	71.93	2.51	32.43	67.62	-944	15504	-1196	-784	16304	-1400	5960	-479	-2018	-3029	-7632	1	1
	5.93	3.69	72.82	1.65	25	68.65	68	16080	-1240	5120	14820	-1116	7164	-2765	-1807	-2845	-6998	-623	1
	7.93	1.95	73.01	1.02	16.89	68.15	1056	16616	-4356	5804	14948	-1292	7695	-1709	-2320	-1981	-4012	-1342	1
	9.88	0.83	72.91	0.86	11.9	67.82	3224	17632	-2896	4624	14788	-1216	8949	-508	-3436	-921	-1407	-1907	1
	11.94	0.35	71.58	0.95	9.11	68.11	1044	17008	-6388	1536	15616	-2464	9191	1796	-4032	-544	1785	-2905	1
	13.1	0.74	70	0.92	9.09	68.9	76	15372	-9076	-2488	15776	-1008	8362	1418	-2602	-1138	1958	-2873	1
	14.22	0.52	66.9	0.77	9.11	69.45	1164	13244	-11984	-1928	15856	-1004	6818	-333	-1396	-1398	-237	-2156	1
	14.42	-0.79	63.65	0.62	7.57	70.8	4080	13212	-10928	1008	15504	-1632	4638	309	-2996	-1267	-649	-1444	1
	13.76	-2.42	60.24	0.5	6.45	71.6	10280	11712	-10680	-68	15432	-1920	1043	7174	-5946	-1445	777	-1359	1
	11.2	1.1	54.4	0.38	6.07	72.38	8728	10600	-12348	240	15336	-2288	-4585	30706	-8495	-1196	856	-1184	1
	7.32	11.58	49.41	0.39	5.11	72.75	-2324	11012	-10396	1628	15320	-2600	-8624	32767	-9099	-983	2688	-1367	1
	4.58	17.57	47.3	0.39	5.26	73.09	-3796	9856	-8696	64	14948	-2156	-10025	19266	-7661	-1075	3150	-1132	1
	1.99	19.1	46.45	0.4	5.23	73.86	-1760	13004	-7848	656	15340	-1484	-10987	8792	-6462	-1007	2784	-804	1
	-2.15	18.66	46.34	0.4	5.15	74.89	1032	13632	-6948	860	15384	-912	-12273	6759	-6350	-1036	2838	-794	1
	-6.17	19.29	46.47	0.4	5.11	76.19	-880	14052	-6840	376	15352	-100	-12683	10186	-5588	-1000	2646	-944	1
	-9.12	21.04	48.46	0.44	4.93	77.35	-2040	15536	-2716	320	15684	408	-10658	8913	-3107	-859	2137	-927	1
	-9.16	22.3	49.99	0.47	4.87	78.23	-2984	10540	-9632	-284	15716	-240	904	9591	-1956	-963	1219	-781	1
	-7.3	25.38	48.44	0.45	4.45	79.01	-9132	12104	-11136	276	14692	-1076	551	2316	9	-1100	404	-632	1
	-6.42	22.05	47.37	0.43	3.87	79.72	-188	8748	-10452	112	16020	-900	-689	-8526	1055	-1016	732	-477	1
	-5.82	16.61	48.28	0.48	3.63	80.19	3928	13840	-9332	-232	15268	-1364	-908	-3463	327	-702	307	-138	1
	-5.52	13.99	49.23	0.69	3.01	80.79	2672	15188	-7524	692	15204	-1216	-1943	4713	-807	-275	471	113	1
	-5.48	12.56	51.96	0.98	2.47	81.45	1712	17820	-3576	648	15672	-576	-2261	2822	-1164	-46	1172	241	1
	-5.31	11.53	55.42	1.27	2.27	82.32	868	16900	-2396	232	15340	-296	-1643	3511	-878	208	768	385	1
	-5.09	11.08	57.68	1.55	1.85	83.03	-80	14616	-2760	600	15156	-744	-1194	1996	-684	140	128	586	1
	-4.62	10.28	60.1	1.79	1.1	83.57	-36	14888	-4012	748	14984	-1176	-767	2145	-617	177	-390	501	1
	-4.1	10.01	61.83	2	0.28	83.45	-1120	14436	-4356	1328	14728	-2080	-389	1441	-67	235	-259	418	1
	-3.52	9.06	63.53	2.24	-0.46	83.08	-316	15016	-4104	1044	15112	-2280	-101	-1132	639	182	288	266	1
	-3.11	7.19	65.28	2.4	-0.67	83.16	1976	16176	-2272	436	15152	-1396	3	-2433	672	181	0	328	1
	-2.5	4.74	67.16	2.55	-0.87	83.38	2544	15648	-2100	60	15240	-1840	439	1278	222	74	-446	547	1
	-1.81	4.33	68.41	2.61	-1.07	83.26	416	14632	-4104	136	14944	-2816	892	1943	93	-161	-1008	631	1
	-1.34	3.79	68.78	2.61	-1.81	82.69	1212	15056	-5104	1760	14556	-3216	734	456	183	-246	-518	563	1
	-0.89	2.87	68.58	2.61	-2.53	82.12	1124	14568	-6988	1684	15092	-3016	165	1071	158	-232	238	440	1
	-0.73	2.31	68.16	2.61	-2.76	81.63	892	14132	-6596	1160	15008	-2992	-302	-214	295	-148	672	296	1
	-0.72	1.04	68.32	2.66	-2.64	81.35	2140	15176	-5088	1136	15016	-2336	-713	28	100	-58	1676	125	1
	-0.79	0.61	68.89	2.72	-2.32	81.46	1232	15196	-4200	840	14932	-1640	-797	1336	-128	121	1935	18	1
	-0.82	0.42	69.68	2.87	-2.04	81.75	972	14904	-3896	1556	15008	-840	-651	892	-10	314	1464	-19	1
	-0.79	-0.01	70.47	3.11	-2.62	81.56	1892	15044	-3256	2704	15368	440	-466	1320	-184	867	1197	-140	1
	-0.7	-0.04	71.14	3.64	-3.46	81.06	1192	14676	-3876	2892	15516	792	-257	2263	-223	1937	869	-496	1
	-0.63	0.08	71.45	4.27	-3.84	80.81	1376	15720	-4440	2116	15460	424	-390	2290	-278	2914	819	-1039	1
	-0.57	0.43	71.71	5.39	-4.12	80.41	1052	15000	-3992	2812	16176	-1260	-359	3277	-231	3677	1181	-1652	1
	-0.49	0.7	71.85	6.33	-4.5	79.48	1708	14952	-4928	3884	17164	-1276	-321	2305	-140	4369	1978	-2223	1
	-0.5	0.1	71.52	7.65	-4.84	78.09	4100	15388	-4560	3888	16556	-988	-715	1260	-991	5539	2921	-3070	1
	-0.73	-0.5	70.59	9.23	-4.75	76.81	3560	14700	-4044	3336	17388	-1492	-1424	6926	-1467	6507	3242	-3515	1
	-0.94	2.06	70.78	10.8	-4.26	75.77	-1544	15224	-2964	1876	17092	-2728	-965	6042	-1164	6687	3070	-3362	1
	-0.95	2.82	71.46	11.96	-3.01	74.99	2544	15496	-2988	-1408	14652	-3680	-626	4170	-816	6373	1980	-2924	1
	-0.92	3.34	71.56	12.43	-1.98	74.1	1112	15356	-3836	-3844	13528	-5652	-435	5798	-741	5932	591	-2231	1
	-0.74	3.8	72.09	13.16	0	71.26	876	15600	-3528	-3464	13040	-8236	23	1914	-304	5009	-350	-1974	1
	-0.52	2.91	72.26	12.96	0.99	68.59	2608	15140	-3844	-1368	12848	-8864	174	1703	-243	1584	1058	-961	1
	-0.27	2.32	72.54	11.71	1.8	67.41	1704	15276	-3324	-496	11600	-7432	401	1964	-199	-2579	3373	550	1
	0.06	1.76	73.02	8.76	3.34	67.05	1804	15368	-3388	-788	13240	-6148	702	995	-60	-7078	4521	2226	1
	0.44	0.89	73.24	4.56	4.44	68.69	1956	15172	-4144	-664	14096	-4328	805	648	-41	-10968	3131	3922	1
	0.65	0.31	73.2	2.24	4.38	69.95	2300	15300	-4444	-184	13812	-3536	728	-57	-140	-13168	616	5342	1
	0.81	-0.58	72.82	-1.38	3.52	72.41	3000	14740	-4544	736	14540	-2456	409	1704	-373	-14872	-1292	6926	1
	0.98	-0.78	72.85	-6.25	1.68	76.2	1208	15308	-3576	1344	15072	-2092	592	1344	-233	-15857	-2786	8070	1
	1.23	-1.11	73.36	-10.66	-0.82	79.57	1836	15300	-3104	2660	14852	-1524	983	402	-53	-16124	-3450	8351	1
	1.56	-1.74	73.64	-14.49	-3.27	82.12	2172	15156	-3332	3420	15088	-628	1238	1290	-82	-15923	-1860	7714	1
	1.95	-1.8	74.27	-16.8	-4.44	83.51	1196	15260	-2468	3284	15308	248	1826	705	160	-15284	-308	6949	1
	2.51	-2.08	75.07	-19.26	-5.34	85.01	1408	15696	-2396	2856	15136	1312	2405	351	350	-13804	749	6085	1
	3.27	-2.81	75.46	-20.72	-5.87	85.76	2032	14856	-3852	3388	14400	1408	3010	-934	565	-12256	1056	4918	1
	3.94	-3.56	75.4	-21.5	-6.53	85.58	1248	14492	-3692	4092	13748	1608	2986	-1279	482	-10749	2089	3305	1
	4.62	-4.22	75.81	-21.57	-6.97	84.71	1408	15396	-3124	3604	13716	1472	3544	-1919	604	-9023	2778	1728	1
	5.48	-5.19	75.79	-21.05	-7.3	83.53	2548	14784	-4640	3720	13032	1508	4030	-585	675	-6944	2186	470	1
	6.35	-5.71	75.48	-19.99	-7.6	82.38	860	14512	-4300	2876	12960	1908	4377	-2469	1039	-4828	1638	-167	1
	7.16	-6.57	76.06	-18.29	-8.03	81.5	2004	15064	-2460	2416	12432	2152	5196	-3430	1051	-1881	-853	-207	1
	8.31	-8.04	76.15	-15.4	-9.09	80.92	2988	14748	-3748	1468	12104	1052	5958	-1242	1004	1423	-3282	-426	1
	9.63	-8.6	76.23	-12.43	-11.69	79.67	1744	15156	-3904	7148	14388	16	6911	-2926	1197	3767	-5774	-873	1
	11.01	-8.92	76.95	-9.8	-15.31	76.21	952	17984	-2692	15744	20152	5628	7965	-3112	1271	1999	-1237	-2820	1
	12.33	-8.92	77.75	-6.65	-15.87	73.34	532	18752	-3292	3560	19276	2496	9194	-1665	1251	5685	595	-4602	1
	14.53	-8.06	78.48	-2.99	-14.09	72.56	-664	18780	-3648	-3652	15608	-2484	10843	-1220	1556	7031	-2512	-5068	1
	16.52	-6.74	79.38	-0.68	-12.25	71.18	-2092	19984	-1772	-1220	13600	-4760	12384	-876	2099	4729	-2273	-3016	1
	18.95	-5.64	80.66	0.91	-9.94	70.38	-2640	20344	-180	-3108	16080	-4272	14057	-1828	3051	3540	29	-2644	1
	21.4	-4.43	81.85	2.23	-9	69.88	-4588	21164	132	1632	16932	-5160	14890	-1502	4574	2493	-1932	-2799	1
	24.16	-2.98	82.82	3.16	-10.51	68.12	-6832	19808	-1696	5528	13780	-3088	15975	-7487	7105	2439	198	-3970	1
	26.8	-6.99	84.25	3.86	-9.59	67.84	2160	16900	-7364	580	15644	-2696	17672	-17789	8515	2531	2395	-3842	1
	29.38	-14.52	82.63	4.51	-7.51	68.57	5104	15816	-16004	-2036	14704	-976	15961	-18943	7757	2128	-507	-2488	1
	30.3	-20	79.41	4.96	-6.96	70.1	6056	11028	-18284	64	16024	-668	11332	-15027	6201	1636	-2511	-1616	1
	29.02	-22.28	73.38	5.3	-7.27	71.39	4644	3072	-17348	1624	15916	-484	6318	-5036	5784	1678	-678	-2361	1
	27.29	-21.62	67.23	5.56	-6.66	71.97	1604	3380	-16824	252	15872	-1124	3058	-4247	3905	1865	1663	-3232	1
	23.78	-22.42	63.01	5.86	-4.69	72.4	3820	7364	-12776	-1608	15848	-1540	-4460	-7489	-427	1364	2223	-2978	1
	17.57	-22.02	57.04	5.81	-2.94	72.38	6152	5544	-13180	-2616	15588	-2016	-11852	8195	-3767	407	206	-1891	1
	10.88	-16.88	51.54	5.46	-2.16	72.69	2292	3788	-12540	-2340	15464	-1644	-16899	13776	-4012	-518	-2675	-791	1
	3.91	-12.13	46.5	4.86	-2.77	74.1	768	4228	-11340	-408	15084	76	-21306	9681	-4620	-856	-4752	-261	1
	-5.26	-8.82	42.42	4.57	-4.86	75.15	644	6348	-10516	3248	14956	420	-27241	2017	-6075	542	-3567	-307	1
	-15.01	-7.9	38.78	4.87	-6.93	74.61	2340	6552	-12748	4576	15124	-300	-31607	5770	-5368	1894	-786	-1146	1
	-22.4	-5.46	36.49	5.42	-6.99	75.1	-1004	8220	-11536	308	14884	-168	-32768	3660	-6217	2572	28	-1444	1
	-30.85	-5.79	34.11	6.05	-6.57	76.32	876	8972	-13024	268	15536	-44	-32768	-6649	-6920	2902	-1359	-1111	1
	-38.65	-7.36	31.97	6.65	-6.13	77.37	1560	9352	-10896	-1012	15236	-512	-32768	-1641	-6499	2649	-2050	-1127	1
	-43.31	-6.64	32.99	7.04	-5.74	77.9	-272	15848	-5916	-652	15072	180	-32768	2378	-5928	2564	-2850	-931	1
	-49.41	-4.95	37.01	7.5	-6.03	78.73	700	20756	3860	312	15336	-160	-31957	1760	-7111	3145	-3414	-934	1
	-52.11	-2.34	38.61	8.42	-7.45	78.44	-3712	15464	7316	4080	15052	-948	-23101	7194	-6487	4721	-1311	-1407	1
	-50.28	3.68	37.51	9.39	-7.55	78.55	-10604	13076	16256	308	15276	340	-9282	4003	-1578	5319	-980	-1697	1
	-47.14	3.8	38.85	10.34	-7.66	78.86	-2184	16416	8120	572	14780	128	1958	-1212	1219	7076	-2120	-1627	1
	-39.7	3.02	43.81	11.58	-6.71	78.79	3152	12768	-1232	-3044	16120	-1288	7992	5430	1762	7594	-1401	-1550	1
	-30.56	5.29	47.49	13.26	-5.62	78.11	-1208	13468	-6936	784	15868	-3276	11593	10762	2590	8111	-507	-1777	1
	-25.02	8.32	49.67	14.74	-6.31	76.75	-7040	18952	-3980	5560	18056	-1956	8834	3711	1734	8841	2235	-2959	1
	-18.07	9.28	54.06	16.28	-6.61	75.59	-740	20620	-4816	4076	18600	-1496	10471	-1758	3107	10424	1585	-3485	1
	-12.79	8.49	56.85	18.72	-7.35	74.21	1660	16172	-9048	5924	19968	196	10352	3281	4200	12693	850	-4401	1
	-8.12	6.49	57.16	21.68	-8.62	71.02	4608	12816	-11708	10740	21612	4508	6380	2179	1966	14304	3446	-7370	1
	-5.36	4.56	56.71	23.75	-8.73	68.18	6764	16888	-12804	10048	22820	3492	5164	6124	2259	15273	6506	-9004	1
	-3.44	5.47	57.57	26.35	-7.29	64.97	-72	15372	-7788	3896	21684	3984	3582	4524	1508	16446	9273	-9872	1
	-1.93	5.46	60.19	29.44	-1.79	63.11	-1676	15820	-2212	-5472	15840	-6180	2364	-1969	2789	18383	9283	-8596	1
	-1.3	4.45	62.28	30.59	0.03	60.52	1172	16936	-524	-5316	12556	-17360	3193	-4535	4021	16022	6289	-7216	1
	0.11	1.32	65.59	31.01	4.62	53.39	4184	15468	-1684	-6680	8496	-19944	3010	-376	2678	7671	2421	-6146	1
	1.17	0.49	67.71	29.47	7.82	46.86	1580	16148	-2664	-6596	1532	-15664	2738	2571	1725	3598	6059	-4300	1
	2.02	0.23	69.81	26.06	10.86	42.4	1156	16828	-2560	-6664	6204	-10980	2840	-784	2138	-2724	447	2433	1
	2.72	-1.5	71.57	20.8	11.75	42.49	2584	16080	-2920	-6500	6684	-10336	2535	-3904	2359	-11967	-1915	5447	1
	3.24	-3.85	72.66	13.9	13.38	41.75	2384	14844	-3136	-7376	3204	-10596	2016	-2609	1590	-17360	-3819	7626	1
	3.62	-4.64	74.05	5.34	12.45	41.8	1264	15552	-1240	-4104	4568	-10424	2182	-1426	1357	-22041	-8236	10089	1
	4.12	-5.3	75.48	-1.13	10.69	43.63	2368	15640	760	-1416	5292	-6836	2859	-753	1129	-25145	-7121	12232	1
	4.9	-5.53	76.62	-9.75	8.99	47.21	1872	16208	1400	-1448	6376	-8444	3540	835	827	-27063	-1744	13725	1
	5.61	-5.67	76.98	-18.2	8.1	50.96	3368	15628	1748	-1136	7996	-9668	3841	2713	617	-29855	1070	13680	1
	6.34	-4.69	77.62	-26.36	8.31	54.31	1300	16028	724	-448	9440	-9084	4489	4342	286	-31839	4123	12032	1
	7.29	-3.56	78.53	-32.42	9.32	57.07	1936	15496	-696	-324	10348	-7484	5408	3792	152	-32768	7248	11095	1
	8.44	-1.89	79.02	-39.28	10.94	61.78	-2240	15396	-1508	-64	14324	-4512	6468	4562	574	-32768	7659	11432	1
	10	-0.43	79.51	-44.52	11.55	67.55	-280	15700	-964	964	16844	-572	7818	-3177	1612	-31361	5419	10434	1
	11.45	-1.58	79.34	-47.9	9.52	71.02	2420	15980	-4412	5700	17948	4580	8033	85	1303	-26069	1312	7789	1
	12.9	-1.7	79.32	-48.33	5.15	70.95	-668	13364	-3028	9272	11564	8344	8662	-1085	2087	-15679	1709	2798	1
	14.57	-3.54	80.23	-45.4	1.91	66.41	4416	14660	-928	9440	12904	15256	9741	-4545	1828	-5129	4055	-1632	1
	16.16	-5.39	79.22	-38.63	1.82	63.56	5024	16468	-3612	-3040	13392	5268	10194	4028	1290	4375	-1457	-4209	1
	17.78	-3.5	79.28	-31.6	-0.47	63.93	-2976	15996	-4284	3292	10480	-2068	11146	974	2814	8991	-9473	-3854	1
	19.63	-3.27	80.25	-24.77	-7.06	60.23	-772	17420	-2984	16780	15092	-7060	12834	-2701	3615	10030	-6770	-4700	1
	22.18	-3.02	82.05	-18.07	-12.2	57.82	-2240	20992	-484	6256	20292	2808	15142	-1444	3696	8448	249	-3840	1
	24.37	-1.86	82.68	-12.58	-8.46	56.35	-7028	23344	1476	-8896	12916	-7124	17115	-2512	5165	9328	-9331	-2071	1
	28.06	-1.19	83.35	-8.49	-9.67	56.42	-8772	25068	3264	-816	16456	-5924	19687	-8166	7114	6814	-6415	-2286	1
	31.38	-2.4	84.61	-4.94	-8.61	56.89	-6124	24996	1628	-1796	15912	-7388	20867	-12359	8347	5152	-730	-3303	1
	34.99	-8.41	86.52	-2.46	-7.61	56.4	5888	19860	-9232	-264	16036	-6620	22309	-20393	8774	4954	609	-5563	1
	37.66	-16.24	84.22	-0.44	-6.44	57.07	10148	18492	-19456	-1716	15040	-1476	19420	-19502	6958	3882	1126	-4915	1
	38.03	-21.15	80.16	1.23	-4.71	58.53	9160	11984	-20488	-3000	15384	-1540	11961	-10071	4539	3803	-3518	-3218	1
	35.82	-21.52	72.45	2.7	-4.94	60.45	4296	1328	-18488	-584	14964	-3208	5331	2801	2837	3115	-3976	-1545	1
	32.86	-19.7	64.95	3.38	-5.2	61.62	888	1484	-15912	-852	15796	-3588	1298	-1556	1731	2115	-3115	-1304	1
	28.16	-20.09	59.96	3.84	-4.89	63.4	1188	6432	-12284	-648	16540	-2292	-6523	-10339	-884	1046	-1805	-2054	1
	23.22	-21.04	56.31	4.03	-4.97	64.47	5656	3184	-13200	872	15728	-740	-14502	210	-2213	864	-1029	-2316	1
	15.41	-17.44	50	4.15	-4.99	66.45	2756	1372	-12684	8	14996	664	-19474	13982	-2435	830	-981	-1613	1
	6.64	-12.97	44.97	4.41	-4.91	68.31	724	3216	-9800	-4	14792	760	-24863	6056	-4284	1748	-3307	-731	1
	-3.73	-11.91	39.95	5.04	-6.4	69.51	2924	5452	-11408	3128	15604	12	-31104	2844	-7135	2815	-2586	-1185	1
	-14.63	-9.81	34.85	5.97	-7.31	70.31	2232	4324	-12608	2300	14600	960	-32768	8214	-6863	3721	-256	-1869	1
	-21.6	-6.49	31.1	7.01	-6.94	71.35	400	3512	-12132	404	15388	524	-32768	10058	-7244	4672	-189	-2065	1
	-30.62	-4.59	27	8.16	-6.57	72.44	600	6476	-14164	180	14964	-1496	-32768	-2327	-8616	5169	-795	-2160	1
	-36.83	-5.62	25.06	9.26	-5.22	72.62	636	10492	-12020	-2296	15092	-2856	-32768	-3025	-8558	4765	-225	-1801	1
	-43.38	-6.39	26.63	9.96	-3.63	72.31	1624	16568	-4420	-2776	15380	-3336	-32768	356	-8781	4240	-1070	-1047	1
	-48.55	-4.72	30.29	10.64	-3.43	72.81	-2312	21536	4708	1496	15104	-1684	-32768	4083	-9091	4631	-295	-827	1
	-51.34	0.24	30.79	11.41	-4.36	72.94	-8284	12664	13884	3452	15196	1936	-20980	9895	-5430	5910	619	-2204	1
	-48.02	5.23	30.32	12.76	-5.47	72.31	-10916	13472	16460	3696	15792	1660	-2755	-2631	618	8034	-419	-3008	1
	-42	3.07	34.09	14.47	-6.01	72.34	4024	14272	2752	660	17944	1960	7802	-4016	3175	9580	-1785	-2964	1
	-32.51	1.06	38.3	16.92	-6.44	72.52	5752	11672	-10524	1992	18528	1324	11240	9527	1991	11451	-1688	-3965	1
	-25.43	7.16	41.37	19.16	-7.37	71.45	-12508	19836	-1920	5484	18060	-1360	5266	12330	1363	12553	861	-5327	1
	-19.93	10.85	44.43	21.76	-8.25	68.94	-11764	23352	2328	8328	20176	-1408	9138	-1873	3304	15011	3881	-7143	1
	-14.02	7.82	49.18	24.39	-8.47	66.06	4496	16996	-4436	14788	23360	5132	11606	106	4426	16114	6806	-9816	1
	-9.36	6.48	51.95	27.34	-7.93	61.82	4252	14248	-7112	12924	22248	5308	8902	3931	2476	17506	10017	-11507	1
	-5.28	5.63	53.35	30.91	-3.92	58.59	6856	14224	-7268	-2120	17000	-616	7177	7690	2419	19245	14463	-12081	1
	-2.42	6.13	55.5	33.63	2.91	55.28	1504	16804	-6876	-9456	16476	-10964	6424	7212	3699	21007	15196	-9888	1
	-0.16	6.2	58.43	35.7	8.79	50.25	-376	16168	-5408	-11940	13676	-21356	5815	229	4725	13736	7675	-7126	1
	2.09	3.17	61.81	34.35	10.91	45.16	2644	16188	-6312	-4340	5536	-17380	5605	-7803	4709	4599	1507	-4858	1
	3.59	-0.67	63.35	31.26	12.63	38.48	4140	14976	-5644	-3860	692	-18292	4137	-1988	2921	1490	4356	-2207	1
	4.23	-1.81	64.48	27.07	14.97	36.68	2464	16704	-5124	-6460	5504	-11496	3265	128	2051	-6235	3391	3124	1
	4.83	-2.57	66.86	19.87	16.36	36.31	784	15776	-2740	-7544	4800	-10512	2824	-3692	2441	-14828	-2496	5263	1
	5.25	-5.12	69.49	12.42	17.3	35.86	2956	15348	-252	-8292	2240	-9836	2633	-4614	2054	-19139	-6925	8076	1
	5.47	-5.61	70.36	8.13	15.99	36.41	2272	15472	1608	-3712	3612	-8864	3081	-1293	1416	-22783	-12016	10753	1
	5.96	-6.07	71.84	-0.76	12.09	39.74	2236	15952	2160	-1124	4712	-6868	3637	-64	1269	-24964	-9048	13274	1
	6.8	-5.68	73.34	-9.79	9.38	43.75	560	16104	2732	-576	5916	-9580	4793	1014	1095	-27292	-3691	14479	1
	7.88	-5.22	75.01	-18.03	7.63	47.04	1844	15996	788	-344	6824	-11080	5859	483	883	-30382	1306	14321	1
	9.02	-5.42	75.47	-24.68	8.11	49.19	3776	15064	-688	-988	7076	-10372	6376	3671	645	-32435	5452	12238	1
	10.19	-4.38	76.06	-32.55	10.47	51.94	1104	15732	-2696	-1948	9712	-9228	6943	4280	506	-32768	7532	10643	1
	11.3	-3.9	75.92	-38.72	12.51	55.5	3964	14924	-3884	-1084	13540	-7124	5915	2860	116	-32768	9055	10511	1
	11.97	-3.32	75.04	-44.16	13.94	61.54	1644	13328	-3872	1048	17116	460	6070	6465	-87	-32498	8930	9294	1
	12.82	-0.35	74.8	-48.1	12.83	66.2	-5056	15452	-3000	5164	18636	4448	7705	1879	1042	-25946	3956	6548	1
	14.27	-0.29	75.81	-48.59	9.06	65.83	1380	15456	-2364	10052	10028	9744	9118	-1876	1753	-16102	3416	1417	1
	15.74	-1.46	76.02	-44.94	5.34	60.79	4116	15288	-3316	8996	13472	13724	9866	2539	1395	-3286	5517	-2804	1
	17.14	-1.13	76.62	-39.58	5	59.95	-344	15984	-3564	-1936	15192	4136	10841	478	2311	5019	-1109	-5099	1
	19.09	-1.38	77.77	-31.33	2.63	60.13	-564	18340	-3832	-1564	13196	-7284	12040	-4838	3244	8501	-15100	-1273	1
	20.89	-3.07	78.75	-24.38	-7.7	59.54	2108	19468	-2900	13384	16468	-1108	12764	-1319	2416	6423	-15761	-334	1
	20.89	-3.07	78.75	-24.38	-7.7	59.54	2108	19468	-2900	13384	16468	-1108	12764	-1319	2416	6423	-15761	-334	1
	23.88	-2.11	79.28	-18.05	-9.15	59.73	-8384	23596	4568	-5160	15324	-3236	17247	-5396	4894	8248	-6893	-2437	1
	27.47	-1.83	79.93	-13.78	-7.47	59.6	-8612	24416	4796	-8016	14368	-1064	19975	-8337	6665	5268	-8284	-1673	1
	31.81	-4.54	82.16	-9.67	-6.91	58.99	-1224	21828	248	-3856	18528	-4792	22412	-14551	6565	4752	-11611	-3424	1
	35	-10.18	82.29	-6.93	-10.56	59.47	7164	22768	-11348	3660	13892	-3236	23366	-17545	5222	3928	-6973	-4223	1
	37.99	-16.29	79.17	-4.61	-12.61	59	8292	16232	-18664	3916	13272	-3452	19131	-11728	3767	4384	-3075	-5473	1
	38.35	-18.51	73.44	-1.8	-12.57	59.12	7124	7532	-19796	-1116	16056	-3528	11290	-145	2566	4934	-2261	-3862	1
	36.9	-17.14	68.15	0.28	-10.99	59.44	2872	2988	-19192	-3980	14672	-3600	7573	2208	2333	4650	-7353	-2166	1
	33.46	-16.88	60.83	1.87	-11.61	60.49	1356	4200	-14248	1084	16408	-4264	519	-6979	-265	3617	-3989	-2523	1
	28.28	-18.81	56.26	3.13	-10.46	61.09	3320	6536	-13820	-1320	15784	-4612	-8257	-8868	-2304	2588	907	-3140	1
	20	-19.25	49.92	3.86	-8.17	61.67	3364	1700	-13992	-1784	14608	-4024	-15349	2204	-1836	1726	-995	-1722	1
	11.89	-15.92	44.15	4.23	-8.03	62.85	1244	1144	-12340	1020	15664	-2428	-21051	7300	-2508	1644	-2259	-1571	1
	1.56	-13.38	38.14	4.69	-7.67	65.19	340	2360	-11064	-144	15028	-748	-27794	-3001	-5257	1696	-238	-1663	1
	-8.26	-14.76	33.4	5.12	-6.83	67.21	5004	3420	-12736	1160	15168	-640	-32768	-1630	-5323	2026	-755	-1793	1
	-17.47	-12.39	29.06	5.63	-6.82	68.12	1328	204	-12972	1592	15108	-468	-32768	9346	-5767	2755	741	-2365	1
	-25.18	-9.74	24.76	6.43	-6.05	69.47	1764	4212	-12836	24	14888	-1012	-32768	3276	-7325	3479	1261	-2710	1
	-32.81	-9.61	21.87	7.39	-4.55	70.47	3144	9616	-17064	-884	14908	-1252	-32768	3139	-9865	3974	1374	-2673	1
	-39.88	-7.24	20.89	8.26	-3.3	71.19	2428	10348	-9476	-372	15596	-1352	-32768	5386	-11308	4390	1652	-2646	1
	-44.43	-4.5	23.55	9.15	-2.55	72.14	-1356	17408	1360	188	15760	-64	-32768	8156	-10624	4913	2234	-2819	1
	-48.92	0.78	27.16	10.33	-1.97	73.04	-6008	18488	6408	1468	15912	-60	-26951	8972	-6050	6139	1695	-3393	1
	-49.08	5.68	29.14	11.67	-1.87	73.09	-9520	12188	13140	1544	16216	148	-12721	-768	388	7258	2244	-3825	1
	-44.31	3.81	32.01	13.06	-1.36	73.61	52	13432	10000	-784	15980	460	1381	-11226	4901	8260	390	-3630	1
	-37.05	-1.21	37.7	14.92	-1.54	73.98	6712	13836	-2828	1592	16412	312	8680	-3679	6831	9550	-698	-4100	1
	-29.01	-0.93	42.74	16.77	-2.6	72.93	-2008	14756	-6240	4488	16764	-816	7112	11222	2361	10699	1515	-5446	1
	-23.93	7.89	44.08	19.31	-3.58	70.24	-17528	21048	-572	6772	18784	-876	5624	15086	-380	12638	4579	-7229	1
	-18.23	10.8	46.96	21.4	-3.99	67.75	2212	19144	1728	10324	22428	4328	11162	1189	688	14727	6588	-8350	1
	-11.9	10.06	50.03	24.69	-3.89	63.17	5216	16632	-3128	12592	25304	5724	10028	13398	56	16145	8966	-10936	1
	-7.56	10.36	51.43	27.97	-2.39	58.75	9324	15668	-4976	4164	21360	3688	8390	15197	801	18720	13359	-13484	1
	-4.35	11.9	53.12	31.19	3.03	56.55	1956	15216	-4868	-7268	19508	-7864	6734	11944	2652	21068	15243	-11985	1
	-1.97	11.57	56.23	34	9.63	52.37	1444	15908	-5004	-8168	16648	-16348	5411	5949	3798	16713	10537	-8849	1
	0.23	12.03	59.87	33.78	13.25	46.24	-2180	15504	-5440	-6296	7816	-20884	5277	1330	4590	5919	698	-6075	1
	2.21	9.71	62.06	31.52	14.77	40.05	2780	14656	-7000	-6300	264	-21104	5426	253	3080	2657	5640	-5128	1
	3.54	8.81	62.97	27.84	16.77	36.5	3152	16136	-6792	-5460	5272	-12852	4752	6621	1181	-3889	7426	1336	1
	4.51	9.29	63.51	21.48	18.47	36.07	800	16336	-7244	-7664	5996	-13136	3743	6948	1205	-13501	-2319	6309	1
	5.15	8.92	65.17	12.57	18.8	35.64	-132	15160	-4808	-8372	1984	-11596	2776	-745	2715	-20039	-6400	8421	1
	5.44	6.42	67.41	4.84	16.52	35.81	1656	15500	-2596	-3832	2840	-10764	2518	-4072	2656	-24672	-10694	12019	1
	5.7	3.69	69.58	-3.53	13.17	37.47	2716	15508	-1816	-2028	2000	-7896	2473	232	1913	-26571	-8689	14605	1
	5.96	3.46	71.68	-12.41	11.22	40.47	-192	15384	-828	-1672	3476	-9024	2787	1898	1599	-28892	-3975	16719	1
	6.48	3.24	74.45	-20.18	9.92	44.15	-172	15964	1136	-1792	5912	-10020	3877	-1512	2497	-31532	163	17214	1
	7.38	1.55	76.26	-27.72	10.7	47.18	2168	15768	908	-2044	5292	-10072	5027	-1476	2394	-32768	3817	15259	1
	8.09	1.16	77.43	-32.9	11.87	49.68	220	15872	1072	-1096	8072	-9676	5910	1039	2250	-32768	8436	14313	1
	9.27	1.37	78.67	-38.57	14.6	54.28	-1900	15456	1072	-1940	13764	-6248	7359	-3050	2970	-32768	11804	13445	1
	10.03	0.24	79.15	-41.84	15.04	58.1	3740	14780	-1008	2600	16940	928	8035	-2321	2840	-32768	8618	11446	1
	11.94	-0.77	80.39	-46.35	12.76	62.9	636	14644	-2280	7544	18648	5492	8842	-679	3234	-24846	3460	6931	1
	13.75	-1.85	80.89	-46.22	8.96	61.68	1736	14840	-5092	10388	7976	11964	9545	-1794	3178	-13106	4715	1059	1
	15.12	-3.36	80.03	-41.55	5.64	56.6	4544	14320	-5856	6392	12556	13908	9500	-80	2860	-82	5958	-3315	1
	16.63	-3.49	79.71	-34.45	6.05	55.92	952	14604	-4856	-2768	10652	1296	9731	1323	3355	9095	-4041	-4529	1
	17.97	-3.21	80.41	-26.72	2.04	55.49	-1064	17280	-4152	7436	13568	-6136	10643	-3573	4729	10589	-8138	-5171	1
	19.6	-4.67	81.72	-20.13	-4.82	53.69	1460	19992	-2900	16756	24248	2920	11918	-4482	4296	6608	-1050	-2653	1
	21.57	-4.44	83.48	-14.37	-3.76	54.49	-2552	22308	1560	-11080	17152	-6620	14112	-156	4353	11307	-2030	-4635	1
	24.39	-2.33	84.19	-9.55	-2.75	52.85	-8836	24804	3188	-3020	12600	-8200	17121	-1627	6260	8132	-8518	-2292	1
	27.47	-1.11	84.52	-5.73	-2.71	53.6	-10564	26084	4528	-4352	16748	-6120	19279	-9042	8491	4931	-2870	-1566	1
	30.69	-3.29	86.47	-3.46	-2.21	54.44	-4588	26304	1892	-2584	16840	-6704	20241	-14696	10720	3475	-5566	-2182	1
	34.41	-10.69	88.71	-1.7	-4.66	55.53	6148	19160	-10144	3056	15868	-3184	22540	-22754	11116	3163	-5060	-3671	1
	37.01	-18.29	87.33	-0.02	-6.82	57.11	7880	18944	-18044	1440	14936	-276	18647	-20795	9763	2829	-3246	-3932	1
	37.17	-24.21	83.16	1.12	-6.4	58.99	7576	9916	-20036	-2864	15056	-520	9097	-11086	6591	2235	-4107	-2603	1
	34.81	-23.9	76.33	2.04	-6.96	60.86	4680	-56	-20736	848	15368	-3164	5008	1672	5588	2410	-5341	-1798	1
	31.5	-22.41	69.95	3.03	-8.33	62.27	44	3580	-14072	1756	15764	-1780	-960	-7856	3799	2398	-1478	-2724	1
	24.97	-25.74	63.99	3.85	-7.53	63.5	5684	5648	-14552	-1100	16260	-2812	-11126	-11003	-1045	2626	251	-3232	1
	17.37	-24.87	56.47	4.51	-6.49	64.46	5620	496	-13944	-620	15592	-2248	-17186	9127	-3641	2102	-769	-2491	1
	9.44	-18.83	48.84	4.86	-5.36	65.95	2104	160	-12584	-2468	14896	-1436	-22279	16951	-5764	1155	-1395	-1504	1
	-0.94	-13.36	40.41	5.01	-5.03	67.48	1040	556	-10284	-384	15072	-948	-28643	5683	-7303	1230	-3793	-751	1
	-11.86	-12.04	33.24	5.33	-6.69	68.79	4008	2608	-12320	3344	15152	-428	-32768	6373	-7462	1946	-2150	-1469	1
	-19.09	-8.55	28.72	5.81	-6.99	69.85	-188	-992	-12248	1120	14752	420	-32768	10655	-6663	2617	-396	-1994	1
	-28.44	-7.54	23.41	6.5	-7.07	70.62	2932	6800	-13368	2296	15120	684	-32768	-6813	-10290	3792	556	-2341	1
	-36.12	-10.67	19.86	7.5	-6.51	71.47	3404	9296	-18392	660	14964	432	-32768	-4087	-10761	4729	1893	-2819	1
	-41.51	-9.75	19.33	8.6	-4.92	72.08	4788	11212	-5984	-2264	15780	1148	-32768	6542	-11368	5141	1672	-2661	1
	-47.02	-4.53	23.05	9.58	-3.24	72.28	-4072	22660	3728	-1504	15596	1356	-32768	13339	-11493	5594	515	-2402	1
	-50.66	3.22	24.55	10.84	-2.54	72.98	-8360	14360	9148	588	15192	1760	-20824	10585	-6531	6331	214	-2267	1
	-48.57	7.72	25.22	12.32	-3.62	72.85	-10604	12244	14580	2620	14620	1668	-7153	929	-298	7727	-807	-2214	1
	-42.53	6.27	29.2	13.68	-3.77	73.57	1652	16604	7044	-1232	14764	-1028	5325	-6048	4050	9162	-2540	-2064	1
	-34.73	2.85	34.84	15.94	-4.26	73.44	7600	13684	-1616	1988	18908	-3376	10550	4324	3453	10167	-2152	-3289	1
	-26.9	8.09	39.7	17.61	-5.05	72.25	-10600	21900	-2988	3756	17980	-3724	6925	19475	-136	10753	1989	-4816	1
	-20.45	13.23	43.24	19.6	-5.09	70.78	-7056	19676	-3848	5084	19504	-2456	11392	3539	3495	12280	3185	-5431	1
	-14.06	11.65	47.63	21.99	-5.48	68.88	4932	15828	-8832	8004	22848	2012	12829	-783	5492	14327	4609	-6185	1
	-8.46	7.84	48.71	24.27	-6.11	65.89	7704	11280	-13120	12064	25808	5092	8232	4662	2094	15367	6352	-8389	1
	-4.98	7.43	48.89	27.4	-5.84	61.3	5116	15864	-11104	11264	23732	9132	5340	10412	2026	16920	10229	-11187	1
	-3.17	8.95	50.88	30.4	-1.72	59.83	-1848	17188	-7536	-3024	18356	-1108	4269	4889	2641	19547	12513	-10919	1
	-1.38	8.71	54.71	33.35	4.05	57.06	-1828	15288	-3380	-6888	17808	-10728	3671	-1567	4268	19862	10072	-9081	1
	0.42	6.17	60.04	35.17	9.1	51.26	2064	16384	-1740	-13908	11808	-24376	4254	-4161	4391	12342	8931	-7454	1
	1.11	4.97	61.31	34.25	10.04	47.79	4164	15028	-2280	-6528	3436	-19936	3580	1609	2856	4240	4552	-5955	1
	2	4.28	63.7	30.93	12.21	41.94	1664	16792	-2336	-3804	2952	-12448	3311	1597	2714	-1548	3807	-1222	1
	2.97	2.79	67.06	25.95	14.37	40.67	1192	16404	-2660	-8572	6828	-11616	3267	-3141	3553	-9267	-3841	4834	1
	3.72	0.13	70.28	17.7	15.75	40.05	1296	15620	-1644	-8380	2668	-11112	2783	-5879	3798	-17942	-3060	6686	1
	4.23	-1.87	72.5	9.36	15.51	39.2	1320	15684	-1000	-5128	2820	-9860	3160	-5739	3290	-23400	-8419	9062	1
	5.01	-4.53	74.24	0.81	13.69	40.34	4036	15748	-432	-3636	3196	-6852	3418	-1153	2183	-25913	-7698	11107	1
	5.69	-4.88	75.5	-8.5	11.73	42.2	1296	15204	-940	-896	3724	-8540	3909	1185	1974	-28738	-3990	12898	1
	6.54	-4.58	77.57	-17.22	11.42	45.42	-260	16016	656	-2756	7068	-10260	4908	-2868	2362	-32102	768	13578	1
	7.72	-5.99	78.84	-25.15	11.62	47.99	3096	16216	824	-1016	6980	-9736	5761	-1324	2040	-32768	3959	11740	1
	8.77	-6.3	79.76	-32.52	13.55	50.78	1280	15948	-528	-2612	9380	-10032	6404	0	1890	-32768	8766	10835	1
	10.07	-6.7	81.03	-39.79	16.07	54.8	2564	15400	-944	-1420	12948	-5992	6761	-2370	1952	-32768	8111	10321	1
	11.16	-7.27	81.53	-44.7	16.56	60.83	1812	14796	-580	1932	18216	1656	7538	210	1863	-32538	8320	8765	1
	12.57	-6.04	82.85	-48.02	15.11	65.18	-1796	15856	-692	4192	18412	4748	9256	-1913	2866	-25318	3350	5762	1
	14.52	-6.9	83.6	-48.15	11.06	64.83	3384	15584	-2708	7636	9500	9180	10179	-1715	2274	-14911	1970	793	1
	16.12	-6.26	82.96	-44.42	7.45	60.44	-484	14600	-4080	8824	13380	13984	11558	3052	2238	-2741	2943	-3087	1
	17.91	-4.94	83.21	-37.14	5.64	58.89	-2208	15844	-2440	-2428	12480	3304	12907	-2927	3678	5722	-2555	-5139	1
	20.46	-5.9	84.56	-29	3.77	58.14	1460	18516	-1628	-4216	10784	-5796	14040	-2484	3757	8989	-14946	-4050	1
	23.28	-4.77	85.83	-23.41	-4.68	58.88	-4180	21880	2204	17048	25408	-4424	16238	-2706	4568	4241	-19965	1991	1
	25.22	-4	85.75	-20.56	-9.07	58.11	-11012	26492	5028	12568	12232	-3060	19067	-4455	6282	10159	-9048	-2015	1
	29.03	-3.11	85.74	-13.63	-9.92	57.16	-11792	27176	4696	-4040	15636	-7404	22315	-8347	8038	9630	-108	-4479	1
	33.14	-4.9	86.77	-9.28	-6.91	56.34	-3448	23492	-1676	-9108	14648	-4564	23767	-18809	8186	7913	-100	-4608	1
	37.29	-13.94	85.34	-5.36	-4.48	54.33	11088	22088	-17232	-1264	15480	-9016	24417	-22981	5522	6654	-3508	-5030	1
	39.59	-20.41	81.51	-2.3	-5.21	54.27	11868	17168	-21260	4040	14868	-2488	19360	-14419	3730	5480	3643	-5921	1
	39.51	-21.88	74.15	0.53	-2.91	55.01	9952	3848	-21428	-2560	17292	-4664	10529	7408	655	6016	4360	-5540	1
	37.65	-18.09	66.14	2.27	-0.79	55.31	4568	652	-21168	-3688	13908	-3356	7146	4343	-1246	5353	1175	-3804	1
	34.22	-16.78	59.29	4.02	0.96	56.34	1556	4300	-13476	-2152	15200	-5200	-477	-3875	-2843	3859	2211	-2236	1
	27.62	-18.71	52.84	4.93	2.21	57.39	4056	4468	-13124	-1468	16516	-4252	-9992	-6608	-4577	3268	3163	-2969	1
	18.93	-19.43	45.41	5.72	4.01	59.38	4920	624	-13124	-1936	15076	-1636	-16629	1720	-4033	2618	5665	-2547	1
	12.19	-18.59	40.04	6.18	6.28	60.72	3712	-436	-12152	-3496	15824	-1224	-20620	2372	-3802	2327	3031	-1341	1
	1.94	-17.5	33.31	6.55	6.78	62.86	2380	1572	-10512	-736	15296	-976	-26665	590	-7093	2161	1964	-1039	1
	-8.9	-17.5	28.62	6.82	6.95	65.53	4980	5004	-11916	-864	14956	-132	-32521	3631	-7902	2048	1931	-866	1
	-16.42	-14.06	24.91	7.14	6.46	67.87	940	-316	-13144	464	15184	280	-32768	11819	-6575	2617	368	-694	1
	-25.69	-9.95	19.75	7.69	5.17	69.99	1380	4840	-12724	1060	14700	320	-32768	3929	-6893	3419	272	-817	1
	-33.71	-10.26	18.04	8.42	4.17	71.44	4252	8492	-17124	1028	15292	-12	-32768	315	-7583	4228	672	-1078	1
	-39.98	-9.39	17.74	9.29	3.65	73.36	396	10156	-7816	400	15424	124	-32768	4601	-7786	5049	614	-1013	1
	-45.54	-7.78	21.38	10.26	2.81	73.86	-488	18152	-1000	2156	16284	1712	-32768	5783	-8437	5811	1154	-1119	1
	-50.99	-3.92	26.34	11.36	2.95	74.09	-4096	18788	6020	-2396	15344	3100	-28532	4453	-5194	6366	-950	-1174	1
	-51.64	-0.4	29.53	12.66	1.69	74.13	-5284	13000	8128	-796	16504	3768	-16331	5219	-797	6894	-4255	-1271	1
	-47.43	2.15	32.31	13.83	0.42	73.94	-3268	11948	9024	-3244	15552	1092	-2134	-3259	3283	7806	-9040	-728	1
	-40.55	1.02	38.92	15.69	-3.91	73.14	2752	14320	628	7452	16044	-4128	6780	1523	4729	10418	-6680	-2176	1
	-35.95	5.26	41.42	17.31	-5.65	71.96	-13660	23836	-3088	4252	17540	-3824	3961	22315	-2125	11466	-1233	-3664	1
	-30.54	14.12	42.15	19.83	-7.09	70.61	-12852	18776	2756	7572	19436	-724	10721	16073	1502	14050	-73	-5141	1
	-22.8	14.9	46.6	22.09	-7.56	68.72	5336	19224	-2280	9492	25208	7160	13972	231	2986	15435	4111	-5861	1
	-15.21	9.42	47.47	25.46	-7.85	65.09	15216	12472	-8848	12324	26548	6352	9898	10248	1261	16534	5545	-8900	1
	-10.95	9.26	47.12	28.77	-6.26	62	6204	13804	-10072	1252	20000	1692	6703	16680	2333	19015	9321	-10842	1
	-7.94	11.55	49.71	32.09	-0.77	59.95	-4868	16312	-7256	-6196	18920	-8120	5274	4621	4182	21140	10311	-9105	1
	-4.92	11.45	54	34.41	3.31	56.78	-3456	16384	-4156	-5656	15020	-13920	5583	-6083	6403	17042	6979	-7440	1
	-2.52	7.5	57.44	34.26	7.41	51.01	5068	13552	-5216	-11292	9272	-22812	6121	-4130	3599	8706	2858	-5083	1
	-0.01	6.16	58.76	32.05	9.77	44.3	4544	15684	-4356	-8136	2648	-18708	4967	10925	919	3015	3232	-4166	1
	1.46	7.9	61.23	28.8	11.12	42.05	140	16952	-3300	-6064	6684	-12284	4256	7432	2027	-4409	339	2484	1
	2.76	8	64.49	21.62	12.86	41.85	-1724	16116	-2720	-7096	5612	-11408	4491	-2806	4736	-14577	1130	5714	1
	4.04	3.93	67.98	13.89	15.32	40.63	2384	14560	-3192	-8284	2008	-11164	4153	-7597	3857	-19989	-1989	8351	1
	4.96	1.54	69.11	5.47	15.67	40.52	3660	15304	-3352	-6016	2660	-9252	4100	2845	1841	-24313	-5941	11140	1
	5.72	1.84	70.83	-4.12	14.82	42.09	1144	15756	-1864	-3800	3204	-7824	4098	3303	2274	-27656	-7259	14162	1
	6.49	0.5	73.1	-13.59	13.25	45	2636	15124	-2124	-3516	4692	-9612	4225	-2303	2797	-30930	858	16690	1
	7.32	-0.68	74.57	-21.82	12.84	47.87	664	15572	-2608	132	5280	-9012	4462	1560	2083	-32768	-1441	14152	1
	8.06	0.04	75.95	-29.21	13.29	49.75	-1576	15048	-1556	-3144	9224	-14708	5689	-414	2898	-32768	11582	12298	1
	9.15	-2.06	77.43	-35.3	16.55	50.97	5040	15476	-1492	-5296	9688	-11876	6158	-2914	3016	-32768	7016	10269	1
	10.41	-2.78	78.68	-41.78	17.83	56.48	-788	15620	-2392	244	13832	-812	6754	-1195	3402	-32768	6222	9720	1
	11.45	-3.77	79.99	-46.23	16.12	61.09	1276	15460	-1628	4888	18996	2552	7863	-6824	3634	-27941	6539	6706	1
	12.8	-6.59	80.19	-47.34	14.56	63.33	4296	14812	-1768	3204	13532	6100	8444	319	3289	-18643	4063	2577	1
	14.59	-6.46	81.53	-44.66	10.46	61.85	536	14964	-2568	6184	9800	8420	9769	-2105	3676	-6619	1714	-1333	1
	16.26	-6.76	82.43	-38.46	7.12	59.97	652	16928	-3220	1108	14720	5672	10641	-2427	3923	3564	-2040	-3944	1
	18.09	-6.83	83.45	-32.5	4.27	60.36	520	17328	-2800	-928	17192	-4512	11984	-1232	3950	8180	-14547	-2702	1
	20.22	-6.32	84.72	-25.61	-6.65	60.88	-2480	19340	-1688	12392	19968	-908	14051	-1975	4428	6554	-18797	1071	1
	23.17	-4.07	84.65	-19.45	-13.86	60.19	-12420	23084	3572	7096	13780	-1184	17115	-7771	7057	9530	-11170	-1886	1
	26.86	-6.29	85.43	-14.02	-11.68	59.36	-7372	27064	4344	-13260	15676	-3836	19947	-15387	8280	8387	-8467	-1219	1
	30.49	-8.33	87.25	-9.18	-10.52	57.92	-3960	27028	2212	-7188	16652	-7020	21650	-10367	8112	6365	-14941	-1832	1
	34.6	-11.6	89.46	-6.35	-13.45	57.7	3796	20684	-4064	2756	12860	-5940	24342	-17744	8089	3969	-10338	-3275	1
	37.78	-17.77	87.97	-3.96	-16.23	57.3	7760	22328	-15744	4396	14656	-4556	22236	-17194	5853	3729	-5144	-4609	1
	39.53	-21.7	83.99	-1.58	-17.31	56.62	8096	13344	-20028	3780	14816	-6480	15090	-8310	4250	4989	-3627	-3699	1
	38.03	-22.1	76.27	0.65	-16.35	57.31	5320	2272	-18672	-1444	14156	-2920	8436	1791	3469	4523	-1894	-2948	1
	35.41	-20.47	68	2.2	-14.13	58.91	2436	2360	-17536	-736	16576	-2012	3769	-1870	2265	3603	77	-2884	1
	32.76	-21.68	65.05	2.88	-12.9	59.65	3120	5652	-13756	-1556	17356	-2096	-5278	-11461	-1976	3348	1533	-3786	1
	24.85	-23.63	57.52	3.85	-9.85	61.1	5140	2180	-14860	-2236	15496	-2376	-13557	-1718	-2874	2352	1437	-2800	1
	16.96	-21.29	50.26	4.46	-7.16	62.3	3324	196	-14304	-2588	14816	-2532	-18299	7986	-3156	1860	-1242	-1284	1
	7.8	-17.7	42.94	4.88	-6.58	64.31	1288	1632	-11220	-484	15664	-2256	-24027	3807	-4789	1747	-3256	-722	1
	-1.82	-16.44	36.93	5.14	-6.82	65.72	744	2064	-10808	788	14660	-2032	-30611	-4608	-8638	1645	-1997	-1053	1
	-11.22	-16.92	31.89	5.55	-7.27	67.17	3716	2668	-12772	2128	15076	-704	-32768	1448	-5705	2008	738	-1587	1
	-21.15	-14.09	25.3	6.04	-6.7	68.58	868	208	-11744	672	14704	-788	-32768	2418	-6184	2669	497	-1940	1
	-26.06	-14.15	23.71	6.44	-6.46	69.24	4948	7808	-16960	1036	15324	160	-32768	1421	-7875	3355	703	-2130	1
	-32.76	-11.82	22.13	7.32	-5.63	70.48	-1364	9692	-9912	-424	15316	1252	-32768	2989	-9665	4381	935	-2307	1
	-38.71	-10.86	22.61	8.37	-4.19	71.49	2456	13336	-6816	-436	15820	1144	-32768	4642	-9892	5150	126	-2162	1
	-44.82	-6.39	27.13	9.87	-4.32	71.91	-3504	18640	1808	2568	15668	1764	-30076	8555	-8074	6552	1058	-2449	1
	-46.32	-2.11	30.07	11.36	-4.73	71.66	-2000	15296	7352	3296	17360	1264	-17775	6090	-3616	8008	1391	-3749	1
	-43.6	0.54	34.73	13.29	-4.72	71.46	-228	13696	6056	2400	17172	-12	-4666	5429	523	9862	1643	-4371	1
	-38.03	2.54	39.54	15.8	-4.77	70.99	-568	14728	4212	3208	17328	-176	5838	6350	3056	11536	2052	-4940	1
	-31.17	7.94	43.91	17.72	-4.7	70.56	-14180	22536	944	2468	18424	200	6425	16362	215	12389	1996	-5502	1
	-24.37	14.41	46.41	20.57	-5.18	69.47	-7808	21348	748	6524	20400	-408	14061	6239	4259	14447	1375	-6837	1
	-16.28	12.71	51.11	23.94	-6.52	65.49	8524	13336	-5652	15864	23156	5920	11981	-242	3818	15804	6533	-10333	1
	-10.78	7.64	50.41	26.76	-5.79	61.54	14300	11172	-8856	11052	21780	4488	7841	9439	1739	17080	10761	-11897	1
	-7.48	10.15	50.83	29.64	-2.86	58.84	-744	17800	-11956	-348	19172	1912	5646	19894	2462	19855	14021	-12132	1
	-5.06	13.51	53.32	33.85	4.13	56.06	-4584	15224	-4744	-4032	20044	-10624	4334	520	4732	20212	11597	-9912	1
	-2.6	10.14	57.86	35.38	8.47	51.65	2708	16896	-3860	-9548	13000	-19624	5345	-7878	5328	14272	9317	-8808	1
	-0.76	7.51	59.58	34.48	11.23	45.46	6052	14288	-5044	-6292	3876	-20032	5278	6621	2955	6317	4498	-7059	1
	0.98	7.96	61.5	31.27	13.34	38.46	3224	15116	-4144	-3576	3400	-15212	3940	7122	1041	-153	2853	-3209	1
	2.16	9.02	63.6	26.51	15	36.93	-1376	17924	-4692	-7016	5840	-12628	3393	6473	2410	-8219	2037	3135	1
	3.1	8.54	65.95	18.63	16.8	35.84	-1964	15072	-3572	-7688	2628	-11444	3905	-7538	4047	-16867	-543	4579	1
	4	4.17	67.48	10.46	17.49	34.42	4080	14900	-4900	-6900	2100	-10664	3491	-5402	2870	-22385	-5567	6721	1
	4.77	2.23	68.77	1.83	16.5	34.33	1500	15692	-3900	-4168	1884	-8340	3261	2373	2617	-26244	-7480	9388	1
	5.39	1.49	70.94	-7.88	14.26	34.84	112	14868	-2804	-832	1232	-7344	3535	-5374	3453	-29011	-1407	12765	1
	5.97	-1.58	72.78	-15.3	14.07	37.3	3052	15820	-1396	-1544	5704	-8024	3512	-4388	2812	-31994	1524	11925	1
	6.79	-2.59	75.21	-23.92	11.8	40.02	-380	15980	1448	4392	4636	-9372	4586	-1459	2368	-32768	11321	10400	1
	7.71	-4.16	75.94	-32.33	17.69	42.01	5048	15200	2976	-6688	10420	-16128	5355	-2270	1779	-32768	14707	7246	1
	8.87	-4.64	76.64	-37.64	20.79	43.79	1092	15304	1664	-5532	11236	-6868	6827	2058	1992	-32768	6221	7504	1
	10.38	-4.49	78.68	-43.65	19.52	50.14	1028	15828	-108	4816	16044	1732	8148	-1633	2500	-32768	5734	8544	1
	11.94	-5.25	79.22	-46.79	17.18	55.25	3580	15008	-2560	468	19336	5168	8769	2933	2470	-23140	4419	6152	1
	13.66	-3.28	79.68	-46.04	13.9	58.62	-1744	14812	-3352	2344	9332	5056	9859	2774	2976	-12299	-7879	3745	1
	15.58	-2.65	80.45	-42.92	6.88	58.08	-700	16300	-3564	9252	12868	8812	11495	234	3366	-2644	-9675	1672	1
	17.62	-1.77	81.27	-35.3	-2.08	56.75	-1876	18364	-2716	8780	14172	1192	13117	-1501	3975	9303	-13561	-1626	1
	20.64	-1.73	83.21	-27.21	-10.19	55.95	-2280	20904	656	10756	22056	3252	15259	-2402	4540	8741	-8523	-2568	1
	23.98	-0.72	83.86	-20.27	-12.75	56.35	-8628	25264	5500	2424	13476	-3320	18099	-4313	6337	11002	-6238	-4192	1
	26.87	-0.8	84.41	-14.83	-8.17	54.58	-9640	27600	5496	-17920	12992	-5776	20625	-9104	8728	8039	-3467	-2647	1
	31.17	-2.67	86.22	-10.88	-5.15	52.5	-6064	26720	2076	-12444	16120	-8532	22555	-12759	9852	5278	-12807	-1248	1
	35.7	-8.94	88.33	-7.83	-9.63	53.31	4956	21984	-10260	3668	14104	-6052	24023	-22163	9532	2252	-15201	-1547	1
	38.45	-15.61	86.79	-5.69	-14.83	53.11	8172	20112	-20336	7372	16084	-3848	20997	-22182	7934	3872	-7146	-4070	1
	38.76	-21.45	81.97	-3.27	-16.6	53.32	8820	10932	-22776	2692	15876	-4640	10954	-9932	5730	4877	-2703	-4078	1
	36.49	-21.37	75.15	-0.64	-15.15	54.25	4412	852	-19480	-920	14120	-3956	4685	2856	4431	4611	-2032	-3266	1
	33.27	-19.64	67.41	1.07	-13.24	55.65	80	-180	-16856	184	15980	-4712	342	-4448	2593	3669	1488	-2910	1
	27.14	-22.04	60.62	2.31	-10.47	56.4	3272	4528	-14136	-1188	16692	-5796	-9559	-12715	-613	2969	3580	-3679	1
	22.1	-23	56.14	2.91	-8.48	56.88	5504	-64	-13476	-252	14740	-3532	-16956	-1376	-1644	2116	5996	-3730	1
	13.45	-20.69	48.28	3.44	-4.85	58.08	3860	-2288	-12088	-4232	15064	-2100	-21557	9265	-2258	1567	3453	-1941	1
	4.03	-16.78	40.57	3.84	-3.17	60.22	1060	460	-9928	-864	15732	-128	-27913	7094	-7007	1465	88	-1317	1
	-7.11	-15.11	33.99	4.24	-2.78	63.16	4388	2472	-11324	440	14900	1208	-32768	4194	-7403	1509	1542	-1569	1
	-16.45	-12.72	27.68	4.76	-2.02	65.83	1668	-2800	-13016	776	14920	296	-32768	10040	-8126	2270	1163	-1568	1
	-24.73	-9.75	21.93	5.41	-2.32	66.88	2772	4356	-14828	1868	15036	612	-32768	1460	-9944	3117	1390	-1880	1
	-32.05	-9.03	18.8	6.34	-1.84	68.74	912	9472	-17452	-340	14944	940	-32768	3125	-11389	3767	1252	-1981	1
	-39.24	-7.07	17.37	7.5	-1.4	69.91	2376	10800	-9160	384	15824	2568	-32768	5176	-12009	4780	135	-1658	1
	-45.95	-2.93	21.41	8.67	-1.15	70.39	-2844	21508	2972	-1056	15508	3088	-32752	8315	-10199	5651	-30	-1558	1
	-46.9	-0.38	22.93	9.41	-1.38	70.65	-4216	16832	7792	1428	15068	2004	-21140	11821	-5818	7146	-1526	-2309	1
	-45.47	5.38	25.28	11.43	-3.11	70.47	-8804	12204	8832	3640	15832	944	-8478	6080	-819	8719	-223	-3605	1
	-39.65	6.19	29.94	13.76	-3.91	70.82	-2052	16052	6760	824	17612	292	4624	-6025	4679	10033	-2098	-3438	1
	-32.09	5.37	37.44	15.59	-5.16	70.85	-5192	19012	-3488	3500	18112	-1284	9364	3805	5096	11455	-2824	-4126	1
	-26.12	9.34	40.92	18.33	-7.01	69.33	-12952	25248	3540	6760	19052	-1728	8540	264	2460	13453	332	-6409	1
	-18.71	8.24	46.88	21.75	-8.68	65.22	2344	16492	-3820	13380	22612	788	11609	-3442	4010	15416	5365	-9707	1
	-12.53	4.71	48.72	24.77	-8.45	61.16	7068	13156	-10320	13636	23408	1380	8241	4434	1731	16996	10478	-11779	1
	-9.43	2.94	48.92	27.9	-6.32	56.68	11428	15696	-10812	9104	22696	7196	6872	5543	1761	18595	17013	-13293	1
	-6.35	4.42	50.51	30.8	0.59	55.03	-1272	14752	-7824	-7268	17004	-3016	4372	10406	2976	19973	18702	-11765	1
	-3.91	5.36	55.12	34.1	9.15	49.79	-948	17892	-2288	-10892	15176	-20932	4198	-2895	4182	17952	12070	-9522	1
	-2.18	3.46	58.74	33.8	12.58	44.44	3152	16124	-1580	-8348	7744	-19364	4653	-1356	3713	6617	957	-6612	1
	-0.35	2.18	61.77	31.32	13.81	37.87	2788	15460	-2540	-7044	44	-19020	3892	4900	1822	2531	-1929	-3094	1
	1.05	2.26	64.46	27.92	13.53	34.6	572	16872	-4192	-3532	4512	-11540	3225	888	2057	-3340	967	1614	1
	1.89	1.14	66.68	21.5	16.43	34.32	1528	16464	-4012	-7400	4568	-10092	2756	-3368	3504	-12667	6789	3599	1
	2.48	-1.49	68.86	14.12	19.14	33.25	2504	15248	-3064	-9208	2220	-10244	2014	-5977	3055	-18994	-4410	6644	1
	2.93	-3.8	70.65	6.7	18.36	33.15	2196	14892	-2004	-5284	2552	-9104	2193	-1233	1170	-22945	-10204	8559	1
	3.65	-3.13	72.79	-2.85	14.2	35.04	-644	16080	-804	-44	2192	-6248	3002	492	882	-25870	-5050	12007	1
	4.26	-3.4	74.38	-10.39	13.26	38.46	1716	15456	236	-2760	7936	-8988	3557	-632	1220	-28646	-3741	12619	1
	5.24	-3.77	76.27	-18.14	10.11	41.87	440	15924	1016	3248	6448	-9824	4209	-637	1528	-30254	1641	11363	1
	6.14	-4.36	77.43	-26.29	11.84	44.18	3140	16472	1684	-4884	9528	-13980	4473	-1478	1001	-31764	13463	8146	1
	7.1	-4.68	77.75	-33.14	15.59	45.31	1456	15648	1060	-4872	9664	-11172	5110	3479	678	-32768	7891	7195	1
	8.06	-3.96	78.47	-39.23	16.91	49.32	2456	16128	2440	516	12896	-3704	5538	2808	584	-32698	7474	7402	1
	9.19	-2.77	78.91	-43.99	15.95	55.2	712	15668	1836	4384	17296	1952	6739	5739	734	-26598	9670	6142	1
	10.81	-1.01	80.08	-45.44	16.12	59.83	-800	14520	-1788	-1272	15680	2900	8939	5091	1388	-18446	5847	3284	1
	12.84	1.23	80.06	-44.36	14.56	61.64	-3188	14552	-3164	616	10548	3432	10792	493	2246	-10858	-4047	1960	1
	14.92	0.88	80.4	-40.13	7.69	61.75	1456	15768	-3400	7372	14420	6404	12025	-1353	2692	-3090	-5747	-35	1
	17.41	-0.35	80.53	-33.87	1.28	60.74	1476	18020	-4636	4764	13256	6468	12406	1378	2690	4524	-8237	-1774	1
	20.13	0.02	81.92	-27.83	-5.25	60.6	-1832	18984	-1452	14804	22800	2868	14015	-2848	3988	4889	-12048	-1165	1
	22.15	-0.31	83.16	-21.82	-10.72	60.33	-2992	20480	-224	6184	15028	-3712	15440	-3200	4179	10132	-8979	-2854	1
	25.45	0.27	83.89	-15.76	-12.06	59.14	-8556	24072	3164	-3652	12924	-7872	17644	-4643	5607	9447	-1787	-4027	1
	28.43	0.37	84.03	-10.83	-7.55	56.84	-10316	26232	3932	-6804	12720	-7188	20448	-9719	7588	5822	-1050	-2451	1
	30.54	-1.47	84.93	-9.15	-6.77	56.56	-3152	23568	-1308	-3876	18380	-8572	21523	-18095	7492	3905	-2990	-2899	1
	33.71	-9.23	84.32	-6.86	-8.01	57.26	9144	19848	-14448	3188	14660	-1768	21874	-22059	6167	2476	-2430	-3176	1
	36.25	-17.37	80.42	-4.94	-8.31	58.98	9848	16444	-20188	-260	17028	1180	16936	-14645	3823	2888	-924	-3534	1
	35.81	-20.09	74.26	-2.71	-7.2	60.75	9348	6628	-20612	-3116	15704	100	8133	460	1285	3370	-4642	-2028	1
	34.02	-17.91	67.57	-1.18	-7.06	62.46	4068	628	-20700	-2340	15440	-1680	5780	7649	14	2307	-5616	-895	1
	30.52	-14.37	58.8	-0.11	-7.32	64.2	-588	3656	-12968	284	15724	-2940	-1044	806	-3037	1962	-3426	-1262	1
	24.09	-14.56	52.35	1.14	-8	64.48	3080	5200	-12660	3752	16276	-4408	-11008	-4589	-5084	2494	1818	-3003	1
	17.86	-15.2	46.85	2.07	-6.13	64.74	4004	580	-12248	-944	14432	-2776	-17064	474	-3855	1993	5347	-3028	1
	8.62	-14.8	39.38	2.71	-3.26	65.56	2432	884	-9880	-2552	15164	-2040	-22062	994	-5027	1636	3241	-1652	1
	-0.23	-14.94	35.33	3.3	-1.47	67.27	3388	6584	-10772	-840	15532	-928	-27525	3023	-6460	1437	1069	-1015	1
	-10.28	-12.34	30.02	3.84	-0.8	69.56	1488	104	-12060	-400	15388	144	-31313	8505	-7897	1547	997	-1326	1
	-19.13	-8.52	25.07	4.24	-0.48	71.02	428	2932	-11916	16	15152	44	-32768	7138	-7815	1970	1018	-1323	1
	-26.62	-6.87	22.83	4.89	-0.27	72.86	676	6932	-13064	308	15076	-344	-32768	-2199	-7732	2450	1020	-1292	1
	-34.51	-8.44	20.51	5.65	-0.28	74.25	3388	7772	-14856	668	15060	380	-32768	-1224	-7871	3073	1173	-1494	1
	-40.69	-7.3	21.59	6.38	0.1	74.86	2204	13696	-5896	-748	15932	1428	-32768	3829	-7901	3617	1556	-1508	1
	-46.76	-4.65	26.33	7.26	1.18	75.23	-2468	21688	348	-1444	15340	1836	-32768	4158	-9096	4202	969	-1384	1
	-50.95	-1.28	29.14	8.51	1.32	75.92	-5764	16596	5972	668	15008	700	-27190	4231	-6559	5272	1033	-1493	1
	-50.22	2.52	29.46	9.5	0.7	76.45	-13456	12084	20060	1400	15040	-488	-11403	-5212	389	5933	440	-1564	1
	-44.56	-0.7	31.83	10.97	-0.27	76.85	860	16024	12832	1024	14152	-684	4095	-14309	5275	7176	-1409	-1315	1
	-37.06	-5.22	37.06	12.67	-0.49	77.43	7832	14512	212	-2700	15644	-368	9063	-2825	5146	8151	-2519	-1047	1
	-29.34	-4.07	42.05	14.43	-0.83	77.34	1504	16396	-3720	632	16720	-2940	5429	16214	297	8643	-1629	-1646	1
	-24.58	3.29	46.18	15.73	-1.39	76.55	-6448	15856	888	2340	17408	-3532	5442	19504	1303	8795	1124	-2691	1
	-19.65	11.34	47.93	17.24	-1.52	75.89	-13720	20096	-1252	1540	18012	-2288	7826	15000	753	10120	1280	-3036	1
	-13.63	14.61	51.17	19.56	-2.57	74.88	-1740	16988	-3772	5900	20232	404	9873	875	2091	12151	935	-3963	1
	-8.55	10.75	53.69	21.75	-4.23	72.4	7892	15044	-6820	9528	21524	2628	7625	3597	1683	13489	2970	-5997	1
	-7.06	10.48	54.24	22.96	-4.81	70.71	7016	15888	-6516	10948	22004	4040	5580	11089	1559	14742	5195	-7851	1
	-4.66	11.59	56.17	26.08	-4.33	66.94	408	16168	-5528	5528	20964	3236	4123	9898	1685	16354	8089	-9110	1
	-2.81	12.46	59.69	28.79	-1.36	65.51	-2364	15092	-2584	-1764	15932	-4780	2793	1588	3721	17589	8661	-9289	1
	-1.52	10.52	63.96	31.36	2.76	61.27	1504	16532	-116	-3788	13528	-13280	2722	-3669	4360	16800	8473	-8984	1
	-0.49	6.86	65.71	32.48	7.92	53.69	7268	15356	-1356	-12876	10020	-26280	2188	3393	2567	10668	12453	-8610	1
	0.33	7.64	67.33	30.7	11.26	45.39	988	15936	-2260	-6412	2116	-19388	2011	12381	928	3947	8359	-7239	1
	1.43	10.88	69.3	27.82	13.98	39.79	-2656	16868	-2412	-4820	4240	-13144	3434	5906	1452	-1516	5006	-1727	1
	2.53	10.35	71.35	22.88	15.27	38.57	372	16488	-2232	-6224	7020	-11892	4014	-539	2435	-10521	-847	2790	1
	3.6	8.32	73.25	15.16	16.81	36.59	1032	15708	-2824	-7520	1812	-11348	3911	-1825	2673	-16858	-3529	4771	1
	4.38	5.25	74.27	6.59	15.24	35.32	3004	15212	-4708	-3032	2648	-9920	3074	-3175	2117	-21498	-6242	6726	1
	4.77	3.38	74.23	0.12	13.51	35.49	1540	15080	-5224	-544	1772	-7740	2184	62	1609	-24906	-3004	9095	1
	4.96	2.34	75.04	-8.36	12.98	37.7	764	15608	-3064	-2812	6552	-8308	1996	-1280	1768	-27763	669	11151	1
	5.09	1.02	76.38	-17.48	11.9	41.06	1684	16104	-1220	1752	5644	-9632	1947	-1397	1887	-29694	1728	10087	1
	5.25	-0.36	78.13	-23.97	12.7	42.51	1320	16124	-484	-3612	7720	-13308	2253	-2094	1860	-31480	12656	8848	1
	5.53	-1.76	79.39	-31.08	16.44	43.89	2080	16040	308	-6044	9164	-12008	2700	-2479	1605	-32768	8188	8393	1
	5.84	-2.42	80.06	-35.99	17.62	46.84	808	16276	1268	-2248	12556	-5280	3346	-1470	1354	-32768	2978	10462	1
	6.5	-2.63	80.74	-40.59	15.83	53.49	-844	15444	2396	4620	17512	2000	4636	-2947	1745	-28067	4648	10385	1
	7.61	-3.64	81.27	-42.84	14.17	58.61	1984	15876	1948	2948	17200	3180	6086	-2092	1659	-19020	3567	6456	1
	9.01	-3.82	82.35	-41.45	11.15	62.03	164	15436	440	1960	10736	3344	7201	-127	1824	-10339	-2800	2927	1
	10.77	-4.15	83.66	-38.19	5.79	62.08	1492	15164	-1388	7016	12540	4340	8128	-1611	1971	-3463	-3669	404	1
	12.33	-5.12	83.58	-32.7	0.74	61.58	2912	15048	-2928	4580	13940	4400	8932	-407	2190	2482	-4334	-1956	1
	13.96	-5.53	83.17	-28.02	-2.84	62.38	1328	14328	-4304	4508	16864	-1472	9553	-1092	2566	4413	-10179	-1011	1
	15.56	-5.93	82.96	-22.62	-10.59	62.62	116	15560	-4416	8704	17084	1316	10112	-3269	2987	3999	-12206	728	1
	17.39	-6.12	83.72	-18.09	-15.53	62.59	-1680	17368	-808	7164	14676	-572	11266	-5859	3805	5575	-8199	-619	1
	19.49	-7.7	85.1	-13.84	-15.1	63.63	656	19044	-1872	-5528	16048	-2476	12590	-5210	3181	5900	-5897	-1786	1
	21.33	-6.86	85.55	-9.84	-13.82	63.76	-5232	20184	-1928	-3796	16388	-4428	13971	-2361	3720	4163	-8066	-1347	1
	23.97	-5.58	85.16	-7.39	-13.45	63.93	-7420	19720	-2560	-1340	14512	-4832	16032	-9024	5048	2311	-6838	-1962	1
	26.59	-6.71	85.24	-5.58	-14.86	64.31	-4816	19536	-3528	3696	16020	-2884	17084	-13055	5125	518	-5980	-2424	1
	28.76	-10.34	84.72	-4.4	-15.93	65.09	2428	16600	-8704	1780	14444	-1212	16877	-15263	3759	1142	-4705	-2651	1
	31.06	-17.21	79.78	-2.94	-17.1	66.06	10092	8484	-16036	2684	14396	-1408	15789	-13402	2683	2206	-6542	-1455	1
	31.56	-20.8	73.78	-1.35	-17.37	68.19	9624	7628	-16904	-428	15356	-432	12753	-5505	1276	2421	-5675	-791	1
	31.3	-20.25	67.16	-0.15	-17	69.9	6752	3780	-16964	220	16192	-1604	9013	8551	-123	2058	-4392	-1176	1
	29.06	-16.38	60.32	0.99	-16.31	70.84	2248	4372	-15068	1276	16076	-2364	2703	6268	-1011	1978	-1689	-2168	1
	24.49	-14.73	53.8	1.83	-14.9	70.96	760	3564	-13036	256	15608	-3532	-5617	-4311	-1841	1727	922	-2283	1
	18.92	-16.21	48.79	2.48	-12.28	70.75	2636	5396	-12912	-988	15028	-4400	-12085	-7638	-3707	1112	593	-1300	1
	11.8	-17.97	44.31	2.79	-10.63	71.25	5224	4844	-12868	-640	15260	-2636	-18443	-2955	-4663	510	-279	-278	1
	2.92	-16.61	40.26	2.95	-9.43	72.8	3992	6496	-12884	164	15484	-1132	-24388	7022	-5547	364	-1222	-72	1
	-6.9	-12.12	35.44	3.14	-9.22	74.03	1872	5136	-13344	1588	15084	604	-28818	12033	-7676	634	-184	-560	1
	-14.21	-9.28	32.3	3.49	-8.89	74.6	1616	8016	-14872	1756	14960	1452	-32168	8529	-9503	1384	840	-962	1
	-23.02	-5.31	32.57	4.1	-8.06	75.11	-844	18708	-8604	260	16116	1696	-26034	10265	-5785	2412	603	-1089	1
	-27.19	-0.51	34.49	4.99	-6.92	76.21	-15124	17988	7608	-336	15464	-44	-13910	-6144	337	3140	501	-1164	1
	-23.62	-4.34	39.29	5.85	-5.73	75.9	3464	10420	-12996	948	15132	-5380	5432	-6720	6907	2707	1119	-1090	1
	-19.87	-6.23	39	6.21	-5.28	74.59	3608	8644	-9376	1648	13512	-4648	357	-6608	-918	2080	3478	-1360	1
	-17.5	-7.39	38.28	6.38	-3.93	74.09	4300	15532	-12392	16	15212	-3956	-857	10928	-2122	1803	3710	-1374	1
	-15.72	-2.95	40.46	6.54	-2.22	73.82	160	14028	-7960	-172	14276	-3616	-2350	7172	-1051	1566	3507	-1267	1
	-15.72	-2.95	40.46	6.54	-2.22	73.82	160	14028	-7960	-172	14276	-3616	-2350	7172	-1051	1566	3507	-1267	1
	-14.21	-1.55	45.61	6.5	-0.52	74.05	-520	14996	-2140	-1232	15512	-3352	-1445	557	-102	922	1571	-407	1
	-12.82	-0.93	49.41	6.28	-0.11	74.1	128	15184	-2884	296	14192	-4264	-865	2318	-935	425	628	39	1
	-11.18	0.19	52.97	5.93	-0.24	73.78	216	15024	-2940	888	13720	-4584	-309	4555	-567	26	1257	11	1
	-9.4	-0.57	55.59	5.59	0.38	74.05	1388	14684	-4412	576	14632	-3308	591	608	109	-134	2873	-584	1
	-8.04	-0.81	57.7	5.18	1.06	74.12	1316	15252	-4632	-216	14432	-3940	592	831	39	-355	2048	-337	1
	-6.73	-1.1	59.23	4.71	1.63	73.93	1584	14652	-6420	-412	14356	-4328	288	1322	-60	-708	1576	-99	1
	-6.56	-1.11	59.34	4.71	1.63	73.93	1420	14524	-6696	-412	14356	-4328	173	1257	-87	-708	1576	-99	1
	-6.56	-1.11	59.34	4.66	1.76	73.91	1420	14524	-6696	-312	14460	-4372	173	1257	-87	-801	1544	-52	1
	-5.88	-0.97	61.38	3.98	1.63	74.22	728	14972	-4100	520	14320	-3580	-724	734	-433	-1383	1547	69	1
	-5.23	-1	62.9	3.46	1.55	74.47	768	14952	-4340	812	14396	-3424	-645	680	-381	-1386	1465	60	1
	-5.23	-1	62.9	3.46	1.55	74.47	768	14952	-4340	812	14396	-3424	-645	680	-381	-1386	1465	60	1
	-4.55	-1.08	64.35	3.07	1.31	74.79	612	15040	-4216	908	14504	-3252	-290	324	-301	-871	1284	-254	0
	-4	-1.25	65.45	2.8	0.95	74.77	720	15252	-4196	1524	14736	-3520	-248	-64	-243	-775	2029	-448	1
	-3.43	-1.56	66.68	2.59	1.04	74.71	956	15320	-4164	604	14656	-3664	-205	-51	-256	-857	2419	-535	1
	-3	-1.76	67.32	2.38	1.51	74.78	928	14844	-4608	-212	14576	-3448	-189	111	-300	-976	1847	-343	1
	-2.58	-1.97	67.91	2.11	1.63	74.98	976	15200	-4580	540	14648	-3104	-280	-63	-343	-1072	1458	-291	2
	-2.28	-2.13	68.56	1.87	1.56	75.38	896	15320	-3952	332	14784	-2752	-280	237	-384	-1071	1136	-202	2
	-1.95	-2.19	69.18	1.68	1.22	75.62	592	15048	-4416	1196	14404	-3476	-233	332	-374	-915	846	-125	2
	-1.7	-2.17	69.62	1.61	0.74	75.31	520	14932	-4264	2140	14392	-3892	-186	26	-301	-835	1972	-458	2
	-1.41	-2.24	70.19	1.52	0.69	74.89	692	15112	-4048	1044	14596	-3864	-107	-43	-264	-845	2982	-706	2
	-1.17	-2.36	70.64	1.42	1.34	74.96	940	15088	-4312	-116	14608	-3140	-40	99	-256	-958	2372	-494	2
	-0.94	-2.47	70.92	1.32	1.66	75.14	992	15084	-4580	-20	14544	-3160	-18	121	-327	-1062	1477	-278	2
	-0.72	-2.56	71.17	1.16	1.62	75.35	812	15036	-4424	556	14520	-3268	-27	213	-345	-1150	1239	-202	2
	-0.53	-2.46	71.45	1.01	1.34	75.53	504	15084	-4220	720	14736	-3080	38	421	-337	-1196	1090	-174	2
	-0.31	-2.27	71.86	0.87	1.07	75.91	496	15224	-4224	272	14864	-2828	166	358	-280	-1236	475	3	2
	-0.11	-2.24	71.96	0.77	0.81	76.18	712	15028	-4784	324	14484	-2888	175	254	-223	-1240	-140	142	2
	0.04	-2.29	71.89	0.68	0.22	76.38	832	14776	-5004	992	14572	-3260	68	-195	-169	-1127	179	30	2
	0.15	-2.44	71.89	0.63	-0.17	76.46	744	15016	-4640	520	14588	-3264	-6	-243	-165	-1052	463	-13	2
	0.24	-2.48	72.08	0.62	-0.47	76.52	600	15160	-4416	728	14596	-3272	4	155	-218	-961	351	37	2
	0.31	-2.41	72.17	0.62	-0.69	76.51	692	15032	-4580	632	14496	-3556	50	355	-180	-959	291	76	2
	0.38	-2.34	72.15	0.62	-0.84	76.43	648	14868	-4820	700	14384	-3664	-17	295	-119	-945	575	28	2
	0.44	-2.31	72.27	0.62	-0.91	76.24	648	15088	-4448	660	14544	-3752	10	77	-102	-963	1036	0	2
	0.5	-2.32	72.47	0.6	-0.84	76.25	732	15156	-4456	688	14656	-3320	53	121	-47	-1027	965	53	2
	0.55	-2.3	72.58	0.58	-0.85	76.45	704	15120	-4608	584	14548	-3024	45	237	13	-1002	702	131	2
	0.61	-2.3	72.65	0.57	-0.99	76.84	768	15096	-4568	704	14712	-2556	81	136	34	-942	402	165	2
	0.66	-2.52	72.77	0.61	-1.26	77.1	1660	15224	-4264	1100	14736	-2920	-47	128	-295	-789	269	191	2
	0.64	-2.61	72.6	0.68	-1.51	77	1496	14744	-4844	1004	14608	-3568	-187	1964	-369	-699	678	93	2
	0.6	-1.83	72.32	0.76	-1.49	76.72	-44	14900	-5288	720	14324	-3788	-154	1312	-312	-758	871	56	2
	0.59	-1.45	72.12	0.79	-1.31	76.61	360	15012	-5104	328	14364	-3632	-143	489	-135	-851	716	118	2
	0.57	-1.45	72.02	0.78	-1.2	76.58	908	14876	-5088	356	14320	-3560	-171	549	-25	-939	457	213	2
	0.54	-1.51	71.96	0.76	-1.36	76.47	872	14720	-4912	1108	14596	-3760	-256	348	-5	-949	660	207	2
	0.5	-1.68	71.97	0.76	-1.41	76.39	1312	15116	-4752	872	14620	-3632	-364	421	-88	-945	944	184	2
	0.42	-1.67	72.02	0.74	-1.37	76.38	832	14992	-4548	820	14512	-3520	-390	904	-145	-941	803	227	2
	0.32	-1.63	72.03	0.73	-1.46	76.39	984	15040	-4668	816	14392	-3324	-567	1074	-224	-952	792	236	2
	0.19	-1.54	72.17	0.73	-1.54	76.58	748	14916	-4536	712	14540	-3096	-561	541	-1	-913	357	317	2
	0.11	-1.68	72.28	0.73	-1.81	76.74	1184	15076	-4488	1048	14496	-3396	-482	433	-78	-889	191	338	2
	0.03	-1.73	72.28	0.75	-2.09	76.68	1312	14912	-4444	1440	14304	-3408	-601	1364	-280	-827	586	211	2
	-0.14	-1.8	72.13	0.78	-2.32	76.51	2028	15144	-4768	1536	14556	-3628	-940	2044	-405	-769	1266	-31	2
	-0.3	-1.63	71.88	0.82	-2.21	76.24	1684	14820	-4992	1180	14564	-4096	-1015	2640	-600	-797	1711	-124	2
	-0.59	-1.18	71.26	0.82	-1.92	75.76	1616	15156	-5548	984	14332	-4584	-1370	3253	-939	-919	2037	-209	2
	-0.95	-0.44	70.6	0.74	-1.42	74.96	1252	14732	-5644	780	14336	-5052	-1647	3748	-1048	-1292	2440	-258	2
	-1.25	0.22	70.28	0.54	-0.89	74.12	572	14916	-5344	916	14112	-5468	-1785	2862	-962	-1739	2851	-291	2
	-1.61	0.57	70.2	0.24	-0.33	73.34	1144	15108	-4520	984	14060	-5576	-1841	2404	-981	-2122	3355	-297	2
	-1.94	0.88	70.2	-0.22	0.42	72.51	1324	14792	-4352	1076	14188	-5448	-1853	3677	-1232	-2570	3988	-347	2
	-2.18	1.46	70.23	-0.75	1.28	71.98	1008	14992	-4376	1244	14224	-4904	-1736	3690	-1244	-2890	4980	-283	2
	-2.38	1.69	70.14	-1.13	1.98	71.95	2028	15348	-4288	1468	13944	-4040	-1798	3273	-1443	-2933	5187	-315	2
	-2.62	2.03	69.85	-1.57	2.62	71.96	1356	14804	-4656	1752	14264	-3856	-1914	4737	-1753	-2810	5377	-427	2
	-2.82	2.8	69.67	-1.89	3.2	72.03	780	15096	-4396	2212	14368	-3408	-1938	4164	-1800	-2439	5841	-745	2
	-2.99	3.09	69.73	-1.99	3.53	71.93	1524	15472	-3980	2484	14284	-3004	-1952	3846	-1772	-2139	6808	-1243	2
	-3.13	3.32	69.92	-2.01	4.26	71.66	1192	15344	-3520	3228	14816	-3040	-1902	3972	-1884	-2001	8427	-2182	2
	-3.27	3.71	70.27	-2.07	5.17	70.48	1104	15564	-3120	4892	14572	-3136	-1752	3641	-1865	-2171	12041	-3857	2
	-3.32	3.91	70.71	-2.11	7.3	68.06	1056	15676	-2852	5408	14476	-3456	-1614	3400	-1760	-2005	18642	-6423	2
	-3.3	4.07	71.38	-2.08	10.63	65.99	856	15460	-1936	4060	14472	-3684	-1320	3004	-1681	-1747	23661	-8493	2
	-3.09	4.15	72.33	-2.01	16.79	63.56	900	15772	-1488	2040	14408	-3452	-736	3118	-1704	-1769	26548	-9476	2
	-2.77	4.18	73.13	-1.88	23.34	61.63	1184	15916	-1560	1908	13592	-2752	-250	3089	-1698	-1294	26364	-10116	2
	-2.33	4.2	73.85	-1.54	26.75	59.96	764	15568	-1780	3288	13356	-2932	313	2785	-1647	-130	27129	-10692	2
	-1.78	4.14	74.34	-0.65	31.51	57.84	1156	15608	-1968	1632	13328	-2748	693	2437	-1625	1419	27865	-11436	2
	-1.14	3.85	74.61	0.46	36.1	56.32	1328	15580	-2320	-472	13584	-3636	1007	2732	-1782	2373	25931	-11393	2
	-0.42	3.58	74.67	1.64	40.3	54.75	1552	15684	-2532	-1176	13700	-3752	1344	2387	-1871	2138	22668	-10639	2
	-0.09	3.49	74.49	2	41.73	54.12	1084	15368	-3472	-864	14152	-4280	1606	2469	-2121	1237	20516	-9583	2
	0.55	3.27	74.39	2.44	43.58	53.52	868	15356	-2468	-3252	14032	-3672	1922	1290	-2222	698	16639	-7913	2
	1.41	2.79	74.65	2.49	44.37	53.42	892	15796	-1196	-5776	15284	-2784	2439	1389	-2478	-739	10394	-4685	2
	2.28	2.4	74.85	1.89	42.67	54.65	1228	15804	-1656	-4500	14824	-1368	3324	1528	-2568	-2929	-1576	734	2
	3.29	2.07	74.94	1.22	35.63	58.48	568	15352	-1560	-260	15452	-2692	3971	426	-2468	-1992	-7240	1928	2
	4.5	1.75	74.79	0.6	27.77	61.37	-864	16348	-1364	4464	18020	-1384	4946	-766	-2565	-2783	-3143	1246	2
	5.97	0.78	75.37	0.19	23.41	63.86	608	15728	-1724	-480	16624	1080	5889	-999	-2605	-1723	-1852	-1178	2
	7.15	0.61	75.23	0.11	20	65.72	-1000	15732	-2956	788	13832	-1900	6754	-636	-2710	-1302	-2904	-1242	2
	8.93	0.93	74.48	0.1	15.64	66.1	-1752	16092	-3260	4000	13744	-3996	7879	-1063	-2978	-1149	-1672	-1410	2
	10.53	1.09	74.47	0.1	11.22	65.45	-588	18200	-1196	3128	13968	-4296	8914	-53	-3054	-1165	3	-2075	2
	12.57	1.08	75.05	0.06	9.31	65.7	704	19244	1020	696	14720	-3524	10752	1059	-3343	-1368	-86	-2500	2
	14.99	0.43	74.72	-0.07	8.4	66.48	3552	20548	404	-1228	15248	-2148	12365	1606	-4725	-1755	420	-2888	2
	16.89	0.17	73.45	-0.23	8.05	66.89	4700	19944	-3548	-980	14856	-2708	13064	4511	-6495	-1989	-389	-2578	2
	18.83	-0.03	70.24	-0.41	6.7	67.19	5824	16972	-8780	1124	14528	-3312	12261	5373	-7951	-1733	358	-2560	2
	20.16	-0.33	65.43	-0.49	6.21	67.77	7068	12172	-12924	-680	14864	-2144	10571	7055	-9400	-1542	1998	-2737	2
	20.91	0.46	57.48	-0.53	6.79	68.4	5544	9180	-15680	-1576	15416	-1696	8667	11153	-10979	-1416	2255	-2759	2
	21.11	2.78	48.45	-0.48	7.1	69.16	4492	5696	-15284	36	15324	-2068	7108	11682	-13523	-1172	3907	-2976	2
	20.53	2.64	41.61	-0.34	7.82	69.66	8308	6740	-13056	-716	15224	-2388	3858	9682	-18626	-750	5023	-2971	2
	17.86	4.04	31.72	-0.14	9.05	69.76	10620	5900	-12312	-1508	15192	-3016	-2850	26557	-22466	-651	5844	-2974	2
	14.46	10	22.63	0.02	10.91	69.48	8196	4728	-14412	-2012	15012	-3336	-5600	32767	-24255	-946	6787	-2817	2
	10.16	18.32	13.14	-0.01	13	69.15	444	4636	-14000	-3556	14700	-2992	-8304	32767	-25183	-1417	5278	-2084	2
	6	26.64	7.03	-0.11	13.69	69.37	-3544	7372	-12368	-1784	14476	-2412	-10690	23049	-23455	-1600	3992	-1630	2
	1.7	29.96	3.08	-0.25	13.69	70.04	-1980	8676	-11712	-144	14584	-2892	-12733	14254	-22438	-1595	4498	-1653	2
	-3.35	31.09	0.07	-0.33	13.45	70.61	-764	10036	-11864	260	14720	-2600	-15218	12114	-21946	-1436	5486	-1975	2
	-8.25	31.92	-1.88	-0.33	13.63	71.09	2348	11828	-12304	-224	15004	-2016	-18310	19971	-22300	-1217	6120	-2114	2
	-12.96	36.15	-3.7	-0.21	14.02	71.92	400	10552	-13260	-252	14884	-1380	-19601	32767	-21936	-798	6818	-2361	2
	-17.79	44.14	-4.75	0.03	15	72.55	-6104	12936	-10236	-480	15184	-1684	-19331	32767	-20465	-456	7500	-2548	2
	-21.78	51.67	-3.69	0.29	15.92	72.88	-7120	15712	-6376	-1184	15152	-2136	-16266	22856	-16040	-271	7798	-2441	2
	-23.52	52.73	0.2	0.49	17.52	72.45	-7616	18152	-80	-4340	15144	-3008	-12646	12139	-11501	-460	6817	-1707	2
	-22.16	51.22	6.13	0.59	19	71.68	1616	13036	-8944	-3144	14880	-4404	-157	16110	-4527	-929	5300	-737	2
	-18.77	48.56	9.5	0.57	19.18	71.66	1528	9596	-11668	-1392	14180	-3832	232	10421	-3520	-1065	5960	-395	2
	-17.26	45.92	12.32	0.55	19.31	72.2	1956	12904	-9572	-484	15000	-2828	-1740	9696	-3645	-940	6627	-399	2
	-15.61	41.68	16.78	0.67	19.13	73.1	2572	12068	-8352	1228	14808	-1616	-2339	8302	-3363	-461	8892	-1032	2
	-14.22	38.74	19.73	0.91	19.52	73.92	2264	11356	-10776	540	14892	-824	-2215	13086	-2978	59	10034	-1408	2
	-13.1	37.76	22.05	1.36	20.42	75.22	2568	10872	-10768	-964	15104	0	-1476	15949	-1847	682	9360	-1456	2
	-11.86	37.67	24.68	1.88	21.02	75.93	804	12184	-10112	-432	15032	-1440	-1475	15897	-1469	1055	8878	-1566	2
	-10.94	38.85	27.35	2.32	21.56	75.82	-5788	13628	-8724	-1076	14732	-3700	-2375	10896	-2543	957	8774	-1465	2
	-10.22	38.18	31.34	2.67	21.98	74.83	-5300	17092	-5680	-680	14568	-5060	-2253	2914	-266	611	8252	-1277	2
	-9.74	36.52	35.29	2.81	22.15	73.78	-2648	16228	-3864	-192	14776	-5816	-2087	4391	121	10	9049	-1290	2
	-8.86	34.5	40.46	2.72	22.8	72.52	-1528	14748	-4880	-708	14368	-6384	-1072	5354	585	-719	10149	-1563	2
	-7.98	31.29	44.57	2.34	24.21	70.93	1008	13932	-5700	-1148	13728	-5764	-1329	1943	549	-1631	12542	-2554	2
	-7.44	27.44	47.3	1.66	26.99	69.31	2132	14476	-5904	-1788	13596	-5116	-1699	2787	515	-2572	15514	-3364	2
	-7.1	25.1	49.66	0.96	29.54	68.35	404	14896	-6428	-1988	14348	-4828	-2039	3635	-109	-3419	16274	-3491	2
	-6.87	23.03	51.52	-0.13	31.83	67.47	1120	15032	-6580	-496	14360	-4784	-2254	3529	-561	-4200	16378	-3376	2
	-6.76	20.59	53.46	-1.14	33.07	66.75	2836	15284	-4920	1316	14456	-5448	-2855	5502	-1242	-4597	17314	-3063	2
	-6.86	19.86	54.9	-2.17	34.13	66	956	14740	-5200	2040	15280	-5956	-3104	8423	-1698	-5078	18469	-2559	2
	-6.9	19.69	56.23	-3.35	35.4	65.57	-100	15180	-4916	1232	14452	-4928	-3147	6126	-2022	-5531	19010	-2360	2
	-7.07	18.68	57.87	-4.37	36.88	65.75	1832	15488	-3960	800	13948	-3572	-3535	6572	-2076	-5762	19643	-2384	2
	-7.27	18.38	59.18	-5.43	38.69	66.53	1084	15332	-3820	584	14844	-2468	-3498	9241	-2287	-5840	20740	-2688	2
	-7.36	19.21	60.3	-6.25	40.56	67.65	-1520	14892	-3912	288	15056	-948	-3058	6669	-1944	-5713	21026	-2917	2
	-7.25	18.56	61.94	-6.74	41.31	68.93	576	15656	-2844	2788	14496	-1024	-2866	4729	-1743	-4875	20675	-2709	2
	-7.16	17.7	63.61	-6.95	41.17	67.86	664	15524	-3160	6312	14312	312	-2525	6502	-1835	-3787	24076	-4207	2
	-7.03	17.52	64.19	-6.72	41.96	66.69	-96	15480	-3336	6388	14068	564	-2118	4810	-1614	-1148	28172	-6741	2
	-6.8	16.56	65.22	-5.24	43.29	64.27	280	15500	-3580	5424	13064	-1404	-2134	3821	-1300	2567	30302	-8639	2
	-6.52	15.4	66.4	-2.74	45.24	61.55	412	15548	-3508	4228	13564	-2580	-2067	2792	-1178	5115	30519	-9638	2
	-6.43	14.76	66.92	-1.24	47.03	60.78	1256	15356	-2944	1300	13524	-3124	-1988	3155	-1322	6626	26954	-8763	2
	-6.2	13.51	67.75	1.86	48.45	59.92	1348	15576	-3468	688	13500	-3440	-2059	3851	-1574	7459	20817	-6988	2
	-6	12.65	68.35	4.59	47.67	59.6	484	15280	-3648	620	13404	-4008	-2074	3225	-1547	7672	16427	-5733	2
	-5.82	11.62	69.16	6.76	46.46	59.44	648	15580	-3004	268	13468	-4444	-2063	2207	-1419	7267	13667	-4581	2
	-5.66	10.46	70.06	8.32	44.86	59.81	1028	15656	-2196	-1092	13976	-4164	-1916	1760	-1518	6186	11246	-3103	2
	-5.46	9.42	71.09	9.61	43.18	60.87	932	15780	-1272	-2328	13944	-3060	-1596	1724	-1661	5435	7794	-1386	2
	-5.07	8.23	72.43	10.52	40.3	62.34	976	15944	-428	-1652	15176	-4068	-1043	1726	-1887	4600	5695	-215	2
	-4.51	7.34	73.81	10.73	37.91	64.03	672	16312	56	-2300	15388	-3160	-332	1117	-1926	2707	3550	1145	2
	-3.89	6.56	74.84	10.31	33.76	66.09	448	15928	-576	1740	15048	-3032	224	1060	-1947	761	41	2050	2
	-3.2	5.94	75.5	9.18	28.32	67.82	16	15660	-1728	576	16628	-2864	637	395	-1822	-1633	856	240	2
	-2.39	4.96	75.88	7.23	25.33	69.55	480	15676	-2244	-1008	16392	-2148	846	-599	-1703	-5626	-2389	2187	2
	-1.72	3.91	76.09	4.46	19.21	70.27	520	15700	-2096	9956	18212	2260	979	-1180	-1709	-7729	-2595	815	2
	-1.1	2.63	76.33	2.34	16.77	69.99	1016	16448	-1988	-1272	22688	4372	1065	-1694	-1924	-4248	4876	-2610	2
	-0.46	1.59	76.26	1.31	14.62	69.96	-460	15940	-3180	1488	14912	5056	1121	-1730	-1926	-3429	-806	-1436	2
	0.11	0.78	75.56	0.59	10.35	68.98	-340	15084	-4092	4004	14016	3528	1117	-2846	-2016	-2107	-1967	-1799	2
	0.41	0.01	74.9	0.4	5.83	68.96	280	14816	-4008	4144	14380	-1108	792	-2052	-2193	-1398	-5259	-1171	2
	0.69	-0.47	74.33	0.36	1.76	68.9	-792	15416	-3252	3628	14356	-3232	563	-1646	-2383	-1058	-5137	-1768	2
	0.95	-0.68	74.36	0.3	-0.64	68.88	-1280	15548	-1784	-576	14940	-3876	756	-2770	-1964	-1421	-2918	-1988	2
	1.17	-1.26	74.8	0.05	-1.22	68.72	-460	16276	-1420	-464	14236	-4316	932	-3673	-1863	-2104	-5088	-1524	2
	1.51	-1.91	75.16	-0.22	-3.63	68.14	-732	16444	-2332	4436	14012	-4452	1233	-1715	-2411	-1890	-2471	-1925	2
	1.97	-1.52	75.29	-0.39	-4.79	67.93	-1072	14928	-1872	864	15412	-2776	1786	-314	-2063	-1651	653	-2481	2
	2.49	-1.18	75.82	-0.48	-3.88	68.88	-532	16628	-324	-1216	14840	-1552	2498	-737	-1855	-1561	-1025	-1878	2
	3.32	-1.66	76.22	-0.52	-3.65	70.07	1496	16996	-1984	-924	15640	-312	3398	498	-2095	-1441	-1739	-1503	2
	4.02	-0.76	76.29	-0.56	-3.57	71.74	-388	16480	-1848	-1476	15472	272	3008	4401	-2154	-1557	-2389	-1123	2
	4.69	1.5	76.41	-0.56	-3.76	73.02	-1536	17024	-1944	428	15152	-884	3026	4259	-2271	-1252	-2660	-953	2
	4.96	3.2	76.01	-0.42	-4.59	73.66	684	16096	-3016	1904	15552	-1324	1683	7785	-3307	-680	-972	-1192	2
	4.66	5.88	74.55	-0.08	-4.58	74.44	1628	15176	-4764	108	15064	-1972	157	13299	-4875	-131	-195	-1233	2
	3.79	9.92	72.36	0.42	-4.3	74.49	36	15496	-5484	724	14952	-2652	-2588	17689	-5242	224	2224	-1696	2
	2.04	14.75	70.41	0.87	-2.6	74.46	-1560	14888	-5128	-708	15060	-3100	-4883	15913	-5124	341	2989	-1648	2
	0.04	18.09	69.15	1.12	-1.28	74.4	-2164	15224	-4108	-1608	15128	-2912	-6441	11854	-4443	-49	2876	-1215	2
	-2.2	19.78	68.58	1.24	0.55	74.15	-1512	15008	-3584	-1608	14672	-3480	-7262	8356	-3695	-532	1272	-703	2
	-4.26	20.1	68.62	1.26	1.07	74.37	-424	15288	-3188	-112	15232	-3020	-7994	6883	-3125	-706	2101	-486	2
	-6.21	20.12	68.95	1.28	1.42	74.84	-528	15552	-3268	-156	14844	-2444	-8762	7700	-2411	-616	1362	-245	2
	-8.4	20.96	69.47	1.36	1.47	75.74	-1608	14960	-2980	552	14912	-1796	-8853	8433	-1088	-314	1338	-113	2
	-9.97	21.7	70.64	1.61	1.39	76.57	-1112	14020	-1480	972	15340	-1144	-7877	6802	84	176	2546	-333	2
	-10.95	21.47	71.89	1.95	1.82	77.58	-2368	14564	-1952	112	14968	-1204	-6645	3982	755	619	2247	-330	2
	-11.24	20.05	73.85	2.34	1.86	78.26	-380	14352	-996	1384	14952	-156	-4527	3603	1001	1144	2074	-330	2
	-10.96	20.17	74.67	2.8	1.75	78.62	-1448	13932	-1948	1244	15308	68	-1977	6785	1059	2038	2576	-461	2
	-9.66	21.51	74.84	3.65	2.12	79.23	-3864	13660	-3200	-76	15104	-1648	701	6692	1392	2784	1916	-424	2
	-7.98	22.4	74.66	4.57	2.32	79.55	-3248	14880	-4176	620	14832	-1388	1791	6559	-36	3178	2445	-507	2
	-6.2	24.68	73.27	5.56	2.29	80.09	-5308	16596	-5072	620	15628	136	3074	12344	-1992	3898	2086	-417	2
	-4.2	26.12	72.98	6.52	2.43	80.8	1820	16180	-2452	-928	15984	-1172	3474	6560	-8	4340	341	-135	2
	-2.32	25.55	73.01	7.56	1.44	80.64	304	15844	-4392	2484	17164	-3148	3068	12369	280	4471	-975	-78	2
	-1.41	24.84	73.63	8.6	-0.11	79.82	1304	15984	-3120	2788	15572	-3576	1924	3763	582	5236	-608	-512	2
	-0.54	21.66	73.57	9.84	-1.65	78.46	-412	16156	-6616	3744	16024	-4720	1450	4642	1002	6273	45	-1090	2
	0.17	21.21	72.85	11.16	-3.06	76.76	-3432	14696	-6060	5284	16232	-2488	1423	-1731	1284	6811	2414	-2443	2
	0.66	18.48	72.35	12.54	-3.7	75.31	1244	15076	-6888	4544	15872	-2160	1375	514	849	7489	2950	-3098	2
	0.79	15.67	71.84	13.9	-4.84	73.33	4644	14948	-5400	6152	15952	-2492	-229	3509	28	7873	2897	-4037	2
	0.47	14.98	71.52	15.12	-5.82	70.59	-1576	14636	-4352	6636	15476	-4524	-1194	6539	-83	7769	4579	-4721	2
	0.18	14.83	72.2	16.01	-4.71	68.67	324	15804	-2560	1884	14168	-5212	-854	2989	-397	7506	7637	-5230	2
	0.02	14.44	72.81	16.88	-0.34	64.75	1724	16488	-2136	-6812	11312	-13004	-845	8117	-513	7129	7839	-5430	2
	-0.14	15	73.96	17.15	4.1	59.35	-832	15800	-2080	-8232	10132	-15000	-663	4358	-114	5031	4191	-5032	2
	-0.16	13.88	75.11	16.25	7.24	54	1140	16212	-2096	-6036	6688	-12552	-316	3423	-143	1540	502	-2457	2
	-0.11	12.99	75.8	14	9.12	50.55	1120	15956	-1808	-3684	6960	-9872	-158	4140	-161	-3794	1775	571	2
	0.04	12.33	76.94	11.07	10.38	49.59	-188	15744	-1192	-2552	6348	-8904	294	2140	371	-8870	3872	2766	2
	0.29	11.45	78.22	5.66	12.16	50.13	-548	16828	-764	-2708	9808	-7772	518	-365	875	-13986	4287	4392	2
	0.68	8.9	78.73	-0.58	12.79	52.89	2908	15436	-3624	-1216	10172	-6324	875	622	394	-18081	3849	6681	2
	0.93	7.37	78.02	-6.35	12.08	55.97	804	14976	-4456	-128	11628	-6320	501	1182	164	-20697	-246	7691	2
	0.98	6.65	77.97	-9.55	11.08	57.72	1560	15952	-3368	2244	12544	-6284	337	-117	-167	-21850	1511	8094	2
	1.02	5.57	77.87	-15.41	9.77	61.51	1040	15072	-2268	104	13552	-4688	132	2937	-279	-22481	1595	7715	2
	1.11	5.52	78.5	-20.83	8.8	66.62	-156	15812	-1796	512	14540	-2044	495	1300	102	-20747	39	8287	2
	1.34	4.91	79.21	-23.68	6.37	70.49	724	16204	-1812	3512	16044	-464	1036	-25	245	-17406	-283	8203	2
	1.66	3.54	79.24	-25.32	4.03	73.05	1844	15476	-3196	4880	14780	-1492	1119	406	88	-14888	1310	6702	2
	1.91	2.5	78.99	-26.41	1.3	74.43	1568	15328	-2936	5360	13944	1276	1073	315	-142	-12932	1652	4624	2
	2.23	1.77	79.26	-26.55	-0.32	75.33	1140	15660	-1860	3768	15104	1848	1481	1138	-226	-10140	1326	3126	2
	2.58	1.49	79.3	-25.5	-2.16	75.74	776	16284	-3360	4192	14188	2404	1521	1504	-361	-6420	-1704	1646	2
	2.89	1.37	78.94	-23.22	-5.36	75.12	192	15276	-4104	5620	14172	2316	1741	355	-206	-2846	-2628	208	2
	3.23	0.35	78.56	-20	-8.37	73.91	1748	15816	-3664	3840	13636	1960	1769	-2116	-51	769	-3215	-1632	2
	3.45	-1.19	77.82	-17.04	-9.94	73.75	2016	15340	-4424	3440	15148	-648	1499	-1487	-287	2885	-5096	-1878	2
	3.61	-2.3	77.36	-13.67	-13.41	72.53	1332	15428	-3652	7220	15416	-908	1445	-2013	-492	1649	-4452	-867	2
	3.82	-2.69	77.81	-11.16	-16.13	71.09	-1456	15632	-520	7324	15264	-1520	1879	-2448	-281	1965	-3143	-1634	2
	4.4	-2.6	78.17	-8.63	-17.07	70.4	-2328	15548	2116	3692	15316	-1336	3781	-4934	512	1620	-1863	-2223	2
	5.61	-3.79	78.67	-6.82	-17.75	70.3	-28	16448	2392	4212	14472	-704	5829	-7679	1059	1252	-3093	-1854	2
	7.29	-6.42	79.26	-5.3	-17.6	70.69	2396	16560	452	448	16500	1332	6973	-4098	883	1386	-1771	-2077	2
	8.98	-7.02	80.11	-3.89	-15.83	71.64	-76	16784	-2832	-2144	16380	2184	7898	-3713	610	426	-4040	-1212	2
	10.42	-7.33	79.83	-2.84	-15.4	72.5	-700	17404	-4424	572	16800	-992	8142	-3516	286	852	-7060	-1345	2
	11.91	-6.22	79.45	-1.98	-16.81	72.6	-3292	19748	-3720	2752	14848	-1864	8423	-1312	431	382	-4781	-1988	2
	13.19	-5.18	79.13	-1.54	-17.04	72.27	-3260	16052	-4884	1852	15068	-4248	9506	-728	1057	-100	-3618	-2069	2
	14.71	-4.27	77.9	-1.15	-17.1	71.55	-1256	14408	-7976	2504	14712	-4804	9888	-2717	1451	-755	-3041	-1491	2
	15.99	-5.43	75.28	-0.94	-17.04	71.11	952	12232	-12524	3024	14572	-3668	8466	-5634	1959	-940	-1439	-1277	2
	16.41	-7.39	71.93	-0.73	-15.95	71.41	2012	11100	-14424	1500	15716	-1544	5613	-6543	2490	-987	1373	-1722	2
	15.3	-9.62	68.47	-0.61	-13.68	72.6	2612	10460	-11760	-876	16140	-152	780	-6113	2006	-1066	1549	-1696	2
	12.86	-11.66	66.02	-0.46	-11.84	73.87	2744	10792	-9772	560	16020	-56	-4059	-5174	692	-884	502	-1391	2
	9.63	-12.34	64.11	-0.25	-10.73	74.97	2196	11804	-9432	1300	15492	308	-7467	-1611	-838	-629	531	-1066	2
	5.08	-11.34	62.19	0.03	-9.98	75.87	744	12320	-8060	1404	15492	-252	-10478	845	-2613	-258	204	-879	2
	0.97	-9.79	60.77	0.37	-9.4	76.51	336	12196	-7352	1436	15372	-116	-12205	1876	-3791	-240	1197	-843	2
	-3.11	-8.24	59.75	0.58	-8.17	77.61	676	12604	-5692	-520	15752	88	-13326	1544	-4565	-526	399	-628	2
	-7.22	-7.22	59.3	0.68	-7.12	78.54	944	14392	-4856	-556	15316	-324	-12908	2288	-5616	-561	-1083	-152	2
	-10.44	-4.74	58.8	0.83	-7.25	79.36	-2044	15780	-5684	1648	15596	-1128	-12899	4198	-5877	-426	-1170	42	2
	-12.99	-2.48	58.41	0.97	-7.29	79.89	-2784	14684	-4500	460	15264	-1300	-13439	2737	-5063	-449	-1168	301	2
	-15.85	0.28	58.87	1.06	-7.18	80.71	-3016	15572	-2968	192	15648	-1052	-13175	3323	-3496	-612	-1873	541	2
	-18.07	2.37	60.46	1.04	-7.42	81.38	-2216	15308	-1176	920	15324	-1308	-12107	2477	-2537	-1036	-2079	535	2
	-19.45	3.8	62.22	0.92	-7.84	81.83	-1716	15436	292	1060	15420	-964	-10751	2671	-2209	-1124	-1650	377	2
	-19.97	4.81	63.82	0.93	-8.09	82.14	-3264	15248	24	1820	15484	-656	-8793	1338	-2004	-613	-1127	372	2
	-19.64	5.89	65.12	1.08	-8.13	82.24	-3104	15264	1168	1952	15436	-808	-5709	-1356	-514	-215	181	197	2
	-18.14	5.7	67.35	1.36	-7.85	82.23	-1824	14492	316	2100	15452	308	-1718	-1041	950	337	1443	-95	2
	-15.54	5.32	69.94	1.85	-7.12	81.96	-612	13540	-2200	1628	15756	1204	1496	-599	1885	1159	3052	-429	2
	-13.15	5.13	70.72	2.51	-5.88	82.03	-204	12448	-4744	1928	15476	920	3570	1253	1984	1863	3761	-545	2
	-10.34	5.72	70.18	3.47	-5.03	81.03	-2204	14972	-6496	3384	15796	2792	1565	4143	127	2993	5263	-1105	2
	-8.89	7.81	70.79	4.65	-4.07	79.77	-1960	18176	-1216	2792	15832	3988	-509	5117	-713	4407	4801	-1479	2
	-7.44	8.93	72.26	6.13	-3.86	78.43	-332	17444	-2360	3804	16916	3452	1537	10607	213	6160	3161	-1660	2
	-6.22	11.39	73.42	8.14	-4.43	77.13	-1716	15268	-1000	5332	17296	-1160	417	7268	390	7237	3045	-2137	2
	-5.14	11.92	75.04	10.03	-4.9	75.75	-916	17060	-1560	4476	18176	-3256	496	672	2026	6783	2708	-1766	2
	-4.24	9.57	76.3	11.3	-4.72	75.6	2724	16500	-2624	220	18360	-4384	45	3216	1300	6482	-591	-1656	2
	-3.76	9.22	76.83	12.02	-5.04	73.52	1360	15884	-2104	16	11720	-9072	-463	6024	258	4934	-1222	-1943	2
	-3.39	10.19	77.51	11.65	-3.43	69.26	-868	16084	-2204	-1716	10184	-10128	-439	5935	205	-163	3153	-316	2
	-2.84	10.61	77.93	9.75	-0.19	67.11	-432	16000	-3196	-4008	12048	-8104	132	2479	596	-4825	4317	1837	2
	-2.39	9.69	78.16	6.71	1.82	67.74	48	15848	-2964	-1588	14188	-5476	88	2886	173	-8701	2537	3652	2
	-1.98	9.32	78.56	2.71	1.94	69.83	48	16116	-2340	1916	13644	-3592	150	880	78	-10061	2779	3941	2
	-1.59	7.79	78.87	-0.28	1.95	71.68	1524	15684	-1844	1340	14376	-2728	-84	1252	-202	-10161	4275	3457	2
	-1.28	7.25	79.62	-3.19	2.12	73.73	-696	16092	-1096	1404	12364	-2476	65	1487	-223	-8843	2536	3294	2
	-1.02	7.15	80.13	-4.74	1.78	74.5	-992	16116	-1364	980	12512	-3808	222	1214	-116	-6736	1525	2475	2
	-0.68	6.6	80.48	-5.84	1.78	75.23	-128	15604	-2808	-572	12820	-3296	300	-278	147	-6279	386	2704	2
	-0.45	5.37	80.28	-6.63	1.39	76.83	520	15680	-3448	-972	13336	-2168	56	-1141	193	-5009	-3418	3232	2
	-0.31	3.84	80.3	-6.82	-0.58	78.03	932	16112	-2272	528	14056	-3232	-171	-1394	-261	-3844	-5458	2898	2
	-0.26	3.35	80.46	-6.82	-2.42	78.14	544	16428	-1440	3656	15776	-2016	-125	-790	-674	-3392	-5450	1839	2
	-0.12	2.01	80.84	-6.85	-5.94	77.89	972	16364	-816	7264	17248	-752	36	-1767	-875	-4220	-5640	1901	2
	0	1.34	81.11	-6.8	-8.85	76.92	468	16508	-40	9056	14644	-3032	248	-970	-1271	-2958	-6130	798	2
	0.26	1.25	81.11	-6.53	-11.81	75.43	-644	16408	1976	5296	13520	-1148	976	-714	-1344	-2365	-2218	494	2
	0.82	1.28	80.82	-5.91	-13.41	75.44	-976	16464	2428	3616	16228	88	1998	19	-1139	-1654	-3592	120	2
	1.91	2.32	80.1	-5.35	-13.21	76.54	-4040	16264	2796	-556	16812	1320	4021	-1153	353	-1884	-3321	4	2
	3.7	2.64	79.75	-4.99	-12.75	77.39	-3344	16008	692	664	15724	1112	5764	-5077	1098	-2005	-3327	-756	2
	5.09	1.61	80.27	-4.69	-13.35	77.4	-1496	15664	-2604	3192	15732	412	6090	-4118	1135	-2010	-2636	-974	2
	6.64	0.99	79.88	-4.29	-14.24	77.21	-1592	15148	-5948	3520	15244	-24	5776	-3011	2009	-1263	-3485	-622	2
	7.56	0.13	78.83	-3.61	-14.81	77.67	-1328	15052	-7976	1068	15784	-104	4419	-5372	2588	-703	-3501	-271	2
	7.51	-2.14	77.34	-3.05	-14.25	78.69	708	14060	-8920	688	15976	-432	867	-7923	1843	-733	-2165	-584	2
	6.07	-5.07	75.36	-2.56	-13.49	79.17	2540	14640	-7312	1172	15700	-28	-3235	-5191	344	-674	-128	-991	2
	3.72	-6.32	74.1	-1.98	-12.06	79.96	1664	14792	-5048	204	15696	-472	-5856	-990	-1121	-347	94	-544	2
	1.37	-5.96	73.64	-1.39	-11.06	80.74	540	15276	-3432	1432	15240	-444	-6666	1129	-1894	-230	-118	76	2
	-0.29	-4.6	74.14	-0.87	-10.78	80.73	772	14300	-1720	2144	15684	-312	-3831	2330	-1556	185	807	-148	2
	-0.76	-1.87	74.16	-0.31	-9.67	81.13	-1400	14308	-3284	300	15384	-1156	-656	5400	-884	395	1465	-10	2
	-0.54	0.44	73.81	0.27	-8.26	81.54	-1212	13812	-4592	988	15128	-1488	300	5559	-957	305	1002	347	2
	-0.54	3.78	72.76	0.74	-7.51	81.95	-3320	16572	-4340	1172	15832	-572	-1521	5958	-1577	364	1784	369	2
	-1.64	6.5	72.77	1.1	-6.64	82.39	-4316	14680	-636	816	15456	-888	-4789	6104	-1236	418	1900	412	2
	-2.24	6.97	74.08	1.53	-5.27	83.18	688	15408	-860	-84	16580	-284	-1718	3029	772	589	2866	585	2
	-2.46	7.27	75.37	1.96	-3.96	84.04	176	14788	-1364	1388	16176	-128	-1901	2886	226	635	1974	761	2
	-2.47	7.42	76.94	2.24	-4.45	83.47	-24	17460	-1012	4436	15032	-1160	-775	2744	207	685	1704	434	2
	-2.22	7.92	77.83	2.64	-5.7	81.77	-908	15580	-2060	4756	15180	-2916	-243	3184	297	1033	1801	234	2
	-1.95	7.85	78.4	3.19	-6.85	79.95	1228	16140	-1924	4452	14636	-3404	-276	4105	-274	1390	1446	-155	2
	-1.67	8.31	78.71	3.62	-7.07	78.79	540	16224	-2516	2896	14328	-3444	-255	6113	-311	1477	2523	-658	2
	-1.53	8.5	78.72	3.92	-6.02	77.68	112	15936	-3572	1212	14312	-4736	-465	2469	116	787	3479	-1330	2
	-1.42	7.77	78.65	3.82	-4.22	76.48	508	15936	-3252	508	14160	-3948	-659	1680	-68	-581	5402	-1771	2
	-1.31	7.57	78.89	3.27	-1.67	75.61	124	16028	-2132	-1864	14520	-4328	-436	3442	-568	-2146	5216	-1750	2
	-1.13	7.43	79.31	2.11	0.87	74.95	32	15760	-2044	-1964	14132	-2116	-232	1400	-343	-3983	2885	-1440	2
	-1	6.65	79.51	0.94	1.11	75.08	472	15636	-2084	2664	14436	-1940	-251	636	-227	-4123	3381	-1563	2
	-0.79	6.27	80.07	-0.03	0.33	74	-904	15776	-1064	5652	14528	-680	77	572	-111	-3781	6070	-1595	2
	-0.49	5.66	80.73	-0.72	0.71	74.36	564	16044	-1100	1620	15668	-156	503	757	-355	-2687	3088	563	2
	-0.16	5.18	80.93	-0.93	-2	75.01	404	15884	-1920	4660	14284	-1456	589	1611	-604	-1843	-4859	2144	2
	0.16	4.7	80.97	-0.94	-6.01	74.51	400	15948	-1908	7196	14856	-716	466	1002	-536	-1449	-3705	1171	2
	0.41	4.11	81.17	-0.86	-7.71	73.96	992	16012	-1488	2328	15704	124	593	747	-716	-1328	2815	-920	2
	0.71	3.18	81.03	-0.96	-5.3	74.99	1972	16236	-1432	-2636	15716	-16	718	1402	-1239	-2152	668	-291	2
	0.94	3.03	80.75	-1.15	-4.82	75.8	48	16180	-2108	-636	14928	-944	700	2410	-1588	-2115	-3213	529	2
	1.18	3.95	80.09	-1.27	-7.23	75.79	-2536	15260	-3536	5844	15024	-2712	875	1024	-727	-1979	-3804	330	2
	1.45	4.35	78.71	-1.32	-9.85	74.38	-2408	15236	-5236	6728	15068	-1724	803	-2591	209	-1680	-528	-592	2
	1.6	3.14	78.18	-1.24	-10.06	74.45	120	15616	-3972	1056	15468	-1000	616	-3002	87	-1409	665	-580	2
	1.74	2.4	78.28	-1.34	-8.2	75.22	-760	15600	-3188	-3816	16716	584	868	-1185	257	-2127	-1024	-36	2
	1.81	2.02	78.32	-1.52	-7.1	76.08	-1688	15596	-3024	-652	15748	232	182	-2855	588	-2369	-2291	454	2
	1.76	1	78.65	-1.69	-7.34	77.06	392	15660	-2424	1064	14984	-560	7	-4156	331	-2385	-2683	914	2
	1.6	0.44	78.78	-1.63	-9.05	77.05	552	15304	-2436	6100	15344	-1556	-367	1076	-225	-1125	-3411	984	2
	1.38	0.95	78.97	-1.2	-11.17	75.93	-204	15488	-1984	4628	14604	344	-445	1077	-249	-296	933	-207	2
	1.2	1.49	79.37	-0.71	-10.17	76.52	-860	15224	-1948	212	16116	1192	-60	1825	-210	41	1487	-362	2
	1.23	2.17	79.64	-0.13	-8.6	77.61	-592	15256	-2124	52	15936	1160	225	84	169	282	259	5	2
	1.23	1.94	80.02	0.33	-7.91	78.66	1004	15952	-2276	1124	15256	-1160	101	2416	-459	313	295	204	2
	1.21	3.32	79.75	0.8	-7.58	79.03	-1900	14856	-3212	1620	15148	-2608	151	3939	-253	314	123	447	2
	1.11	4.45	79.16	1.16	-7.35	79.28	-620	14952	-3500	944	15536	-2252	-670	663	412	233	245	551	2
	0.7	3.81	79.57	1.5	-6.49	80.17	660	15024	-2404	252	16300	-736	-1072	629	851	194	949	642	2
	0.47	3.9	79.62	1.76	-5.96	80.89	-784	15408	-3520	2100	16036	-228	-843	1608	479	226	1324	440	2
	0.34	4.64	78.96	1.98	-6.4	80.34	-1768	15620	-5008	4364	14744	-2252	-511	1733	449	254	1890	96	2
	0.23	4.68	78.6	2.3	-7.09	78.84	92	15648	-3952	4188	14372	-3276	-565	520	641	590	2016	-151	2
	0.08	3.55	78.83	2.76	-7.37	78.1	2368	16176	-1996	3660	14620	-1616	-827	89	586	1374	1862	-644	2
	-0.11	2.3	79.15	3.33	-7.21	77.35	1732	16372	-1468	2556	14500	-2440	-762	1680	127	1576	3286	-1475	2
	-0.16	2.55	79.84	3.66	-5.57	76.73	-740	15932	-1596	-260	14504	-4096	-270	920	151	574	3797	-1264	2
	-0.03	2.42	80.53	3.42	-3.6	76.25	272	15888	-1248	-456	14744	-3740	223	-223	331	-1041	1625	-374	2
	0.09	2.12	80.81	3.15	-3.9	76.02	944	15944	-1544	3200	14212	-3068	546	477	308	-1646	1475	-226	2
	0.45	1.54	81.34	2.57	-4.31	75.68	620	16180	-1800	2968	14120	-1864	808	-78	269	-1550	2122	-197	2
	0.84	1.1	81.38	2.26	-4.3	76.2	488	15460	-3040	1376	15124	-828	958	464	91	-1163	1087	-255	2
	1.14	0.77	81.02	1.95	-4.5	77.27	600	15492	-3564	1512	15632	-100	915	-329	137	-1171	-538	-180	2
	1.38	0.04	80.69	1.8	-4.99	77.59	876	15636	-3112	2292	15440	-540	844	-1104	134	-1007	-153	-522	2
	1.59	-0.62	80.66	1.59	-5.4	77.69	628	15768	-2676	1832	14692	-1972	907	-1275	115	-1248	229	-593	2
	1.83	-1.11	80.65	1.22	-5.41	77.9	28	15788	-2896	44	14532	-2652	1082	-1324	115	-1868	-1917	81	2
	2.08	-1.58	80.65	0.89	-6.19	77.8	208	15672	-2772	1696	14332	-3976	1178	-2382	282	-2004	-4238	633	2
	2.31	-2.28	80.72	0.46	-8.52	76.96	448	16160	-2700	4276	15280	-3244	1290	-2315	317	-2123	-2256	78	2
	2.59	-2.98	80.76	0.11	-8.99	76.85	248	15972	-2776	1524	15688	-2800	1367	-2485	395	-2136	-873	-55	2
	2.89	-3.62	80.93	-0.22	-8.64	77.35	-240	16392	-3052	580	15308	-1860	1482	-2825	366	-2119	-1012	-100	2
	3.09	-3.92	80.74	-0.51	-8.29	78.22	-380	15612	-3892	372	15428	-848	1385	-2444	636	-2143	-1191	291	2
	3.22	-3.73	79.97	-0.7	-8.27	79.32	-1416	14716	-4672	1468	15744	-352	1176	-2562	944	-1775	-1364	292	2
	3.25	-4.42	79.53	-0.74	-8.58	79.58	588	14632	-4080	2324	15012	-900	775	-5014	1477	-1398	-330	25	2
	3.11	-5.8	79.25	-0.64	-8.54	79.69	1548	14364	-3948	1956	15412	-940	400	-2432	1370	-1031	498	-208	2
	3	-6.25	79.15	-0.47	-8.13	80.13	1040	13632	-3984	1040	15252	-956	428	-2290	1397	-811	145	-68	2
	2.86	-6.67	78.35	-0.29	-7.8	80.64	876	14524	-5148	1160	14980	-336	230	-2425	183	-719	-117	-122	2
	2.65	-6.75	77.29	0.01	-7.7	80.9	1996	14828	-5104	1992	15704	-468	-66	1873	-777	-224	309	-277	2
	2.33	-4.83	76.23	0.39	-7.45	81.04	-640	14692	-4984	1416	15268	-748	-493	4235	-1274	134	761	-297	2
	1.88	-3.45	75.36	0.78	-6.91	81.2	1208	15336	-4580	1100	15492	-1436	-964	1941	-1359	337	1050	-401	2
	1.36	-2.54	74.59	1.22	-5.83	81.25	976	15472	-4768	-24	15872	-2148	-1444	4892	-1567	312	1870	-297	2
	0.73	-0.53	74.08	1.5	-4.28	81.13	-272	16188	-3948	-408	15724	-2676	-1714	3852	-1501	14	1540	-81	2
	0.2	0.76	74.03	1.65	-3.68	80.99	-680	15644	-3616	1208	16440	-2828	-1715	3184	-1115	-199	2198	312	2
	-0.22	1.46	74.24	1.76	-3.3	81.46	228	15544	-3248	1680	14476	1144	-1553	1622	-929	60	737	318	2
	-0.49	1.58	74.31	2.11	-4.61	80.67	1508	15868	-3060	5664	14052	-1220	-1511	3287	-1205	1236	-764	-273	2
	-0.77	2.49	74.39	2.79	-6.76	78.08	-380	15836	-3376	4864	11700	-5088	-1363	4419	-1230	2010	1338	-1474	2
	-0.93	3.89	74.48	3.35	-6.27	75.22	-2056	15160	-2848	92	10836	-9464	-944	2352	-526	1801	3643	-1653	2
	-0.87	4.27	75.44	3.28	-4.14	72.98	-996	15708	-704	184	14732	-5736	-114	-952	240	-1216	2446	41	2
	-0.56	2.94	76.84	2.62	-2.58	73.44	1556	16828	-420	-964	18028	-2672	590	-1568	335	-2310	2202	-869	2
	-0.1	1.7	77.69	1.97	-2.17	73.86	692	15816	-2288	1288	15000	-2756	1120	-1829	372	-2857	2309	-769	2
	0.43	0.17	77.7	1.09	-1.29	74.1	900	15192	-4488	-660	14240	-3748	1164	-3022	409	-2954	1510	-553	2
	0.8	-0.96	77.06	0.16	-1.18	74.51	712	15176	-5316	-816	13688	-2644	951	-1671	-14	-3462	-2200	848	2
	1.07	-1.43	76.24	-0.61	-2.67	75.73	528	14600	-4476	1908	15400	-1980	680	-755	-305	-3316	-3977	1391	2
	1.28	-1.5	76.36	-1.07	-4.44	76.01	-68	15640	-2924	4184	16284	-1132	781	-682	-278	-2940	-1533	700	2
	1.47	-1.98	76.67	-1.42	-5.38	76.18	856	15596	-3228	2644	15016	-784	737	-1702	-121	-2453	1579	-308	2
	1.56	-2.69	76.46	-1.63	-4.86	76.99	1044	15412	-4360	948	15240	-516	376	-1195	-265	-2212	1521	-221	2
	1.51	-2.92	75.9	-1.73	-4.38	78.09	644	15104	-4908	-188	16108	-128	-42	-546	-573	-2157	224	193	2
	1.37	-2.9	75.23	-1.82	-4.04	79.47	628	15036	-4772	472	15052	-696	-288	350	-1095	-2095	-648	185	2
	1.22	-1.91	74.5	-1.85	-4.72	79.76	-912	14796	-4564	2660	14988	-1704	-69	3192	-1498	-1764	-497	195	2
	1.17	-0.1	73.73	-1.72	-5.55	79.41	-1748	15108	-4596	3292	15612	-1556	-136	492	-905	-1365	496	-81	2
	1.05	-0.29	73.7	-1.6	-5.31	79.66	344	15684	-4152	676	15572	-816	-414	-1154	-466	-1426	1803	-471	2
	0.8	-0.91	73.84	-1.48	-4.54	80.16	516	15660	-3856	520	15116	-1264	-788	-609	-409	-1333	1290	-234	2
	0.46	-1.2	73.95	-1.44	-3.51	80.71	108	15312	-4192	-1628	16104	-1344	-1162	-1047	-323	-1857	-86	484	2
	0.14	-1.43	73.88	-1.58	-3.08	80.92	420	14920	-4300	-108	14924	-2692	-1021	-260	-668	-2181	-2140	753	2
	-0.05	-1.11	73.73	-1.69	-3.98	80.58	-452	15324	-3984	2524	13972	-3176	-928	609	-795	-2200	-1031	873	2
	-0.26	-0.82	74	-1.78	-5.13	80.2	8	15672	-3172	2356	15232	-2680	-1031	196	-754	-1953	-595	776	2
	-0.39	-0.47	74.51	-1.81	-5.62	80.2	-592	15348	-3292	1652	15024	-1708	-625	823	-479	-1952	353	479	2
	-0.46	-0.06	74.72	-1.86	-5.42	80.5	-996	15544	-3608	1428	15128	-1464	-770	-931	-219	-2037	662	330	2
	-0.6	-0.34	75.08	-1.92	-5.18	81.18	204	15684	-2948	576	15096	-840	-996	-1506	-305	-2015	-52	566	2
	-0.72	-0.87	75.34	-1.93	-5.31	81.81	972	15284	-3172	1300	15044	-896	-735	1176	-699	-1871	-892	732	2
	-0.77	0.17	75.32	-1.93	-5.94	82.03	-1112	15504	-3748	1932	15892	-956	-691	1525	-734	-1946	-811	939	2
	-0.81	0.68	75.28	-1.94	-6.13	82.79	-880	15344	-3588	736	15560	-436	-789	143	-440	-1850	-1556	966	2
	-0.8	0.5	75.47	-1.87	-6.56	83.31	808	14808	-2964	1524	14960	-1048	-317	851	-688	-1719	-1364	1008	2
	-0.62	1.19	75.53	-1.8	-7.07	83.36	-900	15596	-3636	2344	15256	-1152	-161	2362	-539	-1541	-742	708	2
	-0.57	2	75.67	-1.67	-7.29	83.09	-1504	15856	-2724	2204	14880	-916	-445	534	-330	-1348	794	327	2
	-0.58	1.98	76.25	-1.45	-6.91	83.25	532	15312	-2660	1488	15144	-488	-474	1162	-251	-1070	647	325	2
	-0.56	2.55	76.33	-1.22	-6.69	83.51	-964	15556	-3732	1372	15788	-184	-611	2407	-361	-928	240	493	2
	-0.63	3.25	76.28	-0.92	-6.58	83.69	-920	15336	-3488	1456	15264	-1228	-833	1282	-112	-721	306	457	2
	-0.7	3.24	76.37	-0.78	-6.52	83.62	-4	15544	-3660	1712	15056	-1512	-1106	744	294	-698	452	459	2
	-0.93	2.74	76.73	-0.51	-6.52	83.39	748	15824	-3208	2140	14872	-1460	-1209	215	248	-489	810	381	2
	-1.1	2.68	76.85	-0.19	-6.21	83.19	-224	15156	-3720	680	15640	-1012	-1124	2496	-25	-563	1689	434	2
	-1.2	3.45	76.72	-0.01	-5.08	83.74	-936	15332	-4148	-308	15680	-972	-987	1836	36	-779	606	649	2
	-1.25	3.78	76.58	0.07	-4.59	83.93	-392	14684	-4096	992	15320	-2004	-852	1844	137	-999	1062	803	2
	-1.29	3.7	76.57	0.09	-4.41	83.78	1112	15584	-3192	1520	14988	-2180	-1218	1006	-197	-1111	1153	916	2
	-1.51	3.96	76.86	0.11	-4.27	83.65	-728	15740	-2752	1700	15956	-2192	-1921	2477	611	-1103	1697	857	2
	-1.68	3.94	77.06	0.14	-3.71	83.62	-952	15400	-3556	1604	16420	-1536	-1459	-1671	1033	-973	3490	709	2
	-1.85	2.28	77.08	0.2	-2.73	83.78	2904	15632	-3660	1948	15292	108	-1492	1350	34	-878	4089	449	2
	-2.06	2.72	76.85	0.37	-2.46	83.42	488	15700	-3384	2720	14432	-152	-1712	4920	-778	-436	3166	435	2
	-2.23	3.52	76.76	0.7	-3.29	82.53	-520	15504	-3728	3668	13936	-1560	-1577	1751	-118	170	1744	190	2
	-2.34	3.2	77.11	1.07	-3.74	81.74	52	15648	-2652	3080	14608	-2088	-1409	-440	174	369	2144	-205	2
	-2.34	2.52	77.79	1.26	-3.42	81.56	680	15660	-1844	1404	16640	-568	-1051	-99	84	-751	2433	-23	2
	-2.23	1.46	78.47	1.11	-3.47	81.7	1692	16280	-1672	2020	15324	176	-805	-582	-1	-1245	1291	-261	2
	-2.08	0.31	78.9	0.9	-3.61	81.58	1100	16012	-1920	1632	14328	-1776	-650	-994	-51	-1646	936	-370	2
	-1.91	-0.21	79.23	0.62	-4.18	81.02	336	15544	-2188	2860	14156	-1792	-495	-524	-207	-1781	661	-357	2
	-1.7	-0.43	79.46	0.42	-4.92	80.53	492	15452	-2296	2840	14808	-1764	-280	-337	-312	-1261	-58	-220	2
	-1.44	-0.73	79.7	0.39	-6.35	79.53	524	15840	-2196	4136	14672	-1696	-147	112	-383	-1017	211	-396	2
	-1.15	-0.78	79.99	0.35	-6.88	78.96	-248	15756	-2032	2952	15284	-1748	227	-831	-192	-1319	863	-343	2
	-0.79	-1.08	80.29	0.14	-7.15	79.06	-8	15984	-2100	2344	15476	-1188	543	-1849	-79	-1802	-379	-36	2
	-0.35	-1.6	80.4	0.01	-7.37	79.25	144	15624	-2704	1256	14688	-1820	714	-1354	-150	-1393	-628	-273	2
	0.06	-2.03	80.19	-0.11	-7.5	79.33	312	15528	-3272	1020	14800	-1836	621	-1661	-134	-1580	-1046	-171	2
	0.29	-2.51	79.94	-0.21	-7.5	79.78	608	15504	-3132	880	15396	-948	418	-1261	-253	-1559	-1266	-227	2
	0.47	-2.76	79.68	-0.3	-7.67	80.3	356	15768	-3228	1548	15480	-844	304	-877	-329	-1506	-1292	-261	2
	0.59	-2.88	79.41	-0.39	-7.91	80.45	336	15656	-3316	1496	15716	-1608	153	-963	-398	-1542	-998	-282	2
	0.65	-2.94	79.14	-0.46	-8.08	80.46	-52	15600	-3480	1616	15400	-1844	-17	-1035	-393	-1529	-912	-286	2
	0.65	-2.98	78.94	-0.54	-8.16	80.3	56	15476	-3524	1728	15128	-2104	-120	-1260	-363	-1664	-504	-304	2
	0.61	-3.15	78.77	-0.64	-8.11	80.15	108	15412	-3032	1832	15320	-1896	-251	-1240	-343	-1718	-38	-395	2
	0.55	-3.11	78.74	-0.77	-7.83	80.21	-384	15596	-2972	1576	15352	-1440	-294	-1106	-324	-1813	319	-386	2
	0.51	-3.03	78.78	-0.86	-7.53	80.37	-240	15468	-2708	1540	15416	-1176	-204	-1349	-274	-1779	480	-366	2
	0.49	-2.98	78.88	-0.93	-7.21	80.57	-136	15572	-2772	1632	15324	-556	-166	-1119	-265	-1701	788	-425	2
	0.5	-2.88	78.99	-0.94	-6.82	80.93	-320	15544	-2700	1504	15592	-96	-80	-1136	-160	-1458	484	-295	2
	0.52	-2.75	79.1	-0.88	-6.66	81.22	-348	15532	-2848	1540	15544	-40	-35	-1241	-54	-1251	353	-302	2
	0.56	-2.69	79.13	-0.77	-6.43	81.5	-336	15480	-2924	1232	15444	80	10	-1255	4	-1096	529	-327	2
	0.6	-2.67	79.18	-0.59	-6.17	81.89	-244	15584	-2900	1416	15536	60	23	-1262	23	-841	217	-235	2
	0.63	-2.67	79.29	-0.38	-6.16	82.04	-72	15460	-2856	1684	15592	-248	-22	-757	62	-648	240	-233	2
	0.65	-2.45	79.4	-0.15	-6.05	82.24	-408	15540	-2984	1320	15296	-828	-7	-749	75	-509	218	-184	2
	0.69	-2.28	79.47	0.13	-6.01	82.42	-308	15500	-2924	1504	15472	-648	68	-763	105	-365	247	-46	2
	0.72	-2.13	79.55	0.37	-5.85	82.62	-168	15568	-3120	1052	15436	-1280	40	-244	125	-323	200	-31	2
	0.76	-1.84	79.58	0.63	-5.56	82.76	-384	15492	-3060	1052	15304	-1624	118	-153	144	-360	276	20	2
	0.81	-1.62	79.63	0.81	-5.57	82.73	-144	15720	-2892	2032	15464	-660	118	-113	193	-287	628	102	2
	0.86	-1.32	79.68	1.05	-5.57	82.74	-112	15620	-3020	1628	15236	-544	93	377	142	-59	755	-3	2
	0.89	-0.92	79.64	1.35	-5.3	82.83	-340	15388	-3188	1176	15220	-1388	99	438	194	109	927	14	2
	0.91	-0.57	79.44	1.59	-4.87	82.84	-84	15496	-3360	836	15208	-1580	31	483	233	41	1210	71	2
	0.89	-0.33	79.3	1.77	-4.5	82.96	8	15636	-3500	996	15332	-1540	-101	719	211	-59	961	233	2
	0.83	-0.04	79.16	1.91	-4.08	82.9	-212	15312	-3420	708	15132	-2416	-209	751	279	-218	744	400	2
	0.79	0.05	79.16	1.95	-3.88	82.84	236	15556	-3136	776	15232	-2096	-308	396	261	-468	673	518	2
	0.68	0.13	79.28	1.92	-3.86	82.91	488	15656	-2876	1292	15188	-1664	-404	1559	160	-508	569	737	2
	0.59	0.77	79.3	1.92	-3.91	82.98	-688	15300	-3268	1548	15104	-1716	-290	1624	298	-500	645	731	2
	0.5	1.06	79.12	1.9	-3.78	83.05	420	15780	-3752	1020	15220	-1872	-528	612	242	-524	993	765	2
	0.31	0.85	78.84	1.86	-3.4	83.25	1336	15268	-3820	664	15232	-2048	-823	2457	-4	-648	884	896	2
	0.04	1.76	78.43	1.79	-3.29	83.34	-684	15224	-3860	1088	15168	-2060	-1019	2936	-41	-751	856	993	2
	-0.21	2.36	78.26	1.71	-3.11	83.42	-388	15048	-3644	1008	16044	-2120	-1145	1922	240	-789	1297	1229	2
	-0.43	2.93	78.27	1.61	-2.75	83.87	-684	15056	-3220	748	15700	-1436	-1026	1322	446	-843	793	1387	2
	-0.56	2.52	78.73	1.54	-3.2	83.93	1596	15780	-2320	2608	14912	-1416	-774	796	265	-749	507	1293	2
	-0.64	2.12	78.72	1.58	-4.08	83.48	1652	15916	-2896	3360	14512	-1552	-817	2787	-101	-338	506	933	2
	-0.72	2.31	78.83	1.78	-5.26	82.42	236	15588	-2804	3492	14168	-1792	-775	1805	-37	116	992	91	2
	-0.73	2.18	79.21	1.97	-5.61	81.62	492	15824	-2156	2740	14612	-2200	-498	942	78	27	1323	-274	2
	-0.66	2.03	79.58	2.08	-5.64	80.87	824	16012	-1960	1896	14548	-2820	-266	2004	-83	-284	1088	-187	2
	-0.56	2.1	79.84	2.02	-5.68	80.55	548	15964	-2012	2256	14848	-3228	41	1500	91	-934	782	42	2
	-0.34	1.83	80.09	1.6	-5.87	80.16	508	15656	-2852	2188	14960	-1544	239	175	266	-1803	1178	151	2
	-0.08	1.09	80.07	1.28	-5.73	80.42	944	15616	-3340	1240	14976	-1420	325	-545	259	-1615	44	128	2
	0.15	0.26	79.79	0.95	-6.12	80.61	1184	15588	-3428	2060	14328	-1168	257	-317	153	-1610	-737	198	2
	0.25	-0.25	79.59	0.74	-7.02	80.25	1120	15660	-3476	3332	14452	-1528	78	-317	116	-1343	-377	148	2
	0.35	-0.71	79.57	0.68	-7.9	79.66	508	15576	-2800	3608	14944	-1428	88	-572	161	-938	60	-24	2
	0.48	-1.09	79.76	0.77	-8.47	79.16	444	15768	-2516	3124	15432	-1544	304	-540	177	-525	516	-360	2
	0.65	-1.27	80.04	0.91	-8.42	78.93	196	15664	-2384	2236	15480	-1736	564	-661	259	-424	773	-569	2
	0.96	-1.54	80.43	1.06	-7.94	78.92	112	15592	-2640	1200	15284	-2068	919	-1359	465	-389	854	-604	2
	1.29	-2.23	80.48	1.2	-7.3	78.91	912	15524	-3356	1252	15060	-2600	1005	-1893	569	-378	501	-410	2
	1.53	-2.86	80.07	1.36	-7.31	78.43	952	15168	-3976	2828	14732	-2932	833	-1247	355	-257	732	-509	2
	1.66	-3.27	79.55	1.46	-7.38	77.95	1060	15288	-3996	2616	14924	-2316	593	-559	127	-221	1605	-751	2
	1.73	-3.3	79.17	1.63	-6.97	77.94	688	15400	-3552	1708	15564	-1680	513	-17	31	-119	1173	-640	2
	1.77	-3.26	78.98	1.83	-6.6	78.27	736	15272	-3556	1500	15048	-1344	486	-297	164	32	767	-648	2
	1.81	-3.24	78.78	1.99	-6.32	78.64	152	15396	-3592	1624	15440	-1056	498	-1005	277	105	689	-543	2
	1.86	-3.4	78.73	2.18	-6.32	78.68	184	15412	-3520	2160	15332	-1692	522	-1501	385	288	722	-587	2
	1.9	-3.67	78.65	2.46	-6.3	78.25	620	15204	-3732	2108	14436	-3368	484	-1530	479	522	1022	-633	2
	1.94	-4.12	78.49	2.71	-6.38	77.27	824	15244	-3828	2932	14560	-3576	425	-1335	502	456	2127	-857	2
	1.94	-4.42	78.37	2.88	-5.78	76.85	804	15516	-4100	1248	15268	-2880	380	-1284	505	322	2414	-765	2
	1.89	-4.78	78.16	3.01	-4.92	76.97	1292	15476	-4016	996	15036	-2604	130	-1285	296	219	1307	-492	2
	1.76	-5.12	77.68	3.1	-4.66	77.08	1388	15376	-4416	1476	14920	-2316	-98	-211	-4	193	1619	-492	2
	1.6	-5	77.26	3.19	-4.17	77.26	804	15404	-4212	920	14760	-2348	-206	11	-102	197	1312	-464	2
	1.43	-4.75	77.06	3.27	-4.14	77.3	676	15452	-3804	1832	14876	-2544	-309	-109	-134	258	722	-336	2
	1.24	-4.54	76.9	3.32	-4.34	77.06	644	15200	-3796	1736	14584	-3156	-306	-388	-171	323	1084	-449	2
	1.05	-4.51	76.67	3.39	-4.16	76.83	908	15332	-3928	1136	14772	-3324	-456	165	-154	206	1235	-398	2
	0.89	-4.27	76.6	3.4	-3.78	76.64	436	15316	-3744	1044	14332	-3296	-446	-223	-21	69	1120	-367	2
	0.75	-4.15	76.68	3.37	-3.58	76.24	624	15316	-3536	1552	14252	-3968	-422	-405	23	-62	1761	-451	2
	0.68	-4.06	76.75	3.3	-3.07	76.04	584	15316	-3496	-56	14296	-3652	-353	-139	47	-380	1928	-418	2
	0.62	-3.88	76.85	3.09	-2.37	75.84	512	15300	-3488	372	14272	-3936	-244	-107	115	-736	1226	-186	2
	0.58	-3.67	77.07	2.83	-2.17	75.56	716	15580	-3204	1244	14472	-3864	-98	157	85	-979	1604	-182	2
	0.59	-3.54	77.12	2.52	-1.89	75.57	1024	15304	-3624	496	14500	-3256	-64	468	48	-1225	1256	96	2
	0.58	-3.39	76.96	2.15	-1.99	75.81	856	15320	-3916	1320	14568	-3512	-161	259	68	-1359	123	392	2
	0.55	-3.4	76.64	1.79	-2.67	75.84	996	15296	-4488	1912	14740	-3348	-234	-19	20	-1430	435	392	2
	0.46	-3.45	76.32	1.48	-2.8	76.07	1208	15188	-4220	820	14724	-3008	-453	235	-128	-1603	398	365	2
	0.35	-3.35	76.16	1.16	-2.97	76.44	956	15368	-3724	1080	14416	-2872	-464	622	-200	-1686	-218	415	2
	0.25	-3.13	76.18	0.8	-3.25	76.93	836	15476	-3488	256	14396	-2612	-520	705	-197	-1833	-959	701	2
	0.15	-2.91	76.18	0.42	-3.76	77.48	900	15332	-3796	296	14384	-3212	-507	561	-203	-2034	-2872	1226	2
	0.07	-2.81	76.01	0.13	-4.85	77.56	1012	15100	-4004	2024	14240	-3760	-540	677	-333	-2120	-2866	1202	2
	-0.02	-2.6	75.93	-0.22	-6.17	77.08	768	15344	-3496	2352	14340	-4244	-549	766	-330	-2201	-1228	869	2
	-0.08	-2.41	76.05	-0.58	-6.83	76.8	900	15440	-3280	1972	14848	-3468	-472	740	-284	-2319	-621	831	2
	-0.11	-2.28	76.14	-0.88	-7.14	77.06	912	15400	-3376	1652	14632	-2784	-415	875	-273	-2346	-950	924	2
	-0.12	-2.16	76.16	-1.12	-7.54	77.36	916	15428	-3636	1904	14500	-2464	-360	868	-266	-2318	-864	836	2
	-0.11	-2.08	76.25	-1.38	-7.63	77.86	940	15384	-3408	1436	14996	-2200	-300	690	-272	-2378	-755	779	2
	-0.09	-2.07	76.3	-1.62	-7.93	78.29	1072	15532	-3476	1884	15164	-2684	-306	735	-354	-2303	-1289	847	2
	-0.08	-2.04	76.2	-1.73	-8.51	78.25	1016	15468	-3636	2824	15088	-2784	-313	844	-407	-2172	-1041	806	2
	-0.07	-2	76.12	-1.82	-9.11	78.05	988	15220	-3472	2600	14852	-2812	-334	738	-380	-2036	-538	638	2
	-0.06	-1.91	76.14	-1.87	-9.34	78	820	15360	-3360	2228	14712	-2580	-280	586	-345	-1934	-226	539	2
	-0.03	-1.93	76.14	-1.87	-9.22	78.07	764	15384	-3660	1988	14808	-2628	-278	379	-298	-1938	-9	453	2
	-0.02	-2	75.99	-1.92	-8.88	78.25	904	15280	-3884	1312	14996	-2644	-293	49	-280	-2030	124	440	2
	-0.02	-2.17	75.92	-1.98	-8.56	78.33	1004	15412	-3720	1676	14860	-2872	-311	94	-323	-2096	133	487	2
	-0.01	-2.22	76.04	-2.04	-8.36	78.39	852	15296	-3140	1868	14888	-2560	-251	285	-317	-2123	320	483	2
	0.04	-2.22	76.2	-2.08	-8.29	78.45	516	15440	-3536	2260	14992	-2212	-149	115	-213	-2038	365	462	2
	0.08	-2.34	76.27	-2.07	-8.32	78.67	900	15448	-3648	2304	14856	-1616	-178	-193	-279	-1849	285	454	2
	0.11	-2.5	76.09	-1.99	-8.29	78.97	656	15228	-4152	2192	15032	-1564	-267	-131	-226	-1661	357	364	2
	0.08	-2.68	75.83	-1.9	-8.09	79.27	1016	15248	-4128	1876	15336	-1352	-407	-273	-244	-1584	494	277	2
	0.04	-2.76	75.75	-1.79	-7.86	79.5	880	15404	-3768	1764	14984	-1724	-486	258	-315	-1490	468	239	2
	-0.02	-2.72	75.77	-1.63	-7.8	79.62	716	15272	-3744	2088	14784	-1696	-462	163	-277	-1356	259	254	2
	-0.07	-2.71	75.85	-1.5	-7.74	79.73	640	15348	-3424	1624	14956	-2152	-452	-36	-221	-1375	-147	370	2
	-0.1	-2.82	75.89	-1.37	-7.71	79.79	1000	15560	-3832	1624	14940	-2640	-467	-155	-224	-1381	-408	440	2
	-0.13	-2.89	75.86	-1.33	-7.73	79.73	920	15288	-4032	2044	14896	-2608	-534	-233	-210	-1466	88	394	2
	-0.2	-3.02	75.77	-1.27	-7.68	79.64	772	15200	-3792	1844	14996	-2192	-614	-359	-253	-1548	366	340	2
	-0.28	-3.12	75.88	-1.24	-7.58	79.75	708	15368	-3364	1724	14912	-1828	-603	23	-283	-1539	123	371	2
	-0.3	-3.04	76.07	-1.21	-7.62	79.88	636	15464	-3108	1892	14928	-1900	-465	169	-276	-1545	-150	436	2
	-0.29	-2.98	76.34	-1.16	-7.76	79.89	708	15520	-3192	2012	15080	-2200	-362	-148	-152	-1474	-38	382	2
	-0.26	-3.13	76.46	-1.12	-7.82	79.82	848	15376	-3580	2072	15024	-2276	-348	-397	-87	-1478	217	313	2
	-0.24	-3.24	76.44	-1.06	-7.78	79.87	644	15352	-3728	2028	14964	-1652	-363	-615	-93	-1416	284	242	2
	-0.23	-3.39	76.47	-1.01	-7.78	79.98	788	15432	-3436	2056	14952	-1332	-386	-548	-57	-1331	153	249	2
	-0.23	-3.47	76.55	-0.94	-7.86	80.04	720	15460	-3356	2168	14976	-1404	-359	-495	-107	-1203	43	219	2
	-0.22	-3.58	76.65	-0.82	-7.92	80.11	900	15552	-3456	1932	15132	-1628	-359	-228	-123	-1106	-34	196	2
	-0.21	-3.6	76.59	-0.71	-7.91	80.14	852	15404	-3856	1688	15012	-2000	-391	-293	-153	-1115	-133	216	2
	-0.22	-3.69	76.35	-0.59	-7.88	80.09	952	15360	-4168	1972	15044	-2224	-514	-354	-203	-1132	82	187	2
	-0.28	-3.71	76.18	-0.51	-7.79	79.96	616	15392	-4028	1744	15072	-2300	-628	-353	-200	-1176	302	139	2
	-0.35	-3.68	76.23	-0.45	-7.68	79.91	664	15400	-3372	1820	14988	-2040	-649	-175	-231	-1230	178	164	2
	-0.39	-3.5	76.47	-0.42	-7.66	79.9	360	15356	-3068	1972	14912	-1912	-530	98	-235	-1244	162	165	2
	-0.37	-3.31	76.76	-0.38	-7.68	79.94	572	15468	-2892	1900	15048	-1688	-336	1	-176	-1197	97	154	2
	-0.3	-3.22	77.07	-0.32	-7.68	80.02	604	15452	-3056	1712	15152	-1816	-242	-155	-159	-1145	42	175	2
	-0.22	-3.22	77.17	-0.27	-7.69	80.04	792	15444	-3404	2144	14980	-1880	-180	-38	-147	-1097	135	128	2
	-0.15	-3.17	77.18	-0.2	-7.72	79.98	724	15440	-3508	2032	15056	-1852	-205	-127	-130	-1050	334	75	2
	-0.09	-3.15	77.15	-0.13	-7.7	79.94	660	15428	-3372	2036	15072	-2088	-188	-51	-129	-1040	204	56	2
	-0.01	-3.12	77.2	-0.06	-7.66	79.97	668	15432	-3092	1864	15124	-1848	-117	8	-116	-1003	43	74	2
	0.06	-3.09	77.23	0.01	-7.72	79.89	748	15284	-3372	1988	14852	-2040	-114	7	-67	-962	119	13	2
	0.13	-3.07	77.25	0.09	-7.67	79.79	716	15520	-3320	1812	15036	-2024	-61	-33	-92	-976	310	-19	2
	0.2	-2.97	77.39	0.14	-7.5	79.83	464	15460	-3080	1620	14972	-1892	-68	-230	-62	-963	219	17	2
	0.29	-3.02	77.39	0.2	-7.5	79.82	776	15356	-3524	2040	15088	-1916	-22	72	-155	-946	108	59	2
	0.34	-3.05	77.24	0.25	-7.53	79.66	876	15356	-3868	2188	15048	-2064	-32	-25	-172	-952	449	-10	2
	0.38	-3.07	76.97	0.29	-7.44	79.58	800	15252	-3868	1912	14888	-2152	-111	36	-201	-978	406	-16	2
	0.38	-3.02	76.82	0.33	-7.32	79.5	664	15360	-3744	1704	14896	-2320	-188	-89	-172	-987	294	15	2
	0.38	-3.03	76.75	0.34	-7.19	79.45	736	15372	-3540	1616	14976	-2348	-191	-40	-177	-1036	267	37	2
	0.35	-3.02	76.66	0.32	-7.02	79.43	892	15424	-3600	1524	14972	-2460	-264	2	-207	-1163	223	104	2
	0.31	-3.02	76.47	0.27	-6.89	79.34	792	15344	-3860	1660	14852	-2500	-355	121	-280	-1285	430	97	2
	0.24	-2.97	76.27	0.18	-6.75	79.21	752	15256	-3928	1796	14976	-2476	-418	195	-279	-1368	526	106	2
	0.17	-2.89	76.22	0.08	-6.65	79.23	704	15396	-3608	1700	14916	-1996	-490	163	-277	-1419	519	104	2
	0.11	-2.78	76.29	0.01	-6.62	79.34	512	15408	-3480	1996	15124	-1760	-441	76	-285	-1362	381	132	2
	0.05	-2.69	76.33	-0.04	-6.64	79.48	640	15304	-3692	1876	15304	-1904	-430	41	-254	-1322	338	100	2
	-0.01	-2.71	76.23	-0.08	-6.63	79.62	848	15668	-3872	1704	15096	-1840	-574	153	-366	-1287	347	105	2
	-0.11	-2.68	76.07	-0.1	-6.58	79.68	568	15432	-3872	1796	15020	-2000	-743	42	-277	-1266	430	131	2
	-0.26	-2.73	76.03	-0.11	-6.54	79.79	676	15308	-3736	1772	14948	-1892	-783	-458	-181	-1262	305	203	2
	-0.37	-2.82	76.12	-0.12	-6.6	79.9	636	15400	-3340	1708	15016	-1828	-772	-361	-162	-1211	168	221	2
	-0.45	-2.81	76.39	-0.11	-6.68	79.96	536	15476	-3124	1860	15200	-1924	-641	-105	-212	-1200	145	205	2
	-0.47	-2.74	76.65	-0.1	-6.72	79.97	500	15464	-3192	1824	14992	-2004	-534	-294	-143	-1195	332	147	2
	-0.5	-2.8	76.81	-0.09	-6.69	79.96	632	15700	-3296	1828	14884	-1892	-603	-345	-102	-1188	516	119	2
	-0.51	-2.89	77.01	-0.07	-6.7	79.99	680	15416	-3180	2048	15012	-1680	-523	-426	-62	-1156	453	128	2
	-0.5	-3	77.07	-0.04	-6.76	79.99	836	15500	-3344	2004	15004	-1696	-496	14	-212	-1048	397	46	2
	-0.49	-2.91	77.13	0	-6.8	79.94	588	15324	-3104	2040	15044	-1916	-421	127	-237	-1035	473	-12	2
	-0.43	-2.77	77.36	0.05	-6.78	79.94	532	15372	-2868	1912	15084	-1904	-270	22	-171	-1012	441	-16	2
	-0.31	-2.64	77.67	0.11	-6.74	79.99	488	15488	-2872	1604	14888	-1856	-79	-63	-80	-988	279	9	2
	-0.2	-2.6	77.8	0.18	-6.78	80.04	552	15404	-3100	1804	15016	-1756	7	-66	-63	-911	42	62	2
	-0.1	-2.55	77.9	0.22	-6.86	80.05	368	15560	-3016	1932	15160	-1816	121	-17	-67	-897	-166	76	2
	0.06	-2.54	77.89	0.29	-7	80	704	15768	-3652	1808	15156	-2220	154	-30	-91	-886	-24	78	2
	0.19	-2.59	77.67	0.35	-7.01	79.91	812	15372	-3772	1660	14948	-2336	73	-73	-52	-892	132	35	2
	0.24	-2.75	77.29	0.38	-7	79.88	864	15004	-4256	1724	14800	-2052	-154	-290	-87	-944	190	42	2
	0.23	-2.86	77.03	0.41	-7	79.93	868	15284	-3692	1652	14768	-1908	-307	-15	-212	-931	-78	73	2
	0.21	-2.73	77.09	0.44	-7.11	79.97	564	15632	-3108	1796	15204	-1972	-292	332	-234	-919	-305	95	2
	0.22	-2.57	77.31	0.48	-7.24	79.9	532	15620	-3156	1720	15176	-2344	-155	31	-187	-940	-192	57	2
	0.24	-2.66	77.26	0.48	-7.23	79.74	836	15236	-3740	1656	14924	-2580	-153	-224	-154	-1033	139	61	2
	0.24	-2.82	77	0.44	-7.11	79.58	840	15064	-3932	1544	14824	-2512	-279	-232	-243	-1181	124	88	2
	0.21	-2.83	76.84	0.37	-7.05	79.58	608	15176	-3500	1576	14644	-2200	-313	111	-318	-1234	-54	117	2
	0.21	-2.74	76.92	0.34	-7.1	79.63	440	15612	-3040	1776	15132	-1812	-268	243	-293	-1259	-257	142	2
	0.22	-2.6	77.11	0.28	-7.25	79.67	664	15676	-3308	1984	15388	-1932	-169	212	-259	-1221	-322	128	2
	0.25	-2.59	77.01	0.22	-7.35	79.58	732	15272	-3892	1808	14984	-2376	-173	-7	-256	-1266	186	32	2
	0.25	-2.68	76.81	0.16	-7.2	79.51	696	15240	-3860	1536	14840	-2244	-299	-156	-279	-1300	339	31	2
	0.22	-2.69	76.69	0.1	-7.08	79.52	444	15348	-3548	1580	14800	-2108	-339	-153	-324	-1324	255	44	2
	0.19	-2.62	76.68	0.03	-7.03	79.53	376	15472	-3500	1704	14804	-1988	-353	-56	-356	-1369	190	53	2
	0.15	-2.5	76.72	-0.03	-6.97	79.64	464	15524	-3448	1676	15132	-2016	-338	78	-351	-1356	-30	78	2
	0.13	-2.44	76.66	-0.08	-6.98	79.76	596	15516	-3724	1600	15076	-1880	-330	7	-359	-1323	-35	86	2
	0.1	-2.45	76.5	-0.12	-6.95	79.83	692	15440	-3956	1788	15020	-2136	-379	-31	-379	-1310	63	128	2
	0.04	-2.52	76.32	-0.15	-6.95	79.81	644	15392	-3768	1844	14936	-2256	-511	-232	-362	-1325	214	69	2
	-0.04	-2.52	76.35	-0.18	-6.88	79.78	340	15456	-3324	1596	14972	-2064	-481	-300	-318	-1347	248	47	2
	-0.08	-2.52	76.53	-0.22	-6.77	79.84	532	15428	-3012	1648	15008	-2116	-427	-103	-351	-1374	147	46	2
	-0.08	-2.43	76.71	-0.25	-6.8	79.87	404	15444	-2988	1832	15060	-1888	-330	135	-330	-1339	155	46	2
	-0.04	-2.27	76.96	-0.26	-6.79	79.93	492	15436	-3008	1740	15036	-1640	-201	125	-299	-1273	289	24	2
	0.03	-2.14	77.13	-0.24	-6.73	80.06	304	15408	-3144	1744	15056	-1596	-58	43	-237	-1184	283	-33	2
	0.13	-2	77.33	-0.19	-6.71	80.12	204	15356	-3028	1820	14944	-1608	79	-19	-175	-1095	346	-73	2
	0.29	-1.88	77.53	-0.13	-6.64	80.15	232	15404	-3160	1600	15160	-1904	248	-82	-79	-1050	352	-66	2
	0.46	-1.86	77.67	-0.05	-6.53	80.14	456	15516	-3108	1644	15084	-2108	384	19	-44	-1009	309	-99	2
	0.64	-1.9	77.63	0	-6.43	80.09	780	15596	-3660	1588	15096	-2148	304	305	-134	-1019	440	-121	2
	0.73	-1.86	77.34	0.05	-6.28	80.09	488	15336	-4084	1492	14932	-1812	144	438	-227	-1023	471	-139	2
	0.78	-1.68	77.07	0.1	-6.21	80.12	108	15432	-3996	1668	15228	-1884	151	-77	-319	-1006	308	-131	2
	0.86	-1.83	76.95	0.15	-6.22	80.07	888	15324	-3400	1768	15132	-2068	177	235	-388	-987	394	-177	2
	0.91	-1.72	76.9	0.2	-6.14	79.93	556	15560	-3528	1520	15040	-2188	190	578	-377	-994	564	-225	2
	0.96	-1.66	76.67	0.23	-5.98	79.81	776	15252	-4056	1480	14988	-2292	89	627	-431	-1075	511	-188	2
	0.95	-1.65	76.3	0.2	-5.74	79.66	532	15316	-4272	1108	14880	-2536	-33	202	-412	-1204	575	-120	2
	0.91	-1.59	76.11	0.14	-5.5	79.58	324	15292	-3744	1192	14804	-2308	-99	193	-426	-1365	569	-77	2
	0.88	-1.53	76.1	0.06	-5.38	79.67	368	15288	-3560	1316	15032	-2092	-109	294	-463	-1447	379	62	2
	0.85	-1.35	76.04	-0.03	-5.42	79.76	224	15396	-3636	1660	15096	-1932	-31	593	-439	-1440	447	53	2
	0.84	-1.19	75.97	-0.11	-5.37	79.86	308	15236	-3812	1392	15080	-2064	-40	279	-322	-1394	450	39	2
	0.84	-1.17	75.9	-0.18	-5.27	80.02	316	15468	-3908	1136	15056	-1916	-51	-59	-228	-1430	350	72	2
	0.81	-1.2	75.86	-0.2	-5.27	80.12	144	15360	-4208	1256	15108	-1852	-208	-374	-159	-1412	128	130	2
	0.74	-1.4	75.73	-0.24	-5.35	80.29	428	15104	-3972	1516	15068	-1596	-272	-700	-157	-1364	71	132	2
	0.63	-1.61	75.7	-0.26	-5.45	80.48	272	15408	-3696	1524	15024	-1652	-383	-361	-163	-1300	-25	125	2
	0.52	-1.63	75.73	-0.25	-5.57	80.67	76	15324	-3924	1372	14988	-1716	-407	-302	-171	-1236	-175	133	2
	0.47	-1.74	75.78	-0.23	-5.71	80.75	596	15228	-3376	1480	15140	-2028	-339	-376	-378	-1221	-227	190	2
	0.44	-1.67	75.93	-0.22	-5.81	80.77	-60	15464	-3276	1444	15108	-1964	-200	-33	-271	-1243	-35	173	2
	0.43	-1.6	76.1	-0.22	-5.86	80.78	136	15400	-3428	1348	14984	-1944	-167	-437	-113	-1289	31	183	2
	0.44	-1.72	76.2	-0.23	-5.94	80.77	380	15352	-3668	1624	15048	-2000	-124	-588	-51	-1279	-16	195	2
	0.44	-1.97	76.16	-0.23	-6.07	80.76	696	15328	-4108	1596	15044	-1792	-208	-302	-150	-1247	34	124	2
	0.4	-1.95	75.98	-0.21	-6.1	80.85	336	15268	-4240	1528	15148	-1880	-310	60	-170	-1152	98	108	2
	0.34	-1.85	75.79	-0.18	-6.06	80.84	252	15320	-4144	1524	15108	-1828	-334	-409	-230	-1155	414	22	2
	0.32	-1.91	75.82	-0.16	-5.82	80.88	444	15256	-3580	1188	15008	-1968	-249	311	-313	-1158	538	-5	2
	0.31	-1.61	75.92	-0.14	-5.61	80.87	-208	15380	-3672	1288	15080	-2180	-206	-11	-188	-1209	535	23	2
	0.31	-1.6	76.02	-0.14	-5.46	80.8	336	15332	-3772	1392	15016	-2340	-248	-208	-84	-1263	568	64	2
	0.27	-1.56	75.91	-0.16	-5.28	80.81	84	15400	-4072	1232	15020	-1888	-340	-94	-116	-1287	710	76	2
	0.26	-1.61	75.88	-0.17	-5.16	80.84	480	15104	-3588	1516	15064	-1828	-234	-20	-278	-1287	822	79	2
	0.27	-1.3	75.93	-0.17	-5.02	80.96	-224	15476	-3804	1380	15092	-1676	-158	272	-183	-1222	863	92	2
	0.29	-1.19	76	-0.15	-4.87	81.07	368	15236	-3660	1424	15108	-1596	-203	-32	-81	-1186	934	102	2
	0.27	-1.24	76.01	-0.14	-4.64	81.24	488	15368	-3852	1036	15148	-1644	-311	361	-108	-1205	872	129	2
	0.22	-1.11	75.94	-0.13	-4.45	81.42	92	15324	-4176	1352	15132	-1756	-423	267	-85	-1176	647	226	2
	0.14	-1	75.82	-0.11	-4.45	81.52	68	15280	-4352	1416	15192	-1644	-511	-143	88	-1176	698	237	2
	0.04	-1.07	75.74	-0.09	-4.34	81.64	328	15272	-4428	1248	15052	-1852	-639	-352	203	-1169	434	281	2
	-0.06	-1.31	75.63	-0.07	-4.39	81.65	712	15236	-4168	1396	15040	-1960	-634	-179	-47	-1166	465	320	2
	-0.17	-1.31	75.77	-0.06	-4.46	81.6	328	15288	-3416	1604	15044	-1924	-601	188	-166	-1185	631	310	2
	-0.23	-1.15	76.05	-0.05	-4.5	81.56	192	15320	-3032	1528	15004	-2020	-524	311	-124	-1183	644	303	2
	-0.26	-1.02	76.38	-0.05	-4.53	81.63	200	15340	-3232	1400	15128	-1732	-426	198	-14	-1206	517	309	2
	-0.25	-1.01	76.5	-0.03	-4.64	81.72	280	15452	-3640	1724	15144	-1492	-372	-27	55	-1108	401	310	2
	-0.23	-1.08	76.59	0.01	-4.81	81.74	380	15396	-3760	1640	15156	-1596	-404	-93	68	-1059	514	263	2
	-0.23	-1.12	76.57	0.05	-4.87	81.79	288	15384	-3940	1516	15208	-1604	-379	-15	-1	-1025	442	277	2
	-0.23	-1.1	76.55	0.07	-4.92	81.77	236	15372	-3928	1608	15168	-1732	-413	132	-10	-1009	422	298	2
	-0.23	-1.09	76.58	0.11	-4.97	81.69	364	15472	-3700	1448	15084	-2040	-409	152	23	-1043	449	251	2
	-0.24	-1.06	76.56	0.13	-4.97	81.63	168	15356	-3752	1500	15004	-2144	-440	36	47	-1112	355	323	2
	-0.26	-1.22	76.58	0.14	-5.07	81.58	516	15228	-3648	1684	15068	-1860	-495	-537	63	-1122	334	322	2
	-0.28	-1.44	76.68	0.14	-5.15	81.63	588	15392	-3276	1528	14956	-1580	-499	-232	-30	-1103	280	322	2
	-0.29	-1.48	76.91	0.16	-5.34	81.66	364	15464	-3088	1860	15148	-1472	-397	-63	24	-1044	276	259	2
	-0.26	-1.43	77.14	0.19	-5.51	81.66	360	15396	-3416	1824	15052	-1540	-301	-14	70	-985	219	204	2
	-0.22	-1.39	77.27	0.24	-5.62	81.77	332	15424	-3448	1488	15112	-1572	-257	108	53	-933	-152	254	2
	-0.18	-1.4	77.22	0.3	-5.82	81.79	444	15236	-3852	1764	14980	-1664	-268	-20	57	-857	-151	245	2
	-0.15	-1.47	77.04	0.39	-6.06	81.69	412	15348	-3960	1808	15128	-1868	-308	-44	54	-788	12	126	2
	-0.15	-1.51	76.95	0.49	-6.2	81.45	496	15436	-3844	1724	15088	-2184	-392	21	58	-762	159	92	2
	-0.15	-1.54	76.95	0.53	-6.18	81.32	464	15392	-3556	1408	15140	-2372	-395	-21	61	-853	174	135	2
	-0.16	-1.55	76.98	0.54	-6.07	81.16	420	15320	-3608	1252	14880	-2360	-383	-75	62	-1000	50	215	2
	-0.16	-1.65	77.04	0.52	-6.09	81.04	560	15528	-3416	1480	15000	-2120	-307	-240	-118	-1056	102	183	2
	-0.13	-1.73	77.17	0.49	-6.21	80.98	660	15448	-3164	1796	15000	-1872	-288	283	-119	-1046	104	159	2
	-0.1	-1.65	77.25	0.48	-6.36	80.96	388	15332	-3464	1844	15072	-1708	-218	135	-41	-1017	36	142	2
	-0.04	-1.62	77.23	0.48	-6.51	80.91	536	15388	-3720	1784	15080	-1624	-219	213	-15	-993	12	82	2
	0	-1.63	77.14	0.5	-6.55	80.86	476	15324	-3772	1592	15212	-2176	-234	58	5	-969	19	130	2
	0.02	-1.68	77.04	0.5	-6.53	80.73	576	15360	-3964	1500	15036	-2344	-274	-10	-34	-1025	145	192	2
	0.03	-1.71	77	0.47	-6.44	80.69	480	15388	-3540	1400	15088	-2428	-289	9	-40	-1118	168	230	2
	0.04	-1.71	76.99	0.42	-6.3	80.62	488	15404	-3552	1468	14992	-2272	-257	40	-48	-1190	157	251	2
	0.04	-1.78	76.91	0.36	-6.29	80.57	696	15384	-3836	1592	15064	-2400	-287	-17	-92	-1238	206	259	2
	0.04	-1.84	76.8	0.29	-6.34	80.51	464	15300	-3920	1768	15080	-2012	-336	-1	-107	-1265	257	229	2
	0.02	-1.86	76.8	0.24	-6.35	80.54	444	15360	-3476	1656	15004	-1660	-396	-63	-107	-1214	234	215	2
	0.01	-1.9	76.82	0.2	-6.37	80.57	556	15380	-3456	1744	15048	-1848	-367	111	-142	-1176	260	147	2
	0.01	-1.84	76.87	0.19	-6.35	80.58	508	15360	-3404	1640	14900	-1840	-309	222	-164	-1097	419	107	2
	0.03	-1.78	76.92	0.2	-6.34	80.57	512	15348	-3624	1796	15096	-1892	-231	227	-145	-1050	444	58	2
	0.06	-1.7	76.93	0.24	-6.36	80.51	448	15452	-3732	1956	15008	-1848	-213	227	-165	-942	600	-18	2
	0.09	-1.62	76.89	0.29	-6.27	80.52	452	15320	-3568	1660	15068	-1708	-208	218	-135	-902	665	-54	2
	0.11	-1.58	76.85	0.38	-6.11	80.55	412	15320	-3636	1412	15044	-1844	-206	238	-145	-826	603	-38	2
	0.12	-1.54	76.85	0.42	-6.01	80.55	384	15372	-3648	1404	15088	-2068	-233	323	-136	-792	563	-5	2
	0.14	-1.46	76.86	0.48	-5.85	80.51	544	15304	-3584	1488	15024	-2072	-181	220	-87	-818	541	36	2
	0.17	-1.44	76.9	0.54	-5.74	80.48	484	15472	-3512	1500	15024	-2056	-160	212	-91	-821	457	37	2
	0.21	-1.47	76.9	0.61	-5.79	80.41	560	15444	-3784	1868	15132	-1908	-157	187	-81	-772	497	20	2
	0.23	-1.49	76.87	0.68	-5.83	80.35	564	15356	-3552	1872	14940	-1968	-177	99	-48	-708	523	-53	2
	0.27	-1.51	76.89	0.77	-5.82	80.26	432	15388	-3240	1684	14896	-1808	-94	93	-82	-648	611	-105	2
	0.33	-1.56	77.06	0.86	-5.82	80.22	520	15452	-3268	1804	15028	-1804	13	134	-70	-578	604	-155	2
	0.43	-1.52	77.24	0.97	-5.82	80.13	376	15480	-3260	1716	15012	-2080	154	236	-54	-505	560	-211	2
	0.55	-1.54	77.3	1.06	-5.8	79.99	476	15260	-3424	1708	14848	-2268	265	-84	5	-469	589	-244	2
	0.68	-1.65	77.3	1.18	-5.7	79.79	572	15340	-3628	1592	15004	-2456	319	-215	39	-456	616	-256	2
	0.82	-1.8	77.21	1.27	-5.59	79.64	612	15272	-3816	1488	14916	-2424	346	-313	57	-476	634	-258	2
	0.94	-1.93	77.11	1.34	-5.45	79.53	444	15268	-3928	1332	14920	-2372	357	-395	83	-507	581	-271	2
	1.05	-2.14	76.98	1.37	-5.3	79.44	640	15248	-3944	1316	14936	-2296	367	-385	57	-603	475	-226	2
	1.13	-2.27	76.82	1.38	-5.14	79.36	676	15392	-4252	1068	14988	-2704	367	-385	53	-731	252	-135	2
	1.17	-2.51	76.5	1.32	-5.03	79.28	996	15416	-4416	1040	15036	-2756	130	-281	-59	-876	49	-6	2
	1.15	-2.67	76.11	1.25	-5.05	79.2	836	15216	-4544	1196	14960	-2788	-40	24	-230	-1045	-119	117	2
	1.09	-2.65	75.79	1.1	-5.12	79.07	640	15192	-4252	1076	14812	-2852	-145	53	-278	-1238	-218	166	2
	1	-2.63	75.57	0.88	-5.18	79.07	664	15172	-4004	1020	14992	-2788	-182	30	-303	-1484	-517	305	2
	0.91	-2.59	75.48	0.66	-5.26	79.23	524	15288	-3928	920	14944	-2488	-201	133	-335	-1652	-1014	452	2
	0.86	-2.53	75.41	0.42	-5.69	79.34	484	15200	-4076	1628	14800	-2444	-190	19	-360	-1702	-1139	457	2
	0.78	-2.46	75.29	0.18	-6.27	79.32	588	15304	-4068	1788	14812	-2376	-238	-2	-359	-1693	-705	365	2
	0.71	-2.5	75.07	0.04	-6.37	79.39	1072	15596	-4848	1208	15056	-2460	-517	175	-591	-1747	-656	363	2
	0.5	-2.52	74.64	-0.08	-6.44	79.47	1180	15292	-4844	1188	14860	-2584	-931	932	-768	-1762	-644	388	2
[truncated: 22,215 more rows]
