# Supplementary material for: Human Gait Activity Recognition Machine Learning Methods
Source: Sensors (Basel). 2023 Jan 9;23(2):745. doi: 10.3390/s23020745 (PMC9865094; doi:10.3390/s23020745)
Supplement: Supplementary file 1 [file sensors-23-00745-s001.zip › PB5.xlsx]

## Sheet: Sheet1
	0.25	-0.66	78.72	-0.09	-5.69	74.14	332	15508	-3104	1748	14332	-3696	-284	91	-173	-1305	333	200	2
	0.24	-0.68	78.71	-0.09	-5.71	74.14	444	15476	-3224	1720	14412	-3736	-301	165	-168	-1334	338	196	2
	0.21	-0.73	78.66	-0.1	-5.97	74.24	336	15528	-3136	2192	14428	-3204	-332	210	-172	-1221	396	131	2
	0.19	-0.75	78.65	-0.08	-6.14	74.34	396	15592	-3052	1744	14352	-3380	-324	168	-160	-1102	360	125	2
	0.16	-0.78	78.67	-0.04	-6.19	74.4	380	15544	-3092	1728	14360	-3704	-335	192	-174	-1090	253	133	2
	0.12	-0.82	78.68	-0.01	-6.26	74.35	420	15648	-3028	1768	14356	-3864	-346	153	-168	-1098	282	140	2
	0.09	-0.86	78.68	0.01	-6.26	74.28	276	15488	-3064	1680	14292	-3972	-375	65	-146	-1165	306	149	2
	0.06	-0.94	78.67	0.01	-6.29	74.25	352	15568	-2924	1668	14352	-3956	-342	81	-152	-1193	281	195	2
	0.05	-0.97	78.71	0	-6.37	74.22	372	15600	-3008	1944	14292	-3920	-317	188	-172	-1201	293	120	2
	0.04	-1	78.7	-0.01	-6.45	74.24	408	15620	-3252	1760	14344	-3636	-328	184	-198	-1200	264	158	2
	0.03	-1.01	78.66	-0.01	-6.5	74.25	428	15496	-2980	1640	14240	-3680	-338	280	-216	-1204	258	122	2
	0.02	-0.97	78.69	-0.02	-6.55	74.23	460	15628	-3008	1772	14276	-3636	-345	257	-200	-1220	299	109	2
	0.03	-0.95	78.71	-0.03	-6.55	74.23	336	15620	-2864	1668	14308	-3688	-289	316	-224	-1226	329	86	2
	0.04	-0.91	78.75	-0.04	-6.58	74.21	384	15612	-2996	1780	14428	-3548	-269	277	-182	-1221	430	91	2
	0.05	-0.95	78.75	-0.04	-6.56	74.18	388	15600	-3104	1680	14464	-3688	-295	213	-185	-1205	469	66	2
	0.05	-1	78.71	-0.06	-6.52	74.15	368	15560	-3296	1704	14320	-3716	-325	179	-193	-1257	433	92	2
	0.05	-1.02	78.62	-0.08	-6.49	74.15	392	15492	-3128	1700	14344	-3704	-309	267	-269	-1261	403	81	2
	0.04	-1	78.65	-0.1	-6.48	74.16	304	15648	-2860	1644	14256	-3680	-311	248	-241	-1269	373	96	2
	0.05	-0.99	78.68	-0.11	-6.5	74.2	388	15612	-2924	1944	14324	-3580	-274	332	-251	-1258	388	97	2
	0.06	-0.98	78.69	-0.12	-6.53	74.24	356	15656	-3124	1728	14272	-3544	-267	263	-248	-1240	418	88	2
	0.06	-0.97	78.66	-0.11	-6.53	74.3	392	15564	-3252	1792	14396	-3640	-264	194	-228	-1216	381	61	2
	0.07	-1	78.6	-0.1	-6.5	74.32	492	15648	-3208	1692	14448	-3660	-284	292	-256	-1184	413	51	2
	0.06	-0.98	78.56	-0.09	-6.48	74.33	444	15544	-3088	1764	14304	-3696	-304	336	-268	-1200	486	54	2
	0.06	-0.94	78.53	-0.09	-6.44	74.29	296	15652	-3140	1624	14424	-3776	-317	283	-256	-1229	457	62	2
	0.07	-0.93	78.53	-0.11	-6.36	74.25	380	15612	-3152	1760	14580	-3816	-273	125	-241	-1282	390	119	2
	0.07	-1.02	78.51	-0.15	-6.42	74.16	456	15608	-3192	1900	14396	-3820	-285	20	-246	-1317	586	77	2
	0.07	-1.1	78.49	-0.18	-6.37	74.1	464	15512	-3064	1692	14304	-3744	-296	70	-254	-1366	631	35	2
	0.07	-1.1	78.53	-0.23	-6.27	74.14	344	15584	-2892	1712	14240	-3636	-280	186	-264	-1389	366	93	2
	0.09	-1.04	78.57	-0.28	-6.35	74.28	220	15516	-3092	1972	14528	-3252	-235	233	-244	-1398	355	70	2
	0.11	-1.01	78.6	-0.3	-6.46	74.46	432	15540	-2964	1932	14472	-3248	-212	129	-207	-1326	396	101	2
	0.13	-1.04	78.6	-0.3	-6.53	74.58	312	15572	-3112	1848	14596	-3240	-217	113	-199	-1237	384	99	2
	0.14	-1.04	78.57	-0.26	-6.58	74.68	388	15656	-3200	1900	14488	-3376	-205	114	-232	-1144	407	68	2
	0.15	-1.06	78.53	-0.2	-6.57	74.74	404	15496	-3324	1744	14384	-3300	-252	195	-209	-1095	374	15	2
	0.15	-1.05	78.49	-0.15	-6.6	74.75	336	15564	-3092	1772	14244	-3424	-292	349	-253	-1077	341	3	2
	0.15	-0.98	78.53	-0.09	-6.6	74.73	264	15664	-3004	1796	14396	-3564	-227	264	-217	-1070	297	35	2
	0.17	-0.93	78.61	-0.04	-6.6	74.65	308	15604	-2940	1688	14332	-3568	-205	267	-191	-1090	388	21	2
	0.19	-0.92	78.68	-0.02	-6.51	74.6	372	15620	-3020	1560	14360	-3828	-153	311	-236	-1155	398	24	2
	0.2	-0.91	78.64	-0.03	-6.46	74.58	468	15532	-3272	1692	14408	-3716	-196	299	-241	-1219	405	54	2
	0.21	-0.94	78.54	-0.04	-6.44	74.56	372	15484	-3172	1820	14412	-3580	-226	273	-263	-1278	343	63	2
	0.21	-0.92	78.54	-0.06	-6.45	74.6	252	15596	-2816	1692	14396	-3440	-245	322	-246	-1257	292	52	2
	0.21	-0.86	78.55	-0.07	-6.53	74.66	400	15648	-3028	1884	14480	-3384	-201	443	-312	-1200	263	59	2
	0.22	-0.78	78.56	-0.06	-6.59	74.73	268	15632	-3112	1928	14540	-3380	-166	398	-276	-1148	288	40	2
	0.24	-0.75	78.52	-0.04	-6.59	74.77	432	15524	-3044	1748	14440	-3356	-193	228	-226	-1131	430	10	2
	0.24	-0.77	78.45	-0.02	-6.49	74.76	300	15640	-3216	1528	14448	-3736	-243	345	-262	-1148	384	30	2
	0.24	-0.72	78.39	-0.01	-6.43	74.76	312	15520	-3124	1664	14520	-3532	-202	323	-255	-1165	341	51	2
	0.25	-0.71	78.39	0	-6.45	74.76	388	15484	-3144	1676	14444	-3564	-197	308	-236	-1165	338	60	2
	0.27	-0.68	78.47	0.01	-6.47	74.76	336	15504	-2932	1872	14356	-3480	-180	438	-221	-1169	343	70	2
	0.29	-0.65	78.53	0.01	-6.46	74.76	464	15508	-2888	1696	14476	-3532	-162	434	-233	-1154	287	84	2
	0.3	-0.65	78.42	0.01	-6.47	74.77	516	15548	-3292	1732	14360	-3616	-213	449	-263	-1189	261	92	2
	0.28	-0.62	78.34	0.01	-6.47	74.77	328	15548	-3204	1564	14380	-3564	-247	671	-292	-1172	264	101	2
	0.28	-0.45	78.31	0	-6.5	74.79	192	15596	-3084	1748	14520	-3436	-214	538	-271	-1188	230	68	2
	0.28	-0.42	78.36	0	-6.55	74.82	524	15544	-2900	1828	14400	-3372	-200	701	-323	-1197	229	84	2
	0.29	-0.29	78.36	0	-6.63	74.78	228	15584	-3120	1940	14384	-3580	-169	740	-301	-1179	303	26	2
	0.31	-0.23	78.38	0.01	-6.62	74.7	508	15624	-3136	1764	14452	-3712	-136	611	-306	-1166	506	-15	2
	0.33	-0.19	78.39	0	-6.54	74.56	400	15548	-3144	1936	14456	-3664	-149	729	-310	-1215	693	-76	2
	0.36	-0.1	78.34	-0.02	-6.44	74.37	312	15444	-3132	1708	14484	-3752	-94	714	-317	-1270	1028	-137	2
	0.4	-0.02	78.31	-0.04	-6.19	74.32	332	15452	-3268	1552	14520	-3728	-33	840	-343	-1280	1041	-116	2
	0.44	0.12	78.25	-0.09	-5.85	74.34	148	15488	-3456	1440	14432	-3584	-23	900	-337	-1341	1084	-147	2
	0.48	0.19	78.1	-0.13	-5.63	74.39	360	15560	-3512	1640	14552	-3460	-58	677	-319	-1386	1001	-115	2
	0.5	0.16	77.96	-0.2	-5.48	74.47	408	15508	-3388	1520	14476	-3396	-124	687	-310	-1409	789	-48	2
	0.5	0.17	77.97	-0.23	-5.47	74.52	404	15444	-3108	1660	14508	-3332	-129	674	-328	-1458	603	12	2
	0.51	0.21	78	-0.3	-5.53	74.63	464	15668	-3168	1572	14440	-3420	-97	794	-301	-1467	408	36	2
	0.53	0.26	78.02	-0.35	-5.61	74.7	452	15548	-3308	1692	14472	-3468	-84	923	-333	-1485	324	68	2
	0.55	0.34	78	-0.42	-5.71	74.78	420	15424	-3216	1640	14504	-3320	-57	1114	-374	-1507	304	84	2
	0.57	0.47	77.94	-0.48	-5.75	74.83	320	15432	-3280	1696	14492	-3500	-41	1167	-361	-1560	355	86	2
	0.6	0.58	77.87	-0.54	-5.75	74.9	492	15484	-3252	1504	14484	-3404	-6	1144	-366	-1599	388	87	2
	0.63	0.66	77.82	-0.62	-5.76	74.97	556	15520	-3280	1712	14548	-3372	-14	1235	-393	-1624	448	86	1
	0.66	0.73	77.8	-0.7	-5.78	75.05	620	15532	-3200	1756	14500	-3348	-7	1269	-409	-1634	519	44	1
	0.69	0.81	77.72	-0.75	-5.83	75.13	452	15360	-3312	1944	14580	-3144	43	1303	-437	-1621	562	26	1
	0.74	0.91	77.65	-0.81	-5.86	75.25	556	15496	-3080	1744	14604	-2792	74	1376	-463	-1597	478	8	1
	0.78	0.96	77.54	-0.84	-5.96	75.32	704	15496	-3272	1956	14648	-3128	79	1593	-532	-1579	440	-7	1
	0.83	1.12	77.41	-0.87	-6.06	75.41	452	15444	-3352	1880	14536	-2996	87	1645	-545	-1553	387	-23	1
	0.86	1.23	77.25	-0.87	-6.12	75.49	348	15528	-3696	1628	14684	-3084	91	1422	-531	-1503	336	-39	1
	0.88	1.27	77.1	-0.88	-6.16	75.51	464	15512	-3572	1884	14636	-3152	59	1278	-557	-1508	436	-90	1
	0.9	1.24	76.93	-0.87	-6.14	75.52	560	15464	-3740	1808	14632	-3312	54	1380	-642	-1509	552	-120	1
	0.9	1.27	76.77	-0.89	-6.06	75.52	432	15324	-3712	1656	14684	-3176	36	1366	-664	-1556	585	-120	1
	0.9	1.33	76.64	-0.91	-5.98	75.5	320	15416	-3436	1576	14556	-3220	43	1340	-644	-1608	606	-144	1
	0.92	1.37	76.62	-0.95	-5.94	75.53	324	15424	-3364	1680	14676	-3120	135	1098	-605	-1673	533	-113	1
	0.97	1.32	76.58	-1	-5.93	75.55	456	15520	-3512	1660	14540	-3128	136	918	-575	-1724	417	-134	1
	1	1.22	76.44	-1.06	-5.96	75.59	576	15364	-3624	1632	14576	-3172	155	942	-587	-1763	358	-116	1
	1.02	1.14	76.28	-1.12	-6.03	75.57	492	15424	-3568	1948	14708	-3200	134	1044	-673	-1781	547	-187	1
	1.04	1.1	76.15	-1.19	-5.91	75.64	436	15360	-3560	1504	14664	-2796	107	1128	-716	-1836	694	-224	1
	1.06	1.08	76.04	-1.25	-5.8	75.78	388	15436	-3572	1496	14652	-2524	148	975	-685	-1828	650	-208	1
	1.08	1.02	75.93	-1.31	-5.71	75.96	500	15424	-3548	1540	14792	-2784	168	783	-670	-1825	597	-224	1
	1.11	0.96	75.82	-1.36	-5.69	76.14	408	15344	-3584	1604	14764	-2700	148	762	-674	-1792	597	-243	1
	1.12	0.86	75.73	-1.37	-5.69	76.29	336	15392	-3564	1564	14756	-2588	131	627	-679	-1725	529	-239	1
	1.14	0.76	75.71	-1.37	-5.69	76.37	456	15372	-3576	1816	14820	-2556	174	610	-639	-1664	557	-292	1
	1.17	0.72	75.7	-1.35	-5.65	76.48	332	15372	-3408	1596	14856	-2488	182	714	-663	-1603	672	-328	1
	1.2	0.68	75.64	-1.32	-5.58	76.61	428	15372	-3712	1520	14860	-2280	214	776	-660	-1573	586	-336	1
	1.25	0.75	75.6	-1.27	-5.52	76.79	52	15304	-3668	1452	14788	-2476	296	926	-675	-1515	458	-308	1
	1.29	0.82	75.57	-1.23	-5.48	76.92	108	15324	-3648	1460	14740	-2520	341	716	-629	-1492	424	-338	1
	1.36	0.76	75.51	-1.17	-5.44	76.99	344	15384	-3764	1508	14816	-2788	405	594	-642	-1471	503	-335	1
	1.46	0.78	75.4	-1.12	-5.37	76.99	136	15312	-3904	1384	14944	-2724	500	663	-605	-1464	703	-405	1
	1.54	0.77	75.26	-1.07	-5.26	77.04	216	15300	-4208	1396	14824	-2612	506	230	-509	-1429	718	-399	1
	1.61	0.59	75.09	-1.01	-5.13	77.1	292	15204	-4196	1380	14796	-2624	449	132	-501	-1419	769	-413	1
	1.66	0.39	74.92	-0.95	-4.99	77.19	444	15212	-4420	1284	14924	-2500	383	82	-489	-1398	677	-424	1
	1.67	0.23	74.7	-0.89	-4.86	77.38	284	15300	-4368	1312	14908	-2360	369	157	-498	-1369	488	-375	1
	1.67	0.12	74.51	-0.85	-4.86	77.45	188	15172	-4428	1408	14860	-2308	257	-9	-474	-1325	383	-381	1
	1.64	0	74.34	-0.78	-4.83	77.55	276	15224	-4396	1176	14940	-2476	234	-57	-573	-1319	419	-375	1
	1.62	-0.07	74.24	-0.73	-4.78	77.54	136	15196	-4048	1172	14888	-2864	219	149	-625	-1312	481	-382	1
	1.59	-0.07	74.09	-0.69	-4.65	77.54	92	15276	-4184	1072	14792	-2628	177	328	-594	-1359	555	-382	1
	1.56	-0.05	73.89	-0.67	-4.47	77.63	212	15108	-4844	928	14796	-2540	96	181	-516	-1404	522	-329	1
	1.47	-0.11	73.65	-0.67	-4.32	77.76	272	15152	-4596	1036	14848	-2492	-41	16	-537	-1420	512	-298	1
	1.37	-0.17	73.5	-0.67	-4.23	77.89	248	15068	-4324	1220	14864	-2528	-124	171	-582	-1423	431	-234	1
	1.26	-0.1	73.48	-0.67	-4.19	77.98	20	15252	-4136	1108	14860	-2364	-173	455	-648	-1427	511	-234	1
	1.16	0.1	73.41	-0.67	-4.15	78.11	-136	15224	-4132	1068	14904	-2316	-160	485	-591	-1398	400	-255	1
	1.08	0.26	73.36	-0.65	-4.11	78.27	-212	15084	-4288	1064	14896	-2268	-132	178	-573	-1379	373	-204	1
	1.01	0.28	73.34	-0.63	-4.11	78.35	-96	15092	-4112	1256	14912	-2688	-92	-17	-553	-1334	437	-200	1
	0.99	0.31	73.4	-0.6	-4.12	78.32	-56	15176	-4124	1328	14848	-2508	-17	94	-543	-1340	771	-285	1
	0.97	0.34	73.39	-0.58	-3.96	78.34	-28	15236	-4360	1040	14812	-2548	-14	46	-444	-1345	668	-278	1
	0.94	0.29	73.34	-0.56	-3.8	78.53	-32	15152	-4328	856	14948	-2280	-47	-194	-378	-1379	397	-216	1
	0.89	0.13	73.27	-0.55	-3.75	78.7	0	15208	-4456	1020	15000	-2268	-152	-344	-339	-1354	491	-214	1
	0.83	-0.01	73.24	-0.54	-3.67	78.83	-80	15172	-4604	904	15104	-2232	-216	-275	-375	-1365	441	-195	1
	0.77	-0.07	73.19	-0.53	-3.63	79.04	-88	15140	-4512	880	15024	-2220	-238	-277	-357	-1352	165	-123	1
	0.69	-0.13	73.19	-0.52	-3.7	79.22	-172	15076	-4360	1084	14912	-2232	-260	-302	-371	-1313	66	-102	1
	0.62	-0.14	73.32	-0.48	-3.8	79.38	-364	15220	-4044	1032	14876	-2360	-229	-342	-331	-1256	87	-128	1
	0.6	-0.15	73.44	-0.45	-3.89	79.5	-232	15168	-4184	1020	14944	-1948	-183	-404	-273	-1227	16	-152	1
	0.58	-0.19	73.47	-0.42	-3.92	79.59	-192	15104	-4316	1032	15000	-2156	-200	-451	-246	-1153	-3	-118	1
	0.55	-0.26	73.51	-0.33	-4.02	79.67	-128	15152	-4308	1108	15052	-2276	-174	-349	-265	-1082	136	-171	1
	0.54	-0.26	73.51	-0.29	-4	79.69	-312	15076	-4436	960	14952	-2356	-178	-358	-286	-1063	178	-192	1
	0.53	-0.21	73.57	-0.2	-3.93	79.74	-312	15156	-4176	700	14892	-2328	-113	-462	-225	-1029	148	-191	1
	0.55	-0.18	73.67	-0.13	-3.89	79.76	-408	15020	-4220	700	14888	-2360	-38	-535	-194	-1008	92	-154	1
	0.58	-0.22	73.77	-0.06	-3.86	79.84	-244	15028	-4148	884	14976	-2320	-8	-607	-150	-1034	68	-153	1
	0.62	-0.28	73.81	0	-3.84	79.85	-276	15200	-4132	880	14940	-2428	53	-560	-176	-983	149	-157	1
	0.66	-0.33	73.75	0.07	-3.83	79.86	-312	15084	-4700	912	14988	-2288	21	-546	-169	-929	309	-172	1
	0.68	-0.33	73.69	0.15	-3.73	79.91	-336	14972	-4452	836	15052	-2120	-20	-580	-165	-883	377	-219	1
	0.71	-0.35	73.74	0.25	-3.61	79.98	-396	15200	-4296	868	15044	-2168	45	-643	-130	-828	314	-204	1
	0.74	-0.34	73.8	0.34	-3.56	80.06	-304	15020	-4180	724	14988	-2124	96	-500	-136	-745	343	-205	1
	0.79	-0.3	73.84	0.44	-3.49	80.13	-280	15276	-4384	616	14928	-2104	97	-339	-175	-696	361	-237	1
	0.79	-0.23	73.69	0.59	-3.44	80.08	-392	15216	-4784	1136	14940	-2256	-85	-337	-223	-577	437	-263	1
	0.78	-0.21	73.57	0.71	-3.4	80.04	-448	14832	-4632	968	14912	-2208	-42	-242	-209	-538	738	-255	1
	0.78	-0.1	73.51	0.86	-3.27	80.04	-484	15004	-4384	860	14924	-2140	-39	-612	-213	-425	604	-300	1
	0.8	-0.06	73.58	1.02	-3.09	80.05	-464	14980	-4268	604	14964	-2204	67	-424	-167	-370	519	-292	1
	0.86	-0.01	73.63	1.17	-2.94	79.96	-292	15028	-4304	676	14960	-2552	152	-249	-172	-304	505	-340	1
	0.92	0.09	73.6	1.29	-2.8	79.8	-316	15140	-4524	564	14840	-2804	215	6	-233	-307	522	-338	1
	0.97	0.23	73.52	1.42	-2.6	79.56	-364	15112	-4584	520	14812	-3080	176	-59	-197	-349	460	-284	1
	1.02	0.35	73.34	1.52	-2.5	79.27	-432	14884	-4788	916	14720	-2960	173	-133	-209	-366	719	-337	1
	1.05	0.45	73.19	1.58	-2.27	78.93	-632	14848	-4860	444	14844	-3032	170	-312	-138	-455	1029	-365	1
	1.07	0.45	73.07	1.61	-2.02	78.73	-424	15144	-4848	452	14608	-2844	110	-497	-152	-542	867	-300	1
	1.07	0.37	72.95	1.62	-1.82	78.59	-284	14964	-4896	448	14712	-3036	50	-388	-186	-595	667	-264	1
	1.05	0.33	72.82	1.6	-1.65	78.43	-288	14824	-4872	412	14912	-3124	-17	-180	-281	-673	693	-280	1
	1.02	0.37	72.67	1.56	-1.53	78.32	-356	14796	-4884	348	14656	-2984	-48	-129	-303	-750	578	-206	1
	0.98	0.52	72.56	1.49	-1.39	78.27	-440	14988	-4976	252	14660	-2932	-20	-52	-302	-804	285	-141	1
	0.96	0.68	72.54	1.43	-1.43	78.15	-556	15124	-4632	488	14736	-3244	-8	-38	-299	-873	287	-106	1
	0.94	0.83	72.51	1.32	-1.42	77.98	-536	15088	-4808	244	14756	-3264	-68	80	-281	-964	434	-104	1
	0.9	0.86	72.41	1.23	-1.37	77.9	-280	14956	-5180	464	14704	-3040	-121	-138	-292	-1004	380	-65	1
	0.83	0.9	72.19	1.14	-1.44	77.76	-436	14776	-4916	984	14616	-3144	-223	-127	-299	-961	923	-199	2
	0.75	0.99	72.09	1.09	-1.4	77.6	-492	14880	-4548	836	14824	-3092	-221	10	-319	-916	1412	-292	2
	0.72	1.15	72.19	1.03	-1.15	77.59	-572	14868	-4128	628	14708	-2904	-126	207	-356	-923	1288	-212	2
	0.72	1.33	72.32	1	-0.97	77.6	-640	15012	-4396	560	14684	-2828	0	260	-308	-926	1121	-206	2
	0.74	1.51	72.34	0.94	-0.69	77.71	-500	14996	-4728	72	14696	-2808	28	270	-298	-963	919	-176	2
	0.78	1.62	72.26	0.89	-0.48	77.86	-612	14968	-4900	380	14764	-2724	56	211	-313	-976	773	-115	2
	0.81	1.73	72.2	0.85	-0.51	77.97	-584	14904	-4748	588	14796	-2772	63	32	-226	-960	754	-114	2
	0.86	1.86	72.22	0.85	-0.65	78.05	-868	14904	-4684	860	14836	-2628	178	29	-187	-878	779	-119	2
	0.93	1.98	72.3	0.86	-0.82	78.23	-812	15032	-4520	696	14904	-2532	259	-72	-95	-775	576	-58	2
	1.02	1.95	72.42	0.93	-0.99	78.41	-488	15016	-4500	792	14932	-2596	343	-133	-128	-599	488	-82	2
	1.12	1.99	72.38	1.01	-1.08	78.4	-532	14732	-4872	620	14824	-2956	370	362	-143	-511	647	-154	2
	1.15	1.99	72.31	1.07	-1.01	78.33	-608	14908	-5132	332	14648	-3172	293	-10	-88	-451	857	-184	2
	1.19	1.87	72.03	1.21	-0.96	77.93	-412	15032	-5448	936	14680	-3400	117	-314	-65	-389	1542	-370	2
	1.19	1.71	71.74	1.32	-0.66	77.77	-536	14564	-5484	460	14812	-3132	92	-160	-141	-373	1613	-368	2
	1.18	1.69	71.63	1.42	-0.43	77.7	-616	14764	-5032	268	14596	-2880	113	-201	-151	-321	1304	-304	2
	1.17	1.85	71.71	1.54	-0.21	77.61	-1244	15024	-4368	220	14644	-3280	103	-276	-151	-298	1131	-270	2
	1.21	1.88	71.89	1.62	0.01	77.43	-692	15048	-4696	104	14716	-3568	284	86	-95	-369	1010	-231	2
	1.27	2.03	71.87	1.67	0.24	77.16	-740	14552	-5268	-20	14472	-3648	382	152	-48	-475	859	-114	2
	1.31	1.94	71.6	1.66	0.32	77.01	-404	14976	-5876	176	14412	-3592	222	-339	3	-621	658	16	2
	1.27	1.77	71.26	1.61	0.44	76.96	-676	14872	-5876	-488	14604	-3596	14	-565	101	-767	105	199	2
	1.2	1.51	71.02	1.53	0.3	76.89	-288	14580	-5660	336	14380	-3748	-91	-541	14	-856	-88	239	2
	1.12	1.44	70.85	1.45	-0.11	76.7	-572	14480	-5424	724	14340	-3696	-141	-147	-37	-822	533	101	2
	1.03	1.45	70.77	1.4	-0.16	76.63	-552	14572	-5276	256	14352	-3732	-213	-65	-42	-834	411	182	2
	0.93	1.51	70.74	1.33	-0.34	76.38	-604	14596	-5092	748	14472	-4136	-269	89	-56	-860	753	143	2
	0.85	1.58	70.77	1.26	-0.35	76.17	-532	14668	-5136	420	14452	-3524	-215	126	-42	-932	1288	26	2
	0.75	1.69	70.69	1.18	-0.14	76.19	-804	15024	-5364	156	14432	-3476	-293	124	-45	-977	988	142	2
	0.68	1.7	70.65	1.11	-0.14	76.24	-564	14740	-5316	716	14440	-3524	-326	-74	-18	-964	900	141	2
	0.59	1.71	70.69	1.04	-0.24	76.18	-516	14620	-5104	788	14624	-3476	-315	149	-41	-962	1312	71	2
	0.51	1.79	70.66	0.96	-0.17	76.2	-688	14888	-5580	500	14516	-3480	-383	211	-50	-1077	984	183	2
	0.42	1.82	70.52	0.88	-0.28	76.3	-456	14892	-5680	892	14636	-3496	-486	25	-25	-1087	845	205	2
	0.3	1.79	70.39	0.81	-0.45	76.29	-408	14540	-5424	768	14588	-3420	-595	95	-65	-1018	1108	124	2
	0.14	1.81	70.31	0.76	-0.38	76.44	-588	14416	-5232	296	14348	-3084	-703	10	-102	-997	713	193	2
	-0.01	1.8	70.31	0.75	-0.42	76.56	-504	14632	-5332	464	13980	-3384	-709	-58	-88	-911	491	217	2
	-0.08	1.83	70.3	0.74	-0.38	76.49	-884	14976	-5424	-16	14344	-4020	-799	-181	-43	-1022	622	185	2
	-0.24	1.84	70.33	0.66	-0.16	76.18	-624	14876	-5148	-68	14424	-4432	-805	-93	-81	-1227	459	252	2
	-0.35	1.84	70.55	0.51	-0.22	75.89	-496	14736	-4460	740	14568	-4312	-721	158	-92	-1400	541	344	2
	-0.42	1.88	70.92	0.36	-0.38	75.77	-688	14792	-4540	656	14620	-4028	-630	-87	-20	-1577	608	420	2
	-0.44	1.85	71.13	0.17	-0.54	75.95	-608	14944	-4568	712	14452	-3296	-538	-106	15	-1698	4	566	2
	-0.45	1.88	71.27	-0.01	-1.18	76.3	-740	15000	-5016	1196	14568	-3120	-517	50	21	-1556	171	511	2
	-0.46	1.92	71.3	-0.1	-1.47	76.57	-540	14968	-5168	780	14716	-3192	-530	-48	11	-1424	245	451	2
	-0.49	1.9	71.25	-0.14	-1.69	76.79	-436	14936	-5444	1032	14548	-3064	-575	231	-66	-1267	487	301	2
	-0.53	1.88	71.19	-0.14	-1.75	76.88	-356	14568	-5088	864	14400	-3204	-694	119	-66	-1183	848	172	2
	-0.58	1.78	71.18	-0.12	-1.72	76.87	-268	14484	-4828	564	14284	-3520	-670	-1	-98	-1157	599	246	2
	-0.63	1.72	71.25	-0.1	-1.74	76.75	-260	14724	-4576	632	14348	-3808	-653	115	-108	-1203	412	289	2
	-0.65	1.76	71.43	-0.11	-1.78	76.63	-444	15004	-4560	696	14472	-3864	-620	191	-125	-1284	353	336	2
	-0.67	1.87	71.55	-0.14	-1.81	76.62	-632	15256	-4936	628	14588	-3556	-571	250	-135	-1347	479	318	2
	-0.66	1.98	71.58	-0.17	-1.9	76.68	-628	15016	-5012	972	14428	-3172	-546	239	-129	-1291	665	263	2
	-0.67	1.98	71.57	-0.18	-1.94	76.73	-292	14796	-4952	1012	14628	-3240	-617	143	-147	-1258	965	192	2
	-0.68	1.96	71.57	-0.18	-1.89	76.77	-328	14792	-4952	820	14504	-3280	-641	367	-165	-1234	775	207	2
	-0.7	1.98	71.6	-0.18	-1.85	76.85	-352	14784	-4756	504	14436	-3476	-632	434	-186	-1229	468	271	2
	-0.72	2.04	71.66	-0.18	-1.9	76.79	-352	14820	-4896	820	14400	-3588	-622	613	-154	-1248	646	232	2
	-0.73	2.1	71.69	-0.19	-1.83	76.73	-364	14820	-4672	604	14568	-3640	-630	487	-194	-1338	754	207	2
	-0.74	2.18	71.78	-0.23	-1.82	76.65	-468	15044	-4628	864	14484	-3444	-585	498	-203	-1404	602	268	2
	-0.74	2.23	71.94	-0.28	-1.93	76.65	-360	14912	-4524	912	14492	-3288	-591	407	-153	-1419	554	262	2
	-0.73	2.27	71.96	-0.33	-2.05	76.77	-492	14912	-4904	828	14700	-3260	-570	518	-228	-1404	450	263	2
	-0.73	2.33	71.96	-0.36	-2.2	76.83	-484	15064	-4904	1164	14684	-3200	-596	523	-253	-1408	454	254	2
	-0.73	2.35	71.99	-0.38	-2.45	76.78	-308	14896	-4644	1420	14636	-3332	-605	563	-241	-1356	893	125	2
	-0.74	2.38	72.06	-0.39	-2.52	76.74	-440	14864	-4496	1288	14592	-3328	-593	551	-272	-1312	1031	91	2
	-0.73	2.43	72.13	-0.37	-2.55	76.75	-516	15072	-4496	1168	14612	-3248	-576	415	-278	-1261	916	76	2
	-0.71	2.43	72.23	-0.36	-2.54	76.81	-444	14988	-4520	828	14628	-3048	-501	463	-258	-1270	804	68	2
	-0.66	2.48	72.37	-0.35	-2.42	76.93	-416	15024	-4252	620	14644	-3100	-411	532	-296	-1312	455	119	2
	-0.6	2.58	72.44	-0.35	-2.44	77.03	-476	15088	-4580	860	14536	-3124	-377	627	-236	-1340	343	130	2
	-0.53	2.62	72.48	-0.36	-2.56	77.08	-472	14996	-4588	840	14580	-3272	-351	513	-214	-1353	341	154	2
	-0.49	2.59	72.45	-0.37	-2.76	77.04	-308	14952	-4804	1376	14676	-3400	-349	512	-250	-1326	394	157	2
	-0.44	2.54	72.43	-0.36	-2.97	76.96	-500	15012	-4752	1428	14660	-3324	-356	361	-212	-1280	681	95	2
	-0.4	2.53	72.45	-0.34	-3.08	77.01	-440	15012	-4552	1332	14684	-2924	-343	352	-200	-1225	575	87	2
	-0.35	2.53	72.55	-0.3	-3.17	77.18	-564	15160	-4624	1152	14652	-2988	-300	213	-166	-1167	368	145	2
	-0.3	2.47	72.59	-0.26	-3.19	77.25	-332	15016	-4584	896	14660	-3116	-295	484	-176	-1116	300	130	2
	-0.26	2.39	72.5	-0.21	-3.18	77.25	-220	14908	-4892	908	14644	-3324	-310	196	-182	-1124	331	96	2
	-0.22	2.23	72.47	-0.17	-3.24	77.23	-312	14904	-4716	1096	14684	-3164	-319	243	-191	-1188	309	97	2
	-0.18	2.19	72.55	-0.15	-3.5	77.27	-500	15012	-4404	1484	14688	-3032	-263	50	-191	-1153	148	177	2
	-0.12	2.13	72.69	-0.1	-3.74	77.38	-420	15092	-4400	1204	14656	-2872	-197	135	-198	-1026	-125	203	2
	-0.06	2.09	72.79	-0.02	-3.82	77.45	-468	14992	-4464	688	14704	-3120	-108	137	-174	-977	-151	157	2
	0.02	1.98	72.82	0.03	-3.79	77.55	-316	15092	-4548	396	14688	-3084	-116	-77	-169	-1061	-418	174	2
	0.09	1.84	72.79	0.06	-3.86	77.59	-248	15040	-4912	592	14400	-3152	-70	61	-195	-1087	-729	253	2
	0.16	1.76	72.73	0.08	-4.05	77.5	-332	14832	-4792	908	14312	-3672	-73	-25	-155	-1085	-797	269	2
	0.21	1.66	72.65	0.09	-4.47	77.24	-392	14880	-4860	1612	14616	-3648	-102	31	-154	-1061	-151	163	2
	0.25	1.59	72.6	0.14	-4.7	76.99	-260	14968	-4820	1340	14680	-3504	-131	46	-191	-995	270	83	2
	0.3	1.6	72.61	0.18	-4.67	76.98	-464	15180	-4752	860	14600	-3284	-125	110	-187	-969	105	132	2
	0.33	1.57	72.54	0.24	-4.55	77.03	-432	14952	-4848	788	14460	-3212	-101	36	-180	-913	245	12	2
	0.35	1.49	72.45	0.3	-4.27	77.01	-204	14856	-4896	632	14484	-3236	-156	-70	-195	-925	370	-7	2
	0.34	1.42	72.37	0.34	-4.05	76.91	-476	14924	-4872	596	14552	-3688	-231	33	-230	-976	242	56	2
	0.32	1.35	72.28	0.35	-3.93	76.73	-212	14960	-4940	956	14472	-3608	-272	54	-167	-1039	285	95	2
	0.29	1.37	72.16	0.35	-3.88	76.58	-376	14844	-4776	1240	14476	-3648	-325	-9	-192	-1065	601	30	2
	0.25	1.36	72.14	0.33	-3.8	76.47	-356	14864	-4752	1116	14760	-3280	-349	125	-208	-1107	893	29	2
	0.22	1.43	72.21	0.31	-3.59	76.6	-500	15056	-4632	568	14648	-2956	-320	-36	-182	-1129	561	75	2
	0.19	1.42	72.26	0.3	-3.49	76.78	-392	15172	-4704	872	14604	-3036	-314	9	-195	-1088	402	84	2
	0.17	1.37	72.27	0.3	-3.38	76.89	-264	14936	-4740	756	14484	-3120	-332	-48	-183	-1046	373	60	2
	0.14	1.29	72.21	0.32	-3.32	76.88	-320	14872	-4888	896	14308	-3596	-337	-21	-166	-1014	359	90	2
	0.11	1.28	72.18	0.34	-3.35	76.67	-436	14820	-4812	1200	14408	-3688	-379	-15	-175	-1004	748	8	2
	0.08	1.31	72.17	0.34	-3.19	76.53	-440	14848	-4700	768	14440	-3428	-345	45	-183	-1067	617	44	2
	0.07	1.31	72.16	0.31	-3.24	76.52	-340	14864	-4828	1060	14336	-3492	-417	115	-246	-1228	277	171	2
	0.01	1.39	72.13	0.25	-3.33	76.43	-504	14952	-4916	968	14476	-3484	-484	258	-212	-1237	468	120	2
	-0.03	1.44	72.19	0.21	-3.35	76.62	-544	14904	-4556	904	14556	-3124	-429	-29	-139	-1212	158	212	2
	-0.04	1.49	72.28	0.18	-3.42	76.82	-524	14928	-4500	820	14468	-2956	-351	103	-155	-1192	-90	246	2
	-0.03	1.55	72.39	0.15	-3.55	76.97	-348	14924	-4480	824	14688	-3208	-272	163	-96	-1192	-277	261	2
	-0.01	1.53	72.46	0.14	-3.63	76.97	-372	15172	-4568	780	14600	-3536	-213	-46	-56	-1185	-285	300	2
	0.02	1.52	72.47	0.12	-3.81	76.9	-492	15076	-4864	1108	14528	-3624	-241	30	-83	-1185	-31	234	2
	0.03	1.46	72.37	0.11	-3.88	76.76	-244	15028	-5132	1120	14680	-3568	-341	86	-120	-1169	294	211	2
	0.01	1.4	72.33	0.09	-3.85	76.77	-340	14948	-4584	920	14748	-3160	-383	90	-126	-1177	355	196	2
	0.01	1.43	72.44	0.09	-3.85	76.83	-416	15016	-4456	992	14588	-3236	-284	253	-138	-1156	237	185	2
	0.04	1.49	72.6	0.08	-3.79	76.85	-324	14984	-4440	792	14576	-3464	-238	172	-115	-1178	313	189	2
	0.07	1.54	72.68	0.06	-3.81	76.8	-384	14980	-4460	1196	14560	-3380	-176	183	-112	-1214	167	287	2
	0.11	1.63	72.72	0.05	-3.96	76.88	-532	14992	-4660	1472	14748	-2960	-182	223	-36	-1167	394	231	2
	0.15	1.73	72.69	0.04	-3.86	77.04	-396	14892	-4952	536	14620	-3304	-149	482	-88	-1220	-196	351	2
	0.18	1.8	72.65	0.03	-3.96	76.99	-320	14828	-4692	1164	14520	-3548	-186	489	-83	-1207	245	280	2
	0.21	1.83	72.63	0.02	-3.86	76.96	-284	14904	-4664	624	14472	-3588	-194	389	-74	-1236	275	331	2
	0.21	1.89	72.64	-0.01	-3.78	76.98	-564	14944	-4752	940	14352	-3460	-238	149	24	-1269	106	405	2
	0.21	1.85	72.6	-0.04	-3.79	76.99	-292	14940	-4844	872	14504	-3440	-282	226	38	-1295	370	362	2
	0.19	1.88	72.58	-0.1	-3.73	76.96	-292	14908	-4756	852	14668	-3480	-330	458	1	-1390	340	466	2
	0.16	1.95	72.55	-0.17	-3.66	77	-220	15052	-4980	884	14584	-3356	-380	609	8	-1461	233	513	2
	0.1	1.95	72.48	-0.24	-3.69	77.2	-184	15052	-4976	1128	14520	-2920	-495	506	-23	-1469	284	534	2
	0.01	1.97	72.42	-0.3	-3.78	77.45	-216	14880	-4808	1196	14588	-3028	-590	532	19	-1404	423	567	2
	-0.08	2.03	72.41	-0.34	-3.86	77.73	-272	14692	-4712	1096	14820	-2832	-634	706	-24	-1409	-116	773	2
	-0.19	2.13	72.41	-0.35	-4.19	78.16	-236	14820	-4744	1456	14700	-2240	-692	909	-42	-1293	-310	834	2
	-0.3	2.26	72.39	-0.31	-4.44	78.56	-120	15020	-4876	1076	14880	-2600	-752	1057	5	-1157	-323	763	2
	-0.42	2.39	72.42	-0.26	-4.46	78.64	-192	14984	-4776	820	14716	-3568	-828	1121	-26	-1158	-454	774	2
	-0.54	2.53	72.48	-0.25	-4.62	78.5	-132	14908	-4648	1280	14424	-3452	-875	1171	-116	-1250	63	734	2
	-0.67	2.63	72.47	-0.24	-4.86	78.33	168	15152	-4748	1872	14664	-2132	-957	1568	-163	-1287	810	587	2
	-0.82	2.86	72.38	-0.23	-4.55	78.37	-416	14972	-5016	748	14788	-3720	-1098	1298	-23	-1209	281	663	2
	-0.93	2.85	72.42	-0.23	-4.46	78.23	-348	14896	-4652	1356	14472	-3616	-1251	456	161	-1330	829	569	2
	-1.14	2.59	72.48	-0.27	-4.22	77.94	264	14800	-4696	1232	14512	-3668	-1349	945	-8	-1456	1626	489	2
	-1.36	2.66	72.48	-0.35	-3.69	77.74	252	15008	-4756	608	14624	-4120	-1487	2257	-199	-1618	1613	529	2
	-1.59	3	72.5	-0.53	-3.08	77.42	232	15392	-4580	900	14656	-4184	-1713	2020	-272	-1953	1742	629	2
	-1.96	2.93	72.39	-0.75	-2.78	77.11	1460	15048	-4472	1592	14548	-4172	-2120	3741	-592	-2171	2325	611	2
	-2.35	4.03	72.12	-1.09	-2.19	76.65	-1044	14828	-4896	1112	14732	-4592	-2146	4410	-653	-2618	3047	660	2
	-2.62	4.93	72.06	-1.49	-1.5	76.21	-1524	15484	-4524	1332	14380	-4984	-2131	1609	-126	-3028	3269	736	2
	-2.92	4.31	72.46	-2.04	-0.95	75.41	1852	15232	-3688	2180	14300	-5352	-2325	1901	-295	-3463	4931	509	2
	-3.23	4.62	72.75	-2.62	0.05	74.71	-460	15072	-3784	1888	14528	-5376	-2153	3438	-520	-3966	6289	385	2
	-3.41	5.28	73.05	-3.36	1.56	74.1	-968	15224	-3424	1744	14256	-5292	-2152	1781	-307	-4468	7266	397	2
	-3.56	5.21	73.73	-4.02	2.66	73.48	508	15344	-2668	2792	14272	-5280	-1947	2386	-337	-4946	9158	164	2
	-3.58	5.4	74.35	-4.95	4.84	73.23	348	15492	-2848	1052	14528	-3976	-1610	3340	-428	-5571	10268	340	2
	-3.54	5.49	74.83	-5.92	7.09	74.02	640	15760	-3120	1456	13804	-2324	-1538	3546	-453	-5536	9118	1023	2
	-3.48	5.81	75.11	-6.41	7.55	74.67	312	15364	-3500	3140	13852	-320	-1322	3558	-527	-5100	8929	1240	2
	-3.36	6.01	75.14	-6.67	7.72	74.96	1248	15496	-3844	4464	14232	1484	-1296	4009	-711	-3683	9696	542	2
	-3.3	6.08	74.86	-6.35	8.38	74.39	1372	15572	-4220	4124	15172	2412	-1397	4505	-858	-2045	11826	-843	2
	-3.3	6.07	74.35	-5.59	9.78	73.88	1448	15484	-4652	2832	15728	2408	-1654	4071	-1056	-404	13380	-2390	2
	-3.39	6.2	73.77	-4.3	11.27	73.38	844	15528	-4896	3504	14412	-184	-1920	3550	-1128	1921	14475	-3536	2
	-3.52	6.13	73.41	-2.37	12.91	71.65	872	15432	-4104	4896	13856	-2164	-2126	3363	-1197	2986	16718	-4597	2
	-3.67	6.08	73.87	-0.58	15.28	69.99	380	15836	-1896	2824	14108	-1684	-2061	2814	-1227	3000	17885	-5069	2
	-3.69	5.9	75.07	0.54	17.45	69.88	624	16072	404	1236	14180	-1304	-1426	2501	-1164	2933	15822	-4486	2
	-3.46	5.77	76.13	1.99	18.96	69.95	540	16048	588	2636	13776	-1220	-646	2259	-1070	3339	12886	-3471	2
	-2.94	5.4	77.36	3.5	18.83	69.5	316	15836	-780	3752	13572	-1508	182	1406	-843	4409	12010	-2844	2
	-2.27	4.51	77.88	4.97	18.55	68.78	1140	15632	-2056	3756	13968	-2344	578	626	-873	4623	12516	-2988	2
	-1.7	3.52	77.84	5.83	19.25	69.23	1496	15812	-2416	-124	15800	-1880	743	468	-1102	3032	10508	-2687	2
	-1.11	2.56	77.81	6.1	19.61	70.45	1076	15804	-2116	-1164	16640	-668	896	651	-1391	950	4931	-1423	2
	-0.55	1.96	77.94	5.43	17.98	72.63	1044	15756	-1744	72	17424	488	1164	64	-1506	-2018	1014	399	2
	0.11	1.15	78.02	4	14.56	73.33	984	15680	-1772	5172	19252	4744	1472	-143	-1657	-4579	-897	-105	2
	0.7	0.37	77.86	3.07	11.88	73.13	904	15876	-2536	2420	17228	3016	1662	-734	-1787	-1605	388	-1845	2
	1.26	-0.11	77.46	2.75	7.71	72.02	-324	15620	-3288	7060	15676	1040	1719	-1387	-1785	-590	697	-1620	2
	1.82	-0.55	76.41	2.7	4.52	70.75	-644	15172	-3564	5416	14068	1040	2208	-2642	-1799	-108	1126	-2356	2
	2.08	-0.89	76.18	2.83	3.16	70.44	260	14864	-3724	3200	14464	208	1903	-2173	-1829	791	-2097	-2925	2
	2.49	-1.13	75.76	3.14	-1.07	70.03	-912	15168	-3312	5380	13172	-1764	1880	-2080	-1712	859	-4969	-1906	2
	3.04	-1.47	75.69	3.49	-4.73	68.34	-1112	15460	-2276	5120	12868	-3808	2314	-3105	-1569	1141	-1276	-3033	2
	3.74	-2.1	76.29	3.66	-4.01	66.96	-728	15928	-1012	-2492	15616	-6508	3182	-2982	-1576	-117	1380	-3572	2
	4.56	-2.28	76.69	3.19	-2.75	66.11	-1884	16244	-1112	-2492	16232	-5508	4393	-3067	-1380	-1851	-2472	-2399	2
	5.79	-2.36	76.81	2.36	-3.87	66.31	-1904	16972	-1732	1784	14076	-4052	5540	-5382	-1072	-2616	-3988	-1471	2
	7.35	-5.09	76.5	1.63	-5.68	67.2	2676	17156	-4196	1892	15484	-2096	6063	-6173	-1923	-2709	-4476	-1034	2
	8.22	-5.6	75.6	0.97	-7.05	68.56	1004	18000	-5228	1120	15512	-1244	5649	-188	-2996	-2742	-3878	-1134	2
	8.99	-4.03	73.91	0.39	-7.51	70.13	-288	16144	-6720	448	15264	-864	4837	3398	-3632	-2759	-2928	-1474	2
	9.24	-3.1	72.5	0.04	-7.64	70.94	408	15668	-8272	932	15268	-1000	3914	4650	-4654	-2546	-1353	-1740	2
	9.24	-0.65	68.74	-0.34	-7.47	71.96	328	12156	-9132	992	15108	-1208	2629	7612	-5246	-2268	-455	-1576	2
	8.84	2	64.88	-0.56	-7	72.96	-292	11292	-9792	984	15592	-756	1281	7922	-5238	-1846	1029	-1541	2
	8.09	3.74	61.24	-0.66	-5.61	74.16	1580	11248	-9172	-372	15876	-892	-78	7395	-6903	-1591	2071	-1552	2
	6.59	4.68	56.53	-0.7	-3.88	74.96	6216	12068	-9536	-624	15192	-1688	-2823	15315	-10096	-1526	2010	-1157	2
	4.08	9.87	50.63	-0.74	-2.68	75.51	5760	11236	-9932	-492	15360	-1932	-6085	30204	-13433	-1606	2113	-823	2
	1.35	17.03	45.65	-0.8	-1.78	76.16	2280	11540	-10400	-112	15232	-1896	-8699	32767	-15708	-1720	1590	-463	2
	-1.78	25.52	41.05	-0.89	-1.31	76.95	-2048	11852	-9388	948	15052	-1860	-10460	32767	-15998	-1681	1513	-222	2
	-5.19	35.34	37.59	-0.93	-1.13	77.51	-5692	13740	-8056	1088	15100	-1408	-11425	32108	-14114	-1592	1993	-309	2
	-7.96	42.43	36.15	-0.92	-0.89	78.11	-7464	14532	-5724	1104	15372	-816	-10769	24225	-11220	-1421	2608	-520	2
	-10.17	46.42	36.01	-0.84	-0.32	78.78	-7508	15220	-4088	1188	15376	-324	-9828	15692	-7229	-1223	3276	-741	2
	-11.83	47.79	37.89	-0.72	0.39	79.35	-7460	15144	-2664	716	15716	-600	-8016	8854	-2822	-1100	3804	-868	2
	-12.25	46.51	40.37	-0.63	1.51	79.65	-5924	14512	-2732	-636	15296	-2084	-4983	2217	79	-1172	3524	-613	2
	-11.59	42.97	43.85	-0.58	2.32	79.54	-6008	14168	-4424	332	15068	-2928	-1818	-3212	2075	-1442	3559	-293	2
	-10.04	37.33	47.75	-0.64	3.08	79.72	-3420	13920	-4808	-156	15072	-1944	712	-7085	2982	-1571	3438	98	2
	-8.17	30.99	51.27	-0.63	3.33	80.38	-292	14580	-5656	1068	15284	-732	1411	-4267	1317	-1353	3224	349	2
	-6.94	28.33	53	-0.57	3.74	81.35	-844	14844	-5604	64	15524	228	1247	2648	-248	-1113	3361	266	2
	-5.55	26.37	55.08	-0.45	4.3	82.18	-1140	15524	-5564	-36	15656	736	740	3622	-359	-934	3297	274	2
	-4.74	24.7	56.52	-0.26	4.9	82.9	-256	15156	-6076	-324	15780	664	-53	3588	-779	-761	3195	276	2
	-4.14	22.63	57.64	-0.01	5.16	83.63	904	14232	-6512	1020	15456	0	-614	4409	-815	-395	3357	339	2
	-3.93	21.22	58.1	0.27	4.97	83.65	712	13508	-6752	2068	15076	-900	-1446	5007	-879	-12	4059	360	2
	-3.99	19.95	58.65	0.66	4.94	83.66	616	14156	-6324	1228	15240	-992	-2350	4343	-603	46	4284	345	2
	-4.39	18.09	59.94	0.97	5.17	83.88	1284	15104	-5224	520	15396	-1484	-3340	3290	112	16	3670	578	2
	-4.99	16.86	61.85	1.17	5.28	83.86	-676	15824	-3404	636	15360	-2276	-3971	2579	281	-327	3063	775	2
	-5.53	16.36	64.03	1.25	5.09	83.37	-2592	16628	-1924	1708	15068	-3076	-3641	2713	416	-585	3710	796	2
	-5.63	17.05	65.71	1.28	4.9	82.75	-4936	16500	-564	1860	15068	-2520	-2099	2234	685	-638	5091	688	2
	-5.32	16.76	67.84	1.3	5.27	82.63	-1540	15964	-436	1492	15352	-1788	-1132	1760	933	-710	5538	730	2
	-4.92	15.83	69.91	1.3	5.68	83.07	540	15500	-1104	1280	15224	-212	-598	3674	954	-656	4923	871	2
	-4.33	14.82	72.14	1.34	5.82	83.58	408	15616	-1988	1388	15328	-232	-429	3639	1018	-607	4210	984	2
	-3.81	13.88	73.79	1.34	5.61	83.96	328	15752	-2776	1240	15104	-1252	-454	3216	976	-725	3522	915	2
	-3.41	13.22	74.7	1.31	5.05	83.68	232	15736	-3320	2460	14916	-2440	-425	3780	820	-799	3451	1001	2
	-3.08	12.68	75.21	1.28	4.53	83.13	624	15408	-3736	2920	15064	-2788	-538	3938	696	-857	4410	969	2
	-2.82	12.3	75.65	1.2	4.25	82.45	692	15312	-3336	2484	15060	-2600	-606	4646	560	-1005	5054	900	2
	-2.51	12.26	76.3	1.07	4.2	82.26	144	15560	-2936	2156	15080	-1552	-427	4453	646	-1138	4835	968	2
	-2.25	11.71	76.85	0.96	4.25	82.56	1220	16064	-3172	1576	15384	-736	-513	3762	637	-1213	4021	1143	2
	-2.05	10.8	77.17	0.8	3.94	83.21	1492	15428	-3280	1388	15452	-732	-683	4282	449	-1313	2455	1413	2
	-1.93	10.54	77.34	0.64	2.99	83.58	272	15292	-3396	2324	15380	-1372	-684	3826	471	-1372	1253	1590	2
	-1.8	9.99	77.69	0.5	1.59	83.24	596	15828	-3024	3536	14880	-1840	-682	1699	686	-1404	1212	1497	2
	-1.76	8.7	77.8	0.38	0.13	82.38	3092	15736	-2512	4292	15004	-1980	-855	2500	290	-1361	2422	1077	2
	-1.73	7.88	78.05	0.28	-0.77	81.53	952	15580	-2192	3964	14788	-1936	-830	4070	168	-1323	3318	798	2
	-1.65	7.85	78.34	0.23	-1.29	80.84	128	15892	-2624	5080	14776	-1072	-421	2022	456	-1336	4403	377	2
	-1.49	6.52	78.49	0.17	-1.74	79.7	2904	15472	-2640	4940	15124	-636	-495	2936	193	-1172	6096	-357	2
	-1.36	6.41	78.56	0.19	-1.48	78.64	648	15476	-3012	4604	15116	-844	-374	3531	64	-984	7548	-1043	2
	-1.16	6.04	78.57	0.27	-0.75	77.27	1280	15596	-3064	4640	15164	-780	-228	2262	166	-840	9482	-1976	2
	-0.97	5.28	78.37	0.38	1.2	76.1	2164	15512	-3108	3460	15168	-740	-143	2815	-111	-727	11223	-2691	2
	-0.81	4.74	78.29	0.46	2.78	75.48	1984	15648	-2508	3104	15028	-992	-206	3057	-269	-765	11242	-3085	2
	-0.67	4.42	78.41	0.52	4.87	74.44	1228	15692	-2548	3428	14932	-1048	-94	2471	-100	-903	11779	-3535	2
	-0.5	3.7	78.44	0.54	6.69	73.65	1636	15724	-2772	2760	15028	-944	-90	1645	-161	-935	12080	-3866	2
	-0.33	2.92	78.41	0.56	8.47	73.19	1704	15740	-2696	2392	15308	-644	30	1312	-252	-887	11275	-3899	2
	-0.25	2.52	78.37	0.57	9.35	73.08	1672	15656	-2792	1944	15420	-552	73	954	-242	-922	10278	-3891	2
	-0.04	1.54	78.35	0.58	10.45	73.16	1700	15584	-2660	1288	15192	-4	197	587	-213	-928	8567	-3698	2
	0.13	0.58	78.46	0.59	10.89	73.68	1612	15764	-2200	992	15308	148	233	152	-362	-949	6135	-3110	2
	0.33	-0.17	78.53	0.55	10.2	74.2	1760	15692	-2192	1916	15296	-160	405	235	-481	-1111	3403	-2025	2
	0.56	-0.78	78.6	0.54	8.33	74.44	1688	15508	-2420	3160	14968	-436	675	65	-403	-907	905	-1007	2
	0.85	-1.48	78.61	0.59	5.23	74.37	1296	15732	-2464	3832	14880	-568	807	-270	-410	-808	-597	-333	2
	1.23	-2.15	78.67	0.63	2.32	74.37	1840	15588	-2500	4364	14936	-664	1104	-718	-449	-820	-1881	423	2
	1.55	-2.84	78.43	0.74	-1.17	74.25	2020	15480	-2896	4316	14908	652	1195	-113	-606	-427	-2649	141	2
	1.85	-3.42	78.21	0.96	-3.39	74.56	1992	15400	-2612	3204	15776	756	1306	-296	-647	-139	-2765	-92	2
	2.2	-3.96	78.08	1.24	-5.47	74.89	1660	15544	-2340	3488	15468	760	1553	-405	-740	159	-2339	-431	2
	2.66	-4.42	77.96	1.63	-7.02	74.67	1820	15576	-2544	3424	15116	708	1893	-301	-865	703	-1512	-1797	2
	3.07	-4.85	77.6	2.05	-7.86	74.64	1932	15648	-3264	2536	15264	-108	2098	-428	-980	776	-1207	-1861	2
	3.5	-5.17	77.04	2.43	-8.54	74.87	1324	15328	-3996	2016	14744	-1312	2195	-886	-1027	565	-1899	-1648	2
	3.91	-5.65	76.44	2.67	-9.18	74.97	1464	15272	-3736	1976	14720	-2244	2292	-1425	-1129	293	-2056	-1304	2
	4.38	-6.17	76.02	2.79	-9.78	74.86	1424	15312	-3228	2636	15012	-2488	2458	-1290	-1241	143	-1637	-1241	2
	4.72	-6.39	75.85	2.85	-9.98	74.67	1112	15328	-3208	1668	15332	-2968	2710	-1547	-1211	6	-1079	-1507	2
	5.25	-6.53	75.72	2.8	-9.85	74.52	412	15364	-3344	1020	15184	-2804	3114	-2099	-1145	-416	-1046	-1523	2
	5.93	-6.63	75.82	2.64	-9.52	74.5	-240	15232	-2548	596	15392	-2976	3647	-2865	-1052	-844	-1464	-1353	2
	6.58	-6.66	76.37	2.34	-9.32	74.66	-380	14992	-1404	456	15100	-2664	4451	-2641	-969	-1384	-2326	-1042	2
	7.57	-6.26	77.1	1.87	-9.58	75.16	-1236	14956	-912	968	15296	-1912	5787	-3404	-514	-1759	-3242	-801	2
	8.83	-7.2	77.34	1.47	-10.35	75.66	1400	16840	-4176	1940	15192	-1208	6205	-4536	-559	-1736	-3720	-811	2
	9.87	-7.34	76.55	1.16	-11.35	76.06	-376	16844	-5416	2136	15612	-1072	6149	-1217	-615	-1305	-2981	-976	2
	10.81	-6.13	75.98	1.04	-11.5	76.36	-2688	17152	-4380	1156	15288	-1420	6498	-1760	-430	-1132	-1791	-1436	2
	11.85	-5.32	75.85	0.89	-10.88	76.91	-1344	16740	-4076	168	15620	-1344	7324	-2414	-15	-1306	-1604	-1328	2
	13.24	-4.74	75.68	0.7	-10.22	77.53	-688	16316	-5264	-220	15432	-1184	7875	-477	225	-1534	-2273	-1176	2
	14.23	-4.31	75.28	0.48	-9.89	78.06	-164	15876	-5504	36	15140	-1560	8148	-1211	90	-1769	-2884	-798	2
	15.28	-4.65	74.59	0.19	-9.89	78.68	976	15172	-6580	336	15104	-1144	8225	-2615	35	-1851	-3623	-520	2
	16.06	-5.64	72.75	-0.01	-10.47	79.26	1656	13952	-9088	1624	15148	-568	7687	-2873	-432	-1475	-3065	-629	2
	16.56	-6.61	69.75	-0.04	-10.52	79.64	2088	11812	-11216	476	15532	-1008	6254	-1419	-256	-1195	-1886	-894	2
	16.46	-6.88	66.92	-0.02	-9.73	80.07	2236	9788	-12248	-216	15276	-1064	5062	-45	131	-1111	-1274	-971	2
	15.87	-6.95	63.09	0.08	-9.2	80.23	1700	9080	-12412	1548	15296	-1096	3250	-599	32	-640	582	-1252	2
	15.28	-6.97	61.27	0.24	-8.3	80.11	1412	8268	-12300	-44	15636	-1916	1293	-683	-773	-361	2686	-1477	2
	13.21	-6.95	57.37	0.44	-6.28	79.84	1804	8224	-11360	-472	14708	-2048	-1818	160	-2129	-453	2836	-1364	2
	10.9	-6.79	54.51	0.57	-4.63	79.63	2708	9016	-11016	760	16012	-1812	-5218	2326	-3928	-854	4775	-1158	2
	7.03	-5.41	51.14	0.55	-1.77	79.44	3036	10416	-10008	-2784	15304	-1876	-8537	9475	-6207	-1067	3115	-636	2
	2.41	-1.55	47.9	0.46	-0.12	79.36	1940	10856	-9580	-1416	15036	-2064	-11691	13342	-8405	-1398	2201	-169	2
	-1.74	2.63	45.61	0.31	0.82	79.63	348	12384	-9236	-844	14992	-1564	-13930	15371	-9367	-1584	1666	49	2
	-6.25	7.54	43.92	0.12	1.32	80.44	-1772	13048	-8296	-336	15192	-860	-15505	14168	-9567	-1577	853	252	2
	-10.43	11.8	42.86	-0.02	1.29	81.49	-3532	13912	-6688	16	15224	-404	-16092	11038	-8992	-1479	612	234	2
	-14.58	15.2	43.04	-0.05	1.09	82.38	-3680	14860	-5116	472	15128	12	-15787	8288	-7045	-1146	390	169	2
	-17.14	17.14	44.27	0.14	0.41	82.45	-4348	15804	-3564	2488	15256	-180	-14332	7692	-4950	-266	1489	-251	2
	-19.26	18.88	46.48	0.54	0.34	82.42	-4784	15740	-2420	504	15292	-828	-11483	3227	-2691	224	2762	-622	2
	-20.01	18.79	49.31	0.95	1.22	82.52	-4596	15000	-2676	-792	15500	-1648	-7915	-1181	-429	353	2658	-459	2
	-19.35	16.7	52.57	1.25	2.18	82.46	-2260	15272	-2336	-1012	15516	-1436	-4489	-5121	984	211	2448	-183	2
	-17.8	14.16	55.82	1.56	2.92	82.73	-1700	15004	-3540	-492	15336	-900	-1258	-2985	1878	201	2095	69	2
	-15.18	11.38	59.14	1.85	3.19	83.35	984	14288	-3992	-400	15440	-264	1382	-2690	1997	412	1819	249	2
	-12.86	9.22	60.95	2.21	3.51	83.99	1944	15044	-5276	-916	15464	-296	1303	1762	805	595	1115	479	2
	-11.15	9.31	62.5	2.55	3.55	84.39	-236	15332	-3944	-252	15024	-1196	101	4218	243	796	814	712	2
	-9.5	9.14	64.31	2.93	3.28	84.62	444	15048	-4684	604	15368	-1624	256	3169	830	1080	1484	673	2
	-8.29	8.95	65.43	3.39	3.13	84.62	-100	14376	-4948	540	15000	-1820	-152	2452	1141	1283	2066	603	2
	-7.22	8	66.92	3.79	3.15	84.46	588	15244	-4260	492	15268	-2320	-556	792	1087	1297	2297	620	2
	-6.55	7.54	68.29	4.09	3.26	84.18	220	15856	-3716	468	15160	-2704	-907	2805	610	1248	2523	542	2
	-6.02	7.97	69.6	4.35	3.41	83.84	-676	16484	-3284	308	15056	-2488	-1085	3419	380	1155	2415	639	2
	-5.49	8.23	71.05	4.6	3.41	83.71	-88	15868	-3216	672	14960	-2392	-857	3297	686	1174	1987	744	2
	-4.96	8.33	72.38	4.82	3.07	83.48	-1084	15668	-2368	1400	14824	-2464	-516	1060	1266	1250	1943	716	2
	-4.31	7.33	74.22	5.02	2.38	83.07	836	15608	-1684	1752	14772	-2428	-203	-228	1230	1306	2262	705	2
	-3.71	6.47	75.5	5.28	1.98	82.56	652	15244	-2080	1456	14684	-3340	244	1799	1041	1369	1783	759	2
	-2.94	6.03	76.73	5.42	1.37	81.79	232	15584	-2432	1876	14232	-3592	613	1183	1115	1418	2133	551	2
	-2.6	5.61	77.1	5.54	1.38	81.38	1060	15656	-2984	1328	14352	-3924	628	916	1152	1284	2688	337	2
	-1.91	4.73	77.66	5.63	1.39	80.55	916	15424	-3416	1252	14620	-4148	688	772	1098	1188	2544	150	2
	-1.42	3.89	77.71	5.69	1.3	79.64	1644	15784	-4140	1616	14600	-3860	568	1189	803	914	2353	51	2
	-0.96	3.19	77.44	5.61	0.66	78.88	1528	15328	-4180	2444	14644	-3104	350	1851	507	659	2404	-65	2
	-0.69	2.75	77.24	5.58	0.41	78.49	1752	15088	-3764	1868	14964	-3272	57	2082	346	724	2127	-111	2
	-0.5	2.41	77.13	5.51	0.04	78.18	1516	15432	-3468	1412	14920	-3352	-93	2655	151	845	1373	86	2
	-0.41	2.5	77.19	5.54	-0.31	77.94	844	15620	-3240	1008	14508	-3400	-230	2379	140	919	637	86	2
	-0.33	2.6	77.56	5.57	-0.67	77.73	388	15612	-2564	1236	14280	-3592	-177	1673	359	1055	606	18	2
	-0.21	2.47	78.06	5.65	-1.18	77.51	884	15384	-2492	1608	14452	-2996	24	1607	363	1079	499	-197	2
	-0.02	2.22	78.48	5.73	-2.13	77.17	900	15428	-2736	2644	14516	-2560	224	1542	437	1268	197	-506	2
	0.23	1.85	78.9	5.92	-2.96	76.83	1328	15508	-2428	2004	14964	-2856	464	1126	533	1589	94	-479	2
	0.39	1.11	78.79	6.06	-2.82	77.28	3364	15980	-2744	-1496	16256	-2352	311	1736	-108	1429	-2076	199	2
	0.5	1.04	78.09	6.31	-3.65	77.15	1156	15484	-4236	1864	15856	-4500	87	4034	-157	2094	-4242	-59	2
	0.53	1.21	77.86	6.63	-5.23	75.86	848	15384	-4452	6516	14268	-3976	-50	1772	-43	2769	1280	-1866	2
	0.48	1.02	77.15	7.14	-5.81	74.03	1476	15064	-4052	3652	14468	-4116	-399	3978	-477	2950	3467	-2411	2
	0.39	1.77	77.02	7.67	-5.64	72.82	272	15236	-3612	3028	14916	-4276	-383	2042	30	3279	2226	-2641	2
	0.32	1.5	76.93	8.35	-5.85	71.2	2016	15336	-3768	3572	14524	-4360	-470	1774	115	3578	3075	-3333	2
	0.2	1.29	76.92	8.81	-5.17	69.65	1164	15460	-2808	1972	14564	-5408	-531	2689	24	3578	4724	-3704	2
	0.18	1.3	77.23	9.24	-3.68	68.02	1676	15776	-2820	348	13344	-6748	-188	2235	63	3478	5248	-4557	2
	0.25	1.01	77.19	9.56	-1.09	64.73	1904	15508	-3360	-1056	10860	-8292	-26	2372	129	3306	5991	-5473	2
	0.34	0.57	77.2	9.83	2.07	60.53	2200	15704	-3176	-1268	10212	-9120	94	1294	177	2691	6813	-6221	2
	0.49	-0.12	77.28	9.67	4.82	57	2356	15488	-2240	-1240	10372	-9448	340	1706	-65	1153	8934	-6493	2
	0.66	-0.43	77.36	8.63	7.83	54.27	2432	15464	-2088	-1036	10276	-7856	560	2188	-205	-2355	10404	-5781	2
	0.95	-0.51	77.45	6.29	10.71	52.74	1632	15336	-2712	-232	10948	-6764	855	2309	-228	-5974	10772	-4614	2
	1.3	-0.79	77.23	3.48	12.95	52.34	2620	15376	-3628	24	12680	-6680	1023	1810	-308	-9022	11234	-3673	2
	1.57	-0.97	76.8	-0.42	15.02	52.8	2072	15108	-3976	-12	12716	-5840	1036	1940	-334	-12345	10390	-2324	2
	1.79	-1.22	76.39	-3.88	16.04	53.61	1920	15112	-4056	132	12420	-5804	1019	1342	-229	-14769	9400	-1243	2
	2.01	-1.47	76.26	-8.69	16.83	54.99	1452	15144	-2964	-12	13040	-5264	1036	1044	-214	-17336	7687	-428	2
	2.24	-1.53	76.72	-13.77	17.02	57.28	1488	15724	-1764	480	13120	-3340	1306	973	-241	-18558	7035	341	2
	2.56	-1.78	77.01	-16.89	17.07	59.51	2120	15320	-2344	812	14088	-2464	1692	1446	-247	-18229	8492	824	2
	3	-2.16	77	-20.47	17.64	62.97	1952	15228	-2860	480	15476	-912	2041	1257	-175	-17243	10141	1152	2
	3.43	-2.44	77.12	-23.31	18.84	66.94	1704	15772	-2636	-200	16484	668	2274	477	-242	-15609	9586	2027	2
	3.99	-3.08	76.9	-24.67	19.1	69.74	2572	15328	-3832	204	16128	1504	2719	172	-353	-14088	6983	2310	2
	4.49	-3.74	76.11	-25.24	17.98	71.57	2228	14768	-4764	68	16004	3128	2762	327	-359	-12360	3237	2322	2
	4.96	-4.46	75.19	-25.1	14.73	72.86	2368	14864	-5036	4408	14244	2920	2841	-311	-402	-9128	-273	1881	2
	5.41	-5.08	74.5	-23.82	9.25	71.55	2784	14556	-4700	8296	14340	3444	2974	-263	-507	-5011	610	248	2
	5.78	-5.7	73.64	-21.24	5.4	69.94	2592	14732	-4836	5256	14080	4924	2969	506	-701	195	-1155	-1262	2
	6.26	-6.15	73.48	-17.64	1.88	70.13	2356	15080	-2884	3940	15240	156	3236	-750	-797	3158	-5661	226	2
	6.72	-6.62	73.78	-14.08	-3.93	69.41	2084	15504	-2388	8708	16152	2072	3872	-735	-926	2188	-3989	525	2
	7.48	-7.03	74.08	-11.23	-7.16	68.48	1736	15428	-2992	7596	16100	376	4645	-1644	-819	3422	-563	-1451	1
	8.34	-7.52	74.02	-8.31	-7.91	67.93	1552	15292	-3536	3092	15724	-148	5429	-1868	-1052	4208	3419	-3878	1
	9.24	-7.64	74.16	-5.33	-5.87	68.85	1116	16836	-2788	-604	14908	4	6153	-1760	-1002	4544	3654	-4280	1
	10.54	-7.72	74.75	-2.63	-3.52	69.16	764	17404	-2504	-2592	16576	-944	7323	-1758	-1076	3879	1184	-3550	1
	12.29	-7.19	75.65	-0.99	-2.38	69.53	-804	17824	-1420	-1540	14928	-1792	9001	-1396	-939	2647	-783	-2454	1
	14.07	-6.4	76.65	0.03	-2.35	70.05	-1324	18148	-600	244	15692	-2816	10965	-1238	-592	1693	-1301	-2221	1
	16.34	-5.4	77.61	0.88	-2.96	70.48	-1744	18016	-72	1328	15080	-2432	12834	-646	414	829	-792	-2181	1
	19.19	-4.4	78.99	1.33	-3.69	70.75	-1552	18296	-1196	2248	15236	-1976	14289	-216	1098	649	-319	-2487	1
	21.49	-3.81	79.39	1.78	-4.32	70.81	-1672	16992	-3784	2296	15316	-1236	15132	-2592	1889	759	691	-2783	1
	24.1	-5.28	78.75	2.21	-4.3	71.55	1088	15824	-8196	1156	15024	-48	14955	-7845	2260	666	595	-2786	1
	26.25	-9.72	75.9	2.56	-4.01	72.24	5160	13096	-13236	504	16032	588	13824	-10690	2310	780	1372	-2894	1
	27.2	-13.38	71.81	2.91	-2.65	73.06	5532	10112	-16512	-1176	16044	180	11340	-7331	1459	692	1707	-3139	1
	27.04	-14.28	66.56	3.14	-1.4	73.27	2996	5948	-17244	-1788	15748	-304	7839	-1657	842	655	1896	-2973	1
	25.8	-14.29	60.84	3.4	-0.07	73.71	2324	4440	-16584	-940	15648	-1328	3686	-3484	11	783	1612	-2373	1
	23.71	-15.61	57.22	3.55	0.44	73.76	5848	5836	-11768	-1336	15596	-2420	-3314	-3870	-4320	653	1542	-1726	1
	19.64	-15.97	52.44	3.66	1.21	73.9	6420	6196	-11448	-900	15280	-2632	-8517	6263	-7125	317	1133	-1167	1
	13.05	-12.59	46.56	3.65	1.64	74.32	4572	7908	-11080	-248	15124	-1844	-13985	15140	-9006	-11	1463	-1109	1
	5.52	-7.48	42.03	3.46	2.15	75.25	1576	8984	-10512	-1484	15544	-620	-18472	12763	-10563	-613	462	-754	1
	-1.56	-3.23	38.5	3.16	2.22	76.15	148	9808	-10764	-1044	14772	-40	-22395	11561	-11482	-616	-1818	-260	1
	-6.46	-0.54	36.57	3.25	1.11	75.72	-1396	11420	-10524	5560	15688	-1544	-26284	10119	-12140	820	1372	-1348	1
	-13.93	2.91	34.72	3.64	1.05	75.38	-2600	13224	-9416	172	15212	-848	-28718	6887	-11659	1294	4718	-2126	1
	-22.95	4.83	33.82	4.07	2.21	76.15	-1624	15032	-7716	-260	15020	-332	-30836	2727	-10856	1611	3732	-1806	1
	-29.75	5.9	34.48	4.51	3.01	77	-1860	17284	-5628	-268	15428	-344	-32104	5393	-10601	1963	3587	-1879	1
	-36.04	8.55	36.34	5.02	4.46	77.3	-2936	18224	-1140	-2276	15324	-272	-30303	8771	-9848	1957	2913	-1636	1
	-40.54	12.11	38.84	5.43	5.64	77.24	-4824	17704	868	-2432	15436	-676	-25571	8231	-7754	1999	1136	-1076	1
	-43.13	14.38	40.34	5.74	5.98	77.32	-4940	15940	6340	-2092	15644	-1840	-19597	480	-5023	1782	-493	-361	1
	-42.98	14.1	40.95	5.83	6.25	76.95	-6116	16680	10260	-4688	14560	-2224	-13691	-3235	-2656	1095	-3277	486	1
	-40.49	11.95	43.2	6.01	4.79	77.01	-1124	16868	7504	1316	14588	-3380	-6731	-3832	206	1659	-2981	572	1
	-36.67	9.96	47.82	6.21	3.46	76.96	-36	15428	2008	-152	15312	-3612	-3213	955	548	1841	-53	188	1
	-33.44	10.14	51.68	6.45	3.19	77	-1492	14252	-648	-8	14444	-3116	-669	2917	1345	1875	420	319	1
	-28.71	10.36	55.74	6.67	2.74	77.52	-1616	14244	-4132	548	14912	-1676	1155	853	2639	2150	1706	49	1
	-24.95	9.58	58.32	7.08	3.05	78.47	-856	13468	-5112	-724	15400	-1248	1215	-336	2701	2751	1623	-21	1
	-21.15	8.1	60.61	7.77	3.2	78.99	424	12372	-5092	712	14588	-1968	1037	-750	2455	3591	1537	-333	1
	-18.39	6.55	61.87	8.43	2.93	78.84	1528	11616	-5500	1844	14852	-1832	534	663	1837	4176	3552	-851	1
	-15.84	5.55	62.76	9.21	3.44	78.76	1400	11604	-5280	-592	15636	-3092	-264	2639	1287	4611	2730	-521	1
	-14.07	5.16	63.54	10.22	3.41	78.21	1396	11628	-4744	1376	14932	-3988	-484	3160	1037	5048	2586	-340	1
	-12.52	4.9	64.45	10.97	3.77	77.87	1224	14200	-4648	-1172	14200	-2828	-537	4005	1045	5183	3381	-228	1
	-10.72	5.76	66.07	11.74	4.87	77.66	128	13548	-3596	-1696	14540	-2636	786	5934	1372	5706	-99	366	1
	-8.52	7.11	68.21	12.56	3.89	78.06	-1076	19084	-632	1688	14932	-1788	1408	7090	3009	6201	779	-7	1
	-8.49	10.19	69.13	13.51	3.54	78.95	-9744	29028	4288	-544	18448	-1308	-6516	7558	-1782	6899	-484	311	1
	-8.41	15.83	67.16	14.91	1.16	78.68	-14024	14992	8608	6460	16824	-1408	253	11414	1773	8251	-743	-298	1
	-5.96	18.09	66.35	16.34	-1.13	77.29	-6072	18292	8408	5520	16196	-1628	4095	-4606	3114	9254	997	-1105	1
	-3.66	14.14	66.63	18.07	-3.47	75.68	6900	17224	4792	6072	16764	172	5514	-79	898	11006	861	-2316	1
	-0.68	10.53	66.15	20.23	-4.75	73.97	9788	19200	-3440	6752	20348	3976	7194	13975	2872	12131	2675	-3254	1
	1.62	13.87	67.35	21.99	-5.01	72.79	-4200	13740	-4636	3984	18596	1168	6274	1231	4790	12629	1772	-4770	1
	3.19	10.64	69.61	24.18	-4.44	71.57	504	16568	-5312	-420	16312	-5312	5286	-7764	6623	14588	1122	-5825	1
	4.54	6.1	71.76	26.7	-2.16	68.49	4120	15032	-3628	-2640	15360	-8460	4371	-2675	3564	15120	4324	-5688	1
	5.28	5.53	72.2	28.17	0.19	65.09	2972	15312	-3052	-2788	12212	-12412	3302	9106	1020	12703	5078	-4833	1
	5.64	7.56	72.82	28.62	3.55	59.49	780	16620	-4296	-4948	8636	-15216	2491	10205	458	9918	5338	-4038	1
	5.67	8.62	73.97	28.01	7.57	53.27	1432	16020	-1876	-4396	6104	-16052	1524	6487	1787	5392	5702	-2550	1
	5.61	8.62	76.46	26.1	10.11	48.77	8	16068	1508	-5448	6180	-14376	1754	2114	2766	946	1872	-342	1
	5.73	7.84	77.75	22.3	11.59	47.27	36	16544	2156	-5112	7516	-9868	2463	345	2413	-6455	1939	2060	1
	6.15	6.68	79.13	16.96	13.7	46.63	1492	15712	2004	-6688	7128	-8672	3215	1689	2266	-12298	-1122	4236	1
	6.71	6.22	80.59	9.85	13.3	46.72	392	15844	160	-4356	7088	-10444	3979	1768	2270	-16950	-7070	7078	1
	7.11	5.68	81.3	6.86	12.13	47.54	1388	15764	-1528	-1840	7984	-9896	4380	-812	2521	-21043	-7126	9035	1
	7.76	3.89	81.37	-1.88	9.21	50.06	2036	15524	-4724	-720	7676	-9312	4523	-916	2524	-23522	-3497	10537	1
	8.31	1.85	80.41	-9.03	7.78	52.64	2540	14712	-6296	72	9656	-9480	3850	-1087	2234	-25573	39	10703	1
	8.5	0.11	79.25	-16.95	7.32	55.44	2108	15140	-6112	-556	10140	-9648	3052	-1418	2142	-28019	2940	9960	1
	8.48	-1.21	78.96	-23.76	7.97	57.89	2508	15384	-4444	-1024	12304	-7612	2438	-1720	2158	-29773	3941	7839	1
	8.33	-2.73	79.51	-29.72	8.89	60.7	1656	15812	-1768	-968	13448	-5808	2567	-2081	2137	-30501	5429	7229	1
	8.32	-3.82	80.78	-36.51	10.17	64.55	1452	15828	-348	-292	14404	-4240	3020	-3266	2409	-30310	6925	6658	1
	8.53	-5.3	81.93	-41.2	11.28	67.92	1660	15512	-304	-432	15360	-3032	3634	-4045	2644	-28977	6439	5976	1
	8.88	-6.92	83.17	-44.84	11.24	71.71	2108	15916	-156	1284	15104	-472	4352	-4663	2607	-27201	4867	4666	1
	9.49	-8.81	83.35	-47.47	10.29	74.24	3128	15156	-1824	1988	16036	1160	4692	-2084	2410	-25116	2868	3705	1
	9.95	-9.47	83.33	-48.67	7.83	75.75	2380	14676	-2564	3276	15112	3220	4904	-1898	2193	-21762	-1146	3009	1
	10.48	-9.72	83.41	-48.65	3.7	74.74	1932	14948	-2240	5324	12492	7780	5476	-1021	2183	-15760	-4544	2007	1
	11.27	-9.94	83.34	-46.32	-1.06	72	2752	14816	-3372	6684	12960	8820	6094	-808	2228	-8865	-5650	734	1
	12.08	-9.93	82.99	-41.51	-6.07	70.55	1760	14708	-4112	2920	12660	3780	6577	-751	2716	-2660	-9535	-198	1
	12.98	-10.39	82.78	-35.83	-10.42	71.79	2368	14880	-4356	776	11536	-332	6916	-3837	3120	552	-13315	-157	1
	13.88	-11.97	81.96	-31.57	-13.64	72.6	3992	14948	-5900	264	10948	-2464	6917	-3060	2940	2353	-14866	-130	1
	14.49	-12.4	81.02	-25.84	-17.2	72.39	1224	15020	-6016	248	10840	-4388	7150	-2524	2941	3839	-14487	-410	1
	15.44	-12.72	81.06	-21.32	-19.93	71.61	848	16016	-4364	1064	11028	-4600	7786	-6693	3397	4175	-13413	-540	1
	16.4	-13.81	81.23	-17.23	-21.89	70.72	1908	16132	-4272	160	12932	-7820	8846	-3796	3186	3886	-11472	-877	1
	17.66	-14.71	81.69	-16.24	-25.83	70.42	2920	17048	-2948	14796	32464	6420	10306	-5790	2920	-8942	-9007	3531	1
	19.3	-14.28	82.36	-15.42	-29.81	69.76	-1424	18812	-2832	14880	14084	7464	11391	-3318	3395	-1088	-16897	-154	1
	20.31	-14.19	83.16	-13.45	-33.07	66.6	-856	19524	-1592	19984	19192	6604	13189	-5051	3709	3871	-4592	-4728	1
	22.88	-12.06	84.36	-9.91	-31.79	65.13	-4656	20844	-368	-2740	15508	3776	14679	-2176	5204	5920	-3226	-3623	1
	24.98	-10.54	85.47	-6.01	-26.22	63.57	-4096	20276	-1296	-9008	16872	1696	15741	-5401	6798	6242	-7371	-4363	1
	27.46	-10.84	86.95	-2.68	-24.93	63.07	-2232	19584	-5596	924	16220	-1096	16376	-9851	8267	5876	-7697	-4976	1
	30.02	-14.56	87.12	-0.58	-23.3	63.06	1604	18096	-12244	-4704	14792	-1208	16829	-15663	9802	5230	-2494	-6202	1
	31.49	-18.95	85.49	1.42	-19.08	61.55	4120	13440	-16296	-3040	15456	-3660	15359	-16846	10482	3660	-6506	-4154	1
	32.09	-23.78	81.88	2.52	-20.33	62.46	4052	8020	-19112	2724	15640	-2464	11429	-16016	10650	2257	-7939	-2253	1
	31.03	-25.76	77.26	3.27	-21.1	63.83	976	2976	-17756	784	16232	-1944	6108	-10529	10420	2481	-8935	-1423	1
	28.69	-26.25	72.41	4.06	-21.87	66.32	-1064	1736	-17096	724	15416	-704	1163	-12620	10533	2253	-8196	-712	1
	23.87	-27.41	68.04	4.7	-21.96	67.9	-1020	3340	-14100	2660	16024	-792	-6141	-16274	9994	2397	-4831	-1983	1
	17.24	-28.36	63.89	5.4	-21.01	68.48	1756	2232	-14360	1604	15580	1528	-12477	-6474	8922	2788	-250	-3172	1
	11.5	-26.29	60.91	6.16	-19.32	69.07	936	2540	-12728	1156	14960	1980	-16774	1901	7110	3378	-1062	-2462	1
	3.1	-22.49	57.21	6.88	-18.28	70.23	-176	4384	-10740	1292	15428	236	-22001	-2219	4721	3738	-2530	-1824	1
	-4.85	-21.32	54.81	7.86	-17.37	71.42	1416	6476	-11208	1136	15048	-1348	-26391	-2908	2176	4169	-1849	-2068	1
	-13.32	-20.88	52.55	8.62	-15.75	71.93	3512	7648	-12044	-820	15192	-2184	-30812	-914	1412	4014	-244	-2162	1
	-23.31	-18.12	49.94	9.22	-13.73	72.17	808	7008	-11924	-224	15064	-2568	-32768	3122	-76	3802	-329	-1807	1
	-30.8	-15.63	48.65	9.69	-11.97	72.64	-1432	10424	-11156	40	15576	-2796	-32768	-3575	-1711	3522	671	-1476	1
	-36.97	-17.05	47.65	10.02	-10.31	73.17	1284	11808	-11384	-332	15176	-1800	-32768	-13176	-1548	3273	656	-1342	1
	-43.95	-21.16	47.78	10.27	-8.93	74.13	5092	14996	-7776	172	15328	-1048	-32768	-11097	-1802	3381	1043	-1096	1
	-46.6	-21.86	48.67	10.55	-8.13	74.81	5868	17568	760	208	15428	-1040	-32768	-5844	-4142	3921	1315	-981	1
	-51.5	-21.93	50.25	10.95	-6.81	75.8	2260	18864	4416	-108	15252	-1128	-29430	-916	-5342	4362	1490	-877	1
	-53.04	-17.86	49.51	11.65	-6.33	76.18	-11144	13204	13088	3112	14748	-1080	-21272	301	-2533	4998	1550	-1306	1
	-50.47	-14.82	47.31	12.15	-5.92	76.45	-10684	15900	18796	-484	14124	-1664	-6289	-18315	4437	4830	-205	-1247	1
	-43.95	-18.48	51.48	12.71	-6.1	76.78	1424	15084	3752	912	14840	-1764	1329	-12344	5943	5108	-2496	-960	1
	-38.05	-19.67	55.65	13.06	-5.53	76.71	2312	12644	-4172	-2980	15436	-2932	3130	-4200	4133	4816	-3003	-622	1
	-32.19	-18.38	57.89	13.57	-5.46	76.36	-280	10716	-5636	1292	15192	-3400	5559	-2460	3166	5136	-1607	-759	1
	-25.45	-16.35	58.81	14.05	-5.76	75.92	-1596	12084	-8512	2836	15388	-2572	7087	-3842	2998	5893	1602	-1286	1
	-20.23	-16.11	59.29	14.77	-5.18	76.25	716	12020	-8788	344	16504	-1152	7175	-6091	3137	6813	1633	-974	1
	-15.99	-16.81	59.54	15.89	-4.62	76.89	3568	16456	-7752	788	15736	-1688	4662	-3562	871	8224	570	-1065	1
	-13.69	-14.97	61.32	17.2	-4.1	76.81	1508	24380	456	1272	16800	-3128	-2939	8603	-2976	9213	2406	-1540	1
	-12.84	-7.14	61.51	18.68	-3.44	76.42	-9936	21724	2560	2676	17928	-2308	-732	15332	-3540	10299	3380	-1797	1
	-10.38	-2.1	62.07	20.52	-3.56	75.77	-3476	18736	3336	5420	18116	-660	3784	2280	-355	11406	3432	-1648	1
	-7.06	-4.02	61.66	22.3	-4.4	74.26	15948	18580	3596	7288	18380	768	6970	4765	-848	12505	4715	-2416	1
	-4.05	0.2	61.86	24.1	-5.23	72.23	-5436	14584	-3600	8180	18212	112	6494	17259	-390	12749	5198	-3460	1
	-1.26	3.6	63.56	25.75	-4.35	71.09	-2452	16252	-2668	-224	15900	-3348	6017	-5467	3885	13523	5247	-4950	1
	0.74	-1.24	65.64	27.49	-1.5	69.43	7040	14188	-3872	-4012	15112	-5812	4622	-7704	3671	14555	4990	-3923	1
	1.82	-3.07	66.37	29.4	3.23	66.52	2944	15472	-1816	-7848	13300	-9504	3104	5827	1636	13861	3280	-1247	1
	2.84	-1.86	68.85	30.26	5.94	62.98	2064	16320	-2924	-7436	9628	-12076	3269	3923	671	11257	-1722	1219	1
	3.58	-0.45	70.36	30.18	7.63	60.19	2116	16416	-692	-8812	8596	-15628	2957	6959	934	7668	-2887	3734	1
	4.08	0.18	71.99	28.39	8.87	57.18	2508	16032	288	-7840	6164	-12748	2582	4694	971	3599	-4722	7767	1
	4.63	0.97	74.38	25.1	8.76	57.08	-568	16028	-48	-6096	6932	-10056	3221	2144	1530	-2489	-6449	11323	1
	5.34	0.73	76.84	20.97	9.65	57.44	800	15852	-364	-6656	5856	-9720	3707	-1977	2289	-7009	-3686	12548	1
	6.05	-0.76	78.34	15.77	10.39	57.98	1524	15404	-1432	-8028	5968	-10748	3945	-2466	2378	-11994	-7952	15271	1
	6.65	-2.17	79.5	8.95	9.27	59.6	1788	15544	-1468	-6144	6184	-10160	4030	-2834	2421	-16247	-11276	17975	1
	7.27	-4.21	80.04	1.86	6.57	63.54	3396	15636	-2144	-3052	6536	-6364	3858	-1453	2132	-18707	-12570	20482	1
	7.82	-4.98	80.57	-3.39	4.23	67.12	1860	15440	-2384	-2684	9256	-9572	3959	-1467	2121	-20738	-11733	21594	1
	8.13	-6.17	80.77	-9.78	0.21	71.38	2916	16168	-3200	-700	10352	-9704	3419	-1888	1962	-21497	-11671	20714	1
	8.28	-7.29	80.11	-16.02	-4.08	75.75	3300	14940	-4676	828	12848	-8852	3014	-608	1692	-22143	-9732	18350	1
	8.32	-8.02	79.68	-20.93	-6.66	79.14	2172	15152	-4108	1008	13388	-8200	2667	-2125	1774	-23082	-8648	17248	1
	8.25	-8.96	79.72	-25.17	-9.3	81.89	2752	15472	-2968	2692	14960	-6772	2652	-2703	1835	-23610	-8213	14861	1
	8.24	-9.84	80.04	-29.88	-12.09	84.59	2484	15276	-1928	3132	15636	-5076	2867	-3025	1902	-24035	-6840	11831	1
	8.29	-10.75	80.85	-33.76	-13.68	86.06	1936	15396	-176	2516	15068	-4824	3250	-3131	2101	-24704	-4581	9156	1
	8.74	-11.63	81.78	-36.95	-14.54	86.54	2616	14892	1232	3504	14188	-4060	4373	-4038	2419	-24661	-2461	7107	1
	9.24	-12.63	82.05	-40.15	-14.58	86.96	3204	16092	-1388	2116	14780	-1764	4748	-2321	2215	-23681	-677	4766	1
	9.87	-12.91	82.61	-42.38	-13.85	87.91	2500	15592	-1444	256	16380	736	5185	-3128	2128	-21547	-2230	4169	1
	10.69	-13.95	82.29	-43.39	-14.61	88.59	4180	15036	-3332	2700	14088	2124	5687	-1779	2064	-18511	-6529	4319	1
	11	-13.45	82.31	-42.73	-16.65	87.35	-152	15264	-3228	6472	13224	4828	6151	-1913	2561	-12462	-6995	3353	1
	12.23	-13.58	83.73	-40.32	-18.67	86	1384	15144	32	1236	13404	2216	7819	-5711	2872	-7032	-7936	1917	1
	13.76	-14.04	84.75	-36.2	-19.65	85.88	1704	15316	760	-1172	11272	-2156	9785	-3495	3895	-2733	-13161	1091	1
	14.64	-13.97	85.35	-34.6	-20.81	84.91	-1412	18788	-1308	744	9404	-5508	10987	-3458	5421	277	-12720	-88	1
	17.41	-12.36	86.79	-29.85	-23.57	81.91	-4692	17960	-620	3916	11044	-3836	13897	-6773	7609	2336	-12933	-1119	1
	20.81	-11.81	88.26	-24.39	-29.49	78.65	-4052	21684	3052	16080	24360	336	17399	-8613	8744	1533	-16949	-539	1
	24.18	-11.3	89.84	-18.93	-36.01	74.2	-7736	25992	760	15868	15164	932	19730	-6057	10020	8356	-10965	-3855	1
	28.13	-10.64	91.47	-14.28	-35.73	72.08	-9348	29584	-1756	-2380	13320	-2816	21890	-15144	14416	8838	-4043	-5582	1
	31.07	-13.14	92.85	-9.77	-29.26	68.44	-7668	19488	-15760	-7060	12648	-4164	19190	-18745	16453	4357	-8663	-2636	1
	33.12	-19.51	91.04	-6.99	-28.35	67.88	304	6700	-25616	3108	16876	-4640	15797	-32768	22587	2706	-9303	-2925	1
	32.98	-28.52	89.21	-5.1	-29.07	66.66	5892	3976	-24748	4924	16372	-916	8012	-32768	22506	4006	-2976	-5409	1
	30.18	-36.49	84.25	-2.62	-25.23	66.48	6708	-240	-20800	-4980	15792	-1444	2564	-20709	16331	4164	-1307	-5108	1
	27.38	-38.36	78.71	-0.53	-20.82	65.04	6812	-1040	-19236	-4336	15812	-4560	1608	-5295	13622	3080	-6133	-2485	1
	23.78	-35.06	73.65	0.47	-19.73	64.99	1300	1712	-15444	-2068	15624	-5300	-4621	465	10535	2047	-6895	-1136	1
	17.25	-31.1	68.44	1.21	-18.97	65.4	660	3676	-14116	-260	15600	-4884	-13377	-168	5537	344	-6005	-883	1
	10.11	-26.26	63.66	1.38	-18.73	66.71	-1140	3220	-11644	388	14624	-2876	-18639	5114	3099	-61	-6098	-828	1
	1.85	-20.22	57.63	1.75	-20.4	66.64	-2168	3204	-11224	5584	15012	-3732	-22385	4255	864	542	-5460	-827	1
	-6.45	-15.61	53.7	2.11	-20.89	66.66	-2468	5708	-9928	3620	13576	-2840	-26644	-388	-1764	770	-2321	-947	1
	-14.8	-15.12	50.42	2.53	-19.95	67.75	-1204	6984	-8944	1380	15160	-2508	-30771	-10725	-4255	839	-1835	-639	1
	-24.15	-18.01	47.23	2.85	-18.98	69.14	3096	8208	-10980	1084	15576	-1980	-32768	-8468	-3729	672	-3302	-468	1
	-31.54	-17.88	44.7	3.1	-18.31	70.55	-972	9712	-10028	988	15032	-1228	-32768	-7830	-6331	734	-3223	-712	1
	-38.09	-19.57	42.45	3.55	-17.72	72.17	1260	11484	-10324	1712	15332	216	-32768	-13089	-9100	1469	-2955	-603	1
	-44.05	-21.67	40.92	4.11	-17.45	73.15	2124	16080	-8444	2044	14968	944	-32768	-8852	-10278	2388	-2896	-414	1
	-49.66	-20.62	41.23	5.04	-16.9	74.33	-152	17564	-1944	700	15132	1012	-32768	-308	-12415	3424	-2693	-386	1
	-53.43	-17.06	41.36	6.05	-15.99	75.53	-3312	17580	4164	1144	15716	168	-29756	3066	-12169	3684	-1490	-708	1
	-54.12	-11.91	38.4	6.91	-14.66	76.8	-10364	11956	20032	588	15064	-92	-16434	3566	-8080	4113	-952	-457	1
	-48.79	-7.84	35.89	7.97	-13.64	77.98	-8784	14904	17356	2052	15208	208	1180	-8984	-1458	5385	-1002	294	1
	-42.46	-9.43	38.37	9.49	-13.03	78.56	-64	14276	5964	788	15192	704	6851	-9501	1067	7081	-44	23	1
	-33.64	-12	43.75	11.08	-10.91	79.05	3340	11232	-1868	-2336	14756	-928	10204	-2018	2671	8143	-295	210	1
	-26.07	-11.24	47.99	13.15	-9.67	79.47	248	10716	-3132	1240	15828	-2636	11966	1664	5378	8695	-119	685	1
	-18.93	-8.97	52.94	15	-9.73	79.15	-7592	18076	-1800	5372	19556	-3348	8235	-5524	6463	8957	-145	891	1
	-13.81	-9.91	57.55	16.58	-9.54	79.52	-2392	23568	-136	2620	19392	-1564	9409	-15686	5817	10381	-141	809	1
	-9.4	-12.17	61.97	18.7	-10.1	79.61	6788	16172	12	4080	18304	-1000	9235	-1197	6158	11657	-916	639	1
	-4.86	-8.28	63.7	20.81	-11.22	78.89	-1324	13392	-9756	6384	19252	964	8562	13291	4014	12904	-679	-410	1
	-1.64	-5.45	63.78	23.09	-11.84	77.96	4296	14500	-11088	4736	20400	1552	8509	129	4915	14121	-403	-1781	1
	0.84	-6.66	63.86	25.67	-12.25	76.49	4416	16220	-11792	6008	21568	2700	6393	460	5041	14189	890	-2842	1
	2.61	-7.38	64.19	27.57	-11.06	74.71	2992	15508	-7652	196	15232	6276	4091	-1489	4739	15981	4699	-3432	1
	3.66	-8.42	67.39	29.94	-7.71	72.85	-36	16440	-3692	-1432	14836	-11504	3675	-8779	4636	16136	1281	-3361	1
	4.38	-11.89	68.99	31.35	-6.05	67.85	6152	15552	-3180	-4636	12668	-18468	3313	-7514	4137	11937	-2192	-3940	1
	4.96	-13.1	70.08	30.9	-4.05	62.2	3868	15064	-2580	-4068	8492	-13752	2893	429	1807	7623	-1016	-4034	1
	5.27	-12.47	70.75	28.74	-1.15	57.37	4192	16556	-3384	-5952	7796	-10368	2158	4386	1076	1889	-4435	1400	1
	5.39	-10.51	71.76	24.93	-0.77	56.64	940	15408	-3332	-6000	8956	-10176	1902	3104	1381	-5452	-8540	4890	1
	5.46	-9.28	73.35	19.55	-1.21	55.74	720	16048	-3000	-5644	7420	-10736	1807	-873	1799	-11619	-11954	6405	1
	5.52	-9.51	74.09	15.86	-2.62	55.75	1524	15348	-1972	-3280	7220	-10204	1911	-2740	1635	-16380	-13072	7615	1
	5.66	-9.75	75.56	7.38	-5.47	55.82	888	15836	-924	-728	6756	-9844	2343	-2043	1398	-20078	-9441	8376	1
	5.9	-9.65	77.28	-0.18	-6.75	56.66	1440	16076	-720	-324	7536	-9320	3135	-2525	1691	-23777	-4648	9046	1
	6.41	-9.56	78.56	-8.34	-6.15	57.61	1456	15132	-1284	-644	8680	-9700	3742	-714	1612	-26505	-107	9445	1
	7.04	-9.34	79.51	-15.73	-4.48	59.1	1736	15552	-1492	-1408	9864	-9672	4220	-263	1501	-28732	3481	9720	1
	7.64	-9.33	80.01	-22.98	-2.49	60.85	2200	15764	-2036	-1020	11140	-8460	4392	-586	1405	-30823	2764	8745	1
	8.22	-9.64	79.99	-29.73	-1.12	63	2736	15128	-2692	-264	11776	-6976	4367	-385	1213	-31402	3006	8458	1
	8.79	-9.56	80.16	-36.76	0.03	66.36	1572	15020	-2180	1440	13424	-4548	4638	-562	1213	-30833	5571	7800	1
	9.39	-10.04	80.24	-42.06	1.56	70.16	4920	14676	-356	1796	15120	-2784	4629	263	955	-29416	7546	6899	1
	10.12	-8.93	80.2	-45.42	2.75	72.66	436	14812	-2192	1724	14768	-956	6149	4650	1009	-27807	7246	5100	1
	11.15	-6.8	80.11	-47.97	3.03	75.34	-240	15636	-4360	3104	15508	1144	6736	-1834	1675	-25235	3895	4129	1
	11.99	-7.61	79.6	-48.83	0.66	74.77	3304	14916	-2980	6920	12196	7532	6508	1361	1098	-18567	1419	1441	1
	12.65	-6.99	80.06	-47.27	-0.83	72.86	-532	15088	-1652	8648	13800	10752	8110	-614	1499	-8489	756	-652	1
	14.12	-7.15	80.97	-41.51	-3.78	70.34	1620	15932	-2488	2828	12504	3320	9515	-3376	2012	294	-3215	-2445	1
	16.03	-7.8	81.26	-35.6	-4.85	70.64	912	16804	-3136	-3056	10192	-1732	10386	185	2653	3796	-8664	-2046	1
	17.72	-6.72	81.8	-28.43	-6.64	68.18	-3228	17376	-1804	-1744	8316	-6392	12245	-4329	3922	7255	-14445	-1511	1
	20.02	-7.31	83.09	-22.98	-11.75	66.55	212	19632	-1900	11248	19728	-5524	14483	-6679	3945	3355	-11185	-577	1
	23.3	-7.68	84.36	-20.04	-16.2	65.26	-1344	24120	-640	21780	29652	8592	16741	1387	2941	1978	-4738	-259	1
	26.35	-4.7	84.61	-13.79	-20.03	62.03	-9040	25156	4024	9152	16108	908	18757	-848	5561	11538	-2278	-7330	1
	29.66	-4.42	85.29	-9.22	-17.63	62.1	-7340	26208	3064	-3192	15216	-1772	20290	-9621	7961	10764	2585	-5214	1
	32.84	-6.35	87.46	-4.4	-10.88	59.67	-1644	20784	-2608	-12640	13656	-3644	20973	-13113	9443	7440	-192	-3308	1
	36.5	-14.21	87.16	-1.36	-6.89	57.94	9028	17912	-15064	-5368	17192	-7072	21437	-20719	9180	6484	-3681	-3389	1
	38.01	-21.41	83.18	1.23	-8.28	56.43	9092	14312	-20632	7064	15136	-4616	15491	-15524	6894	5770	3933	-6244	1
	37.09	-23.39	78.67	3.31	-5.37	56.55	6104	6112	-19316	-1864	16900	-2812	6997	-4573	3932	5575	8421	-6378	1
	33.43	-22.04	70.35	5.04	-0.61	56.28	1292	416	-17716	-5072	14876	-3516	2383	-2558	2567	4843	1485	-3420	1
	29.06	-22.49	62.58	6.09	0.12	57.9	2232	3076	-13312	360	14852	-2616	-2757	-7796	1076	3682	1084	-1970	1
	24.41	-24.02	58.62	6.68	0.77	59.67	5580	5996	-12156	48	16424	-3072	-10000	-5343	-2079	2746	4365	-2017	1
	16.28	-23.83	52.3	7.26	2.39	61.94	5808	3284	-12036	-332	16216	484	-16536	5251	-3754	2960	5735	-3635	1
	7.62	-19.74	44.44	7.59	4.5	63.47	4180	1672	-11784	-1776	14976	1296	-19389	12772	-5763	2367	6326	-2300	1
	0	-15.88	39.2	7.93	6.3	65.37	3860	4536	-10700	16	15848	984	-23594	10796	-7795	2993	4423	-1784	1
	-7.8	-12.9	34.76	8.39	6.5	66.93	4080	5768	-11176	292	15996	2244	-28128	11520	-10183	3615	4224	-1668	1
	-17.84	-9.67	29.18	9.06	6.98	67.99	4120	6204	-12348	-800	15380	2240	-31988	10767	-13274	4225	2637	-1224	1
	-26.46	-5.83	24.51	9.88	6.52	69.58	1544	6368	-12856	-580	15852	1536	-32768	12691	-12507	4660	-232	-960	1
	-32.76	-3.34	21.35	10.64	6.06	70.76	252	6872	-12020	-1900	14132	-148	-32768	2838	-12731	4964	-1941	-825	1
	-39.84	-4.95	19.54	11.42	5.04	71.9	4520	11648	-9472	-392	14412	-1840	-32768	-2539	-12535	5265	-1653	-924	1
	-45.45	-6.21	20.17	12.18	4.47	72.72	3580	16012	-6420	-1768	14772	-2240	-32768	2554	-12721	5276	-1586	-533	1
	-49.95	-2.46	22.71	12.92	2.85	73.34	-5056	17388	-1988	2720	14756	-812	-32768	10546	-9722	5836	-894	-1310	1
	-54.49	5.33	25.62	13.81	1.31	73.46	-12516	15668	3184	2448	15196	492	-29722	6096	-1484	6617	475	-2141	1
	-54.89	5.18	28.7	14.89	0.64	73.79	-2336	15180	13580	-28	16136	2180	-18225	-12408	3271	7595	-2158	-2127	1
	-51.09	0.88	32.53	16.18	-1.35	73.87	108	13072	10904	2740	16772	1836	-3612	-12431	5636	8789	-3411	-1719	1
	-48.61	-1.18	34.53	17.03	-1.89	73.96	8008	13472	1664	-2360	17612	808	3566	-6129	6533	9401	-4703	-2004	1
	-39.88	-3.52	37.61	18.75	-3.82	74.19	5684	9328	-7976	4596	16008	-72	8065	14242	2901	11310	-4310	-2707	1
	-31.5	3.51	40.43	21.09	-7.56	70.9	-6808	14208	-11392	9436	15876	-1344	8585	15940	1152	13344	1717	-5135	1
	-27.24	9.95	42.36	24.09	-8.46	68.33	-17024	30484	2004	7516	20212	-340	2326	14563	-1980	16421	3482	-6145	1
	-20.82	16.68	45.76	27.15	-8.98	66.09	-3272	20528	848	13872	27540	7508	11417	15160	1615	17969	4639	-6077	1
	-14.7	18.47	51.06	30.55	-8.17	62.77	1392	13196	-312	6876	24484	5900	11209	10113	2495	19252	8055	-9091	1
	-8.75	15.45	53.21	33.96	-4.24	61.68	13460	16120	-6872	-7184	21904	-1764	10923	8519	2176	22158	7862	-8003	1
	-4.74	14.65	53.58	37.47	1.03	59.15	3420	13224	-10884	-11100	21004	-14368	8682	12082	4454	21063	2746	-4136	1
	-1.64	15.35	55.12	38.91	2.92	55.38	-6016	15600	-10256	-11088	12048	-20584	7603	-3013	6561	12485	-5495	-594	1
	1.39	10.92	58.77	37.34	3.57	51.42	-1612	16856	-7404	-7452	6724	-18600	7189	-17769	9051	5491	-2218	183	1
	3.09	3.24	60.31	34.56	6	46.72	9648	13292	-6776	-7020	1172	-18768	6560	-12473	5684	2256	3746	2868	1
	4.76	-0.44	60	30.55	9.04	44.9	7192	16012	-6904	-6940	5552	-11124	4662	9407	733	-4124	2582	6782	1
	5.36	2.79	61.12	23.54	12.67	44.83	-996	15916	-5380	-9540	4792	-10812	2386	10150	576	-13390	1759	8870	1
	5.58	3.3	63.29	14.38	15.86	44.62	-464	16608	-3932	-8356	2812	-8132	2615	-6313	3706	-19814	-7054	11329	1
	5.71	-1.13	66.26	7.77	14.67	45.44	2976	15472	-1376	-4120	3328	-7748	1674	-9177	4467	-22024	-11380	13695	1
	5.71	-4.28	68.51	-1.43	10.96	48.24	3752	14828	-112	-1168	5288	-9092	2289	-3822	1923	-24881	-5726	14579	1
	6.22	-4.04	70.87	-9.25	9.49	50.64	624	15616	1304	-964	5268	-9624	3794	3760	1335	-27715	-446	14319	1
	7.13	-3.6	72.39	-16.7	9.45	52.28	720	15076	4220	-1200	6032	-10492	5366	-2750	2910	-30915	3128	13949	1
	8.34	-5.5	73.6	-25.96	11.56	54.52	2996	16376	2816	-3284	7780	-10368	6644	-2669	3080	-32768	6798	12419	1
	9.96	-6.03	75.82	-32.43	14.29	56.07	1256	15952	-8	-4372	8208	-9720	7879	-1299	3082	-32768	6632	11790	1
	11.49	-6.51	77.73	-39.7	16.31	58.7	1268	14980	-2156	-1696	10512	-8228	8364	-2402	3345	-32768	6314	10741	1
	12.92	-7.49	78.58	-44.58	15.8	63.39	2100	14588	-4176	1424	14756	-204	8510	-3734	3398	-32768	6779	9083	1
	14.44	-8.86	78.62	-48.83	15.4	67.26	2392	14916	-4940	4540	17820	916	8553	-2014	3250	-31624	10478	5819	1
	15.62	-9.07	79.4	-51.32	14.45	68.56	384	14808	-2268	7044	12644	7356	8853	-3585	3228	-21551	9040	755	1
	16.89	-10.63	80.15	-49.35	13.33	63.46	4420	15772	680	8404	10864	19996	9857	-2637	2830	-7301	9557	-3894	1
	18.69	-10.3	81.41	-42.01	12.8	60.04	-220	16428	-776	-2716	12876	3472	11792	828	3480	5601	1498	-5721	1
	20.84	-8.79	82.65	-33.07	11.96	57.24	-4000	17984	-1788	-5820	8612	-8420	14076	-5018	5521	9759	-13438	-4609	1
	24.03	-9.28	84.64	-26.45	4.2	55.41	-1548	20484	-312	13196	20820	-5912	17097	-8166	5968	4006	-18270	-223	1
	25.79	-8.79	85.22	-24.02	-0.57	55.26	-6580	27792	1932	20476	24824	5052	19637	-2961	5540	6324	-12037	-516	1
	29.26	-6.43	85.44	-16.31	-5.88	54.75	-11884	27740	4980	-3460	15080	984	22146	-6308	8819	13078	-4126	-5256	1
	33.62	-7.2	86.9	-10.55	-4.24	54.75	-5664	25536	824	-4564	13380	-6288	23324	-14697	9878	10063	-3092	-2996	1
	37.44	-14.38	87.9	-6.32	-0.41	52.97	10868	19584	-10984	-17044	17748	-5460	24786	-23133	9144	8208	-2732	-4169	1
	40.38	-21.76	85.14	-2.41	-1.22	51.55	10100	19756	-20700	2880	14140	-8788	20515	-16923	6377	6251	-6920	-4851	1
	40.32	-24.36	80	-0.05	-3.73	50.9	8528	11016	-20304	3940	14892	-5264	10100	-2527	3132	5690	263	-5415	1
	36.85	-22.46	71.86	2.33	-3.1	51.96	2920	1840	-17588	-2268	15876	-4496	2931	2244	1726	5474	1007	-4366	1
	33.2	-21.17	64.64	3.8	-1.55	52.64	324	2796	-15620	-2756	13516	-5536	-894	-4257	864	3881	-2997	-1371	1
	26.84	-22.55	58.92	4.69	-2.25	55.2	2336	6184	-12468	1684	15920	-2960	-10246	-11937	-1451	2517	-919	-1721	1
	19.25	-23.88	53.38	5.24	-1.81	57.72	5456	2728	-13336	-896	17124	-964	-17159	234	-2728	1997	2836	-3180	1
	10.83	-22.16	47.21	5.57	-0.28	58.73	4396	620	-12896	-2448	15164	3408	-21784	5219	-2453	1859	1840	-3016	1
	2.23	-20.13	41.54	6.08	0.42	60.83	4124	3116	-11256	1188	15788	1144	-25849	5659	-4891	2942	1003	-1458	1
	-4.81	-18.38	38.3	6.64	-0.16	61.52	2484	3936	-11648	3504	15528	664	-32074	5042	-7724	4224	1412	-1901	1
	-14.42	-16.71	32.62	7.84	-0.11	63.04	2632	2804	-11680	-164	15100	1676	-32768	1630	-9875	4998	3489	-2060	1
	-22.92	-15.87	27.83	8.84	0.78	64.55	3568	4224	-13080	-1476	15324	540	-32768	3519	-9083	5396	389	-1621	1
	-31.3	-14.01	22.96	10.01	1.22	66.6	1412	5556	-15384	-1504	14296	-1160	-32768	112	-9658	5575	-331	-1304	1
	-37.85	-13.39	21.06	11.21	1.74	67.98	1432	10172	-11684	-1540	14368	-1624	-32768	-1484	-9825	5848	242	-1696	1
	-43.66	-12.08	22.97	12.09	1.66	69.14	1244	14584	-4276	-228	15020	600	-32768	3260	-8062	5980	-579	-2299	1
	-49.3	-7.81	28.17	13.11	0.67	69.97	-3724	18300	4512	1988	15364	2168	-32768	5708	-6295	7179	-1155	-2458	1
	-51.88	-4.09	30.8	14.79	-1.75	69.15	-3556	14856	7984	5928	16220	-680	-21107	4498	-3927	9041	1795	-3314	1
	-49.2	-0.33	31.87	16.24	-2.43	69.21	-8980	14188	14180	1740	16720	-932	-5592	-1896	1543	9568	786	-2774	1
	-42.38	-3.29	36.47	18.06	-3.5	69.83	6712	12952	472	2576	16560	128	6823	-4942	5305	11145	-1147	-2346	1
	-34.55	-5.27	39.49	20.29	-4.13	70.71	5220	12476	-7216	1584	18368	200	10030	9734	4303	12478	-89	-3147	1
	-27.08	1.31	42.68	22.31	-4.22	70.93	-10680	23404	-4580	3280	18284	-580	4499	16294	958	13845	1762	-4402	1
	-23.14	8.34	44.03	25.09	-4.46	69.46	-17200	22816	3680	7412	21008	848	7794	12671	2158	16033	4492	-6366	1
	-15.6	11.09	48.75	28.14	-4.89	66.26	352	18728	-1876	14972	27604	8264	13508	-1861	5093	17183	7949	-7747	1
	-9.02	6.16	51.88	30.85	-3.76	63.25	9152	12536	-5180	5940	23084	6444	11276	1844	1823	18518	8484	-9636	1
	-4.4	4.01	51.89	34.85	0.61	61.49	12692	17800	-11080	-5848	19320	-1320	10748	12885	2927	22267	8251	-8682	1
	-0.84	5.99	53.12	37.3	3.5	59.53	520	12680	-9184	-5556	18496	-11236	8663	7795	4229	19964	3341	-6214	1
	2.02	5.68	56.15	38.16	5.82	54.63	-3288	17260	-6488	-12136	11100	-23264	7194	-3601	5915	11270	-489	-3398	1
	4.01	1.96	59.93	35.62	6.46	48.83	2480	15924	-4568	-5384	4004	-20268	6541	-12487	5825	4244	2984	-3493	1
	5.44	-2.4	61.1	32.09	7.72	43.86	7792	13916	-4240	-2420	4252	-13984	5417	2685	2799	-1522	5020	734	1
	6.42	-2.07	62.3	26.87	10.04	42.97	2972	16268	-4880	-6148	8032	-11440	4071	8435	873	-9850	2317	4472	1
	6.85	0.18	64.81	18.5	13.43	42.51	384	16504	-2636	-7940	4884	-10308	2919	3599	2357	-18815	363	6407	1
	7	-0.37	67.68	8.4	13.78	41.96	1096	14804	-1768	-5236	3884	-10748	2686	-1339	2947	-24187	-8433	8993	1
	7.29	-0.75	70.46	1.11	12.04	42.3	-324	16060	-1024	-2860	3836	-9104	3552	-2915	2711	-27310	-6344	10196	1
	7.8	-1.72	72.61	-9.16	10.41	44.43	2032	15792	-284	-2220	4848	-8488	4233	821	2013	-29854	267	11708	1
	8.66	-1.67	74.72	-18.71	10.84	46.81	308	15472	1352	-1148	5572	-10144	5396	1184	1854	-32768	3059	12784	1
	9.79	-2.1	76.12	-25.53	12.4	48.4	1716	15572	2888	-2996	6212	-10816	6901	-1456	2977	-32768	7067	11500	1
	11	-3.08	77.07	-33.31	15.54	50.38	3660	15640	1180	-4172	8116	-9644	7677	1176	2861	-32768	8875	10389	1
	12.36	-3.45	78.31	-40.03	18.88	53.46	2088	15200	-2520	-2240	10364	-7012	8112	1191	3039	-32768	9996	10530	1
	13.85	-3.94	79.05	-45.31	20.71	59.17	2264	14680	-3936	-1672	15912	-768	8254	-506	3059	-32768	9559	10199	1
	14.98	-3.9	79.35	-49.47	20.48	64.47	-292	15004	-4064	1544	17788	1044	9028	-277	3244	-31352	6736	6222	1
	16.42	-3.83	80.52	-52.02	16.23	65.68	-44	15600	-2168	10276	10604	7912	10268	-2844	3588	-20965	4631	1601	1
	18.22	-5.34	81.52	-49.53	12.92	59.98	3184	15372	-2088	13172	12276	19448	11564	-1378	3173	-6564	8916	-3253	1
	19.99	-5.22	82.48	-42.83	12.47	57.46	-76	16308	-1820	-2912	13232	4204	13163	-313	3774	5683	4394	-6752	1
	22.79	-4.99	84.33	-35.19	14.2	54.81	-2240	18616	-312	-11348	10536	-5420	15409	-5305	5205	8372	-8622	-4965	1
	25.88	-5.01	85.75	-26.9	9.9	51.6	-5420	21216	1992	-2800	13472	-4164	18267	-5506	5907	7659	-21478	-3314	1
	29.03	-5.44	86.2	-23.3	-2.84	55.1	-6744	26036	5068	14212	32767	5048	21360	-9314	6152	67	-32405	7789	1
	33.37	-5.1	86.26	-18.34	-16.88	54.94	-10436	29432	7668	17612	10464	5504	24230	-6932	7985	9462	-29251	74	1
	37.6	-6.41	87.21	-11.69	-24.99	54.61	-4148	27648	4860	1944	15640	-4772	25754	-14421	8084	11597	-13387	-3128	1
	42.32	-14.94	87.26	-6.83	-23.55	54.34	14548	23984	-11956	-11668	13096	-1808	27944	-21659	5914	8838	-5427	-4667	1
	42.19	-14.57	78.91	-3.17	-25.03	52.61	9372	5912	-23360	6940	14132	-5604	9339	12125	-1309	6581	-8445	-6576	1
	39.33	-9.98	69.86	0.25	-25.05	50.76	960	408	-23536	2208	16792	-9188	5388	8937	-2055	7622	324	-7675	1
	34.61	-9.78	60.13	2.63	-20.65	49.38	268	3160	-17608	-4976	12064	-8216	-2944	-10333	-3327	6203	868	-5237	1
	30.53	-12.42	56.86	3.56	-18.68	49.08	2620	4128	-14788	-5140	16212	-8488	-13530	-15201	-4528	4157	-2864	-2594	1
	20.06	-16.15	48.45	4.51	-16.94	50.21	5824	-596	-14960	2332	15460	-6944	-21476	-2530	-4483	2119	-1174	-2443	1
	10.51	-16.11	40.93	5.02	-15.2	51.92	5268	-1648	-12640	2532	15364	20	-24934	5092	-4642	1885	6803	-4385	1
	-0.29	-13.75	33.23	5.52	-10.25	54.84	2212	356	-11256	-1888	15332	0	-30627	7888	-6849	2723	6123	-3246	1
	-9.96	-11.97	26.94	6.12	-8.31	57.01	1000	1008	-11396	-724	16008	984	-32768	1416	-10769	3048	1791	-3299	1
	-18.51	-11.16	21.37	6.75	-5.95	59.3	2788	1168	-14564	-1064	13832	768	-32768	4725	-8860	2832	4068	-3210	1
	-27.93	-7.74	15.36	7.41	-3.5	60.95	-260	784	-12380	-2112	14760	844	-32768	2453	-9663	3744	3208	-2985	1
	-34.89	-7.64	12.43	8.28	-2.07	62.8	1948	8432	-19192	-924	14996	820	-32768	-290	-11020	4604	2269	-2728	1
	-41.06	-7.14	12.4	9.42	-0.13	64.42	2252	9984	-5680	-2392	14656	-804	-32768	1225	-10888	5143	1973	-2405	1
	-47.1	-5.77	16.31	10.49	0.35	65.73	-1564	18376	-56	2584	15152	-1332	-32768	7286	-11747	6028	3161	-3476	1
	-51.41	-0.32	19.89	11.74	0.51	65.82	-5064	18472	9112	2896	16512	884	-27354	6803	-7643	7049	5409	-4937	1
	-50.97	2.25	20.38	13.38	0.34	65.56	-7172	13884	19072	2868	17772	2768	-12133	2957	-1748	8562	2652	-4107	1
	-44.88	2.54	24.16	15.3	-0.31	66	796	16040	8700	1316	16536	1948	4242	-6788	4098	10530	-23	-3795	1
	-37	-1	30.97	17.75	-0.69	67.22	5556	12232	-5552	1392	18304	120	10801	-1952	6154	12163	43	-4505	1
	-29.1	-1.06	35.41	20.16	-1.48	66.67	356	14228	-12832	4508	17192	-1360	10841	6675	5311	13398	3200	-6007	1
	-22.48	5.32	40.21	22.48	-2.16	65.08	-11492	24132	-736	7056	19048	-1000	5712	10688	455	15019	5388	-7368	1
	-17.31	10.01	44.24	25.44	-2.77	62.26	-1464	19552	444	13212	25556	5948	10284	11935	880	16933	8057	-8756	1
	-11.1	12.95	49.06	28.6	-1.86	58.34	1476	15184	-5016	10368	26460	9212	10537	18755	1465	18023	11429	-11679	1
	-6.75	15.8	51.68	31.43	0.96	56.26	1064	15964	-6868	-1568	21628	4836	8855	10049	2639	21727	12448	-11727	1
	-3.19	13.13	53.2	35.65	6.89	54.12	8716	16136	-10184	-8336	21704	-12516	9072	6508	4947	21462	8808	-8678	1
	0.07	12.06	55.91	37.16	9.33	50.25	52	13936	-8528	-8816	14168	-22348	6874	1106	6665	13211	4032	-6706	1
	1.91	9.76	58.84	35.5	10.6	45.29	-1500	16732	-7140	-4184	6144	-20916	5501	-8641	7258	4365	4390	-5460	1
	3.29	5.16	61.9	31.58	13.19	38.5	2648	14684	-6148	-2600	2848	-15204	4861	-11235	6315	-2091	7915	-2853	1
	4.49	0.37	63.31	26.18	16.14	36.77	5428	15348	-6844	-8040	6448	-12684	3731	478	2999	-10306	2762	3359	1
	5.07	-0.14	64.48	17.79	19.3	36.43	2440	16384	-5504	-9120	4700	-10236	2847	2711	2499	-18731	852	5893	1
	5.35	-0.14	67.16	9.07	19.07	36.53	-536	15076	-1424	-6888	3920	-11592	2293	-3367	3532	-24281	-8919	9281	1
	5.66	-3.54	70.39	0.05	16.11	38.12	3888	15340	272	-2712	3908	-9724	2572	-5853	3004	-28060	-10025	11850	1
	5.98	-4.77	72.16	-9.83	12.87	41.04	1548	15988	180	-1332	3500	-8148	3289	764	1971	-29818	-4336	14782	1
	6.6	-4.33	74.12	-18.19	11.21	43.89	888	16060	2264	-76	4132	-10180	4051	-465	1512	-32636	-461	15820	1
	7.55	-4.97	74.7	-25.96	10.7	46.35	2328	15228	4540	-716	4880	-10844	5523	2484	2433	-32768	5086	14531	1
	8.8	-3.4	75.37	-34.1	13.2	48.7	-480	16732	4744	-2736	6028	-10712	6860	2907	2701	-32768	9167	13170	1
	10.33	-2.42	76.5	-40.28	16.82	51.16	2948	16316	2232	-2660	8996	-9328	7514	4381	2286	-32768	10118	12619	1
	11.84	-1.18	77.78	-45.01	18.3	56.85	-248	14904	-1448	-1088	15100	1592	8700	5937	2630	-32768	10483	11700	1
	13.44	0.71	78.85	-49.49	18.96	63.97	-3496	15584	-2120	1632	19644	2412	10031	-605	3645	-29906	8598	9126	1
	15.52	0.06	79.91	-50.94	15.33	65.86	504	15420	-4344	8920	8944	7108	11666	-3473	4449	-19111	5364	3079	1
	17.81	-1.63	80.56	-48.62	12.54	61.13	2656	14748	-4152	14464	10820	18876	12289	-2178	4447	-6270	9032	-2394	1
	19.12	-2.07	81.31	-45.23	12.45	59.55	996	16736	-2832	60	14000	7080	13266	-1432	4767	6513	6922	-6546	1
	21.44	-2.33	82.86	-35.46	14.36	57.08	-860	18788	-2268	-8020	10480	-5128	14686	-3050	5292	10309	-5219	-5457	1
	24.17	-2.37	84.99	-27.06	10.22	55.85	-1968	20016	-88	1112	19688	-8708	17171	-2729	5866	6810	-16573	-186	1
	27.82	-2.47	86.33	-23.33	0.08	57.47	-5800	26236	2944	15996	32767	3768	20363	-4443	5967	4070	-25024	4126	1
	31.21	-1.62	86.52	-16.12	-11.37	58.45	-12108	30260	6784	5248	12056	-1360	22480	-7749	8801	13071	-21423	-2960	1
	35.51	-3.42	87.69	-9.59	-15.26	57.57	-7160	28012	4572	3900	10556	-9076	23896	-14677	9990	9332	-11452	-1561	1
	39.38	-10.75	89.3	-6.67	-14.15	57.04	9832	21372	-9964	-7176	13596	-2648	25777	-24864	9130	5557	-3882	-3165	1
	42.69	-19.21	86.58	-3.4	-11.6	56.61	12768	19820	-21428	-4504	19744	-5896	22683	-18678	6978	5643	-8361	-4618	1
	42.73	-22.29	81.22	-1.02	-13.13	57.52	8420	11288	-21820	2000	15932	-1840	10635	-1334	3524	5463	-7288	-5653	1
	39.17	-19.97	73.25	1.2	-13.95	57.67	1060	284	-19224	1808	14792	-4480	2625	3406	1003	5951	-4479	-5646	1
	35.11	-19.28	65.35	3.56	-13.34	57.05	84	652	-18388	-796	14820	-6856	-1426	-6844	983	5739	-1553	-4976	1
	28.22	-21.92	58.72	5.17	-10.86	56.13	2816	5800	-14168	-3564	15036	-8752	-11298	-13828	-1059	4323	-1749	-3053	1
	18.56	-23.24	51.8	5.97	-9.82	56.08	4940	828	-14272	68	15332	-6876	-20088	875	-2867	2710	-1796	-2370	1
	10.9	-20.16	45.75	6.35	-9.42	56.72	3948	-808	-13204	2204	15552	-4228	-24649	12071	-4136	2036	2554	-3134	1
	-0.15	-15	37.46	6.61	-7.03	58.82	1508	-696	-10696	-636	16052	-860	-29770	8979	-5849	1996	2848	-3201	1
	-11.44	-11.96	30.06	6.92	-5.74	60.94	788	856	-11036	428	15008	1256	-32768	951	-8754	2291	3308	-2415	1
	-18.72	-11.37	25.2	7.33	-4.32	62.41	1564	788	-13240	-172	14700	3520	-32768	-138	-9384	3015	1230	-2514	1
	-27.66	-10.22	19.18	8.09	-3.27	63.32	1640	440	-14800	-428	15204	3392	-32768	3177	-8875	4291	1797	-2628	1
	-35.87	-8.83	14.04	9.12	-2.37	64.72	912	4908	-17628	392	15308	1460	-32768	1233	-11528	5549	1938	-2428	1
	-41.93	-7.94	13.16	10.6	-1.84	66.19	1612	12140	-8372	1520	15208	1688	-32768	-1093	-11761	7081	3414	-2385	1
	-44.22	-7.32	15.3	11.53	-1.55	66.23	-1448	23060	1108	1636	15008	3580	-32768	3123	-11788	8734	3371	-3689	1
	-48.81	-2.75	18.37	13.6	-1.36	65.96	-5668	17536	13788	2204	17048	2468	-23051	6240	-6398	10085	3209	-4539	1
	-45.94	2.39	19.23	15.85	-1.58	66.37	-13108	13508	16108	3520	17224	-1016	-2554	2354	247	11128	2103	-4341	1
	-39.85	1.1	24.41	18.18	-1.91	67.07	1432	16716	2424	280	16792	844	9188	-4791	5119	12750	-100	-3544	1
	-30.25	-1.32	30.77	20.82	-2.72	68.08	6836	16180	-9020	2480	19828	608	11616	13158	3883	14570	-2198	-4042	1
	-24.2	9.06	34.08	23.87	-4.28	67.35	-15568	22844	808	6636	21040	-1404	8388	22903	-1575	15833	1167	-6092	1
	-15.77	14.32	39.45	26.78	-5.54	64.82	-1424	18324	-3200	11456	24012	3224	15091	3365	4427	17406	4998	-8169	1
	-9.44	11.1	43.42	29.48	-5.25	61.62	10020	15588	-5060	9304	29324	5948	14039	3496	5096	18483	10026	-10044	1
	-4.32	7.94	43.71	32.93	-2.11	58.29	12968	11408	-15232	-968	21568	8872	11241	14283	3297	21211	10811	-11092	1
	-0.29	10.83	44.91	36.72	2.93	56.49	-1300	13540	-10020	-5336	19412	-6884	7773	9230	5144	22769	6861	-8129	1
	1.88	10.22	48.67	38.08	5.15	52.8	-4628	18104	-6796	-11168	14636	-25196	7068	-9771	5830	14636	541	-6139	1
	3.99	4.15	52.2	36.48	5.71	46.81	6552	14832	-6312	-2772	6940	-21060	7247	-9245	4742	5620	2769	-6916	1
	5.81	2.14	54.29	33.18	7.46	40.73	4720	14368	-5428	-212	4028	-15980	5617	10073	2474	-1385	5569	-4848	1
	6.7	3.83	55.57	26.86	9.29	38.6	408	15392	-7788	-3672	7848	-12920	4202	9910	246	-11019	4056	1911	1
	7.17	5.82	57.71	18.81	12.64	37.6	-2148	16452	-4440	-7196	4100	-11832	3530	1607	3071	-20190	1396	3819	1
	7.54	3.06	61.71	9.69	13.35	35.9	2212	15232	-2324	-5484	2652	-12960	3364	-6705	3109	-25673	-5055	4750	1
	7.85	0	63.89	-1.38	11.89	34.96	3992	15252	-1944	-1936	2348	-10128	3638	-670	1811	-31103	-3159	7310	1
	8.25	0.89	66.57	-9.39	11.63	34.75	-384	16144	-792	-2040	656	-8584	4059	5279	1578	-32768	582	10644	1
	8.86	1.35	69.56	-19.25	12.47	35.1	1264	15148	-1504	-2312	1464	-10016	4707	-984	1815	-32768	3749	12720	1
	9.49	0.39	71.41	-27.84	14.16	37.16	2020	14572	-1436	-3240	4292	-12972	5348	1623	1864	-32768	7247	13016	1
	10.24	0.69	73.14	-31.3	15.76	38.26	-128	15352	692	-5320	5516	-13588	7121	1823	2541	-32768	8048	13597	1
	11.34	0.42	75.31	-36.73	17	43.64	1392	15916	-1668	-1084	11632	-1432	8289	701	2862	-32768	6864	15208	1
	12.7	-0.09	76.9	-43.43	16.36	52.86	444	15548	-2180	2064	24312	9512	8788	-689	3324	-32768	3427	11942	1
	14.49	-0.35	79.2	-45.51	11.11	55.74	-1676	16456	1712	11728	10288	7520	10315	-2924	3863	-17117	-1328	4973	1
	16.27	-0.35	80.31	-42.32	5.76	51.88	-612	17036	2932	13488	9352	12944	13197	-1546	3737	-3173	5008	-2443	1
	19.16	-0.04	81.97	-34.69	5.07	50.08	-1268	18452	788	-3004	16644	2300	15947	1698	4076	8484	5555	-7761	1
	22.77	0.91	83.82	-27.4	6.41	49.21	-3436	21504	1064	-6920	13768	-6196	18997	-1390	5709	10411	-13395	-2949	1
	27.26	0.98	85.09	-20.75	-6.35	50.38	-7156	26388	4232	21304	26960	944	22390	-4354	6872	9685	-21940	21	1
	30.83	1.25	85.8	-13.58	-10.2	50.65	-11800	31552	4320	-7520	12624	-5980	24094	-6601	9180	14469	-6318	-3884	1
	35.28	-0.49	87.6	-8.37	-7.59	48.84	-6196	28224	2284	-7560	11584	-9388	24717	-14118	11125	9193	-6231	-2512	1
	39.68	-9.26	88.94	-4.56	-5.28	48.51	10496	19000	-14060	-8280	16808	-4264	25955	-24559	10993	5971	-6934	-3457	1
	41.76	-16.87	86.61	-1.84	-6.83	48.64	10948	20348	-22604	2720	17344	-6400	20046	-22693	7737	5705	-8342	-5182	1
	40.7	-21.07	80.96	0.42	-7.37	49.63	7620	8572	-21908	-2368	13792	-4300	6526	-742	3081	5006	-2343	-5160	1
	37.23	-17.63	73.18	2.41	-6.8	50.59	280	-420	-23708	-1656	15552	-6044	3297	6031	3219	4543	-6614	-3883	1
	32.24	-15.7	65.4	4.04	-8.72	51.37	-1932	3284	-14900	3648	14456	-7268	-4037	-12323	2549	4304	-3305	-2786	1
	25.16	-19.76	60.63	5.02	-8.93	51.57	2992	4592	-13936	2500	14900	-7352	-15061	-14746	-417	3920	598	-2436	1
	15.52	-21.05	52.86	5.97	-7.5	52.79	5504	-396	-13100	1136	15336	-4384	-20908	3396	-1803	2995	5095	-3211	1
	6.62	-17.31	45.75	6.43	-4.17	55.35	3476	-368	-11612	-3008	16672	-108	-24842	15245	-3610	2236	4388	-3143	1
	-2.27	-13.02	39.27	6.65	-2.12	57.47	1912	1084	-10196	-1456	15656	1568	-31230	11131	-7363	2284	2041	-2111	1
	-13.38	-10.8	31.67	7.08	-1.43	60.6	4008	848	-12076	1236	14520	60	-32768	7302	-9817	2959	776	-1817	1
	-23.05	-8.23	24.27	7.62	-1.67	62.35	2504	572	-14424	852	14852	2052	-32768	9454	-10486	3250	1628	-2161	1
	-30.99	-4.98	17.52	8.27	-0.8	64.4	868	1520	-15432	-1244	15132	1324	-32768	4422	-12179	4118	-342	-1471	1
	-36.4	-4.89	13.59	9.15	-1.28	66.32	-788	7280	-18420	1564	14136	1156	-32768	-1664	-15612	5337	-555	-1528	1
	-43.05	-4.44	13.55	10.29	-1.91	66.94	1692	14976	-5272	1744	14824	2836	-32768	-234	-12908	6753	1312	-3027	1
	-48.77	-2.19	18.38	11.94	-1.86	67.19	-6320	18760	8120	988	16548	2832	-32768	3208	-8656	8134	1744	-3515	1
	-50.32	-0.23	19.81	13.73	-2.18	67.66	-4128	13100	20380	2456	16204	1540	-18658	162	-2795	9169	865	-3427	1
	-46.17	2.12	21.39	15.4	-2.98	68.1	-5620	12096	16600	2180	16484	1564	-314	-544	1389	10008	-1250	-3377	1
	-37.46	-0.06	29.09	17.57	-3.89	69.12	3520	13980	-4016	108	17264	628	10951	-5005	5793	12155	-4198	-3069	1
	-30.46	-1.92	31.19	19.89	-5.72	69.03	4608	7864	-12188	5460	18216	-1984	13193	6750	5874	13819	-2145	-4903	1
	-23.35	4.08	34.75	22.34	-7.16	67.05	-20844	28836	-2296	6588	18128	-1940	2834	9754	1190	15249	2879	-7190	1
	-19.04	8.65	37.63	25.38	-7.58	64.67	-8728	22980	7088	11008	25456	3544	9279	3683	1352	17528	5096	-7627	1
	-11.5	9.43	43.48	28.59	-7.3	61.35	3112	19156	-2648	11152	30364	7236	13607	16066	3864	18819	8746	-10156	1
	-6.64	10.43	46.44	31.6	-5.29	58.18	3336	12644	-8040	3408	24584	8360	10538	6930	1304	20764	11874	-12150	1
	-2.99	7.06	46.87	36.18	1.77	55.53	15572	14264	-9556	-9096	16480	-3680	8937	5702	2683	23792	11528	-10431	1
	0.3	7.52	48.99	38.89	5.94	51.55	936	16428	-10060	-10576	15976	-23188	7077	11133	4865	17397	3848	-7159	1
	1.36	8.29	50.61	37.39	6.29	48.11	-6384	15312	-5304	-2824	5576	-19248	6333	-2369	5818	3562	-208	-5176	1
	3.58	4.4	55.86	33.94	8.35	41.18	1268	16232	-4076	-2608	76	-20224	6443	-14251	6793	-474	5330	-4841	1
	5.12	-1.88	57.85	28.07	11.3	37.96	8280	14112	-4544	-6876	7020	-13456	5818	-3657	3321	-9058	1904	3487	1
	6.23	-2.59	58.98	20.71	13.79	38.04	4488	15916	-4752	-7840	5124	-11188	4107	9273	691	-18156	3001	6022	1
	6.53	-0.39	60.93	11.95	14.94	37.39	584	16084	-4096	-7236	2524	-11164	2780	6130	1228	-24726	-8167	8156	1
	6.67	-0.26	62.64	6.11	13.05	37.82	120	15432	-2080	-2592	2672	-10356	2733	-448	2798	-28802	-9249	10165	1
	6.99	-1.41	66.23	-5.19	10.24	38.96	1564	15244	-1500	-980	2364	-7884	3326	-699	2059	-32055	-2460	13053	1
	7.39	-1.17	68.18	-14.05	10.84	40.65	440	15848	-1912	-2792	2872	-9940	4071	3149	1123	-32768	1463	15221	1
	8.18	0.38	70.46	-22.88	11.67	43.01	-708	15424	-2384	-2796	4952	-11780	4998	2159	1529	-32768	3334	15512	1
	9.05	0.08	72.98	-30.13	13.27	45.55	1332	15400	-424	-2836	5512	-12644	5307	-1069	2020	-32768	5939	15526	1
	9.87	-1	74.76	-37.29	15.49	49.29	1008	15336	2464	-2320	9084	-7384	6217	-1578	2185	-32768	6509	15336	1
	11.02	-1.4	75.71	-42.49	16.15	57.37	1060	15908	3816	1532	22888	2636	8404	-858	2475	-32768	8939	14000	1
	13.02	-2.16	77.31	-46.79	14.37	61.96	928	15888	1776	8992	16488	5736	9479	-716	3064	-26608	5319	9061	1
	14.71	-2.13	79.16	-46.33	9.84	59.21	-876	15392	1024	12040	8480	15392	10955	-1978	3398	-11155	8283	-944	1
	16.9	-3.37	80.3	-42.33	8.11	55.14	3968	14368	-1704	10060	13088	14804	12720	-408	2706	857	8906	-5204	1
	19.59	-2.86	80.44	-33.98	10.32	53.17	-672	16128	-4608	-7940	10172	-2256	14014	2728	3512	9638	79	-6803	1
	22.05	-1.61	81.08	-24.56	9.18	47.42	-4676	18044	-3052	-1796	6636	-10240	15438	-3571	5389	13614	-13516	-5824	1
	25.57	-3.34	83.37	-19.02	0.84	47.17	1112	21372	492	25664	30748	1424	18594	-8466	5083	2499	-10120	1288	1
	28.44	-2.95	84.63	-14.02	-3.12	48.57	-6284	28856	2900	-5252	19740	-2120	20689	1303	4988	13361	-2629	-3067	1
	32.22	-0.92	85.02	-6.97	-3.13	48.81	-12040	29548	4860	-2704	13052	-6252	23143	-4990	7906	12597	-8181	-5883	1
	36.75	-1.91	86.33	-2.67	-3.61	47.99	-6664	25692	1540	-1364	11852	-7224	23789	-14814	10143	8335	1984	-4548	1
	39.28	-8.23	87.15	0.05	0.64	47.75	7820	19060	-10408	-11064	16936	-6104	24750	-23676	10116	7297	1024	-4324	1
	42.4	-18.65	84.25	2.53	1.05	48	10488	18768	-21380	-1328	17228	-4960	19339	-19690	6945	6053	-6196	-4367	1
	41.33	-22.29	78.81	4.77	-0.68	50.39	7016	9152	-20440	-660	14624	-3048	7838	-2762	3018	6066	-2824	-4201	1
	38.26	-19.51	71.5	6.49	-0.91	52.39	1136	848	-21588	-2472	15540	-3936	4504	4008	2832	5004	-2427	-3183	1
	34.2	-18.56	65.05	7.19	-0.4	53.68	-404	3532	-13740	-4472	15204	-3556	-2294	-12092	2219	3552	-3705	-1414	1
	28.07	-22.37	60.64	7.74	-1.56	55.41	4828	7012	-13652	1608	15008	-5684	-11273	-13298	-916	2930	-5361	-1280	1
	18.74	-22.97	53.48	8.11	-3.79	55.94	5768	1304	-13336	3940	15768	-5028	-17878	6431	-2958	2771	2075	-2425	1
	10.35	-17.46	46.59	8.31	-2.94	57.21	1836	812	-11120	380	15548	-2700	-22928	15672	-3810	2842	3829	-2947	1
	0.99	-13.3	40.63	8.59	-0.54	59.49	900	1316	-9484	-2660	15484	-1828	-28709	4309	-6534	2777	2631	-1643	1
	-10.24	-12.79	33.8	8.87	0.3	61.56	3928	1848	-12752	280	15488	-1392	-32768	2668	-8530	2862	1072	-1500	1
	-20.3	-9.19	27.7	9.16	0.63	64.08	-240	-456	-13612	136	14296	1248	-32768	12737	-7506	2858	2824	-1940	1
	-26.74	-5.88	22.94	9.47	1.56	65.79	-480	2884	-12576	-1096	15132	800	-32768	6386	-9875	3685	1150	-1515	1
	-34.66	-6.02	18.58	10	1.52	67.77	688	7636	-18976	-1380	14880	1940	-32768	-4019	-10727	4350	-726	-676	1
	-41.04	-7.89	17.82	10.93	0.95	69.18	4892	10612	-8640	2056	14736	1740	-32768	-4564	-9922	6259	-307	-1155	1
	-45.5	-7.12	20.87	12.28	-0.07	69.15	1696	20300	2120	2860	15148	1960	-32768	9061	-9670	8190	2892	-3098	1
	-49.75	-0.94	24.54	13.97	-0.27	69.3	-7032	17516	8216	2048	16568	2476	-25598	11154	-5705	9090	1464	-2853	1
	-48.8	3.25	25.36	16.17	-1.34	69.44	-10532	13624	18256	2732	17220	1600	-9522	51	1142	10415	-90	-2625	1
	-42.08	1.61	29.22	18.4	-2.25	70.42	3648	13004	7892	-852	16112	828	5722	-6574	5644	11865	-2551	-2229	1
	-33.95	-1.4	34.99	20.34	-3.22	71.28	7852	13828	-6508	1556	17604	-968	11521	3699	5540	13695	-3807	-3013	1
	-27.91	3.98	38.75	23.24	-5.23	70.2	-11032	24632	-3160	6056	18656	-1436	3783	23952	-1655	15529	972	-5446	1
	-21.07	17.29	40.35	26.1	-6.2	68.04	-18176	20372	-1052	10592	24404	3232	12634	15687	2339	17147	3861	-6386	1
	-13.92	15.69	45.21	29.18	-6.27	64.73	7408	18896	-3852	10324	29984	6968	15687	-5182	5669	18806	7471	-8884	1
	-7.63	7.69	45.93	32.46	-4.97	61.53	22624	11488	-17712	2416	24008	6708	13660	1309	4202	20887	8910	-10400	1
	-2.69	10.38	44.55	36.27	-0.02	60.02	4808	10100	-15156	-7836	18884	-3068	9132	24109	2906	24007	9582	-8938	1
	-1.38	11.59	45.72	38.1	2.08	57.97	-5648	17496	-10460	-9156	16784	-20448	5990	1923	4020	18860	3693	-6132	1
	0.68	8.78	50.05	37.22	4.06	52.89	-1992	18268	-5088	-4008	8336	-19964	6079	-14150	7665	5583	-4678	-3951	1
	2.48	1.38	54.16	33.86	5.86	45.23	8252	15000	-4316	-4608	-240	-21016	5669	-12434	5694	1186	3006	-3643	1
	3.88	-2.36	55.46	29.66	7.55	41.74	6984	13804	-4064	-4528	6800	-12728	4082	9236	1433	-5070	4982	2166	1
	4.49	-0.02	57.61	23.13	10.38	41.25	872	17340	-4176	-6868	5584	-11024	2937	10011	641	-15324	4321	4942	1
	4.98	2.33	60.67	13.81	13.85	39.81	-3360	15560	-688	-8552	2520	-11172	3172	11	3033	-22116	-4408	7260	1
	5.69	-0.31	65.13	3.51	12.07	38.68	2128	14600	704	-2832	1840	-9040	3772	-8610	3675	-27054	-9686	8728	1
	6.72	-2.66	68.37	-5.08	10.51	39.13	1432	16692	356	-1284	2064	-6880	5202	870	2462	-29695	-3810	11382	1
	7.67	-2.2	70.86	-13.63	10.68	40.2	-148	15584	-36	-2372	3096	-9764	6451	-494	2545	-32768	1020	12575	1
	9.28	-3.27	74	-22.93	11.63	42.01	1584	14036	-200	-3044	4928	-11020	7275	-3033	3376	-32768	3540	12930	1
	11.03	-5.02	76.05	-30.17	13.47	43.91	2348	15240	-1540	-3812	5892	-11680	8531	-1694	3380	-32768	5302	12472	1
	11.82	-5.76	76.35	-33.49	14.53	45.14	4172	15464	-3244	-2980	7976	-11200	8551	-1359	2679	-32768	7236	12023	1
	13.02	-6.67	75.93	-40.2	15.85	51.43	3468	14696	-6172	-160	13676	-504	8015	1163	2360	-32768	9829	11337	1
	14.24	-6.09	76	-46	17.03	59.43	-616	14224	-4448	1388	20944	1872	8225	-1438	2954	-32768	8643	8182	1
	15.7	-6.2	77.57	-49.21	14.79	62.49	672	16428	-2324	8560	15276	3944	9402	-2430	3205	-23870	2777	3325	1
	16.92	-6.63	78.48	-47.19	11.08	57.54	2612	15912	-2156	15104	11472	19404	10585	-369	2545	-6862	9555	-4051	1
	18.92	-6.11	79.95	-41.01	10.55	54.27	304	17080	-1220	1260	14396	6876	12439	-71	2924	5533	8138	-7229	1
	21.24	-6.13	82.34	-32.13	13.37	51.49	-80	18908	-152	-12868	10860	-6264	14140	-1514	4086	9240	-7860	-5708	1
	23.15	-5.19	83.27	-25.89	7.33	51.46	-4656	19860	1224	3312	18424	-3672	16851	-3367	4804	4758	-27193	1294	1
	26.82	-4.64	83.76	-21.9	-6.1	54.4	-8292	26132	4444	18124	28964	1432	19910	-8105	5872	3033	-32768	5622	1
	31.01	-4.92	84.36	-15.35	-20.62	52.44	-7816	28908	6364	13440	11388	572	22878	-8953	7581	11574	-15559	-2319	1
	34.23	-6.09	85.72	-10.15	-19.45	53.78	-3468	26612	2104	-4712	15316	-4420	23871	-11435	7791	9158	-4520	-3548	1
	38.93	-13.18	86.39	-6.39	-13.9	51.48	11248	22648	-11608	-20856	16040	-2300	26501	-19498	6981	6635	-6248	-4271	1
	41.98	-19.03	83.37	-3.07	-13.16	50.78	10648	20156	-20008	-636	15004	-6944	21232	-12210	4146	5215	-14377	-3563	1
	41.79	-20.5	77.27	-0.65	-17.81	49.88	8260	9876	-20972	8712	15272	-5332	10326	2591	615	6022	-7498	-5936	1
	38.92	-17.69	69.68	1.83	-18.88	48.98	2036	2300	-24360	3532	15836	-6628	5642	3169	-134	7042	299	-6723	1
	35.23	-16.68	62.49	4.4	-14.79	48.51	-984	2584	-16756	-3476	11868	-7460	-543	-8827	-453	6126	2004	-3694	1
	28.31	-20.33	56.55	5.91	-11.73	49.66	3156	5716	-14216	-3528	16612	-5232	-11286	-15423	-2644	4290	-3370	-1983	1
	20.09	-21.88	49.99	6.58	-11.75	50.61	5232	252	-14108	6088	17668	-4536	-18895	-242	-3364	3295	1673	-3928	1
	11.24	-19.58	42.53	7.22	-8.27	52.42	4200	-2112	-13452	-1940	15204	140	-22602	8635	-3630	2894	9601	-5349	1
	0.89	-16.92	34.87	7.63	-3.56	53.9	3112	720	-11204	-5348	15420	-1156	-28292	4582	-6288	3157	3180	-2575	1
	-10.31	-16.19	28.09	8.3	-2.44	56.24	3680	1980	-12008	1040	15040	1972	-32768	2475	-10112	3721	1600	-2653	1
	-17.24	-14.94	23.29	8.87	-1.37	58.97	4376	728	-13892	-168	14708	364	-32768	7585	-9289	4069	2842	-3191	1
	-25.97	-10.11	16.36	9.61	-0.33	61.84	80	-1720	-13184	252	14952	-20	-32768	9024	-10012	4737	1776	-2891	1
	-33.98	-8.14	11.57	10.4	0.37	63.79	652	6132	-19308	-2160	14232	96	-32768	-976	-11509	4871	1464	-2359	1
	-39.35	-8.39	11.34	11.01	2.03	64.48	1692	9088	-6876	-3448	14476	-1136	-32768	-2542	-9713	5337	177	-2214	1
	-44.57	-8.96	14.38	11.99	2.99	65.44	2472	18608	-672	-648	14620	-2428	-32768	7787	-9719	5989	2258	-3204	1
	-49.91	-2.72	18.56	12.94	3.23	66.78	-6060	18156	11932	1252	16376	1520	-29437	6310	-6341	6197	2264	-3609	1
	-49.59	0.44	20.53	14.1	1.9	66.77	-6408	13420	17276	4892	17324	2916	-10032	2530	300	8111	406	-3336	1
	-44.84	0.79	23.92	15.68	0.12	66.72	-2300	13100	9296	2872	17048	1100	3119	-8155	5582	10371	-70	-3420	1
	-39.31	-1.91	28.46	17.07	-0.47	66.8	7160	14232	-5460	3320	18748	396	10962	-3262	7015	12261	314	-4406	1
	-32.21	1.49	32.67	19.92	-1.97	65.58	-7876	21768	-7152	7428	19204	812	6015	20411	-556	13987	4225	-5946	1
	-26.52	11.86	34.76	22.01	-2.7	64.1	-13748	14900	2704	9284	21244	1028	9272	16270	2146	16045	5125	-7763	1
	-18.92	14.07	40.61	25.94	-3.3	60.63	-948	19488	-3488	13816	27416	8176	14380	6716	3007	18376	8936	-8531	1
	-11.7	11.83	45.25	29.57	-1.52	56.89	11712	15464	-3432	7316	25868	8488	12083	3373	1651	19641	13634	-12589	1
	-6.98	8.08	44.83	33.31	3.75	54.71	13412	12704	-9456	-7944	19304	244	7830	18299	3295	23145	13603	-11747	1
	-4.26	12.31	47.38	36.95	9.06	52.25	-5344	17284	-8452	-8688	19616	-12532	7937	14304	5526	20617	6127	-7011	1
	-0.63	13.25	51.21	37.68	10.62	48.77	-7028	16052	-7712	-10996	11928	-22736	8580	-10316	8280	11899	-1265	-4050	1
	2.42	5.84	55.7	35.17	10.54	43.43	3544	14668	-6964	-3224	4544	-20680	7758	-18716	6982	3990	3061	-4746	1
	4.09	-0.29	56.01	31.42	12.3	38.37	12076	14392	-7808	-3732	3304	-14568	6999	-762	2812	-2552	7152	-1212	1
	5.72	0.83	55.93	25.68	14.93	37.41	3384	15528	-8268	-6080	6232	-11660	4743	14605	228	-11689	3989	4023	1
	6.23	3.6	56.94	16.92	17.94	36.74	-640	16360	-7172	-7452	3580	-10608	3043	6468	453	-19560	1019	5889	1
	6.47	3.38	60.02	6.94	17.94	35.96	664	15632	-2644	-5020	3076	-11244	2504	-3322	3197	-25472	-5947	7936	1
	6.52	0.74	62.86	-0.76	16.34	36.39	2896	14928	-1756	-3112	3024	-10572	2344	-1277	1897	-29664	-4931	10154	1
	6.7	0.87	65.6	-11.43	14.86	37.33	496	15572	-812	-2136	1652	-9008	3150	4058	890	-32768	-187	12967	1
	7.19	2.3	68.9	-21.02	14.26	38.8	-324	15556	612	-1040	2272	-9936	4090	3101	1480	-32768	2765	14893	1
	7.87	1.93	71.23	-27.18	15.2	40.41	1236	15620	2004	-3824	3884	-12148	5151	-439	2421	-32768	4963	13923	1
	8.93	0.92	73.38	-34.69	17.04	42.7	988	15332	1132	-3600	6500	-12136	6741	57	2671	-32768	5122	13878	1
	10.63	0.97	76.01	-40.59	17.71	47.09	-240	15632	1352	124	10908	-4640	8608	290	3135	-32768	7754	14014	1
	12.47	0.88	78.01	-46.78	18.66	56.85	-492	16128	1364	2564	23704	1496	10035	-1121	3591	-32768	11435	12736	1
	14.49	0.05	80.16	-48.97	16.02	60.22	-464	15724	-1212	8872	14680	6624	11749	-5215	4503	-22165	3641	5287	1
	17.27	-2.35	81.34	-47	12.45	56.18	1564	15536	-4108	12900	7744	17212	13005	-2424	4061	-7320	9175	-2121	1
	19.71	-2.33	82.42	-40.02	11.11	52.71	-1756	16876	-1480	252	14776	4004	14235	-1482	3917	6162	8750	-6753	1
	22.34	-2.42	84.17	-33.59	14.19	50.4	-784	20440	12	-12028	12748	-3128	16761	-2682	4752	9133	-4020	-6958	1
	25.98	-2.28	86.32	-26.18	6.46	50.97	-3080	24208	2272	13204	25100	1512	19639	-1845	5548	3936	-24030	2477	1
	29.67	-1.42	86.75	-19.67	-6.76	52.42	-10584	29572	5636	9856	18932	-1608	21826	-4198	6668	12788	-19752	-1449	1
	34.03	-1.61	87.14	-13.07	-11.62	52.06	-9468	31304	6712	-3280	10196	-5032	23960	-10417	8722	13357	-8895	-3810	1
	36.07	-3.55	88.56	-9.94	-10.21	51.33	220	23736	-1256	-6984	11796	-7180	25117	-15317	9824	7351	-2977	-3627	1
	40.44	-12.54	87.75	-6.6	-7.31	51.21	10964	21680	-18004	-7480	17952	-2436	24536	-22125	7891	5769	-4010	-4378	1
	41.89	-19.15	83.96	-3.04	-7.33	51.47	9644	17248	-23244	2444	16984	-4580	16343	-15056	4748	6095	-6913	-5835	1
	39.76	-19.24	77.39	-0.52	-7.73	52.15	5204	3316	-20420	-604	13988	-4552	5215	6266	1551	5828	-1290	-5874	1
	36.04	-15.65	68.75	1.58	-6.86	52.91	-2828	1544	-19048	-2808	15680	-4700	1396	-2238	3767	5176	-2523	-4308	1
	30.95	-17.49	63.18	3.42	-5.74	53.74	596	7072	-14420	-2744	14676	-6200	-7316	-18786	737	4198	-4426	-2027	1
	23.39	-20.97	57.81	4.48	-6.99	54.86	4468	1828	-14788	2808	14776	-5508	-17644	-9359	-1257	3579	-3881	-1642	1
	12.84	-19.56	49.4	5.4	-8.04	55.59	4940	-1316	-14128	3120	15752	-3608	-22509	11707	-1585	3306	2301	-3000	1
	3.49	-14.54	42.35	6.2	-5.5	57.77	2256	-76	-11252	-2632	16168	-284	-27890	12466	-4683	2952	2313	-3084	1
	-7.92	-12.57	34.82	6.74	-3.69	59.88	3232	980	-11252	-1316	14956	428	-32768	1151	-8122	3033	1218	-1963	1
	-16.7	-11.53	29.03	7.23	-2.75	62.37	3740	1312	-13960	-588	15200	372	-32768	8806	-7394	3108	488	-1868	1
	-25.47	-6.77	21.78	7.85	-1.95	64.79	368	-1736	-12776	-620	14844	604	-32768	8815	-8490	3512	65	-1886	1
	-32.69	-6.32	17.27	8.62	-2.08	66.92	3428	5656	-19840	1972	15032	804	-32768	-3584	-11825	4553	275	-1800	1
	-35.7	-6.25	16.58	9.17	-2.13	67.26	448	8192	-8768	1428	15172	1664	-32768	-2393	-11373	5745	1147	-1723	1
	-42.86	-7.31	18.16	10.57	-2.23	68.15	1640	16964	-1120	2168	15388	2404	-32768	3537	-10699	7259	1257	-2457	1
	-48.55	-1.4	21.72	12.55	-2.81	67.69	-7844	18872	10144	4072	15860	2936	-31278	8624	-7196	9247	2822	-4062	1
	-49.31	1.56	22.94	14.75	-2.78	67.59	-4680	12160	21360	2280	17324	-112	-13860	-756	-454	9919	2551	-4310	1
	-44.57	1.64	25.66	16.39	-3.11	68	616	13460	12236	2160	16212	-1340	2398	-5364	3840	11021	-79	-3561	1
	-36.95	-1.67	31.84	18.63	-3.33	68.69	7540	13136	-3120	980	17952	-2424	10386	-777	5676	12533	-549	-3574	1
	-27.62	-1.79	35.54	20.92	-3.65	68.63	3580	12948	-6216	3236	17920	-2088	11652	15561	4667	13232	1831	-4555	1
	-22.63	6.05	38.98	23.06	-3.78	67.87	-14572	26832	212	5192	18412	312	3903	18207	1656	14668	4441	-5749	1
	-17.83	14.14	41.24	26.25	-4.08	65.63	-12692	17336	1012	11392	25328	6004	10056	12894	2107	16596	5866	-6426	1
	-11.08	16.39	47.37	28.74	-4.3	61.97	-4	17872	96	11164	27420	9180	11998	3487	4166	17645	9810	-10441	1
	-5.52	11.96	50.83	32.44	-1.51	58.63	10932	14476	-5216	-880	19380	5176	11516	3534	3227	20957	9989	-11076	1
	-2.13	10.71	51.27	36.05	3.14	57.03	10296	17052	-10336	-4912	20512	-9092	10047	17039	4047	22798	6634	-8168	1
	1.43	12.45	52.67	37.94	5.42	53.67	-884	12492	-10840	-7908	16280	-21800	7856	7882	5177	15904	3220	-6665	1
	3.9	12.08	55.6	36.56	7.8	47.92	-5520	17432	-7392	-3704	7936	-18728	7168	-9827	7474	5054	704	-5707	1
	5.39	6.67	58.62	33.45	9.75	41.7	3216	15476	-6488	-3680	1940	-19616	6711	-15477	6972	583	3877	-4103	1
	6.93	0.48	60.46	28.88	11.62	38.78	6456	14412	-5540	-6048	6524	-12620	5550	-834	3405	-6570	3909	694	1
	7.73	-0.23	61.56	21.1	15.59	37.93	3604	16292	-6272	-8936	5960	-10952	4258	6310	1846	-16117	5556	2949	1
	8.2	1.18	63.76	11.64	18.45	36.8	-660	15820	-4112	-9160	3652	-11128	3558	1782	3175	-22741	-7186	6900	1
	8.35	-1.34	66.72	4.29	16.22	37.23	2516	15132	-1812	-3520	3112	-8212	3248	-8182	3522	-25897	-10817	8339	1
	8.51	-4.8	68.76	-5.47	12.96	39.16	3412	15596	-1044	-2320	4884	-9244	3513	-2053	2088	-28196	-5840	10776	1
	8.79	-4.97	70.91	-14.85	10.42	41.94	1424	15880	-380	288	5532	-9864	3903	1515	1868	-31123	-1137	11734	1
	9.16	-4.56	73.54	-21.56	9.95	43.47	688	15168	48	-544	5200	-10700	4493	-837	2233	-32768	4003	11160	1
	9.69	-5.19	75.37	-29.38	12.08	44.92	2320	15572	-192	-3244	6616	-10020	4977	-863	2064	-32768	7659	9763	1
	10.6	-5.47	77.1	-35.91	15.85	46.8	1640	15316	-420	-5704	8408	-9132	6196	654	2275	-32768	9339	9627	1
	11.71	-5.18	79.52	-42.33	19.7	50.27	748	16024	240	-4428	12208	-6528	7189	-1442	2942	-32768	7466	11294	1
	12.64	-5.82	80.58	-46.96	20.47	56.74	2620	15748	-328	-1880	18644	-1068	7807	-1151	2809	-32768	5313	10641	1
	14.05	-5.88	81.91	-50.84	17.64	61.86	64	16300	-952	7084	18904	4188	8782	-814	2871	-30295	-365	6969	1
	15.59	-6.47	83.43	-50.86	11.06	58.73	2236	15464	-84	17012	7716	21752	9933	-1553	3191	-13798	5873	-2509	1
	17.02	-6.17	84.34	-45.25	8.86	54.19	784	15836	-1284	6856	13000	11736	11576	454	3028	2776	6841	-6357	1
	19.25	-5.71	85.51	-37.57	9.3	52.97	824	17564	-1756	-7736	12596	2508	12865	-529	3277	8975	-1032	-7602	1
	21.75	-4.5	86.35	-27.94	9.52	48.29	-2916	17944	-2360	-9168	5392	-11260	14976	557	4821	14154	-19796	-5212	1
	24.47	-2.82	86.51	-19.22	1.4	44.15	-8148	20212	1392	5572	13808	-14868	17524	-5146	6484	9123	-20872	-1861	1
	27.76	-3.47	86.68	-17.71	-5.89	46.2	-6776	27588	6600	21088	32767	13484	21455	-12095	7224	-3321	-12915	7037	1
	31.45	-3.67	87.06	-12.62	-13.36	49.85	-11032	31428	5852	4644	11720	472	23245	-5066	8279	11336	-17644	-2271	1
	36.31	-5.24	88.7	-6.81	-19.38	48.74	-2984	24376	336	9624	13704	-5696	25190	-17733	8964	9195	-5003	-4820	1
	40.29	-13.69	87.41	-3.88	-15.95	48.89	12164	22568	-16340	-8184	13248	-4724	26365	-21338	6787	7514	4953	-3826	1
	42.95	-19.89	83.45	-0.35	-8.99	47.96	11732	17384	-22156	-10168	17740	-7076	19764	-11894	3693	7397	505	-6145	1
	41.81	-20.74	76.23	2.11	-8.32	48.79	8656	7428	-20972	1204	15356	-3824	8142	4217	-849	6805	-1166	-6241	1
	38.87	-18.18	67.97	4.49	-6.61	49.63	3680	1348	-22328	-1220	15784	-5604	5409	3513	-1425	5843	3330	-5532	1
	34.74	-18.63	60.58	5.91	-3.51	49.69	3280	4728	-14956	-4400	15480	-7044	-2548	-9720	-3086	4918	1974	-4096	1
	30.62	-20.72	57.55	6.51	-2.67	50.02	5164	5808	-14104	-1596	14688	-6752	-12865	-10236	-4855	3611	1508	-2410	1
	20.63	-21.77	49.33	6.97	-1.63	51.56	5372	628	-13904	876	15716	-5524	-19750	2728	-5510	2572	4169	-1816	1
	15.62	-19.58	45.4	7.21	-0.38	53.3	3380	-760	-12764	-476	16092	-632	-24565	12459	-5762	2815	6341	-2972	1
	4.05	-14.91	36.94	7.6	2.26	56.01	432	160	-9824	-2024	15460	1268	-31209	4720	-8087	2591	6656	-1996	1
	-6.55	-15.09	29.69	8.16	4.42	58.63	3240	480	-10800	-16	15924	2344	-32768	-5108	-10680	3495	4354	-1716	1
	-17.09	-15.88	22.83	8.88	4.66	60	4244	220	-13748	884	14072	3496	-32768	5424	-7945	4349	4879	-1963	1
	-24.83	-13.31	17.21	9.73	5.33	61.53	3412	1016	-12396	-960	15156	2756	-32768	6529	-9455	5360	2750	-1525	1
	-32.12	-10.75	13.83	10.78	5.52	63.38	3120	9116	-21220	-2172	14180	2880	-32768	9280	-12253	5918	-1208	-877	1
	-39.74	-5.38	13.2	11.74	5.62	63.4	-2084	8948	-2848	-6280	14008	4700	-32768	4456	-11422	5984	-5544	-1065	1
	-43.85	-3.85	16.62	12.96	3.39	64.28	-5772	19984	908	2372	15092	512	-32768	146	-9073	8480	-7747	-1454	1
	-49.1	-1.55	20.13	14.74	-1.01	63.32	-2412	17780	13256	8396	16044	-2084	-24448	-1574	-2679	9362	1013	-2963	1
	-46.68	-0.74	22.82	16.78	-2.75	63.51	-5916	14192	12692	4352	16616	-2280	-4183	1049	1764	10509	-1682	-2817	1
	-41.18	-0.74	27.75	18.83	-5.72	63.1	-952	14024	3644	4896	16284	-1264	7194	-5036	6868	12681	-1441	-2832	1
	-31.61	-3.99	35.63	21.27	-6.27	64.3	5808	14216	-10460	1172	20600	-708	11551	-521	5926	14172	-1193	-3775	1
	-26.19	2.39	39.67	24.23	-6.23	65.16	-14172	30596	2436	4088	20184	-244	2897	21483	-2253	16019	1797	-5456	1
	-19.2	12.88	42.33	27.13	-6.84	63.19	-7876	14896	3184	12732	25160	6068	16854	13150	5426	17557	6253	-7050	1
	-11.96	14.55	47.6	30.1	-6.15	60.03	-100	14564	-4252	10680	31344	10660	16189	4715	5883	18667	9504	-9291	1
	-6.35	9.07	49.29	33.41	-3.64	57.87	11560	11592	-10272	-1688	21180	4472	12631	-1048	2558	21466	7533	-10516	1
	-1.58	5.71	48.01	37.63	1.64	56.15	10680	13568	-13368	-8096	19436	-8320	9602	15999	5018	23528	7054	-7957	1
	1.52	9.69	50.43	39.7	4.05	53.44	-9212	17772	-10948	-8452	15336	-19324	8704	3200	6939	17228	2042	-5084	1
	4.28	7	53.92	38.93	5.71	48.03	-4008	15044	-7716	-2852	8880	-20804	8531	-19271	8958	5718	-3792	-3708	1
	6.69	-3.95	57	35.91	7.41	42.53	9944	15548	-8656	-3816	2868	-19620	7525	-19732	6022	1096	5208	-3673	1
	8.11	-8.61	56.82	30.34	11.32	39.03	11216	14352	-8336	-6884	6108	-12972	5437	8037	1409	-7307	6788	2444	1
	8.53	-5.95	57.31	22.99	14.24	38.39	1356	14948	-6360	-8780	4920	-11344	2992	9795	-180	-16749	2257	5589	1
	8.5	-3.31	60.04	14.05	16.79	38.08	-580	17488	-2516	-8336	2716	-10136	2592	-822	2430	-22767	-3349	8098	1
	8.43	-6.06	64	3.27	15.57	38.04	4164	14744	-192	-3940	2808	-9964	2532	-6805	2838	-27447	-7705	9965	1
	8.34	-7.17	65.59	-6.01	13.12	39.58	3328	15584	-100	-764	2176	-7000	2329	1595	931	-30437	-4294	12549	1
	8.35	-5.22	68.02	-15.37	12.08	41.24	408	15848	444	-700	3068	-9312	3091	7779	189	-32768	928	13570	1
	8.82	-1.72	69.69	-24.89	12.45	43.25	-2184	14388	3284	-2164	4460	-11256	5054	5719	1357	-32768	3989	13812	1
	10.44	0.33	71.16	-33.13	15.73	45.36	-2112	16016	3952	-5664	5500	-11904	8260	-352	3205	-32768	6960	13896	1
	12.22	-0.23	73.32	-38.54	17.55	47.47	2180	16236	1100	-4332	9084	-14144	9428	779	2988	-32768	4413	13981	1
	14.14	-0.86	75.33	-45.43	17.22	55.57	1512	15708	-180	-576	16420	1632	10193	814	3429	-32768	5960	13853	1
	16.31	-1.49	78.29	-50.1	16.07	61.84	832	15880	-880	4460	22224	5072	10996	-4667	3848	-32768	5935	10018	1
	18.18	-3.47	78.86	-52.05	11.85	62.03	3300	15788	-4432	13056	8728	9984	12198	1251	3610	-18192	6333	532	1
	20.38	-2.34	79.62	-48.18	9.9	55.92	-1808	15464	-3436	9336	13280	15300	13394	212	3335	-2389	11321	-5650	1
	23.37	-2.09	81.16	-41.19	11.24	54.41	656	18800	-2040	-5824	13820	-252	15647	-61	3845	6123	5084	-7884	1
	26.28	-0.77	82.93	-32.14	13.48	49.16	-4832	21124	1196	-11652	5048	-10380	17737	971	5559	10921	-16286	-5310	1
	29.67	0.55	83.14	-26.31	5.78	48.4	-11632	24624	7128	10360	20912	-9752	21728	-9128	8871	5698	-23026	66	1
	33.79	-1.5	84.13	-21.17	-7.95	50.09	-12152	32124	6264	22672	24268	3724	24655	-14737	9491	7479	-17470	574	1
	39.12	-5.35	86.55	-14.01	-15.19	48.76	-3372	27392	2376	1032	10424	-1448	25833	-17166	10095	13728	-6382	-5679	1
	41.38	-9.13	86.45	-10.81	-13.75	48.75	11600	22564	-12260	-7624	13068	-3492	28296	-22482	8254	9710	154	-4541	1
	45.16	-17.67	83.07	-6.25	-7.86	47.26	12736	19580	-23236	-18164	19620	-6248	21210	-14510	4956	10283	-1631	-5456	1
	44.01	-19.33	76.53	-1.44	-7.8	46.51	8644	8248	-22340	1252	12600	-4980	7614	4802	7	8386	-4132	-6705	1
	40.71	-16.22	68.76	1.91	-5.93	46.46	3048	1984	-26088	-4268	15976	-6436	4912	3966	229	6420	676	-5638	1
	36.21	-15.68	61.58	3.56	-3.51	46.83	68	4312	-15332	-7688	15516	-6060	-3300	-10684	-1481	4422	-3790	-3105	1
	27.91	-19.55	55.83	4.59	-3.28	47.87	2288	4712	-13644	-3648	14024	-6676	-14709	-13254	-2346	2865	-9574	132	1
	17.27	-21.16	48.45	5.62	-7.88	49.28	3708	-788	-13440	7936	14164	-7772	-22117	-1112	-2023	3248	-6943	-127	1
	8.92	-18.67	42.32	6.27	-8.96	50.61	2364	-2860	-11832	1600	15848	-3624	-26225	8827	-2817	2862	2624	-2274	1
	-2.96	-14.65	33.42	6.93	-6.83	53.27	968	864	-10288	-1292	15636	952	-32672	2725	-7340	3227	2779	-3592	1
	-13.18	-14.84	27.95	7.67	-4.81	56.3	4876	864	-12064	0	14600	1084	-32768	1242	-7753	3440	2978	-2396	1
	-23.3	-12.68	20.54	8.48	-3.16	58.99	3176	-3468	-13952	884	15444	1924	-32768	11818	-9187	4189	2318	-2794	1
	-25.26	-12.32	19.33	8.48	-3.16	58.99	3756	1140	-16504	884	15444	1924	-32768	4945	-11841	4189	2318	-2794	1
	-33.33	-10.49	14.34	10.09	-2.23	60.77	1312	9040	-17028	-756	14460	3008	-32768	3946	-14701	6323	718	-1881	1
	-40.09	-8.9	13.21	11.87	-2.11	62.15	1636	12884	-7060	1836	15132	2536	-32768	481	-14678	8349	-799	-3366	1
	-42.95	-5.83	15.25	13.48	-1.59	63.1	-8356	15460	19648	352	16048	-824	-18361	-690	-657	10621	2516	-3960	1
	-40.55	-4.7	18.21	16.16	-2.09	64.35	-8784	12268	15460	3128	17044	-412	-2279	-11670	4618	11496	-475	-3375	1
	-32.88	-11.05	26.43	18.75	-2.98	65.4	9092	13680	-1484	548	17420	380	10952	-14528	9445	12983	-1261	-3206	1
	-23.98	-14.78	31.59	22.12	-3.87	66.52	7344	14844	-10292	2968	19972	128	10216	13561	3212	15112	-958	-4838	1
	-21.09	-11.01	33.43	23.53	-2.39	63.62	-11688	15520	-10232	-16152	13848	-25892	7595	561	6051	12416	387	-3209	1
	-16.11	-11.12	38.5	23.22	-1.68	56.78	-6316	16272	-6728	-3984	5652	-22672	7416	-21655	10031	3528	1285	-4111	1
	-11.16	-20.47	43.92	20.44	0.4	49.37	10348	13540	-7516	28	3172	-15672	7471	-19521	5855	-3467	6774	-420	1
	-10.52	-19.56	44.13	20.44	0.4	49.37	9300	14016	-6288	28	3172	-15672	5365	15070	598	-3467	6774	-420	1
	-7.49	-12.64	47.65	11.43	6.21	47.12	-880	16692	-3608	-8048	3420	-11228	3469	9271	-105	-20392	3754	5529	1
	-5.39	-9.9	52.15	1.5	8.98	45.01	-48	16828	-1464	-6188	2916	-11744	3617	139	3169	-26835	-4862	7397	1
	-4.04	-9.48	54.75	-4.14	8.96	44.76	2332	14992	-2560	-1024	784	-8956	4309	3443	1103	-32768	1713	12340	1
	-1.66	-6.02	58.18	-15.14	10.09	44.53	-1292	15544	-2736	-896	2192	-10108	4835	6374	834	-32768	6723	13753	1
	0.28	-3.47	61.81	-24.23	13.26	45.61	-396	14996	428	-3536	4244	-12676	5475	2506	2238	-32768	10380	12844	1
	2.84	-3.66	65.84	-31.77	16.72	46.72	2088	15484	-268	-3728	5972	-13104	7256	840	2971	-32768	8418	12585	1
	4.7	-3.38	68.08	-36.62	17.53	51.15	-1072	15808	1672	1724	24132	4772	9696	-2948	4242	-32768	9108	11875	1
	7.62	-4.24	71.16	-40.94	14.54	56.2	1052	15928	2192	6972	11472	6620	11469	-3296	4550	-19105	2035	4867	1
	11.48	-4.31	74.88	-38.81	9.36	52.06	-784	16660	-84	12412	8892	16156	14089	-945	4849	-3856	4415	-2293	1
	11.48	-4.31	74.88	-38.81	9.36	52.06	-784	16660	-84	12412	8892	16156	14089	-945	4849	-3856	4415	-2293	1
	17.52	-4.13	77.4	-33.21	0.62	53.23	-4912	25324	5184	15896	27972	3904	22501	-5842	7303	394	-24157	4536	1
	23.03	-3.63	79.31	-26.55	-12.97	55.5	-10056	31508	5472	10148	21340	844	24318	-3485	8333	11837	-26135	-1053	1
	29.71	-3.53	81.61	-17.16	-21.03	54.15	-9784	32767	5432	404	10492	-6028	25449	-12702	10658	13565	-10148	-4607	1
	34.71	-10.04	84.21	-12.65	-18.47	52.58	6632	20744	-11180	-8852	9508	-5852	27260	-23115	11423	7511	-832	-3294	1
	39.17	-20.03	82.63	-8.26	-11.13	49.71	12400	19492	-23056	-18340	21816	-6920	22710	-25559	8602	6153	-5709	-5089	1
	39.41	-25.68	77.79	-5.45	-12.52	50.05	10188	10320	-23544	692	16752	-3152	8036	-3346	3462	3993	-15230	-4498	1
	36.32	-21.75	69.9	-2.76	-16.01	50.23	2268	-828	-27420	4412	14076	-7744	4428	6192	2781	6753	-7771	-5741	1
	32.37	-19.83	62.9	0.72	-18.17	48.65	-1484	3256	-17104	5124	16572	-7884	-2946	-12355	510	6905	-424	-6213	1
	24.51	-23.77	57.3	2.9	-14.61	48.41	2304	5484	-15248	-4768	12452	-7408	-15555	-15006	-1908	5429	4027	-3462	1
	15.35	-24.57	50.35	4.61	-11.19	49.05	3752	-684	-13956	-3984	15276	-5580	-22033	565	-3304	3780	-5780	-845	1
	6.01	-20.1	42.25	5.31	-12.41	51.58	632	-2956	-11464	4260	15496	-2576	-26484	11070	-4359	2462	-3361	-1536	1
	-6.09	-14.95	32.69	5.8	-11.99	53.96	256	-600	-10124	404	16032	-1956	-32768	2009	-8291	2397	736	-2795	1
	-15.98	-14.21	25.92	6.41	-10.84	56.53	4108	-72	-12424	2488	14956	1404	-32768	4219	-8885	2862	2476	-2927	1
	-23.84	-10.74	20.15	7.06	-8.86	58.89	1764	-1852	-14872	-1364	14572	356	-32768	15880	-9426	3525	880	-2580	1
	-32.56	-5.04	11.68	8.02	-8.38	61.4	-1080	-728	-15736	1504	15064	1588	-32768	3148	-13480	4652	-762	-2870	1
	-40.1	-5.3	6.4	9.15	-7.64	63.08	-988	6920	-15056	-132	15504	952	-32768	-3452	-14883	5424	1229	-2562	1
	-46.12	-8.04	6.28	10.76	-5.97	64.5	6292	14480	-5504	-404	15116	2660	-32768	-1812	-13763	7039	957	-3021	1
	-50.53	-4.87	10.66	12.16	-5.65	64.3	-4716	23024	8412	2340	15440	4496	-32768	12483	-10078	8909	2212	-4468	1
	-52.71	0.7	12.76	14.73	-5.22	64.16	-7796	12208	16440	2260	17716	1696	-16695	4164	-3028	10273	1769	-4776	1
	-47.91	2.84	15.94	17.33	-6.08	64.19	-5828	11276	13852	4556	16448	-20	372	-8588	4569	12184	185	-4505	1
	-39.6	-2.53	24.55	19.62	-6.49	64.61	5548	13352	-6940	2376	17308	-480	11770	-11175	9542	14011	-902	-4507	1
	-31.49	-3.83	30.86	22.93	-7.37	64.55	-6400	19280	-5880	4104	19376	-980	6923	6636	4604	15609	395	-5815	1
	-25.39	5.22	34.83	26.06	-8.02	63.32	-12196	22496	6480	9160	22272	-744	9520	11034	2874	17109	2096	-7563	1
	-17.76	7.23	41.36	29.95	-8.7	59.52	796	17656	-856	16380	27756	7524	14834	12441	3173	18940	8852	-9383	1
	-10.92	8.26	46.41	32.95	-6.47	56.29	7196	17268	-2392	9316	27084	9512	15488	5481	3828	19973	13204	-12520	1
	-4.15	5.42	47.06	36.31	-1.16	54.11	11092	10980	-15532	-5004	19748	3316	12450	15493	4668	23261	14499	-12264	1
	0.45	8.52	48.34	40.56	5	50.84	-2624	13912	-10648	-5664	18028	-15836	9360	2383	7495	20183	6273	-8896	1
	2.87	6.29	51.89	39.94	7.47	46.09	-6504	17888	-8232	-8324	13100	-26524	8613	-17070	9524	6703	93	-5910	1
	5.61	-3.66	55.77	36.01	8.61	39.3	7860	15568	-7808	-4712	1480	-23116	8291	-22416	6241	1091	8305	-7920	1
	7.71	-7.87	56.22	31.54	11.65	33.8	7352	13652	-7688	-3660	3200	-13848	6525	9308	2082	-4826	12301	-4009	1
	8.48	-5.59	56.67	25.21	15.72	31.97	3608	15864	-7864	-9152	4660	-12776	4261	11886	381	-13843	1136	2101	1
	8.76	-1.84	58.43	15.6	17.16	31.51	-1412	16804	-5264	-8268	3752	-10240	3432	6045	2346	-22363	-4095	4972	1
	8.94	-2.74	62.24	5.98	16.96	31	768	15448	-2448	-6956	2068	-12180	3228	-10204	3564	-26881	-8550	6899	1
	8.91	-7.25	64.57	-5	14.13	31.72	5840	14644	-1520	-3244	3376	-10268	2946	-3661	1543	-30574	-7576	9771	1
	8.98	-6.87	65.49	-14.2	12.12	34.5	2824	15808	-2372	-568	2876	-6580	3063	7068	-192	-32768	-1908	12693	1
	9.04	-3.78	68.08	-23.43	11.19	37.7	420	15220	112	-40	4356	-9432	3046	5571	462	-32768	2764	13807	1
	9.24	-2.7	70.54	-31.04	12.15	40.81	848	14280	2484	-1812	5880	-10788	4569	2206	1677	-32768	7414	12466	1
	10.18	-1.03	71.41	-37.35	15.24	43.32	-2156	15884	4616	-4612	7864	-11320	7298	3295	2125	-32768	9980	11503	1
	11.98	0.38	73.45	-43.37	17.46	48.14	372	15936	1064	-752	12284	-4272	9372	1916	2436	-32768	8309	12725	1
	12.93	0.02	74.43	-47.32	17.71	53.15	1716	15388	-732	2284	22500	5228	10017	561	2888	-32768	8080	10093	1
	15.27	-0.31	77.36	-50.3	15.36	56.92	-1272	15684	-884	8524	16088	4580	11529	-2431	3722	-22689	2139	4734	1
	16.51	-1.02	78	-49.21	13.05	55.23	1576	15972	-3892	13680	6976	17328	13034	-3439	3759	-7781	5821	-2298	1
	19.16	-1.71	78.46	-41.98	10.14	51.65	-304	16236	-4552	1684	14512	6716	14043	1339	3238	6042	5210	-6761	1
	22.57	-0.79	80.13	-34.04	11.8	50.35	-2868	18400	-864	-9316	13692	-240	16555	-1176	4444	9022	-7521	-6738	1
	25.87	-1.35	81.7	-27.1	5.28	51.01	-2752	24352	3728	7472	22180	-632	19498	-7031	5302	6962	-28399	1405	1
	29.85	-1.6	83.01	-19.74	-10.34	52.46	-8200	30244	5684	13128	18748	-7036	21722	-1545	5895	13490	-23308	-1287	1
	34.78	-0.49	83.87	-12.14	-17.13	49.6	-12464	31116	6384	3424	9352	-10468	24033	-9032	9329	14112	-6902	-4486	1
	38.51	-2.86	85.84	-6.38	-14.52	46.9	-3964	23264	-56	-4760	10528	-7388	24560	-16522	10483	7610	3609	-4621	1
	42.3	-12.06	85.71	-2.9	-7.9	45.62	12480	20840	-18472	-16592	23736	-10476	25472	-26904	9170	8837	476	-6520	1
	44.54	-21.78	82.18	0.31	-8.27	46.32	10540	17828	-24560	60	14848	-2788	15170	-15445	5577	7445	-6965	-5632	1
	41.35	-21.88	75.45	3.32	-7.98	47.53	5964	4212	-20476	-1220	14052	-5660	3326	6698	2053	6761	-676	-5322	1
	38.18	-18.85	69.17	5.19	-6.87	48.02	208	268	-23672	-812	16316	-7712	1878	122	3796	5379	1037	-4613	1
	32.06	-20.04	62.75	6.47	-4.77	48.56	1604	6660	-13324	-2688	14660	-7272	-7524	-17017	948	3975	1156	-2824	1
	24.29	-24.11	58.08	7.23	-3.46	50.55	5348	3880	-13664	-132	14784	-4528	-17018	-9973	-1226	2685	633	-1673	1
	13.53	-23.31	50	7.5	-2.71	53.27	6724	-1020	-13860	12	16948	-1544	-22267	12280	-1993	2438	2051	-2612	1
	4.44	-18.1	42.95	7.85	-1.23	55.96	2712	328	-10696	-1196	15480	1528	-27651	13279	-4702	2839	4423	-2756	1
	-7.01	-15.05	35.66	8.42	0.83	58.79	3896	1356	-11136	-652	14932	-1004	-32768	3615	-8127	3430	2363	-2067	1
	-16.34	-14.31	29.2	9.15	1.12	61.52	5404	1192	-13524	1000	14652	-228	-32768	7256	-9586	4204	3361	-2138	1
	-24.59	-9.97	22.75	9.84	1.79	63.23	1664	-1276	-14028	372	15020	-628	-32768	15858	-10438	4773	3738	-2323	1
	-33.19	-6.07	16.09	10.81	2.72	65.85	1692	4656	-18072	172	13904	312	-32768	3113	-13801	5315	3154	-2005	1
	-39.96	-5.75	13.25	11.96	3.44	67.65	-628	9588	-11520	-748	14932	1224	-32768	-2978	-13439	6310	2089	-2247	1
	-46.98	-7.36	15.09	13.19	3.85	68.44	3416	15756	-632	-828	15640	2160	-32768	2535	-10441	6988	381	-2937	1
	-50.85	-3.16	18.73	14.47	2.69	68.58	-6080	21076	7860	2668	15532	2980	-32768	12589	-6365	8362	-257	-3146	1
	-53.22	2.69	21.25	16.13	0.97	68.39	-8332	9200	18408	2556	17068	2180	-16538	1599	-145	9311	-618	-2938	1
	-48.17	2.6	24.82	18.26	-1.42	69.1	-1548	12756	11604	3100	15888	68	1805	-11616	6484	11522	-4758	-2648	1
	-41.15	-2.63	30.49	20.6	-4.1	68.83	9828	15956	-6348	4720	17576	-1484	10364	-6511	8169	13676	-2596	-3515	1
	-32.45	-1.13	36.06	22.99	-5.52	68.09	-4316	23432	-4448	4768	18904	-1648	4902	22692	-396	15495	948	-5436	1
	-25.84	15.53	37.2	26.75	-5.8	66.36	-20044	19008	3988	9644	25080	2896	13469	25597	2411	17412	4228	-6976	1
	-17.56	20.39	41.02	30.26	-6.12	62.6	-4352	15636	-3964	14120	28988	9904	16619	3955	4117	18599	8552	-10673	1
	-10.79	13.91	43.92	33.1	-4.22	60.06	16404	15008	-7424	852	22548	7508	14906	-5668	2323	20946	8702	-10641	1
	-4.94	9.75	42.7	36.61	0.75	58.34	15544	12492	-15472	-9684	20660	-264	10549	24655	2785	24693	7798	-8021	1
	-0.75	15.66	44.52	40.65	4.26	55.53	-7516	16172	-11136	-8952	18396	-16824	8374	7061	4914	19097	978	-4965	1
	1.46	13.71	47.47	39.77	5.78	51.53	-5148	17296	-7652	-12120	11164	-24888	7623	-14905	7940	7271	-4222	-1646	1
	3.91	2.88	52.21	36.92	5.47	46.82	10504	14452	-6348	-6252	3204	-22544	6151	-18769	5065	2832	1215	-2435	1
	5.48	-1.4	51.9	32.15	6.24	42.13	10628	13392	-5992	-1728	5660	-13620	5123	15899	23	-3984	4414	2048	1
	6.36	4.94	53.35	24.72	8.74	41.68	-2672	16252	-4684	-4980	6408	-11584	3966	16631	-1240	-14314	5303	4802	1
	6.96	7.6	55.93	17.51	11.58	41.03	-2300	17012	-2508	-6752	3308	-11192	4135	1033	2148	-20821	1274	6750	1
	7.77	5.18	61.25	6.7	11.94	40.23	1320	15064	148	-3776	3436	-11932	4463	-6283	3907	-26846	-3976	7565	1
	8.42	2.15	64.46	-4.62	10.19	40.21	2448	15188	-512	-944	2620	-9632	4824	-1679	2219	-31772	-1631	9759	1
	8.87	2.37	65.48	-8.64	10.32	40.42	1036	15324	-736	-552	1092	-8964	5570	3762	1406	-32768	3969	11526	1
	9.98	3.27	68.76	-19.48	12.61	41.01	308	15228	-1180	-2220	3404	-10568	5953	3259	1936	-32768	7375	12448	1
	11.18	2.94	72.06	-27.11	15.9	42.31	356	14756	-1048	-4824	4412	-12132	7104	-1230	2943	-32768	9509	12510	1
	12.34	1.78	74.11	-35.5	19.86	44.46	2192	15496	-1596	-4120	5884	-10484	7797	1635	2544	-32768	8201	13146	1
	13.64	1.98	76.15	-40.25	21.45	49.74	300	15148	-1044	-1656	12104	2064	8677	1347	3081	-32768	9431	13451	1
	15.15	0.98	78.51	-46.84	21.98	58.22	1084	15520	-820	508	23208	4600	9459	-3051	3814	-31565	6593	11313	1
	16.98	-0.67	80.65	-49.03	17.08	62.07	448	16408	-1784	6628	9768	6704	10763	-1845	4168	-18427	-1490	4854	1
	18.9	-0.5	82.31	-46.63	11.69	58.15	-1276	15164	-392	14664	7896	15676	12831	-2462	4402	-5000	2027	-1638	1
	21.45	-1.28	84.38	-38.65	9.95	55.52	-888	17740	1032	-4780	11216	104	14983	-1773	4423	8645	3148	-6430	1
	24.93	-1.29	86.14	-30.6	10.13	53.3	-2104	20564	2384	-4428	13276	-11596	18623	-3007	6035	10545	-12614	-3589	1
	28.94	-1.85	87.29	-24.17	-2	54.12	-4932	26968	5072	24664	32767	6652	22095	-5209	6564	5969	-20620	1713	1
	33.21	-0.65	87.58	-16.41	-8.84	54.09	-15520	32648	5916	-108	13232	-1376	25146	-7239	10305	16287	-9651	-5386	1
	38.52	-2.74	89.01	-9.79	-7.23	52.25	-8008	30856	2964	-4312	12236	-10472	25912	-14966	10680	11878	-5428	-3285	1
	43.54	-10.14	91.01	-4.61	-3.8	50.36	7868	19048	-14428	-10208	13832	-3388	26871	-22268	11497	7229	-4048	-3129	1
	45.49	-17.4	88.75	-1.39	-4.05	49.28	8604	20228	-23692	2336	18040	-10684	20869	-25364	9494	7226	-9630	-5844	1
	44.39	-23.59	83.94	1.47	-6.75	48.43	7272	9152	-23056	3200	13832	-6792	5949	-8413	6019	7226	483	-7521	1
	39.3	-21.41	75.2	4.14	-4.69	47.74	1148	-1660	-24256	-1872	14800	-8528	1533	3680	4545	6324	4138	-5916	1
	36.5	-21.06	71.67	4.94	-3.45	47.77	-1112	1828	-15804	-3544	16640	-8056	-4534	-11558	3876	4963	1992	-3945	1
	29.28	-24.94	66.85	6.18	-0.68	48.39	4136	6272	-13900	-3904	14372	-7700	-14347	-16229	1390	3052	-1084	-936	1
	18.49	-26.73	59.45	6.5	-0.64	50.36	4776	692	-12980	1044	15532	-5300	-22184	1083	-1996	1335	495	-353	1
	8.53	-22.77	51.29	6.49	-0.46	53.82	3852	-1784	-12200	196	17192	-708	-25963	15286	-3547	1165	2093	-1984	1
	-1.46	-16.62	42.82	6.43	0.34	56.11	468	-56	-9352	-1620	14636	3864	-31513	12335	-7826	910	814	-560	1
	-13.1	-13.28	34.82	6.52	0.55	58.52	3440	1876	-11348	-276	15648	3552	-32768	5915	-10014	2177	-2498	-515	1
	-23.21	-11	27.53	7.09	-1.42	59.79	1972	760	-13404	3864	15072	5116	-32768	7599	-10128	3371	-2252	-815	1
	-29.83	-8.09	21.84	8.12	-2.91	60.3	-500	1220	-12864	2032	15480	4984	-32768	3564	-12456	5179	-855	-961	1
	-37.73	-7.5	16.12	9.46	-3.77	61.53	-1208	7652	-17208	692	13484	3328	-32768	-3432	-13866	6711	-2981	-1720	1
	-43.54	-6.76	16.47	11.69	-5.1	63.38	1704	14400	-5892	1772	15172	-408	-32768	795	-11453	8878	-3113	-2637	1
	-50.09	-3.97	20.79	13.99	-6.06	64.53	-4692	19108	7588	1712	15656	-1732	-32768	3541	-8640	9300	-55	-2786	1
	-52.12	-1.64	22.8	15.47	-5.95	65.99	-3580	13560	17632	880	15560	188	-18542	1757	-2542	9474	-1461	-2547	1
	-49.11	1.26	23.81	17.62	-7.55	66.78	-10148	13000	18416	3264	16472	380	-3543	777	1585	10851	-2974	-2866	1
	-40.99	-1.45	30.41	19.89	-8.7	67.81	4716	14328	-692	1444	17860	-1668	8961	-10379	7473	12690	-4398	-2426	1
	-32.32	-4.97	34.18	22.29	-10.37	67.71	5776	9700	-12200	6380	18664	-848	12583	5867	7043	14365	-1934	-3952	1
	-25.55	-0.07	38.74	25.42	-11.53	65.87	-10872	22432	-2596	6808	19012	448	5367	12545	1782	16329	2632	-5992	1
	-19.78	10.02	41.34	28.65	-11.46	64.36	-14288	25904	5964	9956	25732	4600	12179	15506	1670	18540	2499	-6473	1
	-12.35	14.91	46.52	32.67	-11.61	60.6	-2768	15520	-3224	13920	31704	9180	16286	14203	5280	20013	8110	-10848	1
	-6.5	13.21	50.35	35.6	-9.07	57.6	6436	11328	-6236	2668	22884	11296	12062	-3157	3261	21854	11349	-12129	1
	-2	6.79	49.39	40.37	-1.01	54.3	21712	13008	-13192	-11260	18360	-3916	11707	7390	4172	26041	10575	-8785	1
	2.31	9.84	50.99	42.96	2.49	51.32	-1176	15692	-12892	-12472	17268	-25240	9077	15470	6024	17756	955	-5159	1
	4.73	11.37	52.92	40.89	2.53	46.97	-7380	15216	-8220	-2832	6320	-19416	7842	-9439	7596	3454	-5152	-3282	1
	6.79	4.22	56.86	36.42	4.53	40.27	1944	17012	-8004	-2608	1440	-19508	7226	-26397	8298	-1479	4173	-2543	1
	7.58	-1.27	57.21	33.06	6.76	39.64	16012	13748	-9776	-7132	6456	-14132	5814	-9101	3750	-9715	5930	3740	1
	8.36	-0.97	55.8	24.61	9.39	39.13	4676	15148	-8340	-6940	4404	-12000	3326	19144	-919	-19206	658	6222	1
	8.03	3.3	56.95	15.17	11.22	38.02	-1236	16812	-5396	-7124	1548	-11168	1312	9904	-678	-25542	-4469	8171	1
	7.56	4.37	60.49	3.26	10.22	37.19	-252	15408	-792	-2944	2096	-10624	1391	-1676	2572	-30150	-6239	9369	1
	7.26	1.76	63.8	-8.48	9.28	38.03	2292	15152	-328	-2592	2024	-9000	1545	-2740	1865	-32768	-1926	12637	1
	7.21	1.5	66.71	-16.28	9.91	39.17	-272	15732	-444	-1996	1604	-8328	2792	3030	976	-32768	1649	14499	1
	7.64	3.19	68.76	-25.66	11.45	41.95	-2544	15748	1284	-3580	4972	-11348	4372	1216	1582	-32768	4948	14825	1
	8.87	2.89	70.85	-34.27	14.66	44.79	28	14832	4404	-6252	5816	-14716	6637	-2327	3195	-32768	5401	15225	1
	10.73	1.33	72.41	-40.21	15.38	48.42	-180	16456	4924	-1716	8336	-5940	8970	-3373	3917	-32768	4012	14622	1
	12.6	-0.05	74.12	-45.52	15.09	56.71	812	16456	2992	3128	22268	2556	10496	-4082	4080	-32768	6600	14061	1
	14.68	-2.42	75.94	-49.94	12.71	61.69	2664	15212	840	8324	16916	4460	11328	-3277	4018	-26052	3257	5267	1
	17.34	-3.7	78.37	-48.89	8.99	57.35	1228	15464	-2752	11804	6648	15332	12865	-2412	3883	-10517	12092	-3944	1
	19.78	-4.3	78.25	-44.5	8.9	53.56	2060	14996	-6580	7524	14388	11424	13997	2232	3513	1910	11184	-7487	1
	22.16	-2.48	78.6	-35.89	12.37	50.61	-4464	17768	-4204	-11444	11184	-1460	15089	-18	4778	8351	290	-9384	1
	25.31	-2.48	80.49	-26.55	11.61	44.59	-3388	21004	-224	-4496	5080	-12128	17105	-6626	5718	13801	-16565	-6571	1
	28.99	-2.24	82.3	-20.33	2.89	44.66	-5904	23580	4288	13964	27376	-1508	20573	-4541	6931	1952	-17692	1160	1
	32.41	-2.49	83.1	-16.74	-7.79	48.45	-11780	31984	5960	12244	26016	136	23005	-8682	7554	7433	-27266	2351	1
	37.1	-3.7	84.52	-10.06	-19.28	45.59	-9124	29524	4540	9292	4644	-7840	24713	-14518	10414	14338	-14820	-4966	1
	41.92	-11.71	87.05	-4.25	-21.52	42.85	8872	20660	-7912	2268	10528	-5980	26611	-25516	9070	8453	7225	-5687	1
	44.61	-19.23	84.6	-1.55	-12.96	42.28	14180	21244	-20832	-12000	19312	-2988	23958	-20878	5593	6011	3259	-5263	1
	45.18	-23.56	79.06	1.29	-8.73	41.96	11836	12580	-22256	-4028	18740	-4772	11738	-986	1446	7204	-3787	-7362	1
	41.41	-20.81	70.13	4.12	-8.25	43.76	3952	1820	-20464	44	14404	-4488	4184	7825	-988	7177	1675	-6769	1
	38.4	-19.23	63.48	6.06	-5.91	44.32	2072	1016	-20116	-3236	15164	-8320	1426	-1907	-1238	6224	2922	-4830	1
	31.98	-21.51	56.63	7.55	-3.23	44.66	2896	6848	-13960	-5236	15600	-8164	-8339	-13754	-3728	4750	-99	-2704	1
	22.57	-24.5	49.81	8.36	-2.09	46.13	4916	2172	-13416	-408	14708	-7188	-17865	-5991	-5096	2920	-1679	-618	1
	13.64	-23.43	42.63	8.49	-2.32	49.09	5176	-1016	-13392	1900	15668	-3228	-22196	8454	-4918	1950	3009	-1328	1
	4.36	-17.87	35.25	8.64	-0.96	51.94	1048	-436	-10320	-504	16932	760	-27383	13287	-7414	2558	4721	-3137	1
	-6.05	-14.59	28.82	8.86	1.35	54.74	1012	916	-9548	-1072	14588	2360	-32768	-2903	-9588	2769	4987	-2167	1
	-17.54	-15.73	22.22	9.28	2.76	57.3	5388	1204	-12856	352	14916	2808	-32768	3489	-8999	3596	3206	-2068	1
	-25.69	-11.52	16.1	9.75	2.76	58.66	1116	-1988	-11920	916	15304	3528	-32768	12879	-8734	4317	2675	-2045	1
	-33.35	-8.36	11.72	10.8	3.05	60.41	3180	5752	-17424	-1000	15156	3168	-32768	5363	-12298	5440	681	-1833	1
	-40.79	-6.19	9.17	11.8	3.26	61.81	1028	8848	-13032	-2120	14328	2144	-32768	4577	-12012	6460	-985	-1869	1
	-47.72	-5.18	11.42	13.53	2.65	63.86	932	15972	-3404	684	15516	36	-32768	1142	-12998	8110	-705	-2781	1
	-50.14	-2.5	13.44	14.44	2.18	64.32	-6128	20412	8616	2356	16244	1052	-32768	10665	-7233	8637	1949	-2924	1
	-51.43	2.15	17.02	16.06	1.57	65.77	-7572	15020	13220	2108	16216	1176	-18244	2565	-305	9783	438	-2863	1
	-47.69	2.3	21.17	18.19	-0.37	66.27	-4032	12608	12968	2452	16216	992	-2464	-10796	5022	10919	-717	-2993	1
	-39.95	-3.31	27.57	20.01	-1.18	67.51	8848	12560	-1364	588	17592	-792	10668	-4370	8142	12698	-2853	-2915	1
	-31.73	-4.28	32.81	22.83	-3	67.96	2840	14776	-11572	4112	19240	-1040	9714	11848	3217	14480	-895	-4245	1
	-25.78	9.63	35.59	26	-4.39	66.46	-21508	24660	4636	8528	21996	-56	5158	31919	-3508	16654	3277	-6625	1
	-18.26	19.15	38.59	29.2	-5.42	63.36	-8536	20408	532	14912	27392	8540	16079	12482	3381	18481	7221	-7330	1
	-14.1	17.5	40.69	30.78	-4.78	62.17	11812	15052	-4080	9364	29832	10892	15450	-2353	3452	19556	8479	-9380	1
	-8.51	10.91	40.18	34.78	-1.82	59.77	24216	11624	-14444	-4492	20956	2328	10778	14064	2307	23336	6610	-9581	1
	-4.05	15.46	40.84	39.42	2.14	57.75	-1436	14612	-11988	-5612	21088	-12032	7920	23516	3675	22360	2041	-6740	1
	-1.1	18.59	43.72	40.26	3.9	54.23	-11136	16420	-10192	-11808	13968	-24856	7975	-2810	7246	13397	-401	-4135	1
	1.66	14.19	48.06	37.76	4.17	48.32	-3952	15464	-6712	-1848	6084	-20280	7942	-22564	9917	4281	1160	-4912	1
	4.36	0.95	51.61	34.19	5.94	42.12	12520	12088	-6960	-752	1764	-16592	7510	-15941	4291	-1303	5703	-2452	1
	6.14	-1.39	51.45	27.66	9.02	39.92	9988	15348	-6800	-5992	7068	-12724	5946	17990	186	-11363	4861	2918	1
	6.94	4.16	53.21	19.43	13.23	38.64	-3028	16152	-4968	-7552	3420	-11180	3813	13901	-37	-20163	4454	4566	1
	7.62	6.3	56.78	10.17	15.13	37.13	-2080	15768	-2348	-5832	2588	-11904	4170	-3670	4212	-26045	-1772	5519	1
	8.25	2.58	61.58	-1.38	15.04	35.81	2296	15696	444	-3120	1440	-11016	4326	-9401	4065	-31529	-807	7748	1
	8.93	-0.03	63.73	-9.83	15.07	35.27	3852	14968	-2628	-1520	-428	-9300	5110	3208	1232	-32768	2547	10383	1
	9.7	1.96	65.85	-19.66	16.36	34.34	-256	15484	-2564	-2436	80	-9708	4829	8232	1243	-32768	6633	12611	1
	10.31	3.38	68.52	-28.61	19.56	35.94	-944	14592	-156	-6176	3844	-14484	5352	-1832	2543	-32768	9492	13165	1
	11.51	1.31	71.34	-35.66	21.98	38.18	3252	14920	-1328	-5088	4932	-12584	7108	660	2633	-32768	4799	14203	1
	12.49	1.45	73.21	-41.47	21.68	44.89	80	15300	-412	12	13164	2452	8045	3372	3156	-32768	6076	14250	1
	14.4	1.91	75.89	-47.52	20.11	54.48	-1472	16212	1668	2912	23016	4916	10064	-3093	4174	-32768	5382	12722	1
	16.76	0.53	79.07	-49.85	15.01	57.56	-180	17408	268	10332	9976	8372	12229	-3045	4690	-18045	161	4788	1
	18.95	0.26	81.29	-46.35	10.27	53.17	-1280	17520	1128	11544	9892	14912	14223	-1804	4886	-2411	6050	-2895	1
	22.18	0.13	83.32	-38	9.89	52.63	-1332	18488	936	-3832	14772	-1096	17554	-1018	5216	8638	2936	-6642	1
	26.72	0.74	85.29	-30.37	8.3	52.19	-5684	23988	3128	-1036	19140	-4156	20729	-3407	7096	8056	-18423	-958	1
	30.72	0.23	86.22	-22.99	-6.04	52.57	-8428	28632	5748	14812	19216	-1536	23074	-7370	8258	12072	-19607	-1994	1
	34.97	0.06	87.2	-16.49	-10.92	52.13	-11248	30904	6276	-236	12432	-2876	25179	-8588	10233	14703	-6605	-4819	1
	39.33	-3.75	89.62	-9.52	-7.57	50.68	244	23136	-4312	-9016	12148	-8792	25726	-20025	11254	9330	-5387	-2508	1
	43.12	-13.03	88.8	-5.4	-4.33	49.46	10976	20200	-19296	-13252	17816	-4400	25463	-27068	9848	7496	-7015	-5029	1
	44.09	-20.4	85.08	-2.21	-7.06	49.48	9096	17660	-24656	4248	16672	-4796	14837	-15758	5798	7199	-10198	-5969	1
	40.69	-20.59	77.58	0.8	-9.19	49.08	4356	2380	-21328	2564	12380	-6328	2792	5138	2713	7721	-726	-6624	1
	36.68	-17.12	69.93	3.89	-7.87	48.46	-1752	-200	-22308	-888	15684	-8080	142	-1012	4308	6837	1766	-5885	1
	30.82	-18.61	64.15	5.51	-5.19	48.45	304	6164	-14572	-3936	14844	-8672	-9380	-17975	1236	5127	2845	-3219	1
	21.54	-22.73	58.15	6.57	-3.13	49.34	3992	2436	-13960	-2276	14400	-6200	-19051	-10249	-199	3545	-2208	-1391	1
	11.01	-22.19	50.17	7.02	-3.56	51.24	4496	-1008	-13008	2184	15276	-4024	-24120	8011	-1096	2416	1015	-1437	1
	1.14	-17.37	43.03	7.48	-2.57	54.56	1940	-556	-10600	-936	17024	-304	-28977	12296	-4008	2692	2447	-2804	1
	-8.98	-14.62	36.86	7.88	-1.31	56.91	3412	1672	-10316	-1324	15312	1900	-32768	4437	-7422	3106	2417	-2369	1
	-18.8	-13.3	29.98	8.38	-0.5	60.16	4620	560	-13544	-52	14488	296	-32768	8409	-8176	3576	1456	-1541	1
	-28.15	-8.89	22.05	8.94	-0.28	63.02	132	-2072	-12724	-148	15192	116	-32768	9735	-9461	3773	129	-1363	1
	-34.29	-7.91	17.99	9.5	-0.29	65.44	1860	6540	-19232	-88	15100	972	-32768	-782	-12938	3957	-676	-739	1
	-41.63	-6.65	16.08	10.39	-1.01	67.11	1684	10440	-9000	484	15148	3488	-32768	-643	-12078	5578	-1055	-481	1
	-47.55	-6	19.53	11.53	-1.98	67.44	-4052	21696	1512	1660	14588	4772	-32768	532	-11131	7400	-1569	-2325	1
	-51.9	-2.45	21.11	13.77	-3.9	66.68	-6548	17732	13472	4496	16780	3216	-27661	4878	-6557	9580	-788	-3162	1
	-50.22	-0.2	22.51	15.67	-4.94	66.99	-6612	13860	17444	2244	16712	-1060	-6630	1618	964	10734	-866	-3324	1
	-42.99	-0.37	27.61	17.95	-6	67.62	1192	15120	3096	1832	16736	-1872	6534	-7080	5873	11955	-3058	-2809	1
	-38.36	-2.71	29.9	19.58	-6.75	67.68	8676	9684	-8308	3952	18148	-1644	12183	-278	6957	13587	-2157	-3431	1
	-30.17	-0.5	33.58	22.26	-7.74	66.87	-2272	17832	-11508	5212	18152	-624	9655	11418	2757	15128	1877	-5531	1
	-25.26	7.4	37.15	25.55	-8.28	65.08	-16136	29000	4756	10312	23192	4124	4363	19924	-775	17455	3925	-6716	1
	-18.17	15.48	41.45	28.14	-9.12	62.07	-4368	16488	-1156	15288	29760	8524	13655	14559	3532	18540	6570	-9967	1
	-10.98	16.56	48.22	32.1	-7.51	57.96	2692	14152	-1980	8088	27460	12744	12186	-454	4729	20733	9674	-11464	1
	-6.89	10.26	48.54	35.69	-2.68	56.31	16944	10080	-10000	-6840	17244	76	11698	1996	5070	24700	9812	-10306	1
	-2	10.4	50.07	38.69	1.66	53.73	1116	16728	-12232	-7752	17848	-17904	10182	11789	6198	21339	4028	-7141	1
	1.5	10.16	52.62	38.87	4.88	47.99	-4448	13720	-9072	-8512	11888	-24628	7893	-6266	7124	6596	-5133	-4516	1
	2.68	6.6	54.71	37.19	6.4	44.63	1332	17800	-7552	-7872	1432	-22984	7485	-20014	7625	1752	4783	-5320	1
	4.85	-3.06	56.59	31.83	9.71	39.59	12120	14328	-8876	-5196	5508	-13372	6421	-7646	3465	-5659	8692	1597	1
	5.91	-4.22	55.68	23.83	12.89	38.56	8600	14312	-8936	-8940	5592	-12872	4010	12654	-289	-16588	-2457	5738	1
	6.04	-0.24	56.06	15.58	14.39	37.63	-544	16532	-7236	-8488	2884	-11228	1594	11804	-367	-22804	-4326	7252	1
	5.94	1.4	58.67	6.08	13.9	36.93	-1372	16004	-2416	-4272	1948	-10768	1604	-2185	2264	-27601	-7092	8786	1
	5.86	-0.97	62.42	-5.47	12.02	37.52	2236	15160	-76	-2632	2456	-9144	1720	-5738	2604	-31010	-4767	11295	1
	5.94	-2.77	65.44	-15.33	10.67	38.95	1780	15268	1048	-76	2752	-8212	2520	985	938	-32768	-377	12857	1
	6.52	-1.14	67.4	-22.02	10.27	40.49	-1656	16000	4016	-344	4132	-10020	4268	3281	1351	-32768	3161	13519	1
	7.56	-0.35	68.37	-30.63	12.3	42.77	32	15924	6480	-4164	4988	-11688	5865	1	2394	-32768	7081	12300	1
	9.26	-0.64	69.41	-37.71	15.32	44.68	1524	16236	5936	-3452	7840	-12940	7940	1475	2880	-32768	4939	12305	1
	11.41	-0.18	71.45	-42.83	15.87	50.34	972	15288	2460	216	13524	-672	10141	1498	3235	-32768	8010	12214	1
	13.46	-0.23	74.41	-47.37	15.88	56.85	-684	14828	-992	2712	22248	5132	11385	-1421	3832	-32597	9004	9558	1
	15.84	-0.54	76.18	-49.13	12.62	59.59	-1492	15864	-3796	8468	11292	5288	12840	-4656	4509	-17663	3858	1632	1
	18.57	-2.94	76.76	-46.5	9.24	54.77	3992	14800	-6380	11556	8804	15308	13464	-2568	3719	-6546	8733	-4230	1
	20.47	-2.96	77.23	-40.23	8.74	52.74	448	15896	-4012	-1368	14056	4772	14020	624	3884	6046	5228	-7163	1
	23.5	-3.05	79.5	-32.32	11.12	50.17	496	19824	-2136	-9584	8092	-5144	15476	-1915	4492	10790	-8695	-6048	1
	26.42	-2.29	81.67	-24.05	5.12	49.22	-4124	21948	1340	8928	22108	-5544	17979	-2600	5426	5541	-18212	144	1
	29.64	-1.95	82.55	-19.22	-6.99	52.07	-9252	28352	5276	16128	25232	328	20590	-5618	5857	7084	-22424	1831	1
	33.64	-1.9	83.25	-13.49	-15.47	49.37	-11536	30936	7468	9784	7824	-3352	23477	-9140	8965	13540	-9062	-4694	1
	37.44	-4.32	84.96	-7.39	-15.34	48.77	-3596	25332	2716	100	11908	-6828	24420	-17099	9245	9352	4503	-4517	1
	41.38	-13.45	85.38	-3.9	-8.84	48.27	11720	21080	-13360	-11660	17728	292	26227	-22367	7921	6447	2794	-3727	1
	43.58	-20.16	81.97	-0.6	-5.24	47.55	12112	18084	-22012	-7064	19388	-8424	18416	-12941	3904	7505	-6908	-5161	1
	42.46	-21.17	75.93	2.21	-6.96	49.19	9572	6528	-21420	12	13356	-3512	8787	5733	220	6260	-968	-5223	1
	39.42	-17.18	67.26	4.1	-6.1	50.72	3424	2340	-23916	-2012	16808	-4056	5229	4069	632	5461	-1854	-3725	1
	34.98	-16.49	61.25	5.78	-4.62	52.21	212	6888	-13580	-5216	14600	-4500	-3838	-10437	-2455	4108	-4336	-1297	1
	27.54	-19.58	56.29	6.46	-5.67	54.08	3276	5980	-13824	-620	15096	-4780	-15363	-11824	-3826	3041	-9781	501	1
	17	-20.69	48.52	7.1	-8.94	54.81	4856	12	-14384	7408	15592	-5720	-22305	3120	-3653	3532	-2460	-1201	1
	7.71	-16.76	41.25	7.84	-8.43	56.7	1396	-1568	-11944	-340	15992	-632	-27005	11877	-5153	3395	3255	-2824	1
	-2.86	-12.7	34.54	8.31	-6.13	58.98	-352	1000	-10448	-1604	15648	1912	-32768	1934	-8541	3513	2215	-1772	1
	-13.49	-12.51	26.76	9.03	-5.09	61.2	3236	-1176	-13516	1084	15276	3408	-32768	655	-9517	4168	121	-1753	1
	-23.11	-10.98	19.42	9.72	-4.73	61.99	3100	-1248	-15256	220	14768	4516	-32768	8286	-9605	4916	366	-1715	1
	-30.17	-8.77	13.82	10.84	-4.42	64.08	4464	1020	-18720	620	14340	748	-32768	5906	-11466	6846	-2125	-1422	1
	-36.56	-4.8	10.12	12.14	-5.2	64.3	396	5400	-11000	3148	13836	-740	-32768	13056	-15794	8348	1169	-3170	1
	-42.55	-1.55	10.91	14.11	-4.52	65.69	-4444	20684	-1380	96	16264	720	-32768	2836	-14875	9226	1814	-3638	1
	-48.25	0.72	14.97	15.93	-4.05	66.63	-6632	17768	10104	1712	16684	1840	-30726	565	-6109	10183	744	-3574	1
	-48.17	1.15	17.5	17.84	-4.54	66.73	-3032	11960	19564	3080	17636	1188	-12621	-2717	909	11177	1096	-3977	1
	-42.56	0.02	21.64	20.04	-5.38	66.93	1764	10828	10632	3824	16100	508	3700	-7006	5441	13313	-881	-3788	1
	-32.88	-4.25	30.42	23.41	-6.94	66.39	6760	14240	-5404	5608	17852	-1292	13610	-5318	9291	15655	-166	-4762	1
	-27.29	-1.89	34.39	26.37	-7.71	64.91	-11648	26612	-1444	6424	20108	860	4421	11513	3005	17509	3058	-7217	1
	-21.13	7.61	38.11	29.5	-8.03	62.75	-15560	23676	4636	13472	28116	6724	12623	8559	4209	18976	5068	-7612	1
	-13.89	8.45	44.31	32.86	-7.23	58.48	2920	17420	-1332	11152	29220	9856	15672	1661	5556	20147	11442	-11885	1
	-6.38	1.69	46.68	36.27	-3.14	55.82	22056	12084	-13884	-4184	20872	3312	16643	-3745	4988	23169	13281	-12220	1
	-1.16	4.14	46.4	40.48	2.86	52.99	5904	9496	-15972	-6248	20708	-14680	12380	18254	5377	23051	6377	-8622	1
	2.19	6.22	48.23	41.39	5.91	47.74	-5520	16288	-10244	-12652	13360	-26976	8864	-2083	6343	11313	868	-6032	1
	4.99	1.37	51.96	38.79	7.14	42.78	936	19724	-9204	-3416	5640	-19800	8449	-22021	6619	3909	5617	-6487	1
	6.74	-4.18	54.01	34.8	9.66	37.28	8856	15176	-6900	-1480	2504	-16240	7195	-4199	5245	-2406	10372	-2424	1
	8.05	-6.44	53.88	28.95	13.98	35.04	7228	13692	-9932	-6644	4896	-12756	5166	7283	-352	-10729	8268	914	1
	8.52	-2.48	55.1	19.73	15.93	33.38	-688	16972	-5856	-7896	3556	-10960	3123	11027	1283	-19630	-4945	4303	1
	8.6	-1.69	58.19	9.58	15.87	32.05	-424	15140	-2628	-5716	1540	-11200	2916	-7849	2902	-24482	-6118	6018	1
	8.61	-5.87	60.35	1.69	13.77	31.74	5612	14152	-2928	-2408	2736	-10700	2853	-5991	1059	-27942	-6368	7650	1
	8.55	-6.18	61.97	-8.64	11.98	33.44	1112	15912	-2456	-1480	3048	-8400	2677	4170	409	-31146	-1804	10590	1
	8.68	-4.56	65.22	-16.96	11.29	35.64	-288	15364	-1108	-1424	3108	-7220	3541	-958	728	-32768	77	11970	1
	9.11	-5.04	67.71	-25.34	11.91	38.78	1348	14724	2736	-3376	5948	-10472	4959	-1346	1605	-32768	1013	12520	1
	10.15	-4.66	69.03	-33.1	13.28	41.82	304	16372	4972	-4272	6032	-10560	7265	1225	1889	-32768	1601	12923	1
	11.77	-3.76	70.33	-39.87	14.28	45.41	2296	15832	4352	-1688	8304	-9176	8557	1405	1827	-32768	3451	12955	1
	13.57	-3.68	71.75	-44.75	14.97	51.44	1740	15648	2128	-1136	14260	-2684	9706	2737	2187	-32768	8060	12370	1
	14.56	-3.6	73.11	-48.06	14.8	55.78	648	16332	-248	3572	18244	1552	10871	-530	2394	-31520	6891	8924	1
	16.76	-4.54	74.5	-50.45	11.87	58.29	3540	15288	-3612	9204	15648	5692	11909	2449	2459	-22601	4503	2402	1
	19.27	-2.48	74.49	-48.17	8.39	53.93	-4940	14104	-7068	10056	9204	15600	13722	2321	3122	-7695	7230	-3984	1
	21.69	-2.15	74.75	-43.06	7.31	51.76	-700	17288	-4240	3448	13492	7432	14954	-5547	2958	4016	5287	-6820	1
	24.34	-2.22	76.23	-34.42	7.37	51.55	-284	19656	-1892	-7236	13616	3568	16773	4202	2885	8156	-8097	-6236	1
	27.75	-0.16	77.97	-27.98	1.86	53.65	-5532	24420	3464	8216	28928	128	19726	-2791	4686	5597	-28217	3256	1
	32.05	-0.01	79.06	-20.35	-13.92	53.84	-11096	30996	7244	17740	12716	-6992	22355	-7289	6906	15613	-23214	-1923	1
	35.17	-0.82	80.29	-13.09	-16.37	50.83	-9404	31888	6404	-2380	11832	-11800	24055	-10400	8710	12950	514	-4400	1
	39.33	-6.01	83.22	-8.48	-9.97	48.06	6368	22372	-3320	-14380	9872	-6460	26234	-22362	8335	6948	1302	-3155	1
	43.99	-17.73	80.86	-4.61	-5.59	46.94	16552	25172	-19584	-10264	22984	-8512	24534	-20538	3981	7170	-8778	-4451	1
	44.5	-20.45	77.05	-1.68	-8.69	47.43	14076	17120	-20968	5524	14708	-5668	14342	308	-546	6972	-4584	-5717	1
	41.5	-16.63	68.53	0.92	-8.74	47.01	4656	4560	-19436	1752	14100	-6856	4183	14974	-3693	6437	3231	-6258	1
	37.08	-11.4	59.19	3.21	-5.85	47.62	-2708	2588	-19196	-2484	15216	-6244	-424	3538	-2884	5188	4857	-4900	1
	31.16	-12.5	53.11	4.65	-2.74	49.29	-56	5952	-13796	-3636	15004	-2956	-9825	-17383	-4991	3868	424	-2660	1
	22.59	-17.8	47.16	5.48	-2.24	51.36	5776	2320	-14928	1032	15724	-3624	-20075	-11772	-5191	3324	1387	-2251	1
	12.88	-18.98	40	6.35	-0.99	53.99	6540	-1752	-14016	-996	16348	-1996	-24871	6109	-4571	3452	3356	-3460	1
	5.29	-15.82	34.99	6.72	0.12	55.16	1600	-568	-9508	-1576	15388	1036	-31008	12236	-7189	3046	4799	-3050	1
	-3.6	-13.74	28.89	7.32	2.12	57.36	1532	-912	-9592	-2172	15212	-628	-32768	877	-9987	3484	1645	-1795	1
	-14.99	-13.72	20.75	8.1	1.68	60.4	4260	-672	-12752	1672	14444	308	-32768	3947	-9664	3923	1758	-1916	1
	-24.41	-10.2	13.86	8.79	1.59	62.12	1936	-2864	-13204	804	14804	2412	-32768	7503	-9754	4559	3076	-1986	1
	-32.2	-8	9.31	10	1.65	63.74	2020	8192	-20632	1084	15152	3436	-32768	6135	-13274	6259	1425	-1740	1
	-37.48	-6.47	9.33	11.46	1.79	64.08	2124	8508	-9656	-2128	15384	4388	-32768	-1343	-12321	7571	-10	-2562	1
	-43.97	-7.64	13.78	13.34	1.51	64.54	132	19240	260	1000	15504	2356	-32768	-5372	-9444	9524	-492	-3392	1
	-49.17	-5.78	19.19	15.18	0.75	65.57	-1100	22100	10024	2116	16744	-1012	-27422	6754	-3802	10262	1588	-3229	1
	-48.59	-2.55	21.22	17.14	-0.25	66.27	-8832	12260	18720	3296	16748	-520	-10192	-117	3232	11092	-403	-3153	1
	-42.26	-3.66	26.49	19.33	-2.47	66.28	904	14260	7060	4308	16016	-564	5831	-12548	9094	12930	-1411	-2789	1
	-34.09	-9.35	32.85	22.14	-4.15	66.62	10648	10332	-6656	4368	19476	-1844	12843	-4593	8837	14795	-681	-4058	1
	-26.88	-5.24	37.32	24.94	-5	65.49	-5340	23860	-2096	7416	19644	-252	6493	25084	-69	16589	4315	-6343	1
	-20.84	9.65	40.05	27.43	-5.43	63.34	-14196	23044	2864	12936	25220	5976	10593	32501	-1751	17999	7344	-7460	1
	-13.85	18.92	43.04	31.22	-4.85	59.42	-6392	16636	-1748	9248	29764	11348	16012	17783	3116	19806	9880	-10496	1
	-5.95	16.41	47.92	35.56	-1.58	56.76	13948	15460	-6776	-4352	22832	6596	16044	-3887	4180	23930	6912	-9717	1
	-1.4	13.05	46.58	39.07	1.33	56.06	13072	8640	-14112	-6336	23732	-8084	10509	19962	5321	24918	905	-5837	1
	1.61	14.34	48.21	41.25	2.53	52.88	-2116	16104	-12092	-11020	15892	-26176	8221	7059	5700	14840	-2356	-3391	1
	4.36	14.24	51.78	39.07	2.84	48.02	-8988	18916	-7908	-1604	7412	-20720	7416	-11180	8693	5432	112	-3093	1
	6.53	5.87	54.43	36.06	4.38	43.23	7328	13048	-9652	-228	2496	-18488	8772	-17198	6576	-396	4757	-1885	1
	8.22	1.81	54.59	29.69	7.92	40.61	9152	13356	-8540	-6668	6396	-12636	6509	9433	1996	-9804	5196	3350	1
	9.06	3.88	55.38	21.78	12.43	39.92	1152	17080	-6768	-9316	4728	-11004	4491	14088	626	-18535	6267	4973	1
	9.45	6.6	58.66	11.37	15.5	38.38	-3568	16000	-80	-8656	2672	-12712	3950	-1684	3962	-25174	-7305	7653	1
	9.82	1.07	62.2	1.68	13.35	37.83	4888	14172	-484	-2332	2468	-10268	4353	-12202	3361	-29649	-5520	9055	1
	10.43	-1.5	64.13	-7.61	12.05	38.03	2768	17052	-1764	-40	1536	-7744	5319	8445	1456	-32768	806	11172	1
	11.06	1.02	67.17	-17.71	11.61	38.75	-1044	14768	-896	428	2424	-9552	6033	3585	1696	-32768	7488	12228	1
	11.78	0.38	69.75	-25.54	14.04	40.14	1204	14532	-1744	-2772	4288	-11436	6116	-2524	2897	-32768	11263	10593	1
	12.72	-1.08	72.49	-32.48	18.09	40.95	1640	14856	-896	-6300	4932	-12376	7333	-809	2945	-32768	10346	9732	1
	13.89	-1.73	74.53	-39.32	21.35	43.05	2084	15272	-1932	-3756	7604	-6896	8439	229	3019	-32768	6182	10977	1
	15.22	-2.56	75.91	-44.26	21.63	50.37	1456	15124	-3544	-224	17788	2188	8788	-369	3540	-32768	6538	11846	1
	16.49	-3.1	77.5	-49.21	19.96	57.36	-316	16176	-2652	2336	19340	2080	9693	-3056	4148	-29264	1618	8102	1
	17.78	-3.79	79.58	-49.7	13.56	58.92	104	17636	-828	12540	8960	9364	10696	-2965	4058	-16186	823	2221	1
	19.78	-3.79	81.89	-44.96	8.41	53.95	336	16772	1540	9252	12848	12036	13092	-406	3533	394	6358	-4202	1
	22.42	-2.77	83.48	-38.51	10.04	53.34	-2276	19404	1320	-7504	15296	-4284	16401	23	4724	8486	-2001	-7403	1
	25.68	-1.99	84.73	-29.89	4.02	52.16	-5692	23472	3112	9264	20452	-7692	19414	-4077	6596	6117	-21755	146	1
	29.96	-1.75	85.43	-24.54	-7.07	51.92	-12016	31044	6012	19872	20532	1660	22697	-6005	7982	9729	-13260	-1183	1
	35.02	-1.99	86.39	-15.96	-10.2	52.07	-11224	32388	6724	-7748	15064	-1556	25259	-12831	10693	13796	-1518	-4149	1
	38.41	-5.77	88.88	-10.34	-6.12	50.75	1772	24260	-2416	-13232	14416	-7112	26439	-18306	11185	9418	-6205	-2281	1
	43.23	-15.59	88.42	-6.37	-3.76	49.54	10472	22708	-20028	-12824	17644	-6684	25097	-25648	9071	7646	-8601	-4426	1
	44.27	-22.35	84.87	-2.74	-6.32	49.21	10172	17388	-23284	3200	15764	-6328	15020	-15270	5139	5919	-8688	-4875	1
	43.16	-22.19	81.52	-1.6	-6.05	49.6	4576	3632	-21368	-3708	15140	-4048	4677	7301	2240	4110	-4039	-4758	1
	40.35	-19.47	76.35	-0.54	-7.08	50.49	-4232	868	-17880	468	14456	-3888	-236	-2899	3748	4594	-8752	-2995	1
	33.93	-21.23	70.23	1.81	-10.44	51.81	-208	6820	-14544	4468	15188	-6400	-10398	-20285	434	5674	-5074	-1463	1
	23.64	-25.27	62.43	3.58	-11.7	52.66	3896	-184	-15088	2812	14420	-4956	-20384	-9403	-656	5146	-711	-2204	1
	13.75	-23.15	54.32	5.05	-10.5	54.76	1916	-2368	-12344	-112	15576	-1632	-25010	7712	-939	4359	1852	-3172	1
	1.98	-18.45	45.16	6.27	-8.25	57.74	1340	-48	-10588	-1156	16516	592	-31421	6389	-4954	4463	1527	-3289	1
	-7.94	-16.68	37.96	7.49	-6.59	60.43	3528	-1080	-11724	124	14672	712	-32768	2777	-7256	4693	1566	-2854	1
	-16.75	-15.19	31.2	8.39	-5.56	62.99	6232	-388	-14004	-96	14768	16	-32768	10373	-6717	4714	466	-2050	1
	-25.97	-10.86	22.92	9.41	-5.59	65	1440	-3056	-11828	1616	15932	940	-32768	8186	-9098	5533	-966	-2143	1
	-33.16	-9.98	18.06	10.67	-5.23	67.01	444	7696	-19768	-1188	14676	672	-32768	-2427	-12934	6186	-674	-1684	1
	-39.74	-10.89	16.3	11.95	-4.82	68.5	3156	9728	-10884	1020	15140	1700	-32768	-7450	-11062	7388	-713	-1672	1
	-45.33	-10.31	20.36	13.84	-5.31	68.29	-4052	20020	2140	3188	15528	2744	-32768	1680	-8823	9624	2672	-3354	1
	-49.48	-6.62	23.1	15.94	-4.36	68.69	-3216	19716	11072	264	15844	1368	-27720	3922	-4732	10841	1219	-3766	1
	-48.5	-3.07	24.87	18.51	-5.22	68.63	-8316	13536	16708	5168	17004	-380	-7677	2063	67	12191	560	-3676	1
	-41.96	-3.42	28.6	20.35	-5.39	68.85	1884	14512	6436	520	16920	-1204	7872	-4037	5502	13071	545	-3270	1
	-33.56	-6.07	33.71	23.07	-5.54	69.39	7556	13364	-5444	3100	17884	-1520	13597	5091	5721	14861	-976	-3981	1
	-25.58	1.1	38.45	25.98	-6.07	68.53	-11500	29560	1024	5000	19736	-484	4308	26056	-2048	16462	3219	-5537	1
	-18.62	13.76	40.96	28.51	-6.51	66.88	-8472	18592	-4224	11052	25976	4956	14465	16618	2321	17695	4243	-5924	1
	-12.49	16.18	45.17	31.35	-6.59	63.57	1080	16428	-5256	11416	29588	8372	16399	4900	7016	18722	7313	-8757	1
	-5.72	9.21	47.38	34.4	-5.34	60.17	16212	10032	-10784	2244	21532	8124	11980	-3995	4611	21190	8722	-11008	1
	-1.84	5.37	46.15	38.67	0.64	57.86	14708	13868	-16316	-7020	19764	-8712	9876	20266	5263	24301	7345	-7952	1
	1.32	10.48	48.36	40.64	3.15	54.01	-8280	17044	-9848	-11028	16152	-25976	8137	5405	6015	15427	718	-5434	1
	3.97	8.8	52.13	39.09	4.31	49.12	-5700	15644	-6372	-1708	7916	-20528	7827	-19162	7857	5808	-2036	-4889	1
	6.52	-2.3	54.75	35.26	6.17	42.07	12608	16448	-8768	40	3188	-16848	8266	-11192	5551	-679	6331	-3970	1
	7.57	-2.48	54.51	29.64	9.01	40.08	7256	12456	-7780	-6028	5868	-13220	5638	13882	907	-9553	4311	2351	1
	8.22	1.14	55.29	21.99	11.33	39.06	1116	17204	-6712	-6516	4328	-11128	3615	13025	-81	-17739	1343	4208	1
	8.42	3.84	58.95	11.94	13.57	37.35	-3476	15884	212	-8292	2760	-12132	3159	-1582	3143	-23762	-4788	5767	1
	8.68	0.9	62.72	1.25	11.82	36.61	2012	15188	412	-2464	2876	-10852	3862	-6855	2905	-29175	-6636	7268	1
	9.27	-0.75	64.81	-7.08	10.46	36.88	3256	16372	-1664	-888	2076	-8064	5240	4895	842	-32401	-1884	9736	1
	10.09	2.02	68.01	-17.27	10.53	37.77	-2272	15180	540	-1492	3196	-9000	6070	4040	1982	-32768	3916	11062	1
	10.98	1.33	70.55	-26.1	12.17	39.67	480	14964	-1976	-2604	5216	-11028	6703	-3799	3358	-32768	6114	10646	1
	12.22	-1.22	72.87	-33.79	14.94	41.01	3084	14336	-1328	-3464	4872	-11504	7700	-1747	2853	-32768	8294	10039	1
	13.51	-1.76	74.66	-38.7	17.31	42.57	1704	15324	-1700	-3120	7324	-8364	8635	1236	2903	-32768	9162	9586	1
	14.85	-2.39	75.97	-45.14	20.22	50.04	2344	15856	-3936	-1948	17664	928	8837	-986	2989	-32768	11081	10943	1
	16.16	-2.92	77.03	-49.42	20.33	56.57	-408	15696	-3088	1188	20592	4632	9276	-182	3632	-32515	5169	8335	1
	17.68	-2.41	78.83	-50.83	14.77	56.84	-2464	17524	268	14932	7804	12844	11339	-3055	4077	-17632	2575	212	1
	19.65	-3.22	80.74	-46.34	10.48	51.28	2728	17692	-300	10352	14624	15840	13251	-901	3187	11	6855	-4662	1
	22.3	-1.95	82.63	-38.91	10.33	50.71	-2252	18280	784	-6776	13560	476	15509	2875	4385	8555	-1280	-6435	1
	25.35	-0.42	83.43	-30.84	9.35	47.69	-7720	21596	3840	-6412	9764	-7880	18782	-4141	7141	11919	-20455	-4860	1
	29	-0.72	84.17	-23.77	-2.88	48.5	-9164	27300	6952	21224	27896	-2088	21977	-10800	9175	3145	-25458	4556	1
	33.54	-2.5	85.46	-18.4	-12.77	49.69	-10640	32767	7320	11236	17516	-24	24182	-10519	9842	12790	-15338	-1083	1
	35.98	-4.34	87.09	-13.72	-14.47	49.62	-3668	27644	-176	-2212	13080	-8316	25157	-16759	11348	11639	-8987	-4020	1
	40.69	-13.35	87.68	-9.49	-12.58	49	10408	21156	-17564	-8072	13044	-5744	27082	-27960	9470	8581	-4695	-3719	1
	43.15	-22.41	84.31	-5.12	-10.26	49.26	13484	18580	-22936	-4228	16368	-5324	18372	-19774	5878	7905	-4590	-5033	1
	40.96	-24.12	77.03	-1.84	-8.63	49.41	11088	5148	-21928	-2852	16796	-5020	5121	7901	420	6890	-4372	-5274	1
	37.67	-19.14	68.76	0.96	-8.1	49.8	-264	952	-21344	-1372	14416	-6908	1993	5744	848	6503	-4049	-4582	1
	32.55	-19.13	62.22	3.31	-8.23	50.14	1200	6684	-14164	200	15272	-8020	-6887	-13255	-2843	5434	-621	-3746	1
	23.31	-22.44	55.11	4.76	-7.01	50.6	2740	2124	-13916	-1240	14432	-7356	-17901	-9865	-3938	4326	262	-2332	1
	14.48	-22.28	47.49	5.93	-6.48	52.21	4312	-2324	-13952	1968	14748	-4052	-22381	3630	-2875	3634	119	-2343	1
	4.76	-17.65	39.74	6.7	-5.55	54.7	704	-1648	-10912	328	16284	-1060	-27154	10567	-5104	3461	3130	-2929	1
	-6.7	-14.17	31.97	7.49	-3.47	57.12	2332	824	-9928	-1320	15652	500	-32768	621	-8389	4018	2899	-3174	1
	-17.25	-13.34	25.28	8.35	-1.61	59.95	5608	432	-12840	-720	14460	856	-32768	10014	-7528	4016	2777	-2125	1
	-23.97	-9.27	19.83	9	-0.43	61.99	-552	-4156	-12724	-1240	15100	1388	-32768	12648	-8045	4171	961	-1941	1
	-32.24	-5.98	13.52	9.9	-0.32	64.13	1172	4552	-16896	16	14960	1904	-32768	1141	-11317	5024	-416	-1568	1
	-39.39	-5.18	11.41	10.93	-0.87	65.54	-668	8020	-8632	1340	14820	2940	-32768	-271	-10794	6291	-818	-1486	1
	-45.02	-6.91	12.81	12.66	-2.16	66.08	1604	16660	-4872	3340	16308	3200	-32768	-3031	-10798	8779	947	-2063	1
	-48.07	-6.2	14.7	13.9	-2.18	66.35	-3444	21760	8716	1480	15412	1660	-32768	3080	-8719	10411	1338	-3466	1
	-50.29	-1.99	17.47	16.25	-3.02	66.25	-5748	12868	20972	4728	17452	-104	-16099	7441	-1403	11793	1664	-4664	1
	-46.39	1.66	19.55	18.96	-4.07	65.94	-8252	12868	16308	2800	16900	-1568	-117	-4884	3054	12950	651	-3920	1
	-38.53	-1.73	26.11	21.56	-4.26	66.84	7772	12488	-2172	1132	18124	-1972	11840	-4409	6457	14683	-2268	-3639	1
	-28.72	-2.88	30.67	24.3	-5.58	66.51	3304	13428	-12412	5444	18492	-576	11700	15321	3046	16148	636	-5570	1
	-23.2	7.3	34.48	27.61	-6.27	64.28	-22464	32224	1756	10132	25484	6468	6208	23681	-1850	17866	5664	-7491	1
	-15.5	14.01	38.61	31.14	-6.1	60.41	-704	17544	-2776	12200	29348	9124	15550	1501	4323	19149	8054	-10779	1
	-9.12	10.91	42.86	33.8	-4.38	57.43	7544	13724	-8792	2444	24428	11664	13168	2690	4567	21980	10042	-11644	1
	-4.15	5.96	43.17	38.91	1.38	55.39	19080	12964	-14184	-6700	21300	-6720	11865	7822	3921	25681	7171	-8461	1
	0.33	8.08	44.16	41.12	3.98	52.23	356	15700	-15396	-13148	18632	-26024	9858	13922	4188	16855	1445	-5452	1
	2.89	8.89	46.62	39.52	4.56	48.25	-4448	15628	-8964	-4936	8360	-20320	7500	-5225	5522	5145	-1577	-3110	1
	5.07	3.52	51.69	35.25	6.17	42.19	3200	16764	-6568	-1168	3064	-17596	6643	-15818	7368	-1408	2487	-1887	1
	6.34	-3.46	53.81	28.7	8.23	40.38	9232	13856	-6336	-6300	6636	-13092	5187	-6585	3586	-10792	-1041	5307	1
	6.85	-3.62	54.65	20.69	11.21	40.05	4608	15356	-4436	-8048	3620	-10576	3205	12551	306	-19689	3270	7014	1
	7.03	0.59	57.77	11.47	13.49	39.41	-2552	16428	-2164	-7840	3396	-12164	2947	5812	1087	-25128	-6617	9399	1
	7.48	1.41	62.1	0.88	12.27	39.8	-868	16432	1268	-4412	3396	-9460	3836	-2371	3604	-29530	-7537	10763	1
	8.17	-0.78	65.47	-9.88	10.39	41.18	1572	15116	1244	-940	1620	-8320	4872	-3881	2895	-32287	-2049	14128	1
	8.96	-1.55	68.18	-18.18	10.01	42.68	1468	16088	-804	-684	2776	-10336	5771	1481	1745	-32768	2275	15307	1
	10	-0.99	70.83	-25.96	10.81	44.55	1668	15128	-228	-2260	3976	-11900	6035	2822	1376	-32768	5905	14480	1
	11.13	-0.97	73.03	-33.67	13.46	46.1	1172	14816	2416	-3932	4772	-11780	7128	1535	2882	-32768	7140	13538	1
	12.3	-1	74.8	-39.7	15.4	49.01	1268	15816	-436	-2484	9208	-8096	8804	2035	2816	-32768	6407	13527	1
	14.21	-0.19	77.04	-45.05	16.44	56.61	-736	15436	-1716	1156	19016	1956	9722	2314	3307	-32768	7228	13628	1
	16.14	0.39	79.09	-49.75	14.38	62.46	-1868	15744	2172	7136	18328	3696	11286	-2515	4426	-27849	4390	8057	1
	18.45	-0.08	81.1	-49.19	10.09	59.82	-644	16692	700	11936	8180	15024	13828	-2907	4718	-11838	7228	-587	1
	21.14	-0.73	83.12	-44.85	8.49	55.87	-536	17412	-1632	8152	13460	13112	15704	-572	4420	1776	8759	-4986	1
	23.05	-0.74	84.12	-40.77	9.99	54.25	-1684	18888	-1712	-10996	10564	-3760	18002	-1619	5557	9846	-367	-6630	1
	27.3	-0.38	85.93	-30.81	7.93	50.53	-4660	21680	1708	856	13304	-10368	20703	-4483	7200	11391	-18275	-2970	1
	30.6	-0.8	86.73	-25.25	-3.41	51.77	-6784	27528	5296	18916	32767	6400	23439	-6611	7454	7100	-19413	2190	1
	35.27	-0.28	87.3	-18.02	-8.37	53.5	-12860	32767	7680	-4876	10632	-3396	25168	-6726	9915	15498	-16882	-3926	1
	39.81	-3.28	89.52	-10.81	-10.98	50.93	-2436	26900	-420	456	9672	-10572	26234	-18344	11466	10181	-8764	-4175	1
	43.95	-11.95	89.66	-6.24	-9.46	50.12	9788	20072	-16524	-6340	15988	-5832	27472	-26284	10400	7436	-506	-5323	1
	45.91	-20.67	86.28	-3.03	-7.65	48.85	12140	19108	-25220	-3520	19052	-8232	17405	-18596	6394	7886	-3899	-7476	1
	43.54	-22.4	80.3	0.39	-6.79	48.47	9540	6724	-23308	-2152	13632	-6872	5023	3593	2166	7057	-146	-6852	1
	39.06	-18.47	71.18	2.95	-4.79	48.14	1272	848	-24980	-2572	15524	-7736	1501	3309	2960	5778	-828	-5347	1
	33.28	-19.75	65.14	4.25	-3.81	48.6	2360	7300	-14892	-2140	16752	-7272	-8545	-15983	-646	4510	383	-3538	1
	24.99	-23.48	59.57	5.42	-2.12	49.87	4504	3396	-14000	-3532	13860	-5488	-18101	-9939	-2187	3075	-3503	-1019	1
	14.06	-23.07	50.74	5.97	-3.34	52.47	5204	-1776	-13632	2280	15948	-3272	-24059	7075	-3394	2203	-1414	-1498	1
	2.92	-16.93	41.16	6.43	-3.63	55.07	1924	-1832	-10716	1228	16136	588	-28955	15534	-5579	2584	1526	-2541	1
	-6.09	-13.54	34.69	6.96	-2.56	57.75	1316	-652	-9976	-204	15444	796	-32768	3776	-9105	3084	3459	-2149	1
	-16.69	-12.94	26.28	7.61	-1.71	60.34	4568	-664	-13492	1972	14972	148	-32768	6909	-9649	3999	2941	-2501	1
	-24.91	-9.41	19.88	8.57	-1.1	62.07	1084	-2392	-13784	960	14796	2364	-32768	12708	-9700	4609	3860	-2312	1
	-31.75	-6.5	13.66	9.6	-0.31	63.56	640	2008	-18928	76	14416	3040	-32768	2130	-11816	5857	760	-1840	1
	-39	-6.19	11.03	11.16	-0.44	64.55	920	8908	-10312	-56	14844	3308	-32768	-2197	-12150	7466	60	-2839	1
	-45.26	-7.41	13.58	12.92	-0.54	65.07	2004	19488	-1132	760	16036	2636	-32768	1165	-10445	8984	343	-4005	1
	-50.59	-2.47	17.82	14.9	-0.94	65.87	-6964	21472	13304	2336	16572	1352	-32768	8964	-7027	10170	1163	-3975	1
	-49.89	0.5	18.89	16.99	-2.2	65.68	-7944	11980	21104	5492	17648	248	-9985	1441	671	11675	316	-4071	1
	-43.08	0.55	23.36	19.43	-4.44	64.99	1452	12212	8168	4604	14836	288	6321	-9043	6861	13662	-971	-3815	1
	-34.46	-3.56	30.3	22.56	-5.51	65.8	7324	12048	-9108	1816	19100	-116	12268	-1776	6569	15954	-1955	-4676	1
	-28.49	3.59	34.35	25.13	-6.33	65.28	-18016	26340	1104	6144	21896	-192	4026	29098	-3196	17645	1168	-7051	1
	-20.06	14.15	37.78	29.07	-7.41	61.77	-11684	19760	408	16828	27736	7528	15527	4172	4767	19427	8100	-8879	1
	-12.49	8.7	42.73	32.58	-5.33	57.58	13972	16532	-2784	7876	30040	10988	16402	-5732	5412	20594	12627	-11551	1
	-5.33	3.62	42.68	36.55	-0.38	55.12	17152	13536	-20648	-6624	22044	2904	13565	22615	3977	23681	11746	-11520	1
	-1.48	9.49	42.55	40.32	3.9	52.49	-3712	10212	-16060	-5424	20164	-15892	11010	16534	5532	22449	4562	-8638	1
	1.96	9.14	45.84	41.16	5.98	48.33	-8580	16180	-9992	-9976	13880	-25100	8690	-18571	7940	11837	701	-5744	1
	4.9	-1.46	50.25	38.03	7.19	42.34	9596	17996	-7868	-3596	3684	-23180	8355	-16915	6693	3142	6255	-6971	1
	5.77	-2.21	51.27	35.64	8.49	39.38	6576	13716	-5416	72	2180	-15276	6659	5373	3360	-3017	12065	-4005	1
	7.11	-2.32	52.9	28.52	14.04	36.1	4816	15728	-6976	-8852	4200	-12756	4873	7405	820	-11964	8196	702	1
	7.64	-0.55	55.73	19.04	16.77	34.39	-464	16716	-3084	-8568	3368	-10248	3957	4323	2678	-20618	-2596	3861	1
	8.08	-2.38	60.56	10.22	17.7	33.12	2000	15092	-824	-8220	1748	-11004	4015	-8904	3343	-25079	-7274	5561	1
	8.57	-5.65	62.58	1.09	15.58	32.86	4608	14808	-1580	-3388	2728	-8716	4462	-1084	959	-29344	-8647	8464	1
	9.16	-4.58	65.25	-9.5	13.21	34.83	520	15828	-1320	-1404	1704	-6776	4836	4452	1052	-31471	-4511	12307	1
	9.79	-3.83	67.63	-19.29	13.17	37.92	1132	15244	-2656	-2568	4628	-9332	4967	-105	1516	-32768	-261	13753	1
	10.25	-4.17	69.86	-26.51	13.58	40.87	1188	15340	-668	-3756	5844	-10808	5170	-559	1815	-32768	2744	13506	1
	11.2	-4.59	72.15	-33.34	15.22	43.31	1972	14556	-172	-4532	5308	-10772	6903	1864	1938	-32768	4620	13259	1
	12.4	-4	74.29	-40.49	17.35	46.69	924	15644	-444	-2540	9148	-9832	8041	1798	2149	-32768	6174	13050	1
	13.2	-4.05	75.41	-43.65	17.82	51.09	1544	16532	160	504	18300	1940	8667	-1772	2473	-32768	8524	11965	1
	14.7	-4.62	77.16	-48.17	16.45	57	68	15688	1400	4960	19124	3000	9933	-743	3087	-28883	2914	6454	1
	16.88	-4.02	79.2	-49.12	11.22	56.79	-1568	16608	-1176	11416	8168	10472	12273	-3745	3823	-16562	3513	82	1
	19.12	-5.19	80.34	-44.95	7.4	51.99	1872	15984	-3560	8132	13176	13484	13478	-1414	2990	-967	3906	-4036	1
	21.72	-4.16	81.01	-37.68	7.71	51.28	-1948	17096	-2664	-9732	11432	-696	15779	557	3543	8240	-6179	-5625	1
	25.03	-2.85	82.14	-29.92	5.8	48.77	-4808	20952	2312	-5480	13132	-8612	18513	-4671	5219	9960	-23256	-2618	1
	28.6	-3.59	83.07	-24.32	-8.15	51.19	-3904	27504	5636	23612	32767	2352	21419	-6756	5195	2032	-29865	5478	1
	32.58	-2.11	83.47	-18.51	-18.08	49.55	-12632	32767	8744	16372	9128	-1248	23954	-3024	8290	14085	-15586	-4015	1
	36.49	-2.72	84.74	-11.04	-17.84	48.68	-5568	28260	4288	-3632	13472	-9944	25562	-12901	9025	10968	-1563	-4660	1
	41.87	-11.43	86.02	-6.89	-12.22	46.61	13092	23072	-12396	-12720	12544	-5176	28338	-22771	7689	6250	-3261	-3626	1
	45.41	-19.8	82.58	-3.17	-9.02	45.5	12860	20776	-22800	-4312	19412	-9356	20677	-14187	4184	6263	-9640	-5344	1
	44.52	-20.2	77.5	-0.45	-12.12	45.55	10388	9248	-23076	5400	14596	-6024	9154	5495	-240	6821	-2212	-6720	1
	40.65	-16.3	68.8	2.46	-11.33	45.75	3836	2648	-25832	148	14988	-6140	5037	4755	-42	6886	1953	-6709	1
	35.31	-15.97	60.98	4.56	-8.5	46.53	636	5388	-14484	-3068	14016	-5516	-4152	-13874	-1824	6053	4123	-4561	1
	29.02	-20.44	56.62	6	-5.6	47.76	4316	5508	-14344	-4688	16244	-3924	-14079	-15863	-3199	4430	-2113	-1857	1
	18.68	-22.98	48.84	6.78	-4.79	50.45	5752	-264	-14272	184	15900	-3164	-21426	281	-3896	2883	-241	-1840	1
	7.53	-18.84	40.01	7.1	-3.02	53.28	3432	-1596	-12556	-3444	16072	-652	-26155	14970	-5546	2103	-724	-2629	1
	-2.18	-13.39	32.79	7.32	-2.52	56.57	192	-152	-10644	-216	14608	572	-32454	9629	-8437	2083	-1196	-1422	1
	-11.64	-12.87	25.74	7.64	-3.48	59.23	4160	-1480	-12476	3084	15140	-296	-32768	-733	-10219	3132	-2265	-1570	1
	-21.05	-12.17	18.35	8.33	-5.22	59.97	3404	-1676	-14776	5008	14872	2740	-32768	7677	-9082	4308	1301	-2853	1
	-29.71	-8.88	11.2	9.42	-4.4	61.2	2356	-1392	-15672	-476	15296	1928	-32768	4183	-10753	5633	2276	-2586	1
	-35.23	-8.15	8.29	10.8	-4.28	62.4	2684	8052	-20120	1292	14844	1956	-32768	3143	-13841	7469	2112	-3685	1
	-42.02	-6.28	7.83	12.64	-2.3	63.12	1752	12048	-8112	-2372	16092	1652	-32768	336	-13337	8415	2184	-4520	1
	-48.37	-4.59	13.26	14.46	-1.89	63.98	-3960	21016	6752	2524	16736	1368	-32768	3083	-8810	9610	1855	-4610	1
	-51.04	-1.19	16.75	16.61	-2.52	63.71	-5288	15968	15220	5008	17880	1124	-20323	3840	-1116	10913	3580	-5045	1
	-47.77	-0.21	19.88	18.62	-2.97	63.63	-4476	12340	13676	3868	16656	956	-926	-8452	4591	12768	995	-4823	1
	-38.79	-4.91	27.49	21.68	-4.58	63.12	7712	12052	-2584	4412	16916	1992	11857	-5600	8052	15610	353	-5531	1
	-30.42	-6.39	31.47	25.39	-5.77	61.78	2612	13876	-14508	6500	19852	716	10370	12636	2725	17574	2946	-8456	1
	-25.7	6.06	34.37	28.08	-5.94	59.73	-20496	28444	5380	11084	25932	5280	6083	28922	-1815	19035	6762	-10070	1
	-18.94	14.84	37.8	32.07	-5.09	55.33	-6984	18124	-124	11312	30544	8480	14209	12702	3007	20537	12735	-13202	1
	-10.92	13.06	44.36	35.67	-1.38	52.36	11468	17204	356	-728	22536	6724	15942	-5337	4997	23460	13697	-13419	1
	-4.84	9.03	44.79	40.59	5.8	50.43	12460	14468	-19840	-10568	25112	-10404	14263	21863	5059	26099	11034	-9495	1
	-0.14	10.76	45.34	42.05	7.68	47.28	2304	11240	-15520	-10432	15240	-24116	10204	2464	5978	13854	-314	-5504	1
	2.88	8.53	47.93	39.81	8.05	42.99	-5832	16824	-10332	-1172	7328	-19880	7763	-12859	7129	3576	-2223	-4260	1
	5.25	0.39	51.88	35.33	10	36.73	7240	16300	-7852	-1604	1432	-17880	7417	-15854	5327	-1700	7385	-2507	1
	6.47	-2.27	52.66	29.31	13.41	35.56	7260	12992	-7080	-6536	5816	-12740	5605	6194	2587	-11150	3869	3829	1
	7.37	-1.57	53.9	21.12	16.24	35.21	2964	15380	-6124	-8784	3128	-11140	3420	8411	-251	-19472	2081	6406	1
	7.45	0.46	56.36	10.22	17.41	34.97	-380	17256	-3764	-8288	2580	-12044	2576	5658	1291	-25662	-8940	9183	1
	7.58	0.09	60.63	0.52	14.76	35.29	416	15732	-248	-3700	1556	-10752	2817	-5188	3233	-29688	-8907	11854	1
	7.69	-2.66	64.09	-9.02	12.8	36.15	3044	15152	-992	-1500	516	-8524	2922	-1462	1430	-32234	-2892	14613	1
	7.95	-2.17	65.37	-14.04	12.77	36.99	1172	15664	-832	-904	316	-9184	3543	4297	768	-32768	2987	16330	1
	8.37	-0.57	67.96	-23.3	13.87	38.87	-904	15712	2096	-2584	2084	-11936	4524	2552	1143	-32768	7172	15906	1
	9.29	-0.49	69.1	-30.49	16.69	40.51	932	15500	6140	-5424	3476	-14676	6439	612	2524	-32768	7165	14966	1
	10.86	0.31	69.74	-37.6	19.05	43.34	-1100	17160	7164	-2196	6824	-9856	8958	2354	2879	-32768	7478	14979	1
	13.27	0.96	71.47	-43.2	19.26	51.39	32	15448	2904	3996	21540	3744	11716	-385	3836	-32768	9853	13640	1
	14.78	0.37	73.25	-45.2	18.64	54.56	320	15228	-468	4560	18392	3604	12966	-2792	4353	-26224	5084	8568	1
	17.6	-0.41	75.91	-44.53	13.67	53.89	-620	15124	-2712	10744	6024	10452	14811	-3304	4489	-10306	6323	303	1
	20.96	-1.84	77.21	-39.87	10.45	49.2	1980	16672	-4948	9316	12204	15212	16269	-3204	4264	2614	8845	-5107	1
	23.98	-1.6	78.65	-31.17	13.37	47.35	-1404	19364	-1740	-10788	10100	-3568	17774	-489	4821	11768	-797	-8781	1
	27.5	-1.29	80.45	-24.89	6.64	48.27	-2848	21756	3696	16120	27056	5844	21005	-3422	5423	2577	-19223	574	1
	31.98	-0.14	81.61	-19.73	-4.07	49.56	-10728	30044	6224	12172	22860	1876	23721	-1468	6912	12153	-19665	-2117	1
	36.29	0.44	82.58	-11.04	-8.99	49.51	-11740	32384	6392	-6744	11768	-8160	25996	-9045	9093	15190	-11705	-4588	1
	40.36	-3.33	85.14	-6.69	-8.81	47.22	132	24328	-2984	-3664	7732	-10524	26522	-18799	9866	8910	-2861	-3214	1
	44.39	-12.12	84.65	-3.1	-4.82	46.39	10332	20232	-18324	-8560	18644	-6460	26642	-24583	8798	6800	-2414	-5172	1
	46.27	-21.09	80.86	0.42	-5.46	46.92	10964	17284	-24300	1128	18652	-5244	15351	-15101	4755	6815	-7290	-5837	1
	42.69	-21.09	73.39	2.87	-5.77	47.24	6328	2404	-20208	-1308	11948	-6020	3095	7039	754	6478	-1825	-6249	1
	38.65	-17.73	65.48	4.58	-4.79	47.79	0	-200	-22792	-2668	15900	-5948	937	1681	1831	5171	-1837	-4883	1
	32.02	-18.78	59.15	5.85	-3.48	49.27	1248	8152	-14140	-3308	15548	-5912	-9412	-15990	-1330	3908	-1699	-2719	1
	23.48	-22.13	54.25	6.75	-3.93	50.65	3376	3060	-13836	1156	14964	-6748	-19322	-10192	-2444	3314	-3487	-1442	1
	23.48	-22.13	54.25	6.75	-3.93	50.65	3376	3060	-13836	1156	14964	-6748	-19322	-10192	-2444	3314	-3487	-1442	1
	9.61	-21.63	44.82	7.49	-2.43	54.67	5648	232	-14448	-108	14744	384	-32768	7499	-8155	3298	2307	-2043	1
	-3.06	-15.04	34.37	8	-1.63	57.59	-384	-3056	-11296	276	14624	1596	-32768	12146	-9339	3611	1331	-1958	1
	-14.09	-12.65	26.94	8.82	-1.93	60.01	3428	7584	-23468	1988	15332	2652	-32768	-1375	-13343	4896	405	-1978	1
	-19.55	-9.97	27.78	10.87	-2.65	60.19	-5920	19796	12044	2940	15336	1908	-26765	2526	-6083	9649	2635	-4335	1
	-21.85	-6.36	28.62	13.14	-2.84	61.52	-6988	12416	15100	2184	16604	484	-6610	185	1036	10499	-678	-3661	1
	-19.02	-5.97	32.12	15.8	-4.79	62.59	764	13328	5588	2972	16980	68	5661	-6012	5525	12059	-3093	-3226	1
	-13.38	-6.84	38.47	18.22	-6	63.55	1668	13180	-7540	1772	19256	-1036	11982	-263	6680	13858	-3594	-4053	1
	-9.3	-1.38	41.4	21.44	-7.58	63.64	-17788	25812	-1724	5744	20336	-868	5482	14088	-91	15435	-545	-5882	1
	-3.95	5.54	45.07	24.5	-9.02	61.84	-3556	21796	-1220	12080	23600	2688	14320	5228	2222	17383	2295	-7797	1
	2.5	4.8	49.9	28.45	-9.64	58.14	9568	16124	-5732	16764	29808	8760	15663	6002	4330	18706	7222	-12142	1
	5.81	2.69	49.6	31.77	-7.21	54.75	14980	11444	-12456	4760	25720	9988	12368	8114	2344	20967	13315	-13700	1
	8.8	4.63	48.31	35.81	-0.35	52.39	3004	11860	-14948	-7864	17244	564	8766	18191	3586	24759	14945	-12019	1
	10.15	7.31	50.24	38.87	5.33	48.55	-6016	17628	-9708	-11316	17328	-23368	7033	-2262	5894	17753	6271	-7744	1
	11.27	4.08	54.57	37.28	6.68	44.01	-1920	17036	-4412	-2980	6800	-19328	6870	-16470	8282	4237	-1784	-5132	1
	12.29	-3.58	58.52	33.23	8.42	36.94	7520	14732	-4324	-1348	2088	-17640	7252	-10784	4982	-1400	6139	-5815	1
	13.02	-5.3	59.28	28.12	11.78	34.07	5676	14912	-5432	-7336	6128	-12780	5586	10273	959	-8309	6303	1435	1
	13.08	-3.7	60.02	23.78	13.24	34.37	-556	15820	-5864	-7392	5176	-10356	4171	6411	912	-17648	2735	5414	1
	12.93	-2.73	62.6	14.49	15.35	33.94	-660	16688	-2848	-9304	2040	-11480	4077	-3146	3645	-24611	-6102	7645	1
	12.62	-6.2	65.97	3.97	13.83	33.69	5160	15080	-544	-4588	2532	-10600	3577	-8050	3363	-29507	-8166	9823	1
	12.36	-7.95	66.9	-7.31	12.01	34.69	4376	14956	-1136	-1532	944	-7928	3519	4201	699	-32768	-4386	13104	1
	12.3	-4.95	68.94	-14.76	11.24	35.91	-1548	16124	-1000	-1380	1880	-9200	4361	6417	312	-32768	1069	14790	1
	12.55	-2.25	70.74	-23.92	11.77	38.54	-1812	14580	2280	-2076	3832	-11624	5553	2185	1728	-32768	5110	14531	1
	13.45	-2.16	72.27	-31.04	14.57	40.7	1236	14920	3444	-6152	5068	-14880	8078	249	2473	-32768	8745	14215	1
	15.21	-1.25	74.45	-38.5	16.46	44.46	184	16688	1324	-288	8376	-7152	10097	1821	2565	-32768	6482	13532	1
	16.54	-1.59	76.1	-43.98	16.94	52.84	1996	15392	-1876	2596	23484	3428	10529	-776	3097	-32768	9795	12716	1
	18.09	-2.51	77.97	-48.28	14.95	58.3	60	15600	-1748	7304	17016	4348	11178	-1430	3635	-24198	177	6739	1
	20.37	-2.77	79.75	-46.86	9.88	54.71	-88	16524	-3300	12960	6756	14416	13122	-2991	3660	-9117	5436	-1184	1
	22.17	-2.64	80.57	-41.04	7.08	50.77	432	17052	-3076	7252	14444	8308	14906	694	3068	5384	7489	-6383	1
	24.76	-1.72	82	-31.94	9.32	49.23	-1708	19344	-296	-11192	11320	-2612	17015	-116	4195	10961	-7414	-6512	1
	28.49	-1.71	83.55	-25.21	0.93	49.99	-3680	24504	5272	21132	25768	-5356	20106	-4698	5480	6243	-28901	3338	1
	31.42	-0.68	83.79	-18.55	-9.11	49.53	-13112	30448	6168	8868	12972	-2696	22302	-3163	7501	14147	-9582	-3237	1
	36.13	-0.67	84.57	-11.92	-7.41	49.06	-12116	30412	5796	-8404	14000	-11464	24734	-14255	9842	11680	-3445	-2743	1
	40.51	-7.5	87.41	-6.74	-5.13	48.32	5892	20836	-3936	-7636	14220	-4632	26860	-22126	10129	6968	-7085	-2698	1
	44.02	-16.88	85.76	-2.8	-4.2	47.48	10716	22284	-19600	-928	18740	-10604	23769	-25004	7532	6915	-7465	-5659	1
	44.15	-22.15	81.71	-0.41	-5.34	48.03	10692	14492	-22748	-80	13948	-5756	12452	-8825	3812	5370	-893	-5545	1
	40.68	-20.28	73.52	1.64	-4.35	49.17	3316	2632	-19172	-2276	16276	-4104	4906	10752	2099	4085	-2376	-4703	1
	36.59	-16.14	65.17	2.92	-3.9	51.04	-2184	2176	-16348	-2804	14852	-2104	-157	-2631	1742	3012	-3354	-2837	1
	31.5	-18.49	61.07	3.72	-4.23	53.62	1784	6084	-13672	-688	15196	-2552	-9297	-16466	-901	2245	-6624	-513	1
	22.16	-22.5	54.19	4.31	-6.39	56.27	4800	984	-13672	3176	16064	-1460	-18321	-7103	-2155	2279	-5045	-1436	1
	11.57	-20.81	45.85	5.19	-8.21	57.89	4164	-1556	-13320	3708	15492	-144	-23110	10528	-2320	3320	61	-3410	1
	2.06	-16.09	39	6.35	-7.41	59.7	1284	-96	-10888	1116	15980	672	-28860	9462	-5786	4437	3003	-4084	1
	0.26	-15.4	37.89	6.35	-7.41	59.7	1076	352	-10528	1116	15980	672	-29812	8060	-6343	4437	3003	-4084	1
	-9.46	-14.25	31.74	7.67	-5.04	62.21	5536	1432	-13724	-572	15288	0	-32768	8069	-7968	4820	2744	-2790	1
	-20.07	-10.41	23.74	8.87	-3.51	64.68	1816	-1704	-12420	-420	16164	-556	-32768	9287	-9414	5357	2808	-3152	1
	-27.05	-8.93	19.17	9.85	-1.76	65.94	2168	7544	-17928	-1896	14280	-1336	-32768	1675	-12895	5439	3054	-2817	1
	-34.43	-7.73	17.45	10.8	-0.21	67.11	-552	11592	-10312	-500	15796	-384	-32768	4058	-11242	5726	1780	-2020	1
	-40.65	-4.75	21.15	12.12	0.37	68.87	-1740	19024	2220	-108	16220	1736	-32768	6319	-9115	6591	2559	-1855	1
	-46.38	-1.04	24.3	13.41	0.74	68.89	-6888	18392	12020	1108	15116	4888	-28018	-387	-4140	8095	447	-2952	1
	-45.53	-0.48	25.37	15.28	-1.19	67.28	-6872	13244	18544	6268	17372	3804	-8130	-2950	2514	10401	1584	-4112	1
	-40.12	-2.4	29.13	17.61	-1.86	67.83	4128	14000	9668	244	17424	-196	5472	-8354	7083	11943	-1004	-3473	1
	-30.8	-6.69	34.4	20.1	-3.28	67.92	10464	9556	-7624	5664	17152	-932	13190	7798	5194	13879	-655	-4384	1
	-23.45	-0.98	37.23	22.86	-4.72	65.86	-5044	17620	-10432	7564	18468	568	9800	23879	771	15556	5144	-6569	1
	-18.91	10	39.62	26.05	-4.74	63.97	-17512	29044	512	8116	24588	5116	5341	26093	-3400	18258	4742	-7733	1
	-12.08	19.33	42.73	29.85	-5.54	60.15	-3596	18300	-3432	13524	31780	10212	14725	15961	2674	20135	7921	-11321	1
	-5.44	18.94	47.24	33.41	-3.79	57.14	6072	11768	-7736	4576	25948	11636	12061	3711	3003	22220	9180	-11409	1
	-2.2	14.31	46.86	37.83	1.16	55.19	16852	11320	-9824	-9312	20596	-484	9842	8471	3841	26389	8842	-8975	1
	-0.39	14.54	47.83	39.49	2.22	53.55	1228	17948	-11072	-8544	18092	-20148	8757	12259	4668	19271	180	-5459	1
	2.62	15.52	51.06	38.61	3.49	48.6	-4704	14344	-7492	-4784	8224	-20884	7262	-2117	6202	5149	-6623	-2401	1
	4.6	10.72	55.19	35.88	4.92	43.82	1172	17324	-6888	-7328	984	-24780	6830	-14733	7597	1026	3264	-3977	1
	6.39	2.39	57	30.35	7.3	39.58	10412	13820	-8352	-5556	6392	-13900	6020	-1722	2860	-7309	3538	3966	1
	7.34	3.03	56.73	21.76	11.1	39.29	3360	14708	-9052	-7916	4396	-12316	4397	14858	508	-18398	6684	6182	1
	7.66	6.19	57.95	13.01	14.73	37.89	-1540	15940	-6320	-9068	1412	-12488	3055	5244	1202	-24425	-2454	7983	1
	7.78	4.7	61.24	3.47	14.09	37.08	1672	15728	-1684	-4884	1704	-11052	2880	-4601	3660	-29843	-4958	9959	1
	7.92	1.36	64.27	-8.26	14.27	37.41	3476	15432	-924	-3884	936	-9548	2954	-2818	2610	-32768	-460	13028	1
	8.15	0.72	67.37	-18.3	14.71	37.74	240	15672	-1460	-1140	-292	-8276	3673	2108	1792	-32768	3228	15279	1
	8.69	0.84	70.2	-24.7	15.81	39.21	124	15224	-692	-2980	2868	-10680	4606	-892	2464	-32768	7065	14860	1
	9.32	-0.19	72.89	-32.56	18.89	40.95	1248	15488	960	-5552	4332	-13600	5183	-1623	2941	-32768	5955	14197	1
	10.34	-1.48	75.08	-39.4	20.76	44.74	696	15360	3288	-3324	8104	-4820	7254	-3927	3688	-32768	6357	13617	1
	11.97	-3.23	76.76	-44.78	21.11	53.17	2868	15388	2572	192	21592	2948	8834	-2229	3871	-32768	6306	14477	1
	13.34	-4.06	78.33	-49.06	17.64	59.27	1488	15252	1148	7332	18652	2584	9709	-2992	4052	-27678	-1786	8295	1
	15.3	-5.65	80.13	-48.79	11.68	57.26	2228	15396	-1628	15012	7464	15252	10691	-1563	3770	-13733	5466	-714	1
	17.69	-5.61	81.34	-43.24	8.83	51.59	740	14768	-3112	8968	14032	13244	12465	2	3612	2786	10343	-6139	1
	19.48	-5.38	82.45	-35.21	12.33	49.33	-344	18004	-2136	-12852	10984	-2560	13579	-1805	4648	11100	-1582	-8328	1
	22.18	-4.78	84.15	-26.77	12.16	44.06	-3336	20088	-1788	-8804	6380	-16668	15631	-4373	5972	14927	-17381	-5283	1
	25.82	-5.81	86.32	-21.16	0.2	44.72	-1972	24932	2568	28176	32767	5700	19070	-7371	5912	-2205	-15646	4973	1
	29.4	-4.68	86.86	-15.7	-8.34	47.02	-11676	29868	5360	6792	13936	2904	21543	-1621	7110	11773	-13095	-3507	1
	33.48	-4.21	87.32	-10.51	-9.1	47.52	-11540	31052	5400	-580	16608	-8400	24249	-12493	9878	11670	-7806	-4897	1
	37.42	-7.24	89.55	-5.29	-7.67	46.84	-1064	24164	-1824	-6952	11436	-6668	24812	-16689	10562	7469	-861	-3526	1
	41.65	-16.24	89.13	-2.39	-4.64	47.1	9836	22104	-18548	-4672	17884	-6156	24719	-24820	8799	5667	-4191	-3166	1
	43.21	-23.69	85.59	0.06	-5.45	48.75	11068	15572	-21924	56	16996	-4148	15005	-16438	5558	6202	-2970	-6216	1
	40.81	-24.79	79.04	2.63	-6	50.45	8664	3972	-19552	128	14564	-2520	5154	3603	1950	6095	491	-5555	1
	36.91	-21.44	69.89	4.71	-4.03	52.07	3272	432	-22152	-2596	15212	-3952	3096	3165	2801	5438	704	-3952	1
	32.06	-21.57	63.89	5.8	-2.69	53.14	1940	6980	-13928	-3160	15808	-4144	-6158	-12510	-1154	4478	-609	-2886	1
	24.7	-24.21	58.6	6.72	-1.88	54.97	4000	4780	-13720	-1148	15788	-3528	-15564	-9088	-2853	2940	-1175	-2377	1
	14.72	-23.62	50.38	7.04	-1.68	57.43	4940	-44	-13528	-936	15296	-1064	-21494	5113	-3939	1771	-1927	-2240	1
	4.41	-18.07	41.48	7.09	-2.36	59.94	2124	-876	-11424	-116	15196	1988	-26324	14374	-5959	1574	-3684	-1832	1
	-4.27	-14.75	35.85	7.26	-3.69	61.85	476	1676	-9876	516	15516	2512	-32619	1125	-9256	2288	-5032	-1199	1
	-15.14	-15.16	28.31	7.86	-5.65	63.61	4500	636	-13148	1992	14732	1644	-32768	2442	-10140	3939	-3687	-2115	1
	-24.55	-12.4	21.51	8.95	-7.3	63.74	1908	-1312	-13840	5120	15052	1212	-32768	9489	-9314	5987	882	-3359	1
	-31.03	-10.45	16.7	10.39	-6.46	64.56	2200	2744	-15628	-616	15780	340	-32768	3383	-12280	7013	3484	-3459	1
	-38.34	-8.88	12.53	11.77	-4.6	65.77	-1300	7592	-12088	-1832	14832	-568	-32768	-79	-14122	7507	587	-2790	1
	-45.15	-8.56	14.53	13.32	-3.04	67.11	3412	16968	-2384	-1320	15176	0	-32768	2496	-10087	7994	410	-2729	1
	-50.15	-4.16	19.02	15.03	-1.81	68.12	-6904	20472	8120	-1524	14584	-980	-32768	10268	-7558	8467	100	-3433	1
	-51.31	-0.59	20.66	16.17	-2.41	68.89	-4056	11296	18568	2904	15956	168	-16364	1240	-1572	9129	-681	-3839	1
	-46.47	1.01	23.3	17.87	-4.27	67.98	-5172	12636	13120	5860	17316	996	1099	-7266	4751	11025	-83	-4238	1
	-38.54	-3.1	30.47	20.56	-5.91	67.2	4956	12744	-1732	4812	18512	-160	11554	-9842	8145	13828	-964	-5064	1
	-30.53	6.55	34.69	24.39	-6.02	64.6	-15504	24092	5564	10468	26368	4932	10314	22644	713	18218	5811	-8836	1
	-21.22	12.64	40.85	28	-5.95	60.75	-308	16268	-3580	14408	31480	9004	16493	12352	3151	19865	9979	-12558	1
	-13.83	11.87	44.5	31.74	-3.79	56.72	7560	15488	-8844	7016	27756	11364	14544	5265	2576	21905	12384	-13093	1
	-7.34	9.45	44.3	36.85	3.21	54.24	12152	10960	-15476	-9064	20240	-3316	11087	16505	4442	25418	13243	-10889	1
	-3.35	11.35	46.95	39.16	6.34	51.33	-2192	16360	-11016	-8712	16556	-20432	8895	695	7585	18617	5389	-8234	1
	0.15	8.01	51.43	37.98	8.71	45.29	-3312	14992	-7316	-5980	9168	-23272	7971	-16234	7997	3648	-5510	-5473	1
	2.68	-0.08	54.83	33.8	10.13	37.62	8192	17136	-7348	-2612	-1004	-21216	7753	-17016	5931	-913	7124	-6480	1
	4.52	-3.57	55.29	29.61	13.33	34.52	9416	13696	-6640	-5704	5520	-13156	5749	9027	1642	-7149	10969	120	1
	5.44	-1.94	55.53	21.47	15.99	33.81	4280	15396	-7040	-7380	5176	-11576	3561	13672	-683	-18514	-725	4189	1
	5.87	2.95	57.64	10.81	17.2	32.53	-2760	17040	-3920	-6836	1340	-10260	2832	9321	1728	-24879	-5867	6369	1
	6.33	3.24	61.63	1.34	15.37	31.66	-12	14772	-128	-2536	1436	-10792	3536	-7791	3261	-28951	-7790	7795	1
	6.86	0.35	63.72	-8.29	13.41	32.04	4132	15316	-372	-1988	1288	-9364	4025	-1114	1845	-32768	-3485	11311	1
	7.71	1.17	66.78	-16.77	12.99	32.49	-712	15680	-720	-1952	516	-8972	5191	6109	1360	-32768	1288	13578	1
	8.81	1.9	69.79	-26.11	13.26	34.56	2456	15232	816	-1108	3392	-9944	5521	-419	2143	-32768	5597	14504	1
	9.56	0.94	71.32	-32.54	15.94	36.82	1644	15068	248	-4236	5172	-13608	6211	2213	2087	-32768	10961	13121	1
	11.1	1.99	74.19	-39.37	20.49	40.56	-728	15092	840	-3724	8744	-9332	8670	2024	2690	-32768	10815	14394	1
	13.1	1.18	76.48	-44.76	21.93	48.67	2628	15468	-464	-824	20276	4408	9846	978	3141	-32768	12856	12490	1
	14.98	0.69	78.57	-49.28	20.64	55.24	-268	15468	-836	8252	19588	7932	10870	-816	3732	-26531	6072	9328	1
	16.93	0.26	80.23	-48.23	15.77	54.3	-1404	17100	-2880	10052	6248	11784	12446	-3855	4387	-10669	4122	-117	1
	19.29	-0.9	81.54	-43.3	11.28	49.74	96	17064	-2392	10996	12852	12608	14018	63	3781	1729	6555	-3895	1
	22.28	-0.38	83.72	-34.45	11.95	49.94	-960	18144	828	-6972	16160	680	16652	-607	4781	9891	-3757	-6548	1
	25.03	-0.59	85.13	-27.35	5.82	51.52	-2076	22976	2648	9332	25556	668	19428	-3914	5832	6456	-23034	962	1
	28.86	-0.69	86.29	-21.33	-5.5	52.58	-8196	29584	4780	12152	19356	-620	21630	-3655	7037	12452	-20381	-659	1
	33.6	-0.25	87.15	-12.85	-10.58	52.3	-12560	31852	5088	-4592	11172	-8332	23940	-9430	9809	13632	-9022	-2886	1
	37.43	-3.26	89.03	-7.15	-9.74	50.23	-3668	24748	-1768	-4408	11524	-9128	24613	-19024	11459	7459	-3730	-2415	1
	41.21	-12.33	89.12	-4.59	-8.04	50.97	10464	20056	-17668	-6256	17608	-5132	25013	-28600	10951	6850	-3301	-3966	1
	43.03	-21.97	86.09	-0.88	-8.36	51.29	11520	18148	-23004	1980	16736	-3516	16624	-23614	7753	6946	-4516	-5811	1
	40.34	-25.27	79.41	1.72	-7.21	51.84	9420	3436	-20788	-3100	13124	-4292	3866	2517	3660	6384	-779	-5467	1
	36.77	-20.1	71.44	3.6	-6.02	52.49	-1228	-1004	-22900	-2276	15992	-4772	1515	8015	4304	5064	-3305	-3876	1
	30.62	-18.58	64.87	5.01	-5.4	54.32	-60	7644	-12496	-1876	15292	-4492	-8436	-15249	-34	3814	-1295	-2269	1
	22.71	-22.35	59.68	5.8	-4.57	56.16	4908	3092	-13468	-1236	15412	-3256	-17503	-10005	-2212	2520	-3338	-1459	1
	13.73	-21.19	52.23	6.3	-5.41	57.81	5564	-908	-13652	2188	15356	-2372	-22354	12544	-2207	2884	-1682	-2066	1
	2.94	-14.17	44.44	6.95	-5.84	60.31	1364	1896	-10908	1100	15776	-660	-28547	14892	-5479	3610	-141	-2305	1
	-7.26	-10.63	38.07	7.91	-5.5	62.72	1692	1036	-11252	1388	14792	-1448	-32768	4234	-8175	4361	821	-2012	1
	-17.71	-9.3	30.93	8.75	-4.92	64.23	2120	1476	-12860	652	14508	-2176	-32768	3559	-7030	4419	1596	-1773	1
	-24.87	-7.82	25.97	9.49	-4.08	65.78	1064	-804	-12416	508	15424	-1056	-32768	5643	-7381	4393	2710	-2192	1
	-33.03	-7.57	20.82	10.23	-2.23	67.41	1840	5328	-17472	-3084	15276	288	-32768	-6744	-9881	4118	838	-1533	1
	-40.08	-8.92	18.8	10.74	-0.89	68.1	1772	8256	-8620	-2844	15140	1452	-32768	-988	-8737	4382	-1955	-859	1
	-45.07	-8.52	20.86	11.61	-2.13	68.86	1072	17652	-1140	4424	15568	3292	-32768	3132	-9297	6359	-972	-1018	1
	-48.97	-6.15	22.34	12.58	-2.87	68.16	-5296	17616	12880	5364	15640	4572	-30680	4439	-8030	8604	2098	-2688	1
	-49.07	-2.56	22.68	14.83	-3.69	67.85	-3408	11536	18552	2876	16076	1608	-11714	7157	-2557	10773	290	-4178	1
	-43.28	1.68	25.08	16.95	-5	67.63	-3288	12984	10040	5008	17052	548	3168	-854	2129	12233	-1149	-3906	1
	-35.2	0.47	31.66	19.58	-5.8	68.12	4332	14984	-3464	1364	17880	-180	11757	5118	4764	14242	-1868	-3875	1
	-28.01	4.14	36.03	22.75	-6.38	68.66	-8496	23656	-4900	2340	20124	-1532	6688	17491	1247	15791	-1190	-4858	1
	-21.13	13.02	39.25	25.47	-7.28	67.82	-12724	23668	-1176	9356	23960	524	13114	6345	2568	17259	852	-6262	1
	-13.62	11.5	44.8	28.77	-7.94	64.16	6620	17380	-5632	13992	29956	6416	16565	-1233	5925	18205	8495	-11202	1
	-7.38	7.67	46.21	32.07	-6.07	59.96	9484	10892	-12888	8660	24536	12444	13016	3000	3174	19951	11603	-11928	1
	-2.39	4.65	45.19	35.72	-0.4	57.3	11736	13032	-13528	-6940	16952	3808	9017	14125	2931	23944	13575	-10635	1
	0.33	6.88	46.85	39.25	4.92	53.82	-468	17132	-10704	-10400	18132	-20304	7218	9123	3514	19290	5660	-7647	1
	2.6	6.74	51.06	38.24	7.07	49.01	-2284	16612	-4188	-5796	7836	-18532	6704	-5763	6039	5810	-4138	-3957	1
	4.7	2.48	56.38	35.31	8.09	42.98	3344	15972	-3916	-5800	2384	-21820	6546	-8316	5395	1445	2088	-4964	1
	6.22	-1.12	58.74	30	9.07	39.22	6568	14572	-4856	-3772	6376	-12856	5745	1316	3048	-6456	3074	2597	1
	7.06	-1.04	59.85	22.8	10.53	39.16	2924	15348	-5824	-6680	4616	-11760	3899	6477	1017	-16671	877	6174	1
	7.32	0.2	62.13	14.45	12.7	38.02	980	16308	-3600	-8008	1432	-10364	2839	4439	2173	-22213	-4773	7921	1
	7.47	0.67	65.99	4.77	11.82	37.28	-496	15624	-560	-4168	3152	-10860	2878	-1787	3100	-26988	-7920	8442	1
	7.7	-1.11	68.89	-5.74	9.91	38.17	2784	15176	-300	-1696	2756	-8232	3481	-2364	2082	-30681	-4302	11494	1
	7.95	-1.12	69.98	-10.91	9.57	39.35	1256	15960	-92	-536	3652	-8748	4395	4446	1405	-32768	994	12801	1
	8.83	0.61	72.37	-19.55	9.77	41.69	-824	15432	2364	-872	5728	-10844	5824	1482	1830	-32768	5534	12174	1
	9.99	-0.34	73.64	-27.65	12.28	43.36	3820	15620	2916	-2544	5752	-11468	6981	-543	2125	-32768	9952	10401	1
	11.42	-0.85	74.6	-34.35	15.76	45.41	1708	15408	60	-3472	9920	-10808	8588	4913	2250	-32768	10790	9811	1
	13.26	0.16	76.62	-40.28	18.09	51.38	-492	15320	-2356	-1088	15560	140	9421	-825	3038	-32768	11705	9994	1
	14.84	-0.96	77.82	-46.49	19.35	58.39	1972	14984	-2612	704	20068	6032	9709	-799	3060	-31965	8756	8304	1
	16.67	-0.85	79.75	-48.46	16.11	60.67	-1204	15560	-1164	8200	13260	6540	11148	-1037	3793	-20701	755	3135	1
	18.66	-1.92	80.99	-46.08	11.19	55.85	2356	16160	-3556	14328	9768	17724	12531	-2427	4003	-4717	5111	-2371	1
	20.61	-2.04	81.76	-38.46	9.12	53.88	20	17148	-3352	-1856	13516	3700	14071	-36	4159	7801	1179	-5647	1
	23.35	-1.64	83.39	-29.14	8.74	52.82	-2300	18156	-1020	-6412	13240	-2608	16220	-2965	5431	10849	-12741	-5593	1
	26.17	-2.89	85.14	-23.84	3.07	54.37	-1096	23220	2488	5568	23468	-1280	18999	-7303	5628	6492	-24642	1743	1
	29.34	-3.09	86.13	-17.56	-10.87	56.67	-7624	28932	4932	11464	18772	-3616	20991	-2837	6117	11616	-26245	1083	1
	33.44	-1.88	86.44	-9.79	-19.01	54.36	-12920	30972	6548	2792	10756	-8856	23522	-9591	9780	12714	-9073	-2892	1
	38.02	-5.61	88.78	-5.33	-17.52	53.16	-1520	23072	-592	-4236	11496	-7892	24870	-19591	11024	7878	-1970	-3068	1
	41.59	-14.48	88.53	-2.32	-13.6	52.83	11016	21944	-16740	-10176	18172	-4132	25526	-26900	9659	7481	-3575	-4408	1
	43.52	-22.75	85.4	1.01	-13.1	52.27	11724	18372	-22932	2432	14964	-4836	17328	-18486	6565	6934	-6466	-5985	1
	40.95	-24.19	78.57	3.39	-12.13	52.39	7936	4992	-20672	-2780	14192	-4576	4200	4807	2236	6277	-459	-5528	1
	37.37	-19.87	70.67	5.09	-9.69	52.56	828	-368	-25064	-5376	16124	-5736	2404	5974	3953	5191	-4019	-3900	1
	31.6	-18.61	63.6	6.25	-9.02	53.59	-56	6960	-13604	-1296	14812	-6424	-6768	-14871	-52	4058	-3636	-2061	1
	24.04	-22.81	58.72	7.08	-9.08	54.76	4764	4588	-13440	812	14792	-5476	-16324	-12295	-2062	3089	-4052	-1448	1
	13.94	-22.96	50.56	7.57	-10.07	55.48	5428	-456	-13228	4680	15092	-4376	-21989	8907	-2849	3153	759	-2433	1
	5.9	-17.85	44.61	8.11	-8.57	57.43	2284	252	-11312	-44	16208	-812	-26631	17203	-4577	3506	4406	-3037	1
	-5.19	-12.7	37.45	8.75	-6.06	59.94	1496	812	-10444	-488	15708	-192	-32768	4073	-7369	3965	4510	-2765	1
	-10.57	-12.38	33.69	9.27	-4.64	61.49	3212	-536	-12516	-848	15648	-20	-32768	3009	-8471	3935	2905	-2177	1
	-19.52	-10.89	27.26	9.76	-2.92	63.27	3068	-988	-14528	-796	14712	1612	-32768	6368	-7848	4262	2291	-2010	1
	-27.94	-9.14	21.17	10.64	-2.2	65.36	2756	4048	-17560	128	15288	1492	-32768	1334	-9570	5402	872	-1887	1
	-35.66	-7.78	17.79	11.7	-1.66	67.19	-600	7144	-9668	-48	15232	804	-32768	596	-11257	6571	-42	-1575	1
	-41.71	-8.28	19.38	13.22	-2.26	68.33	768	18076	-1192	3268	15576	1312	-32768	-4390	-10531	8195	1765	-2380	1
	-47.06	-7.32	22.75	14.57	-2.32	68.44	-1844	18344	13136	1612	16444	2276	-32418	2364	-6819	9280	2254	-3685	1
	-48	-3.07	23.44	16.73	-3.39	68.4	-5636	10752	20768	4536	17276	948	-13045	10351	-2163	11188	-625	-3898	1
	-42.23	1.6	25.52	19.31	-5.51	67.76	-1988	11564	9692	3632	15920	1312	4316	1061	2465	13217	-1436	-3840	1
	-33.85	1.16	32.31	21.55	-6.31	67.95	6288	12876	-6680	2452	18492	760	12462	5738	4581	15297	-2135	-4478	1
	-27.28	6.95	36.9	25.2	-7.53	67.27	-17472	27916	1956	6180	22760	1212	5849	22867	-848	17445	162	-6374	1
	-19.19	15.63	40.23	28.17	-8.61	64.55	-10644	20328	-1204	16036	29332	7572	16004	4591	4416	18873	6096	-8302	1
	-11.16	9.96	44.72	31.36	-6.7	60.72	14868	14952	-6556	10412	28892	11028	17737	-6261	6240	19842	12788	-11866	1
	-4.94	5.15	43.41	35.59	-0.49	57.32	16240	10104	-19936	-8284	19656	2616	13277	18104	2677	24950	13095	-11122	1
	-0.27	9.21	42.31	38.95	3.6	54.55	-1396	13468	-13764	-5924	19992	-15192	9135	14395	2541	21491	4418	-8865	1
	2.29	10.92	45.3	39.46	6.79	49.06	-7724	19808	-7476	-11868	14192	-28060	7741	-3866	5463	8105	-2121	-4708	1
	4.59	6.02	50.1	36.39	7.37	43.22	3528	15048	-4424	-5284	1608	-24184	7929	-16202	6294	2125	5237	-6436	1
	6.59	-0.9	52.71	32.08	8.83	38.15	9876	14140	-4152	-1248	4020	-13224	5748	4161	3291	-4337	8215	-1278	1
	7.41	-0.67	53.86	24.64	11.9	36.95	5044	14544	-5784	-7600	6048	-12744	4263	11354	228	-14297	-413	4391	1
	7.8	2.65	56.09	16.26	13.92	36.18	-2336	16452	-4300	-8120	2480	-10196	3547	7226	1834	-22080	-4256	6421	1
	8.25	2.7	60.1	7.27	13.23	35.07	-504	15408	-2084	-4616	1976	-12568	4092	-5806	3110	-26899	-8737	7627	1
	8.81	-0.49	63.21	-3.63	11.17	34.87	4044	15036	-2852	-2652	1712	-10332	4642	-2037	1890	-31174	-5005	10420	1
	9.34	-1.05	64.6	-14.2	10.12	34.86	2664	15612	-3988	-1184	512	-8784	4578	5254	1041	-32768	1241	13215	1
	9.73	0.36	66.73	-22	10.92	36.32	-916	15324	-1608	-1332	3788	-10748	4576	2381	1457	-32768	6749	13694	1
	10.18	-0.16	69.86	-30.23	14.33	38.36	1240	15292	388	-4844	4696	-13944	5564	-1030	1870	-32768	10716	11959	1
	11.33	-0.5	72.12	-36.66	18.25	40.42	724	14960	2916	-5168	7388	-11944	7735	1691	2136	-32768	10541	12361	1
	12.83	-0.26	73.38	-42.36	20.97	47.02	72	16668	3208	-2984	17724	2116	9807	55	2835	-32768	8499	13024	1
	15.07	-0.45	76.14	-47.88	19.02	55.01	-696	16212	312	5236	20320	5992	11436	-1863	3702	-32457	1481	9841	1
	17.54	-1.44	79.04	-49.34	13.23	55.35	544	16596	-1136	11836	7692	10096	13019	-2850	4314	-16294	3802	812	1
	20.03	-1.42	80.67	-44.64	9.57	49.57	-1776	16600	-1996	9416	12656	12452	15016	-1543	3670	-368	12062	-6264	1
	22.96	-1.21	82.17	-38.38	12.23	49.06	-1012	18520	-1096	-8016	11640	-1392	17279	-112	3741	7968	5045	-8285	1
	26.25	-0.65	83.81	-29.76	12.75	46.46	-3108	21584	2628	-12220	14416	-4788	19601	-984	4788	8374	-20661	-1142	1
	30.19	-0.07	84	-24.54	-0.9	50.27	-9788	27964	7292	21148	30460	936	22852	-6208	6034	4808	-32768	6116	1
	32.84	-0.59	84.43	-19.72	-10.18	48.88	-9888	31528	7944	13924	10848	-2992	25277	-9831	8321	14251	-16115	-3393	1
	37.71	-4.12	86.4	-13.17	-9.92	48.17	1196	24892	608	-5440	13000	-11320	26400	-15161	7688	10568	-2935	-3583	1
	41.71	-11.33	85.83	-8.15	-3.94	45.3	11908	22440	-16616	-20740	16584	-8180	27032	-19987	6618	8470	-3027	-6627	1
	44.22	-18.91	81.41	-4	-5.1	44.79	11584	18012	-23528	1636	15144	-5728	17795	-11524	2890	6804	-9821	-6636	1
	42.13	-18.15	74.62	-1.49	-7.32	44.93	7660	5376	-20832	4524	15648	-6316	5665	11053	-982	6943	-3085	-6424	1
	38.8	-13.64	66.48	1.77	-7.91	44.85	1256	748	-25232	536	14912	-8700	3938	4255	-417	7288	1910	-5224	1
	33.33	-13.55	58.78	4.05	-4.76	45.15	936	6260	-14552	-7576	13148	-6136	-5431	-12560	-2199	6470	-2845	-2674	1
	26.89	-16.76	54.42	5.59	-4.41	46.85	2412	4180	-14120	-852	17184	-6320	-15222	-12565	-2790	4402	-5968	-1143	1
	19.96	-17.95	49.5	6.13	-4.71	48.15	5024	-1784	-14692	1968	14500	-1260	-22500	1231	-3174	3570	2702	-3411	1
	10.01	-14.57	41.6	6.83	-1.75	51.51	2072	-2768	-12876	-3480	15064	-2912	-26624	11931	-4883	3149	3847	-1687	1
	-0.71	-11.05	34.1	7.45	-2.03	54.14	404	364	-10800	2228	15224	424	-32768	2145	-8277	3534	-792	-2116	1
	-11.58	-11.06	27.58	8.05	-2.1	56.83	3960	1480	-13596	1072	15320	-1472	-32768	2182	-7864	3714	1302	-2528	1
	-20.41	-8.88	21.62	8.88	-1.03	59.79	-384	-2588	-13384	-900	15004	-1016	-32768	5409	-8239	4351	2311	-2607	1
	-29.14	-8.33	15.15	9.87	-0.9	62.15	2960	3604	-20740	1444	15732	276	-32768	-5636	-10866	5143	2313	-2497	1
	-35.5	-8.39	14.22	10.73	-0.57	63.79	2976	10976	-6748	-164	15248	1176	-32768	3875	-11161	6265	1959	-2426	1
	-41.13	-7.27	16.15	12.16	-0.01	65.59	836	16236	-1836	784	16080	1220	-32768	6395	-12616	7910	1487	-3106	1
	-47	-1.68	19.43	14.2	0.22	66.54	-5784	19532	9976	1568	16740	1528	-30419	9353	-9224	9254	2644	-3971	1
	-46.98	2.66	20.84	15.71	0.18	66.79	-4872	11600	16732	1888	16080	2404	-11188	6745	-1734	10356	2303	-4128	1
	-42.5	5.11	23.02	17.9	-0.28	67.27	-2996	11728	11020	1392	14756	1272	1303	-737	3155	12319	714	-3962	1
	-33.91	4.6	32.45	20.67	-0.83	67.99	1320	11292	-2120	2900	17744	-896	11187	1240	7137	13983	453	-4572	1
	-25.69	10.13	37.96	23.31	-1.77	67.24	-19484	27472	3716	4952	20372	808	8998	12784	2000	15175	2284	-6385	1
	-19.54	11.41	42.53	26.16	-2.89	64.68	264	19360	512	12848	26180	5896	15011	1102	3777	17130	6262	-8816	1
	-11.32	7.79	45.89	28.66	-2.72	60.46	14724	14684	-8960	13828	28980	9852	15095	9128	4130	17391	12784	-11846	1
	-4.9	7.37	44.65	32.4	1.73	56.76	13892	12044	-18944	-3388	21932	4612	11175	23714	2748	22890	14863	-12391	1
	-1.84	12.93	44.52	36.26	6.07	54.47	-5796	13336	-14968	-3164	22496	-13076	8238	15769	4313	21086	7786	-10852	1
	0.94	13.3	47.46	37.15	9.33	49.87	-6976	17872	-8728	-17548	15912	-24444	6910	-13086	7206	11690	8242	-7831	1
	3.29	3.72	52.4	34.71	10.21	43.16	7972	15400	-6216	-4236	3824	-24388	6423	-16557	6703	3017	6543	-8957	1
	4.78	0.11	54.16	29.83	11.39	36.98	6596	13388	-4456	-128	5336	-12856	5034	9678	3269	-5833	7142	-3668	1
	5.66	1.93	55.61	24.12	13.57	36.3	2892	15496	-6536	-5464	6832	-12536	3716	11601	34	-14401	7077	1714	1
	5.97	4.9	57.66	14.51	16.12	34.86	-1940	16764	-4812	-7020	2976	-12872	2866	7327	2052	-22651	-1418	4054	1
	6.44	4.42	61.95	3.2	15.03	33.66	1160	15576	-1244	-4316	2532	-12396	3388	-4547	3750	-29423	-5346	6337	1
	6.79	1.57	64.64	-5.08	14.56	33.27	3268	14960	-1624	-4036	848	-10088	3160	-1188	2153	-32768	-2482	10038	1
	7.2	1.55	66.51	-15.96	14.71	33.53	696	15876	-3200	-1668	84	-7664	3580	5891	1256	-32768	2833	14011	1
	7.68	3.04	68.53	-24.98	15.8	36.52	-524	15900	-2560	-1796	5208	-10688	3900	3342	1851	-32768	5315	12750	1
	8.32	2.68	71.71	-32.01	18.16	38.57	-424	14204	888	-4856	5136	-15096	5127	-2059	2698	-32768	12082	13618	1
	9.54	1.35	72.94	-37.81	21.62	41.93	2752	16136	5392	-5124	10268	-7664	7324	-1911	2891	-32768	6864	13795	1
	11.19	0.93	73.86	-43.93	20.84	50.63	-668	16748	4564	3264	18312	5244	9143	1802	3406	-32768	3416	11926	1
	13.08	0.55	75.72	-47.94	17	55.11	356	15772	1812	8536	18908	6084	10504	-4701	4179	-28393	2505	7261	1
	15.23	-1	77.64	-47.94	12.36	54.22	1936	15188	-1492	9788	6696	11064	12012	391	3611	-13068	4581	-856	1
	17.7	-0.63	78.89	-42.95	9.03	50.07	-840	15480	-3684	4808	13340	10000	13804	965	3654	697	7620	-5195	1
	20.8	-0.46	80.33	-35.84	10.99	49.29	240	18296	-3336	-7212	10684	-2028	15167	-1066	4407	8320	-2957	-7442	1
	23.34	-0.24	82.08	-26.7	9.4	45.26	-2432	19772	-800	-2816	7512	-11772	16695	-619	5407	12968	-13106	-6427	1
	26.58	0.05	83.36	-21.31	1.99	46.07	-4604	22968	4496	17084	27472	-2412	19882	-5403	6715	484	-15696	3703	1
	30.83	-0.06	84.23	-18.2	-7.54	48.8	-11732	31876	5764	16296	24752	3256	22655	-3599	7083	5792	-18734	2423	1
	34.56	1.15	84.66	-11.45	-17.05	47.19	-14616	31152	7908	10232	9956	-6060	24840	-10781	11221	11569	-7430	-4168	1
	38.69	-4.89	87.4	-6.72	-15.9	46.84	3816	21424	-5232	-2840	13884	-3464	26302	-24336	12041	9218	9239	-4673	1
	42.85	-16.79	85.77	-2.76	-7.06	45.53	13808	19620	-22564	-18960	20208	-5752	24133	-27574	9244	9486	5686	-5627	1
	43.58	-23.12	81.81	0.99	-4.9	45.88	10676	14428	-24464	1576	13572	-2236	12344	-9648	4934	7879	-2356	-6603	1
	41.71	-21.1	76.98	2.55	-4.1	46.65	1604	-644	-21124	332	14608	-3088	3527	11623	3018	7237	4125	-5717	1
	38.23	-18.18	70.31	4.79	-1.08	47.55	-2248	-132	-16668	-5636	16812	-5972	-412	-3477	3007	6614	868	-3920	1
	30.94	-21.84	63.74	6.43	-0.01	48.5	4412	6328	-14432	-2064	13952	-7100	-11313	-16426	-1335	5386	-2020	-1429	1
	21.05	-24.04	55.33	7.52	-0.13	50.16	6764	-600	-14712	368	14020	-6588	-19303	2353	-3904	3640	879	-588	1
	13.52	-19.98	48.27	8.01	0.44	52.56	5040	-1900	-13728	-224	16724	-2984	-22854	19437	-5467	3099	2576	-1564	1
	1.99	-13.59	39.1	8.4	1.51	55.73	2028	356	-10112	-1420	15460	396	-29913	8710	-9496	3186	2746	-1377	1
	-9.54	-12.26	30.75	8.71	2.63	59.05	3900	1028	-11620	-1236	14460	1128	-32768	6412	-11425	3035	676	-196	1
	-18.61	-8.29	24.74	8.97	2.09	62.42	-500	48	-13740	-1240	16912	1764	-32768	14429	-9188	2500	-2316	426	1
	-22.74	-5.81	21.51	9.08	1.43	63.48	-3164	800	-11832	-1444	14268	1840	-32768	3452	-11424	2991	-6028	401	1
	-31.17	-7.13	17.01	9.53	-1.17	65.97	712	7216	-21964	1016	15640	960	-32768	-10892	-11814	3806	-6469	575	1
	-38.49	-9.49	15.25	10.24	-3.56	68.46	4096	8444	-8700	-132	14428	1336	-32768	-5202	-11097	4894	-5750	25	1
	-43.17	-8.65	18.4	11.38	-5.88	69.79	516	19632	1024	5004	15104	1196	-32768	5217	-11668	7242	-4576	-348	1
	-48.52	-2.63	21.05	12.81	-8.59	68.64	-7444	17852	8108	6536	16176	3284	-28010	10934	-11264	8390	1074	-1868	1
	-47.83	3.75	21.17	14.75	-8.96	68.36	-8196	11872	13736	1264	15664	2936	-8261	7642	-3555	9720	-1093	-2254	1
	-42.31	6.94	22.71	17.34	-9.89	69.23	-5188	16796	9900	2016	17644	1792	5078	-4475	877	12044	-3618	-2185	1
	-34.43	4.92	30.33	19.79	-10.62	70.26	2280	13832	-1656	692	20124	-200	11420	-379	4299	14487	-4285	-2758	1
	-25.7	5.94	38.02	22.53	-11.4	70.65	-7788	24464	-884	3644	20772	-1364	9963	10272	3509	15982	-3056	-3976	1
	-18.72	8.76	43.25	26.06	-12.5	69.02	-2112	22516	4036	8364	21484	-296	16811	-524	6163	17140	815	-6106	1
	-11.38	7.2	47.73	28.8	-12.83	66.27	8240	13696	-8416	13900	27824	7548	16405	7769	6628	17994	4102	-8360	1
	-5.24	6.37	47.84	31.03	-12.29	62.87	6600	7272	-13560	12896	28304	11168	10486	10848	3126	18466	8172	-11002	1
	-1.24	4.26	46.86	35.09	-6.94	58.74	10376	12356	-13048	-4892	21480	5336	8413	10990	3008	23447	13362	-10978	1
	1.09	9.09	49.58	39.37	-1.13	56.2	-4692	19064	-8084	-6472	19720	-16592	6565	11777	3862	20472	4531	-7715	1
	3.21	9.62	53.41	39.05	1.35	51.74	-2084	14696	-4988	-6408	13244	-24376	6844	-4596	6783	7997	-4533	-5295	1
	5.34	5.08	57.74	35.81	2.86	44.49	4068	15812	-7284	-2120	5396	-23068	6805	-5664	6175	1413	5904	-8182	1
	6.79	2.59	59.64	29.75	5.51	39.86	4400	14464	-7960	-2804	5224	-13068	5868	1940	4354	-8794	8188	-2	1
	7.61	2	60.94	23.17	9.34	39.03	2368	15124	-6368	-8596	5072	-12956	4155	2056	2739	-17570	5533	3633	1
	7.99	1.1	63.01	12.61	12.34	37.11	1832	15932	-3684	-7052	2784	-12152	3427	302	2705	-25882	-3256	5669	1
	8.28	0.17	66.79	0.43	12.93	36.22	1580	15884	468	-6596	1784	-10616	3655	-1371	3455	-32008	-2644	7654	1
	8.72	-1.21	70.05	-9.5	14.29	35.13	1972	15964	-580	-5384	-952	-9312	4366	364	2575	-32768	-1439	11959	1
	9.29	-0.75	72.15	-17.87	15.17	35.24	568	15420	-2240	-3084	1516	-8492	5495	3510	2491	-32768	3357	15882	1
	10.15	-0.22	74.8	-26.2	17.52	38.64	60	15196	-1092	-5312	5188	-11940	6128	-1236	3104	-32768	6227	14870	1
	11.13	-1.1	77.28	-33.85	20.28	41.83	1092	16024	-92	-5792	7216	-16984	6749	-3644	3142	-32768	4825	16531	1
	12.34	-2.87	78.31	-38.76	18.9	47.96	2388	14636	104	-1396	11240	476	8260	899	3244	-32768	859	14449	1
	13.91	-2.09	80.1	-44.75	14.79	55.45	-2664	15852	1408	9020	21632	8484	9887	-2466	4373	-32768	1544	10457	1
	16.1	-3.25	82.45	-47.93	9.88	55.73	1672	17260	-924	14052	10068	11224	11771	-4397	4542	-19554	6660	604	1
	18.72	-3.47	83.99	-44.44	8.16	50.05	-256	17972	-1456	10484	11056	12672	13369	1115	3733	-2825	16023	-8376	1
	21.08	-2.5	85.19	-37.45	12.97	47.86	-1812	18972	20	-10988	13244	-1576	15495	215	4383	7867	9758	-11533	1
	24.42	-1.33	86.38	-29.23	16.1	42.21	-4444	21724	3520	-12124	6840	-12004	18208	-539	5696	13751	-13176	-9167	1
	28.01	0.46	86.38	-20.91	7.95	39.84	-11132	24612	6688	1928	17240	-12008	21282	-3632	8333	5975	-19926	-293	1
	32.28	-0.36	86.94	-19.32	-3.03	44.22	-11892	32288	8376	20436	32767	5340	24638	-12132	9754	-1701	-31973	11504	1
	35.26	-2.51	88.4	-15.71	-13.98	43.17	-5132	28872	3212	22984	4876	-4080	25692	-16400	11963	12123	-15515	-3012	1
	40.61	-10.66	90.87	-10.29	-17.35	41.5	7784	20676	-11528	4728	12516	-3872	27688	-23245	11785	9775	7194	-4480	1
	43.59	-19.88	87.92	-5.71	-8.96	41.16	12960	17816	-24116	-23012	22092	-3764	20690	-22400	7598	10758	5923	-5958	1
	42.53	-22.22	82.13	-0.88	-6	40.75	9452	7612	-25952	1944	11932	-3768	7623	4313	4076	9650	-1691	-8281	1
	38.66	-17.55	73.57	2.31	-5.66	41.33	1124	444	-25756	2324	13396	-4000	2890	4980	4332	8094	8280	-6390	1
	32.65	-17.75	65.78	5.06	-1.11	42.37	1780	5372	-15388	-8920	17860	-8376	-7087	-14689	-76	7656	2107	-4202	1
	26.08	-20.94	60.67	6.87	0.34	43.1	5456	3176	-15380	-4100	13352	-8008	-16416	-9902	-1911	5693	-2461	-698	1
	15.37	-20.63	51.58	7.86	-0.06	44.83	6672	-1664	-14804	88	14504	-7712	-22288	10571	-3252	3735	-1777	270	1
	5.73	-15.63	43.43	8.43	-0.42	48.53	2360	-716	-11600	912	16432	-1760	-27933	14329	-7110	3298	1541	-1412	1
	-4.72	-13.06	35.28	8.73	1.04	52.15	2360	-44	-10932	-2516	15388	-1016	-32768	2337	-10144	2669	2033	-638	1
	-15.5	-10.81	27.88	8.8	1.64	55.55	1748	656	-13856	-1380	14820	-464	-32768	13089	-8919	2206	-1473	503	1
	-24.89	-3.65	19.7	8.66	1.09	59.31	-2980	-1172	-11916	-1944	15228	2032	-32768	10059	-11360	1654	-4117	604	1
	-32.2	-2.49	14.45	8.58	-0.49	61.31	-488	3820	-18108	84	14104	5008	-32768	-8659	-12670	2284	-7141	573	1
	-38.68	-5.37	11.65	9.05	-3.61	61.75	4024	6532	-12232	5384	14780	5104	-32768	-3492	-12642	4680	-6344	114	1
	-44.41	-6.33	11.55	10.61	-7.53	61.87	2016	14556	-3792	5520	15712	3824	-32768	5560	-15385	7430	-3035	-1263	1
	-49.88	-0.98	15.01	12.76	-9.32	62.43	-8176	20360	4984	4288	16132	2760	-30928	13611	-14092	9337	-1409	-1994	1
	-50.02	6.92	15.62	14.74	-10.15	62.63	-10888	10128	10544	4552	16164	1596	-12777	9982	-6009	10885	-282	-3192	1
	-45.53	10.98	17.28	17.13	-9.53	64.06	-7528	10628	10840	-40	17536	192	370	-1498	-379	12179	-915	-3792	1
	-36.52	8.66	25.58	20.31	-10.24	65.19	680	13476	-4152	1316	16560	-1596	11971	-3503	4515	14618	-3330	-3669	1
	-26.3	7.96	33.82	23.19	-11.28	65.4	-4008	19068	-6128	3840	18748	-2588	13395	-1705	6876	15826	-3439	-4857	1
	-21.37	7.26	38.42	26.09	-12.31	64.58	-4404	26144	5192	6900	22580	144	9488	-10032	4560	17136	-883	-6627	1
	-13.87	2.19	44.5	29.09	-13.38	61.79	9396	19300	-7244	14596	26832	5592	13590	2522	6460	18284	3901	-10411	1
	-7.92	1.17	47.51	32.29	-11.83	57.42	9100	12784	-11200	12312	27292	10964	13401	5169	7281	19363	13506	-13206	1
	-4.85	1.23	47.66	34.38	-7.72	56.12	2608	11324	-15784	-4172	18956	4852	9658	5706	4324	22439	17615	-12302	1
	-1.71	0.38	49.33	38.39	0.6	51.46	2040	16480	-8844	-11372	18404	-24520	6964	-2395	3451	19354	10325	-9996	1
	0.82	-1.6	53.06	37.61	4.2	46.83	4320	16712	-5528	-6452	13336	-20060	6506	312	3427	6377	-1197	-6537	1
	3.01	-1.11	56.48	34.18	6.23	39.68	1988	15668	-5008	-5596	884	-22388	5341	5246	2927	808	2859	-8360	1
	4.04	-0.57	58.7	29.48	6.78	35.85	1780	14832	-5432	-1640	6380	-11504	3778	3049	1939	-6761	4963	-1099	1
	4.57	-0.62	60.73	21.43	10.71	36.54	1084	16088	-4492	-8628	7392	-10756	2579	1479	2537	-17601	6365	3792	1
	5.02	-1.11	64.55	12.85	12.91	36.13	452	15960	-1348	-8060	4464	-12420	2627	-2182	2906	-24279	-7600	6235	1
	5.38	-2.43	67.38	2.87	10.61	36.67	2288	15200	20	-4452	4796	-12136	2975	-989	2178	-30448	-8939	8304	1
	5.93	-2.24	70.5	-8.08	9.24	37.64	384	16440	-136	-3204	2348	-9120	3790	2007	1878	-32768	-4613	12180	1
	6.77	-1.39	73.35	-18.11	8.72	39.25	-124	15608	-40	-876	1784	-8644	4995	1538	2123	-32768	-510	15759	1
	7.82	-1.24	75.91	-26.85	9.42	42.35	960	15208	-520	-1764	4888	-10568	6003	950	1908	-32768	6430	15213	1
	9.09	-0.53	77.78	-32.43	12.49	44.52	-388	15052	880	-5652	7420	-13024	7145	899	1716	-32768	10098	14086	1
	10.67	-0.72	79.24	-39.7	15.95	50.18	1568	15268	1080	-976	11244	-1248	8653	426	2194	-32768	8802	14536	1
	12.7	-1.28	80.84	-45.05	16.62	57.87	1368	15908	-112	1616	22668	4504	10045	-216	2794	-32768	8256	12639	1
	14.78	-1.01	82.13	-48.4	12.92	60.43	-2208	16060	-1608	10164	14540	5656	11472	-2135	3548	-23149	1955	3735	1
	16.67	-1.51	83.21	-46.58	8.32	55.8	528	16440	-1752	12888	5728	16256	12612	-3543	3253	-9658	8746	-3976	1
	19.53	-1.82	83.79	-41.55	7.52	52.19	844	16984	-2856	2344	14392	8240	14119	2933	2525	3110	9483	-7373	1
	21.44	-1.22	84.2	-36.11	9.42	50.27	-1596	18540	-2692	-7052	8056	-2028	16159	439	3455	10837	-5570	-9395	1
	24.54	-0.92	85.03	-28.64	7.69	47.13	-4056	20672	1796	-5828	14144	-12912	18372	-4960	4721	12751	-14643	-6263	1
	28.36	-2	85.83	-22.77	-2.51	50.76	-3672	24908	4704	14480	32767	956	20952	-7479	4775	211	-29597	8676	1
	32.44	-1.48	85.58	-16.94	-19.37	52.05	-11460	30764	7424	14508	6412	-1072	22463	-3402	6160	13059	-28234	-823	1
	36.28	-2.7	86.21	-11.56	-24.74	50.19	-3916	27152	4852	9692	12416	-11920	24268	-13356	7617	11247	-10010	-3159	1
	39.99	-9.11	87.24	-6.53	-21.8	48.31	11376	21156	-7964	-11412	13236	-6552	27078	-20011	7902	7649	3221	-4189	1
	43.29	-18.11	83.4	-3.18	-15.33	47	13428	19268	-21908	-11176	19892	-7884	20534	-17245	3581	7603	-1106	-6919	1
	42.33	-19	77.17	-0.19	-13.83	47.47	10376	9128	-21892	676	14884	-3596	7806	9528	-609	6547	-742	-7146	1
	38.75	-13.75	68.22	2.38	-11.89	48.53	3396	2020	-26396	880	15328	-5680	5068	9446	-521	6221	1924	-6257	1
	34.36	-11.5	61.65	4.66	-8.82	48.93	-616	5396	-14216	-2000	15456	-7368	-3555	-5870	-2504	5373	3318	-4377	1
	26.34	-14.83	55.04	5.87	-6.17	49.58	4964	4704	-15364	-2636	14320	-7236	-14846	-8156	-5088	4392	1620	-2243	1
	17.42	-15.88	47.49	6.79	-4.89	51.04	6420	-1548	-14596	1636	17200	-3884	-20582	3884	-4739	3780	2477	-2794	1
	8.71	-13.26	40.14	7.54	-2.74	54	3492	696	-12532	-628	15584	2356	-24664	11311	-6566	3096	7897	-3332	1
	-2.4	-9.46	33.15	8.11	1.31	56.04	664	520	-11292	-3176	16316	248	-31673	6296	-9071	3614	2509	-2010	1
	-12.25	-8.71	26.42	8.64	1.49	58.5	2864	992	-13252	760	15384	64	-32768	3844	-9614	3799	2537	-1357	1
	-20.51	-6.29	21.06	9.34	2.34	61.62	-160	-2052	-14468	-1652	14440	672	-32768	7779	-8533	3840	2436	-1897	1
	-29.21	-3.33	15.23	9.93	3.26	63.41	-1052	2564	-15796	-1520	14456	532	-32768	-2542	-9990	4328	167	-1337	1
	-37.22	-5.41	11.92	10.66	2.69	65.46	148	6904	-16188	612	14884	2852	-32768	-4506	-8214	5299	80	-1282	1
	-42.03	-7.18	13.11	11.62	2.33	66.09	4104	12336	-5752	-1136	15912	4924	-32768	-748	-7714	6109	-1588	-1104	1
	-47.89	-5.8	19.07	13.03	0.73	66.02	-2080	22680	4764	1456	14624	5092	-32768	4488	-7975	8096	-4261	-1905	1
	-51.1	-1.86	22.08	14.84	-2.49	65.42	-4340	11332	12468	6228	16612	2252	-18670	7651	-4472	9817	-2610	-3486	1
	-48.35	2.21	23.09	16.9	-4.6	65.46	-8964	11592	12188	3076	16312	-1372	-4091	1751	204	11578	-3529	-3586	1
	-40.53	1.69	29.63	19.13	-7	65.56	2516	13564	-3100	4044	15676	-924	8137	530	4094	13575	-3949	-3555	1
	-31.47	2.25	34.93	22.17	-8.92	65.32	328	10608	-9336	4640	19672	-1252	10541	9478	4326	15417	-1677	-5376	1
	-25.42	8.56	38.92	25.78	-10.33	63.33	-18596	32767	3980	9300	22328	336	6184	11444	-65	17504	2388	-7944	1
	-18.71	10.41	43.98	28.45	-10.6	60.61	1656	20500	-112	18448	30012	7400	15362	4376	3884	19114	8215	-9552	1
	-11.92	9.09	48.06	31.91	-7.85	56.32	5704	13360	-7576	8712	27952	10416	14423	7213	5131	20286	14227	-13160	1
	-5.7	6	48.12	36.59	-1.04	53.58	12308	11016	-14736	-6492	18424	476	11957	6377	4182	25071	14603	-12168	1
	-1.85	6.08	49.25	39.28	3.16	51.02	1868	14984	-12432	-7016	19384	-17284	9067	5216	5536	20488	7776	-9301	1
	0.85	5.66	52.35	38.78	6.94	45.72	-2648	16960	-7108	-8652	13248	-25216	7562	-5121	6244	6232	-2342	-5608	1
	3.58	0.8	56.81	34.91	8.48	39.44	4644	16480	-5908	-7212	280	-22812	7412	-9309	5361	567	4228	-5722	1
	5.47	-2.38	58.76	29.57	10.45	34.88	5272	13956	-5744	-4772	5696	-12852	6121	2989	2769	-6480	4536	647	1
	6.48	-2.29	59.7	23.69	12.79	34.95	3648	15724	-6568	-6012	6024	-11308	4167	5519	1032	-15670	6832	3635	1
	6.87	-1.2	61.32	13.5	16.83	34.24	136	16576	-5164	-8832	2668	-11756	3206	3173	2194	-23566	-1103	6836	1
	7	-2.55	64.39	3.94	16.06	33.79	3900	14996	-1472	-5068	1208	-11932	2169	-4059	2601	-28455	-7727	9201	1
	6.83	-4.21	65.62	-5.89	14.52	34.29	3976	15304	-712	-3028	1828	-9316	1639	4105	1007	-32726	-5045	12276	1
	6.85	-1.85	67.92	-16.22	13.98	35.66	-2968	16240	1288	-1644	704	-7864	3092	6127	908	-32768	-560	15666	1
	7.74	0.69	69.16	-24.25	13.72	38.14	-1900	15448	4964	-1340	4032	-10128	5614	-561	2101	-32768	4986	15985	1
	9.08	0.23	69.8	-32.15	16.38	41.49	1156	15600	6660	-5756	6280	-13592	7558	673	2649	-32768	7652	14217	1
	10.1	0.28	70.41	-35.8	17.74	44.14	700	16560	4004	-4780	10608	-8380	10249	1255	3156	-32768	5588	15800	1
	11.93	-0.5	71.81	-39.69	17.22	49.2	2984	15428	-2292	2956	21880	2608	11319	-1115	3197	-32768	4529	14554	1
	14.06	-1.39	73.07	-45.21	13.49	55.42	-156	14712	-3776	10004	17108	5172	11523	-673	3608	-28915	2055	7647	1
	16.51	-1.68	74.91	-45.61	8.9	52.82	-1088	16064	-3160	13472	5020	13816	13276	-4538	4073	-13482	11110	-2851	1
	19.32	-3.1	76.28	-41.81	8.67	47.91	2584	17360	-3500	7388	14468	13000	14362	1689	2740	-172	15309	-7337	1
	21.81	-1.63	77.91	-33.83	13.25	45.79	-1528	17532	-940	-11600	12108	472	16201	3489	3782	8572	1904	-9040	1
	25.58	0.25	79.61	-24.82	12.97	42.07	-7276	20996	2464	-5680	10240	-11124	19072	-3452	6340	12358	-15812	-5519	1
	29.39	-0.68	80.67	-20.16	4.23	44.08	-6580	25852	7456	13996	23504	-6856	22522	-10383	7573	4422	-25374	4594	1
	33.59	-1.46	81.68	-15.49	-10.17	46.56	-11500	31672	7848	11364	18192	3988	24697	-7517	8305	8572	-21138	1281	1
	38.31	-3.15	83.45	-9.76	-15.5	49.18	-4508	26984	3032	740	12548	-4776	26276	-17142	9759	12066	-16730	-2091	1
	43.09	-12.71	84.25	-4.89	-17.38	50.04	11848	22452	-14172	-4504	14324	-2804	27761	-25979	8000	9370	-5350	-3367	1
	45.75	-21.32	80.92	-1.02	-12.04	48.67	14288	19144	-23756	-9804	17136	-6212	20246	-16948	4329	7579	-8032	-4728	1
	43.87	-22.05	73.7	1.68	-12.13	49.21	10028	5360	-23824	-1732	16404	-4332	6457	10611	-682	6429	-7778	-5743	1
	40.96	-16.7	66.64	3.64	-11.81	50.28	2148	-1500	-29288	-2568	14624	-5060	4430	11412	-435	5348	-4927	-5427	1
	35.26	-14.16	58.03	5.28	-11.42	50.35	-1496	5332	-15288	-1416	15044	-8204	-5706	-12715	-3238	4350	-5179	-3989	1
	25.95	-19.64	51.52	6.39	-11.66	50.11	3140	3856	-15452	220	14560	-10512	-17709	-16656	-4213	4428	-4467	-2459	1
	16.63	-21.31	44.24	7.32	-12.09	50.12	6152	-2624	-15132	2328	14392	-8020	-23126	3229	-3991	3386	-1798	-2274	1
	6.4	-16	36.58	7.71	-11.26	51.41	1812	-1040	-11232	1268	15624	-3256	-28152	17083	-6587	2588	2832	-2807	1
	-3.72	-10.82	29.78	7.95	-8.19	54.52	-376	136	-9512	-2088	16712	56	-32768	3490	-9821	2339	2987	-3076	1
	-14.66	-10.1	21.99	8.14	-5.53	57.23	2280	-576	-12516	-996	14176	1056	-32768	2214	-9137	2229	1774	-2128	1
	-22.7	-7.51	16.03	8.34	-4.84	59.94	-748	-3416	-11776	1108	14800	44	-32768	6015	-8259	2873	1411	-2117	1
	-30.68	-6.83	10.67	8.88	-4.51	62.32	1860	5404	-20096	1544	15692	-452	-32768	-5968	-11501	4147	1826	-2255	1
	-38.07	-7.91	9.22	9.75	-3.91	63.57	3772	7980	-8144	1068	14900	3412	-32768	-782	-9921	5227	3066	-2913	1
	-44.05	-8.65	12.44	10.98	-2.45	63.72	1928	18768	692	276	16504	5872	-32768	1659	-11385	7154	3171	-3035	1
	-48.18	-5.96	15.54	12.71	-1.86	63.3	-4048	22140	9560	1612	15984	5540	-32530	5513	-9584	8859	3423	-3143	1
	-49.03	-1.09	17.72	14.69	-1.75	63.68	-7816	12144	18532	3556	15748	1580	-11744	1985	-78	10517	1935	-3555	1
	-44.33	-0.4	20.67	17.22	-3.22	63.24	-1524	12288	13808	6136	16864	332	1362	-8242	3945	12544	1578	-4698	1
	-36.49	-3.37	27.56	20.03	-4	63.53	6660	12464	-6132	2152	19048	-604	11314	564	6608	14950	-1063	-5036	1
	-27.84	-1.57	33.55	22.82	-5.37	63.64	-2736	16084	-6440	5388	19616	-448	8796	17068	2515	16315	-1355	-6200	1
	-21.14	10.57	37.03	26.33	-7.24	61.51	-17944	25500	-728	10340	22364	1148	10017	17124	520	18105	2829	-8669	1
[truncated: 9,726 more rows]
